# Supplementary material for: Interpreting pathways to discover cancer driver genes with Moonlight
Source: Nat Commun. 2020 Jan 3;11:69. doi: 10.1038/s41467-019-13803-0 (PMC6941958; doi:10.1038/s41467-019-13803-0)
Supplement: Supplementary file 4 — Supplementary Data 1 [file 41467_2019_13803_MOESM4_ESM.xlsx]

## Sheet: S1
Categories	Diseases or Functions Annotation	p-Value	Predicted Activation State	Activation z-score	Molecules	# Molecules
Cancer, Organismal Injury and Abnormalities, Reproductive System Disease	female genital tract adenocarcinoma	1.65e-47		0	AACS,AADACL2,AAK1,AASS,ABCA10,ABCA3,ABCA4,ABCA6,ABCA8,ABCA9,ABCB1,ABCB4,ABCB5,ABCC11,ABCC12,ABCC2,ABCC6,ABCC8,ABCC9,ABCD1,ABCG5,ABHD12B,ABI2,ABI3BP,ABL1,ABLIM2,ABR,ACACB,ACAD11,ACADM,ACADS,ACADSB,ACBD7,ACE,ACE2,ACOT12,ACOX1,ACP5,ACSL1,ACSM1,ACSM2B,ACSM3,ACSS2,ACTC1,ACTG1,ACY1,ACYP1,ADAM19,ADAM7,ADAM9,ADAMDEC1,ADAMTS1,ADAMTS10,ADAMTS12,ADAMTS16,ADAMTS2,ADAMTS20,ADAMTSL3,ADCY1,ADCY10,ADCY2,ADCY6,AD…	2063
Cancer, Gastrointestinal Disease, Organismal Injury and Abnormalities	colorectal adenocarcinoma	1.42e-46		0	A2ML1,AADACL3,AASS,ABCA10,ABCA2,ABCA3,ABCA6,ABCA9,ABCB1,ABCB4,ABCC8,ABLIM2,ABR,ACACB,ACAN,ACAT1,ACE,ACMSD,ACOT2,ACOX2,ACSM3,ACTA1,ACTC1,ACTL6B,ACTN2,ADAM28,ADAM32,ADAM33,ADAM7,ADAMDEC1,ADAMTS10,ADAMTS12,ADAMTS14,ADAMTS19,ADAMTS2,ADAMTS3,ADAMTS4,ADAMTSL3,ADCY10,ADCY2,ADCY9,ADK,ADM,ADORA1,ADRA1A,ADRA1D,ADSSL1,AEBP1,AFAP1L1,AFF3,AFM,AFP,AGAP6 (includes others),AGBL4,AGL,AGMAT,AGT,AGTPBP1,AGTR2,AGXT,…	2030
Cancer, Gastrointestinal Disease, Organismal Injury and Abnormalities	colon adenocarcinoma	5.85e-41		0	A2ML1,AADACL3,ABCA10,ABCA2,ABCA3,ABCA6,ABCA9,ABCB1,ABCB4,ABCC8,ABLIM2,ABR,ACACB,ACAN,ACAT1,ACE,ACMSD,ACOT2,ACOX2,ACSM3,ACTC1,ACTL6B,ACTN2,ADAM28,ADAM32,ADAM33,ADAM7,ADAMDEC1,ADAMTS10,ADAMTS12,ADAMTS14,ADAMTS19,ADAMTS2,ADAMTS3,ADAMTS4,ADAMTSL3,ADCY10,ADCY2,ADCY9,ADK,ADM,ADORA1,ADRA1A,ADRA1D,ADSSL1,AEBP1,AFAP1L1,AFF3,AFM,AFP,AGAP6 (includes others),AGBL4,AGL,AGT,AGTR2,AGXT,AHNAK,AIM1L,AIM2,AJAP1,AK…	1942
Cancer, Organismal Injury and Abnormalities	endometrioid carcinoma	9.94e-41		0	AACS,AADACL2,AAK1,AASS,ABCA10,ABCA3,ABCA4,ABCA6,ABCA8,ABCA9,ABCB1,ABCB4,ABCB5,ABCC11,ABCC12,ABCC2,ABCC6,ABCC8,ABCC9,ABCD1,ABCG5,ABI2,ABI3BP,ABL1,ABR,ACACB,ACAD11,ACADM,ACADS,ACADSB,ACBD7,ACE,ACE2,ACOT12,ACOX1,ACSL1,ACSM1,ACSM2B,ACSM3,ACSS2,ACTC1,ACTG1,ACY1,ACYP1,ADAM19,ADAM7,ADAM9,ADAMDEC1,ADAMTS1,ADAMTS10,ADAMTS12,ADAMTS16,ADAMTS2,ADAMTS20,ADCY1,ADCY10,ADCY2,ADCY6,ADCY9,ADCYAP1R1,ADD2,ADORA1,ADR…	1924
Cancer, Organismal Injury and Abnormalities, Reproductive System Disease	adenocarcinoma in endometrium	7.81e-35		0	AACS,AADACL2,AAK1,AASS,ABCA10,ABCA4,ABCA6,ABCA8,ABCA9,ABCB1,ABCB4,ABCB5,ABCC11,ABCC12,ABCC2,ABCC6,ABCC8,ABCC9,ABCG5,ABI2,ABI3BP,ABL1,ABR,ACACB,ACADM,ACADSB,ACBD7,ACE,ACOT12,ACOX1,ACSL1,ACSM1,ACSM2B,ACSM3,ACSS2,ACTC1,ACY1,ADAM19,ADAM7,ADAM9,ADAMTS1,ADAMTS12,ADAMTS16,ADAMTS2,ADCY1,ADCY10,ADCY2,ADCY6,ADCY9,ADM,ADRA1A,ADRBK2,AFF2,AGAP6 (includes others),AGBL4,AGPAT2,AGPAT4,AGT,AGTPBP1,AGTR2,AGXT2,AHN…	1566
Cell Morphology	morphology of cells	1.83e-60		0	A2M,AATK,ABCA2,ABCA3,ABCA4,ABCB1,ABCB11,ABCB4,ABCD1,ABCD2,ABCG1,ABI2,ABL1,ABR,ACADM,ACE,ACOT13,ACOX1,ACSBG1,ACTA1,ACTC1,ACTL6B,ACVR1C,ADAM12,ADAM17,ADAMTS13,ADAMTS2,ADAMTS4,ADAR,ADCY10,ADCYAP1,ADD2,ADGRB1,ADGRF5,ADGRV1,ADIPOQ,ADM,ADRA1A,ADRA1B,ADRA2A,AEBP1,AGER,AGL,AGR2,AGT,AGTR2,AHR,AIFM2,AKAP4,AKAP5,AKT3,ALDH1A2,ALOX12,ALPL,AMBN,AMHR2,AMOT,ANKRD1,ANKRD2,ANXA1,ANXA2,AP1G2,AP3M2,APOBEC2,APOC1,APO…	1328
Cancer, Organismal Injury and Abnormalities	head and neck squamous cell cancer	3.91e-18		0	AAK1,AATK,ABCA2,ABCC6,ABCD1,ABCG1,ACAD10,ACAD11,ACADL,ACAN,ACE,ACOT2,ACOT4,ACOXL,ACSL6,ACSM2A,ACSM2B,ACTC1,ADAD2,ADAM12,ADAM9,ADAMTS12,ADAMTS15,ADAMTS19,ADAMTS6,ADAR,ADCY8,ADD2,ADH6,AFF3,AGAP6 (includes others),AGBL3,AHNAK,AIM1L,AK5,AKAP12,AKNA,AKR1C4,ALK,ALOXE3,ALPP,ALPPL2,AMY2A,ANK2,ANKLE1,ANKRD20A4 (includes others),ANKRD30A,ANKRD30B,ANKRD35,ANKRD36,ANKRD52,ANO4,ANO8,ANO9,AOC3,APCDD1,APOBEC3B,…	1125
Cancer, Gastrointestinal Disease, Organismal Injury and Abnormalities	gastro-esophageal carcinoma	4.34e-44		0	A2M,AATK,ABCA10,ABCA2,ABCA8,ABCB1,ABCB5,ABCC1,ABCC8,ABCC9,ABL1,ACMSD,ACO1,ACOT12,ACSF2,ACTN2,ADAM7,ADAM9,ADAMTS16,ADAMTS9,ADARB1,ADCK1,ADCY2,ADCY5,ADCY8,ADCY9,ADRA1A,AFAP1L1,AFF2,AGBL4,AHNAK,AIM1L,AIM2,AJAP1,AKAP2,AKAP6,AKNAD1,ALDOB,ALPPL2,ALX3,AMHR2,AMZ1,ANK3,ANPEP,ANTXR1,AOX1,AP3M2,APBA2,APBB1,APOB,APOE,AR,ARHGAP20,ARHGAP32,ARHGEF10,ARHGEF18,ARID3A,ASL,ASTN1,ASTN2,ASXL3,ATAD2,ATP10D,ATP2B2,ATP4…	975
Cancer, Gastrointestinal Disease, Organismal Injury and Abnormalities	gastroesophageal adenocarcinoma	4.35e-47		0	A2M,ABCA10,ABCA2,ABCA8,ABCB1,ABCB5,ABCC1,ABCC8,ABCC9,ACMSD,ACO1,ACOT12,ACSF2,ACTN2,ADAM7,ADAMTS16,ADAMTS9,ADARB1,ADCK1,ADCY2,ADCY5,ADCY8,ADCY9,ADRA1A,AFAP1L1,AFF2,AGBL4,AHNAK,AIM1L,AIM2,AJAP1,AKAP2,AKAP6,AKNAD1,ALDOB,ALPPL2,ALX3,AMHR2,AMZ1,ANK3,ANPEP,ANTXR1,AOX1,AP3M2,APBA2,APBB1,APOB,AR,ARHGAP20,ARHGAP32,ARHGEF10,ARHGEF18,ARID3A,ASL,ASTN1,ASTN2,ASXL3,ATAD2,ATP10D,ATP2B2,ATP4A,ATP4B,ATP6V1B1,AUTS…	924
Cell Morphology	abnormal morphology of cells	9.43e-49		0	A2M,AATK,ABCA2,ABCA3,ABCA4,ABCB1,ABCB11,ABCB4,ABCD1,ABCD2,ABCG1,ABI2,ABL1,ABR,ACADM,ACOX1,ACSBG1,ACTA1,ACTC1,ACTL6B,ADAM17,ADAMTS13,ADAMTS2,ADAMTS4,ADAR,ADCY10,ADD2,ADGRF5,ADGRV1,ADIPOQ,ADM,ADRA1B,AEBP1,AGL,AGR2,AGTR2,AHR,AKAP4,AKAP5,ALDH1A2,ALPL,AMBN,AMHR2,ANKRD1,ANKRD2,AP3M2,APOE,APP,AQP12A/AQP12B,AR,AREG,ARFGEF3,ARG1,ARID3A,ARL6,ARRB2,ASCL1,ASPM,ASTN1,ATF3,ATP13A2,ATP1A4,ATP1B2,ATP2B2,ATP4A,AT…	887
Cancer, Endocrine System Disorders, Organismal Injury and Abnormalities, Reproductive System Disease	epithelial ovarian cancer	4.97e-26		0	AASS,ABCA10,ABCA3,ABCA4,ABCA8,ABCC11,ABCC8,ABCD1,ABHD12B,ABL1,ABLIM2,ABR,ACAD11,ACADS,ACE2,ACP5,ACTG1,ACYP1,ADAM17,ADAM19,ADAMDEC1,ADAMTS10,ADAMTS12,ADAMTS2,ADAMTS20,ADAMTSL3,ADCY10,ADCY2,ADCYAP1R1,ADD2,ADORA1,ADORA2A,AFF3,AGL,AGPAT2,AIM1L,AK7,AKAP2,AKAP6,AKNA,AKR1C1/AKR1C2,ALDH1A2,ALDH1L1,ALOXE3,AMOTL1,ANKRD24,ANKRD30A,ANKRD36,ANKRD52,ANKRD55,ANPEP,ANXA8/ANXA8L1,APCDD1,APOB,APOE,AQP6,AR,ARHGAP32…	863
Organismal Development	morphology of body cavity	1.15e-46		0	A2M,ABCA3,ABCA7,ABCB1,ABCB11,ABCB4,ABCC10,ABL1,ACACB,ACADL,ACADM,ACE,ACE2,ACOX1,ACPP,ACTC1,ADAM12,ADAM17,ADAM19,ADAM9,ADAMTS1,ADAMTS9,ADAR,ADD2,ADGRF5,ADIPOQ,ADM,ADRA1B,AEBP1,AGER,AGL,AGPAT2,AGR2,AGT,AGTR1,AGTR2,AHR,AKAP12,AKAP5,AKT3,ALDH1A2,ALOX5,ALPL,AMHR2,ANGPTL4,ANTXR1,ANTXR2,AOAH,APCS,APH1A,APOA1,APOB,APOE,APP,AQP12A/AQP12B,AREG,ARFGEF3,ARG1,ARID3A,ARRB2,ATF3,ATP2A1,ATP4A,ATP4B,AZGP1,B2M,B3G…	858
Organismal Development	abnormal morphology of body cavity	2.77e-42		0	A2M,ABCA3,ABCA7,ABCB1,ABCB11,ABCB4,ABCC10,ABL1,ACACB,ACADL,ACADM,ACE,ACE2,ACOX1,ACPP,ACTC1,ADAM12,ADAM17,ADAM19,ADAM9,ADAMTS1,ADAMTS9,ADAR,ADD2,ADGRF5,ADIPOQ,ADM,ADRA1B,AEBP1,AGER,AGL,AGPAT2,AGR2,AGT,AGTR1,AGTR2,AHR,AKAP12,AKAP5,ALDH1A2,ALOX5,ALPL,AMHR2,ANGPTL4,ANTXR1,ANTXR2,AOAH,APCS,APH1A,APOA1,APOE,AQP12A/AQP12B,AREG,ARFGEF3,ARG1,ARID3A,ARRB2,ATF3,ATP2A1,ATP4A,ATP4B,AZGP1,B2M,B3GNT5,B4GALT1,BA…	811
Cancer, Endocrine System Disorders, Organismal Injury and Abnormalities, Reproductive System Disease	ovarian adenocarcinoma	8.71e-25		0	AASS,ABCA10,ABCA3,ABCA4,ABCA8,ABCC11,ABCD1,ABHD12B,ABL1,ABLIM2,ABR,ACAD11,ACADS,ACE2,ACP5,ACTG1,ACYP1,ADAM19,ADAMDEC1,ADAMTS10,ADAMTS12,ADAMTS2,ADAMTS20,ADAMTSL3,ADCY10,ADCY2,ADCYAP1R1,ADD2,ADORA1,ADORA2A,AFF3,AGL,AGPAT2,AIM1L,AK7,AKAP2,AKAP6,AKNA,AKR1C1/AKR1C2,ALDH1A2,ALDH1L1,ALOXE3,AMOTL1,ANKRD24,ANKRD30A,ANKRD36,ANKRD52,ANKRD55,ANPEP,ANXA8/ANXA8L1,APCDD1,APOB,APOE,AQP6,AR,ARHGAP32,ARHGAP39,ARH…	803
Cancer, Gastrointestinal Disease, Organismal Injury and Abnormalities	gastric carcinoma	1.23e-33		0	A2M,AATK,ABCA10,ABCA2,ABCB5,ABCC1,ABCC8,ABCC9,ABL1,ACMSD,ACO1,ACOT12,ACTN2,ADAM7,ADAM9,ADAMTS16,ADAMTS9,ADARB1,ADCK1,ADCY2,ADCY5,ADCY8,ADCY9,ADRA1A,AFAP1L1,AFF2,AHNAK,AIM1L,AIM2,AJAP1,AKAP2,ALPPL2,ALX3,AMHR2,AMZ1,ANK3,ANTXR1,AP3M2,APBA2,APBB1,APOE,AR,ARHGAP20,ARHGAP32,ARHGEF10,ARHGEF18,ARID3A,ASTN1,ASXL3,ATAD2,ATP2B2,ATP4A,ATP4B,ATP6V1B1,AUTS2,AXIN2,AZGP1,B2M,BCL2,BEND7,BEX2,BHLHE22,BIRC5,BLK,BMP…	755
Cancer, Gastrointestinal Disease, Organismal Injury and Abnormalities	gastric adenocarcinoma	8.73e-34		0	A2M,ABCA10,ABCA2,ABCB5,ABCC1,ABCC8,ABCC9,ACMSD,ACO1,ACOT12,ACTN2,ADAM7,ADAMTS16,ADAMTS9,ADARB1,ADCK1,ADCY2,ADCY5,ADCY8,ADCY9,ADRA1A,AFAP1L1,AFF2,AHNAK,AIM1L,AJAP1,AKAP2,ALPPL2,ALX3,AMHR2,AMZ1,ANK3,ANTXR1,AP3M2,APBA2,APBB1,AR,ARHGAP20,ARHGAP32,ARHGEF10,ARHGEF18,ARID3A,ASTN1,ASXL3,ATAD2,ATP2B2,ATP4A,ATP4B,ATP6V1B1,AUTS2,AXIN2,AZGP1,B2M,BCL2,BEND7,BEX2,BHLHE22,BLK,BMP2K,BMP7,BNC2,BSN,C10orf90,C11orf…	729
Organismal Development	morphology of head	1.16e-44		0	ABCA4,ABCC6,ABCD2,ABI2,ABL1,ABR,ADAM17,ADAM9,ADAMTS2,ADAMTS4,ADAMTS9,ADCY1,ADGRA2,ADGRV1,ADH7,ADORA2A,AGT,AGTR1,AGTR2,AHR,AKAP12,AKAP6,AKT3,ALDH1A1,ALDH1A3,ALPL,ALX3,AMBN,ANK3,ANKH,ANTXR1,AP3M2,APBB1,APOB,APOE,APP,ARL6,ASCL1,ASPA,ASPM,ASTN1,ATP1A2,ATP1B2,ATP2B2,AXIN2,B2M,B4GALNT1,B4GALT1,BAK1,BARX1,BBS2,BCL11B,BCL2,BCL2L11,BDNF,BFSP1,BFSP2,BGN,BHLHE22,BMP4,BMP7,BMPER,BMPR1B,BNC1,BRSK2,C3,CABP4,CA…	662
Organismal Development	abnormal morphology of head	1.48e-44		0	ABCA4,ABCC6,ABCD2,ABI2,ABL1,ABR,ADAM17,ADAM9,ADAMTS2,ADAMTS4,ADAMTS9,ADCY1,ADGRA2,ADGRV1,ADH7,ADORA2A,AGT,AGTR1,AGTR2,AHR,AKAP12,AKAP6,AKT3,ALDH1A1,ALDH1A3,ALPL,ALX3,AMBN,ANK3,ANKH,ANTXR1,AP3M2,APBB1,APOB,APOE,APP,ARL6,ASCL1,ASPA,ASPM,ASTN1,ATP1A2,ATP1B2,ATP2B2,B2M,B4GALNT1,B4GALT1,BAK1,BARX1,BBS2,BCL11B,BCL2,BCL2L11,BDNF,BFSP1,BFSP2,BGN,BHLHE22,BMP4,BMP7,BMPER,BMPR1B,BNC1,BRSK2,C3,CABP4,CACNA1A,…	638
Organismal Development	abnormal morphology of abdomen	1.76e-35		0	A2M,ABCA7,ABCB1,ABCB11,ABCB4,ABCC10,ABCD1,ABCD2,ABL1,ACE,ACE2,ACOX1,ACPP,ADAM17,ADAM19,ADAMTS1,ADAR,ADD2,ADIPOQ,AEBP1,AGER,AGL,AGPAT2,AGR2,AGT,AGTR1,AGTR2,AHR,AKAP12,AKAP5,ALOX5,ALPL,AMHR2,ANGPTL4,ANTXR1,ANTXR2,AOAH,APCS,APOA1,APOE,AQP12A/AQP12B,AREG,ARFGEF3,ARG1,ATF3,ATP4A,ATP4B,AVPR1B,AZGP1,B2M,B3GNT5,B4GALT1,BAK1,BANK1,BARX1,BCAT2,BCL2,BCL2L11,BCL3,BDKRB2,BDNF,BHLHE40,BHMT,BIK,BMP4,BMP7,BMPER,…	610
Cancer, Endocrine System Disorders, Organismal Injury and Abnormalities, Reproductive System Disease	endometrioid ovarian cancer	2.93e-16		0	AASS,ABCA10,ABCA3,ABCA4,ABCC11,ABCD1,ABL1,ABR,ACAD11,ACADS,ACE2,ACTG1,ACYP1,ADAM19,ADAMDEC1,ADAMTS10,ADAMTS12,ADAMTS2,ADAMTS20,ADCY10,ADCY2,ADCYAP1R1,ADD2,ADORA1,AFF3,AGL,AIM1L,AK7,AKAP6,AKNA,AKR1C1/AKR1C2,ALDH1L1,ALOXE3,AMOTL1,ANKRD24,ANKRD30A,ANKRD36,ANKRD52,ANKRD55,ANPEP,APOB,ARHGAP32,ARHGAP39,ARHGAP8/PRR5-ARHGAP8,ARHGEF18,ASAP1,ASB4,ASPM,ATAD2,ATP10D,ATP11B,ATP13A5,ATP4B,ATP6V1B2,AURKB,BDH1,B…	583
Nervous System Development and Function	morphology of nervous system	1.48e-41		0	AATK,ABCA2,ABCA4,ABCD1,ABCD2,ABI2,ABL1,ABR,ACTL6B,ADAM9,ADAMTS4,ADCY1,ADGRA2,ADH7,AGT,AGTR1,AGTR2,AKAP12,AKT3,ALPL,ANK3,AP3M2,APBB1,APOB,APOE,APP,AQP4,ARL6,ASCL1,ASPA,ASPM,ASTN1,ATP13A2,ATP1A2,ATP1B2,ATP2B2,B2M,B4GALNT1,B4GALT1,BAK1,BBS2,BCL2L1,BCL2L11,BDNF,BHLHE22,BMP4,BMPR1B,BRCA1,BRSK2,C3,CABP4,CACNA1A,CACNA1D,CADPS,CALB1,CAMK2A,CAMK4,CAMKK2,CANX,CASP3,CASP9,CBLN1,CBLN3,CBS/CBSL,CCKAR,CCR10,CC…	583
Cancer, Organismal Injury and Abnormalities	adenosquamous carcinoma	1.38e-16		0	AASS,ABCA10,ABCA3,ABCA4,ABCC11,ABCD1,ABL1,ABR,ACAD11,ACADS,ACE2,ACTG1,ACYP1,ADAM19,ADAMDEC1,ADAMTS10,ADAMTS12,ADAMTS2,ADAMTS20,ADCY10,ADCY2,ADCYAP1R1,ADD2,ADORA1,AFF3,AGL,AIM1L,AK7,AKAP6,AKNA,AKR1C1/AKR1C2,ALDH1L1,ALK,ALOXE3,AMOTL1,ANKRD24,ANKRD30A,ANKRD36,ANKRD52,ANKRD55,ANPEP,APOB,ARHGAP32,ARHGAP39,ARHGAP8/PRR5-ARHGAP8,ARHGEF18,ASAP1,ASB4,ASPM,ATAD2,ATP10D,ATP11B,ATP13A5,ATP4B,ATP6V1B2,AURKB,BD…	578
Cancer, Endocrine System Disorders, Organismal Injury and Abnormalities, Reproductive System Disease	adenosquamous ovarian cancer	1.33e-16		0	AASS,ABCA10,ABCA3,ABCA4,ABCC11,ABCD1,ABL1,ABR,ACAD11,ACADS,ACE2,ACTG1,ACYP1,ADAM19,ADAMDEC1,ADAMTS10,ADAMTS12,ADAMTS2,ADAMTS20,ADCY10,ADCY2,ADCYAP1R1,ADD2,ADORA1,AFF3,AGL,AIM1L,AK7,AKAP6,AKNA,AKR1C1/AKR1C2,ALDH1L1,ALOXE3,AMOTL1,ANKRD24,ANKRD30A,ANKRD36,ANKRD52,ANKRD55,ANPEP,APOB,ARHGAP32,ARHGAP39,ARHGAP8/PRR5-ARHGAP8,ARHGEF18,ASAP1,ASB4,ASPM,ATAD2,ATP10D,ATP11B,ATP13A5,ATP4B,ATP6V1B2,AURKB,BDH1,B…	575
Nervous System Development and Function	abnormal morphology of nervous system	3.69e-40		0	AATK,ABCA2,ABCA4,ABCD1,ABCD2,ABI2,ABL1,ABR,ACTL6B,ADAM9,ADAMTS4,ADCY1,ADGRA2,ADH7,AGT,AGTR1,AGTR2,AKAP12,AKT3,ALPL,ANK3,AP3M2,APBB1,APOB,APOE,APP,ARL6,ASCL1,ASPA,ASPM,ASTN1,ATP13A2,ATP1A2,ATP1B2,ATP2B2,B2M,B4GALNT1,B4GALT1,BAK1,BBS2,BCL2L11,BDNF,BHLHE22,BMP4,BMPR1B,BRCA1,BRSK2,C3,CABP4,CACNA1A,CACNA1D,CADPS,CALB1,CAMK2A,CAMK4,CAMKK2,CANX,CASP3,CASP9,CBLN1,CBLN3,CBS/CBSL,CCKAR,CCR10,CCR2,CD200,CD2…	536
Cancer, Organismal Injury and Abnormalities, Skeletal and Muscular Disorders	embryonal rhabdomyosarcoma	2.01e-19		0	A2ML1,ABCA10,ABCA4,ABCB1,ABCB5,ABCC10,ABCC6,ACACB,ACAD11,ACADS,ACOXL,ADAM33,ADAM9,ADAMTS5,ADAMTSL3,ADAP1,ADCY10,ADCY5,AGAP6 (includes others),AGR3,AGXT,AHR,AKR1C3,ALDH5A1,ALK,ALOX5AP,ALPL,ALS2CR11,AMPD1,AMTN,ANGPTL4,ANK3,ANPEP,ANXA9,APH1B,APOA4,APOB,APOBEC3H,APOE,APOH,ARHGEF10,ARMC3,ART4,ASB4,ASPN,ATP10A,ATP2B4,ATP6V1B1,AVPR1B,BCAS1,BFSP1,BMP3,BRCA1,BRCA2,BTBD16,BYSL,C11orf49,C1orf116,C1S,C7orf31…	490
Cancer, Organismal Injury and Abnormalities	serous neoplasm	1.2e-42		0	ABCA3,ABCA8,ABCB1,ABCC11,ABCC9,ABHD12B,ABL1,ABLIM2,ACP5,ACTG2,ADAMTSL3,ADCY2,ADH1A,ADH1B,ADORA2A,AGPAT2,AKAP2,ALDH1A1,ALDH1A2,ANKRD24,ANKRD36,ANXA2,ANXA8/ANXA8L1,AOC3,APCDD1,APOD,APOE,AQP1,AQP6,AR,ARL4C,ATP8B2,AURKA,AXIN2,B2M,B3GNT3,BCL2,BEND5,BIK,BNC1,BRCA1,BRCA2,BSN,BUB1,BUB1B,C2orf27A/C2orf27B,C5orf28,C7,C8B,CA2,CACNA1A,CACNA1C,CACNB2,CALB2,CAMK2B,CBS/CBSL,CCL15,CCL21,CCNA1,CCNA2,CCNB1,CCNB2,C…	451
Digestive System Development and Function	morphology of digestive system	6.09e-30		0	A2M,ABCB1,ABCB11,ABCB4,ABL1,ADAM17,ADAMTS2,ADAR,ADIPOQ,AEBP1,AGL,AGPAT2,AGR2,AGTR2,AHR,AKAP5,ALPL,AMBN,ANGPTL4,ANKH,ANTXR1,AOAH,APOA1,APOE,APP,AQP12A/AQP12B,AREG,ARFGEF3,ARG1,ASCL1,ATF3,ATP4A,ATP4B,AXIN2,B2M,B4GALT1,BARX1,BCL11B,BCL2,BCL3,BDNF,BHMT,BMP7,BRCA1,BSCL2,C3,C3AR1,CA9,CACNA1D,CADPS,CBFA2T2,CBS/CBSL,CBX2,CCBE1,CCKAR,CCKBR,CCR2,CCR7,CD1D,CD207,CD36,CDK4,CDKN2A,CDON,CES1,CFTR,CHRNA3,CISH,C…	417
Cardiovascular System Development and Function	morphology of cardiovascular system	2.64e-19		0	ABL1,ACACB,ACADL,ACADM,ACE,ACE2,ACTA2,ACTC1,ADAM12,ADAM17,ADAM19,ADAM9,ADAMTS13,ADAMTS9,ADD2,ADGRA2,ADIPOQ,ADM,ADORA2A,ADRA1B,AGT,AGTR1,AGTR2,AHR,AKAP12,AKAP5,AKT3,ALDH1A2,AMOT,APH1A,APLN,APOB,APOE,APP,ARID3A,B4GALT1,BAK1,BCL2,BCL2L1,BDKRB2,BIN1,BIRC3,BLM,BMP2,BMP4,BSCL2,BTC,CACNA1H,CALCRL,CAPN2,CASP3,CASP7,CASP8,CASP9,CASQ2,CAV3,CBS/CBSL,CCND3,CCNE1,CCNE2,CD36,CD40LG,CD44,CDH2,CDH5,CDK4,CDK6,CDO…	397
Digestive System Development and Function	abnormal morphology of digestive system	1.02e-27		0	A2M,ABCB1,ABCB11,ABCB4,ABL1,ADAM17,ADAMTS2,ADAR,ADIPOQ,AEBP1,AGL,AGPAT2,AGR2,AGTR2,AHR,AKAP5,ALPL,AMBN,ANGPTL4,ANKH,ANTXR1,AOAH,APOA1,APOE,AQP12A/AQP12B,AREG,ARFGEF3,ARG1,ASCL1,ATF3,ATP4A,ATP4B,AXIN2,B2M,B4GALT1,BARX1,BCL11B,BCL2,BCL3,BDNF,BHMT,BMP7,BRCA1,BSCL2,C3,C3AR1,CA9,CACNA1D,CADPS,CBFA2T2,CBS/CBSL,CBX2,CCBE1,CCKAR,CCKBR,CCR2,CCR7,CD1D,CD207,CD36,CDK4,CDKN2A,CDON,CES1,CFTR,CHRNA3,CISH,CLCA1…	395
Organismal Development	abnormal morphology of thoracic cavity	4.14e-18		0	ABCA3,ABL1,ACACB,ACADL,ACADM,ACE2,ACTC1,ADAM12,ADAM17,ADAM19,ADAM9,ADAMTS9,ADGRF5,ADIPOQ,ADM,ADRA1B,AGTR2,AHR,AKAP12,ALDH1A2,ALPL,APH1A,APOE,ARID3A,ARRB2,ATP2A1,B4GALT1,BCL11A,BCL11B,BCL2,BIN1,BIRC3,BRCA1,BSCL2,BTC,CACNA1H,CALCRL,CAPN2,CARD11,CASP3,CASP7,CASP8,CASQ2,CAV2,CAV3,CCNB2,CCND3,CCR7,CD247,CD36,CD4,CD5L,CD81,CD8A,CDH2,CDH5,CDK4,CDK6,CELSR3,CFTR,CHGA,CITED2,CKM,CKMT2,CLEC1B,COL10A1,COL18A…	372
Cardiovascular System Development and Function	abnormal morphology of cardiovascular system	2.57e-17		0	ABL1,ACACB,ACADL,ACADM,ACE,ACE2,ACTA2,ACTC1,ADAM12,ADAM17,ADAM19,ADAM9,ADAMTS13,ADAMTS9,ADD2,ADGRA2,ADIPOQ,ADM,ADORA2A,ADRA1B,AGT,AGTR1,AGTR2,AHR,AKAP12,ALDH1A2,AMOT,APH1A,APLN,APOE,ARID3A,B4GALT1,BAK1,BCL2,BCL2L1,BDKRB2,BIN1,BIRC3,BLM,BMP2,BSCL2,BTC,CACNA1H,CALCRL,CAPN2,CASP3,CASP7,CASP8,CASQ2,CAV3,CBS/CBSL,CCND3,CCNE1,CCNE2,CD36,CD40LG,CD44,CDH2,CDH5,CDK4,CDK6,CDO1,CDON,CHGA,CITED2,CKM,CKMT2,CL…	359
Nervous System Development and Function	morphology of central nervous system	1.39e-23		0	ABCD1,ABCD2,ABI2,ABL1,ABR,ADAMTS4,ADCY1,ADGRA2,ADH7,AGT,AGTR1,AGTR2,AKAP12,AKT3,ANK3,AP3M2,APBB1,APOE,APP,AQP4,ARL6,ASCL1,ASPA,ASPM,ASTN1,ATP1A2,ATP1B2,ATP2B2,B2M,B4GALNT1,B4GALT1,BAK1,BBS2,BCL2L11,BDNF,BHLHE22,BMP4,BRSK2,C3,CACNA1A,CALB1,CAMK4,CASP3,CASP9,CBLN1,CBLN3,CBS/CBSL,CCKAR,CCR10,CD247,CD40LG,CD80,CD81,CDK5R2,CDON,CELSR2,CELSR3,CEP290,CETN2,CGA,CHL1,CHRM1,CHRNA4,CHRNA6,CHRNA7,CKB,CKMT1A/…	350
Cancer, Gastrointestinal Disease, Organismal Injury and Abnormalities	esophageal cancer	1.9e-18		0	ABCA8,ABCB1,ABCC9,ACO1,ACSF2,ADAMTS16,AFF2,AGBL4,AIM2,AJAP1,AKAP6,AKNAD1,ALDH2,ALDOB,ANPEP,AOX1,APOB,ASL,ASTN2,ATP10D,ATP4A,ATP4B,BCHE,BCL2,BDKRB1,BDKRB2,BHMT,BOC,BRCA1,BRCA2,BST1,C1orf116,C20orf202,C4BPA,C6orf118,C9,CA10,CACNA1B,CACNA1E,CACNA1H,CACNG3,CASP3,CD1A,CD44,CDC20,CDH11,CDH2,CDH26,CDH4,CDKN2A,CDX1,CDX2,CELSR2,CENPF,CFHR3,CFHR4,CHD3,CHD5,CLDN16,CLPB,CNTN6,CNTNAP5,COL11A1,COL22A1,COL4A4,C…	335
Nervous System Development and Function	abnormal morphology of central nervous system	3.79e-22		0	ABCD1,ABCD2,ABI2,ABL1,ABR,ADAMTS4,ADCY1,ADGRA2,ADH7,AGT,AGTR1,AGTR2,AKAP12,AKT3,ANK3,AP3M2,APBB1,APOE,APP,ARL6,ASCL1,ASPA,ASPM,ASTN1,ATP1A2,ATP1B2,ATP2B2,B2M,B4GALNT1,B4GALT1,BAK1,BBS2,BCL2L11,BDNF,BHLHE22,BMP4,BRSK2,C3,CACNA1A,CALB1,CAMK4,CASP3,CASP9,CBLN1,CBLN3,CBS/CBSL,CCKAR,CCR10,CD247,CD40LG,CD80,CD81,CDK5R2,CDON,CELSR2,CELSR3,CEP290,CETN2,CGA,CHL1,CHRM1,CHRNA4,CHRNA6,CHRNA7,CKB,CKMT1A/CKMT1…	328
Psychological Disorders	schizophrenia spectrum disorder	1.41e-25		0	ABCB1,ACE,ACOT6,ACSBG1,ACTA2,ADAMTS3,ADGRF4,ADRA1A,ADRA1B,ADRA1D,ADRA2A,ADRA2C,AGTR1,AKAP11,ALDH1A3,ALDH5A1,ANK3,APBA2,APOA1,APOA4,APOB,APOD,APOL4,APP,ATP1A1,ATP1A2,ATP1A3,ATP1A4,ATP2B2,ATP4A,ATP6V1B2,B3GNT6,BDNF,BTG2,C3,CACNA1C,CACNA1G,CACNA1H,CACNA1I,CACNG2,CAD,CADM3,CALB1,CALY,CAP2,CCK,CCKAR,CELF2,CELF6,CHI3L1,CHRM1,CHRM2,CHRM3,CHRNA3,CHRNA4,CHRNA6,CHRNA7,CHRNA9,CHRNB1,CHRNB4,CHRNE,CIT,CLDN11,…	325
Connective Tissue Development and Function, Skeletal and Muscular System Development and Function, Tissue Development	morphology of bone	8.68e-29		0	ABCB4,ACKR1,ADAMTS2,ADIPOQ,AGTR2,ALDH1A3,ALPL,AMBN,ANKH,ANTXR1,APOE,ARL6,ATP6V0D2,BGN,BMP4,BMP6,BMP7,BMPER,BMPR1B,BRCA1,BRCA2,CALB1,CALCB,CARTPT,CASP3,CBX2,CCR2,CD68,CDO1,CDON,CDX1,CDX2,CETN2,CFTR,CHPF,CLDN18,CLEC3B,COL10A1,COL11A2,COL18A1,COL2A1,COL9A1,CREB3L2,CSGALNACT1,CST5,CTGF,CTSK,CYP19A1,CYP26A1,CYP27B1,DCHS1,DCN,DDR1,DDR2,DLL3,DLX1,DLX2,DLX5,DMRT2,DNMT3B,DVL3,E2F1,EBF1,EDNRA,EFEMP1,EGFR,E…	323
Nervous System Development and Function, Tissue Morphology	morphology of nervous tissue	1.77e-22		0	AATK,ABCA2,ABCD2,ABI2,ACTL6B,ADAMTS4,AP3M2,APOE,APP,ASCL1,ASTN1,ATP13A2,ATP2B2,B2M,B4GALNT1,BCL2L1,BCL2L11,BDNF,BMPR1B,BRSK2,C3,CABP4,CACNA1A,CACNA1D,CADPS,CALB1,CAMK2A,CAMK4,CAMKK2,CASP3,CASP9,CCKAR,CCR10,CD40,CD81,CDH2,CDH23,CDK5R2,CELSR3,CETN2,CHL1,CHRNA7,CHRNE,CKB,CKMT1A/CKMT1B,CLCN2,CLIP3,CLSTN1,CNGA3,CNR1,CNTF,CNTFR,CNTN1,CNTN6,CNTNAP1,CNTNAP2,COLQ,CORT,CP,CRMP1,CTNNA2,DCLK1,DCX,DLG4,DLX5,D…	320
Connective Tissue Development and Function, Skeletal and Muscular System Development and Function, Tissue Development	abnormal morphology of bone	9.96e-28		0	ABCB4,ACKR1,ADAMTS2,ADIPOQ,AGTR2,ALDH1A3,ALPL,AMBN,ANKH,ANTXR1,APOE,ARL6,ATP6V0D2,BGN,BMP4,BMP6,BMP7,BMPER,BMPR1B,BRCA1,BRCA2,CALCB,CARTPT,CASP3,CBX2,CCR2,CD68,CDO1,CDON,CDX1,CDX2,CETN2,CFTR,CHPF,CLDN18,CLEC3B,COL10A1,COL11A2,COL18A1,COL2A1,COL9A1,CREB3L2,CSGALNACT1,CST5,CTGF,CTSK,CYP19A1,CYP26A1,CYP27B1,DCHS1,DCN,DDR1,DDR2,DLL3,DLX1,DLX2,DLX5,DMRT2,DVL3,E2F1,EBF1,EDNRA,EFEMP1,EGFR,EGR1,ELN,EN1,E…	312
Neurological Disease, Psychological Disorders	Schizophrenia	2.42e-25		0	ACE,ACOT6,ACSBG1,ACTA2,ADAMTS3,ADGRF4,ADRA1A,ADRA1B,ADRA1D,ADRA2A,ADRA2C,AGTR1,AKAP11,ALDH5A1,ANK3,APBA2,APOA1,APOA4,APOB,APOD,APOL4,APP,ATP1A1,ATP1A2,ATP1A3,ATP1A4,ATP2B2,ATP4A,ATP6V1B2,B3GNT6,BDNF,BTG2,C3,CACNA1C,CACNA1G,CACNA1H,CACNA1I,CACNG2,CAD,CADM3,CALB1,CALY,CAP2,CCK,CCKAR,CELF2,CHI3L1,CHRM1,CHRM2,CHRM3,CHRNA3,CHRNA4,CHRNA6,CHRNA7,CHRNA9,CHRNB1,CHRNB4,CHRNE,CIT,CLDN11,CNP,CNR1,CNTF,CNTNAP…	310
Cell Morphology, Nervous System Development and Function, Tissue Morphology	morphology of neurons	4.08e-21		0	AATK,ABCA2,ABCD2,ABI2,ACTL6B,ADAMTS4,AP3M2,APOE,APP,ASCL1,ASTN1,ATP13A2,ATP2B2,B2M,B4GALNT1,BCL2L1,BCL2L11,BDNF,BMPR1B,BRSK2,C3,CABP4,CACNA1A,CACNA1D,CADPS,CALB1,CAMK2A,CAMK4,CAMKK2,CASP3,CASP9,CCKAR,CCR10,CD40,CD81,CDH2,CDH23,CDK5R2,CETN2,CHL1,CHRNA7,CHRNE,CKB,CKMT1A/CKMT1B,CLCN2,CLIP3,CLSTN1,CNGA3,CNR1,CNTF,CNTFR,CNTN1,CNTN6,CNTNAP1,CNTNAP2,COLQ,CORT,CP,CRMP1,CTNNA2,DCLK1,DCX,DLG4,DLX5,DMRT3,DN…	308
Cancer, Organismal Injury and Abnormalities, Reproductive System Disease	female genital tract serous cancer	2.88e-43		0	ABCA8,ABCB1,ACP5,ACTG2,ADH1A,ADH1B,AGPAT2,ALDH1A1,ALDH1A2,ANXA2,ANXA8/ANXA8L1,AOC3,APOD,APOE,AQP1,AR,ARL4C,AURKA,AXIN2,B3GNT3,BCL2,BIK,BNC1,BRCA1,BRCA2,BUB1,BUB1B,C2orf27A/C2orf27B,C7,CA2,CACNA1A,CACNA1C,CACNB2,CALB2,CBS/CBSL,CCL15,CCL21,CCNA2,CCNB1,CCNB2,CCNE1,CDA,CDC20,CDC6,CDH11,CDKN2A,CENPA,CFB,CHRDL1,CIT,CLDN3,CLDN4,CLDN5,CLEC3B,CMTM4,CNN1,COL14A1,COL15A1,COL4A6,CP,CPA3,CSPG4,CST6,CTNNAL1,CX…	308
Nervous System Development and Function, Organ Morphology, Organismal Development	morphology of brain	9.46e-19		0	ABCD2,ABI2,ABL1,ABR,ADAMTS4,ADCY1,ADGRA2,ADH7,AGT,AGTR1,AGTR2,AKAP12,AKT3,ANK3,AP3M2,APBB1,APOE,APP,ARL6,ASCL1,ASPA,ASPM,ASTN1,ATP1A2,ATP1B2,ATP2B2,B2M,B4GALNT1,B4GALT1,BAK1,BBS2,BCL2L11,BDNF,BHLHE22,BRSK2,C3,CACNA1A,CALB1,CAMK4,CASP3,CASP9,CBLN1,CBLN3,CCKAR,CCR10,CD247,CD40LG,CD81,CDK5R2,CDON,CELSR2,CELSR3,CEP290,CETN2,CGA,CHL1,CHRM1,CHRNA4,CHRNA6,CHRNA7,CKB,CKMT1A/CKMT1B,CLCN2,CNTN1,CNTN6,CNTNA…	306
Cancer, Gastrointestinal Disease, Organismal Injury and Abnormalities	esophageal carcinoma	8.12e-17		0	ABCA8,ABCB1,ABCC9,ACO1,ACSF2,ADAMTS16,AFF2,AGBL4,AIM2,AJAP1,AKAP6,AKNAD1,ALDOB,ANPEP,AOX1,APOB,ASL,ASTN2,ATP10D,BCHE,BDKRB1,BDKRB2,BHMT,BOC,BRCA2,BST1,C1orf116,C20orf202,C4BPA,C6orf118,C9,CA10,CACNA1B,CACNA1E,CACNA1H,CACNG3,CD1A,CD44,CDC20,CDH11,CDH2,CDH26,CDH4,CDKN2A,CELSR2,CENPF,CFHR3,CFHR4,CHD3,CHD5,CLDN16,CLPB,CNTN6,CNTNAP5,COL11A1,COL22A1,COL4A4,COLEC11,CPAMD8,CPE,CPEB2,CSMD3,CST1,CST2,CTHRC…	299
Nervous System Development and Function, Organ Morphology, Organismal Development	abnormal morphology of brain	1.06e-17		0	ABCD2,ABI2,ABL1,ABR,ADAMTS4,ADCY1,ADGRA2,ADH7,AGT,AGTR1,AGTR2,AKAP12,AKT3,ANK3,AP3M2,APBB1,APOE,APP,ARL6,ASCL1,ASPA,ASPM,ASTN1,ATP1A2,ATP1B2,ATP2B2,B2M,B4GALNT1,B4GALT1,BAK1,BBS2,BCL2L11,BDNF,BHLHE22,BRSK2,C3,CACNA1A,CALB1,CAMK4,CASP3,CASP9,CBLN1,CBLN3,CCKAR,CCR10,CD247,CD40LG,CD81,CDK5R2,CDON,CELSR2,CELSR3,CEP290,CETN2,CGA,CHL1,CHRM1,CHRNA4,CHRNA6,CHRNA7,CKB,CKMT1A/CKMT1B,CLCN2,CNTN1,CNTN6,CNTNA…	291
Tissue Morphology	abnormal morphology of epithelial tissue	7.36e-24		0	ABCA3,ABCA4,ABCB1,ABCB11,ABCB4,ABL1,ACPP,ADAM17,ADAM9,ADGRF5,ADM,ADRA1B,AGL,AGR2,AHR,AMBN,AMHR2,APOB,AREG,ARG1,ARRB2,ASCL1,ASPM,ATP2B2,ATP4A,ATP4B,B4GALNT1,B4GALT1,BCL11B,BCL2,BCL2L11,BDKRB2,BDNF,BMP4,BNC1,BRCA1,C3AR1,CA9,CASP3,CASP9,CAV2,CBFA2T2,CBS/CBSL,CCKBR,CCR2,CD40,CD40LG,CD44,CDK4,CFTR,CHRNB4,CISH,CITED2,CLCA1,CLCN2,CLDN11,CLDN18,CLDN4,COL15A1,COL18A1,COL4A3,CP,CRH,CTGF,CTHRC1,CXCR2,CYP11A…	290
Cell Morphology, Nervous System Development and Function, Tissue Morphology	abnormal morphology of neurons	9.77e-20		0	AATK,ABCA2,ABCD2,ABI2,ACTL6B,ADAMTS4,AP3M2,APOE,APP,ASCL1,ASTN1,ATP13A2,ATP2B2,B2M,B4GALNT1,BCL2L11,BDNF,BMPR1B,BRSK2,C3,CABP4,CACNA1A,CACNA1D,CADPS,CALB1,CAMK2A,CAMK4,CAMKK2,CCKAR,CCR10,CD81,CDH23,CDK5R2,CETN2,CHL1,CHRNA7,CHRNE,CKB,CKMT1A/CKMT1B,CLCN2,CLIP3,CLSTN1,CNGA3,CNTF,CNTFR,CNTN1,CNTN6,CNTNAP1,CNTNAP2,COLQ,CORT,CP,CRMP1,CTNNA2,DCLK1,DCX,DLX5,DMRT3,DNM1,DNM3,DOK7,DSCAM,DTNA,DUSP1,E2F1,EBF2…	266
Organismal Injury and Abnormalities, Reproductive System Disease	endometriosis	3.24e-18		0	ABCG1,ACE,ACKR1,ACTA2,ACTB,ADIPOQ,AHR,ALDH1A3,ANK3,APLP1,APOBEC3B,APOE,AR,ATP1B1,ATP2B2,BCAT1,BCL2,BIRC5,BMP8B,BRCA1,BRCA2,BUB1B,BYSL,C10orf10,C1S,C4BPA,CADM3,CAPN6,CASP1,CASP8,CAV2,CCL15,CCL16,CCL18,CCL19,CCL2,CCL21,CCL23,CCL28,CCNA2,CCR10,CD163,CD40LG,CDK1,CEMIP,CETP,CHRM3,CITED2,CNTN1,COL18A1,COL6A1,CTGF,CTNNA1,CTSH,CX3CL1,CXADR,CXCL10,CXCL13,CXCL5,CXCL9,CXCR2,CXCR3,CXCR5,CYP19A1,CYP26A1,CYR61…	260
Cancer, Gastrointestinal Disease, Organismal Injury and Abnormalities	esophageal adenocarcinoma	2.46e-19		0	ABCA8,ABCB1,ABCC9,ACO1,ACSF2,ADAMTS16,AFF2,AGBL4,AIM2,AJAP1,AKAP6,AKNAD1,ALDOB,ANPEP,AOX1,APOB,ASL,ASTN2,ATP10D,BCHE,BHMT,BOC,BST1,C1orf116,C20orf202,C4BPA,C6orf118,C9,CA10,CACNA1B,CACNA1E,CACNG3,CD1A,CDC20,CDH11,CDH2,CDH26,CDH4,CDKN2A,CELSR2,CENPF,CFHR3,CFHR4,CHD3,CHD5,CLDN16,CLPB,CNTN6,CNTNAP5,COL11A1,COL22A1,COLEC11,CPAMD8,CPE,CPEB2,CSMD3,CST1,CST2,CTHRC1,CYP2C18,CYP2F1,DAB1,DGKA,DHRS4L2,DNAH3…	258
Skeletal and Muscular System Development and Function	morphology of muscle	1.08e-19		0	ABL1,ACADM,ACTA1,ACTC1,ADAM12,ADAM17,ADAM19,ADCYAP1,ADIPOQ,AGTR2,ALDH1A2,ALPL,ANKRD1,ANKRD2,APOBEC2,APOE,APP,AR,ARID3A,ATP2A1,ATP6V0C,BCL2,BCL2L1,BDKRB2,BGN,BIN1,CACNA1H,CALCRL,CAPN3,CAPN6,CASP8,CASP9,CASQ2,CAV2,CAV3,CD55,CDH2,CDK4,CFL2,CHRNE,CLIP3,COL14A1,COL15A1,COL19A1,COL6A1,CSRP2,CSRP3,CXADR,CXCL12,CYBB,CYP19A1,DCN,DES,DLX2,DLX5,DMD,DMPK,DRD1,DTNA,DYSF,ECEL1,EDNRA,EGR3,ELN,ENG,ENPP1,ERBB3,ET…	228
Organ Morphology	morphology of secretory structure	3.65e-18		0	A2M,ABCD1,ABCD2,ACPP,ADAM19,ADAMTS1,ADRA1B,AGPAT2,AGR2,AGTR2,AHR,AKAP12,AKAP5,ALDH1A1,ALDH1A3,APOA1,APOE,AQP12A/AQP12B,AR,AREG,ARFGEF3,ATF3,ATP4A,ATP4B,AVPR1B,B2M,B4GALT1,BMP4,BRCA1,BRCA2,BTRC,C3AR1,CA9,CACNA1D,CADPS,CASR,CBFA2T2,CBS/CBSL,CCKBR,CCR7,CD4,CDH3,CDK4,CDKN2A,CDKN2B,CES1,CFTR,CGA,CHGB,CISH,CITED2,CLCA1,CLDN18,CRH,CRHR1,CSF2,CTSB,CTSK,CXCR2,CYP11A1,CYP11B1,CYP19A1,CYP21A2,CYP27B1,DDR1,D…	221
Organ Morphology	morphology of gland	2.77e-18		0	A2M,ABCD1,ABCD2,ACPP,ADAM19,ADAMTS1,ADRA1B,AGPAT2,AGR2,AGTR2,AHR,AKAP12,AKAP5,ALDH1A1,ALDH1A3,APOA1,APOE,AQP12A/AQP12B,AR,AREG,ARFGEF3,ATF3,ATP4A,ATP4B,AVPR1B,B2M,B4GALT1,BMP4,BRCA1,BRCA2,BTRC,C3AR1,CA9,CACNA1D,CADPS,CASR,CBFA2T2,CBS/CBSL,CCKBR,CCR7,CD4,CDH3,CDK4,CDKN2A,CDKN2B,CES1,CFTR,CGA,CHGB,CISH,CITED2,CLCA1,CLDN18,CRH,CRHR1,CSF2,CTSB,CTSK,CXCR2,CYP11A1,CYP11B1,CYP19A1,CYP21A2,CYP27B1,DDR1,D…	220
Cancer, Organismal Injury and Abnormalities, Reproductive System Disease	uterine serous papillary cancer	5.78e-56		0	ABCA8,ABCB1,ACTG2,ADH1A,ADH1B,ALDH1A1,ANXA2,AOC3,APOD,AQP1,AURKA,B3GNT3,BCL2,BIK,BUB1,BUB1B,C2orf27A/C2orf27B,C7,CA2,CACNA1C,CACNB2,CBS/CBSL,CCL15,CCL21,CCNA2,CCNB1,CCNB2,CCNE1,CDA,CDC20,CDC6,CDH11,CDKN2A,CENPA,CFB,CHRDL1,CIT,CLDN3,CLDN4,CLDN5,CLEC3B,CNN1,COL14A1,COL15A1,COL4A6,CPA3,CSPG4,CST6,CXCL12,DDR2,DES,DPP6,DPT,DST,DYNC1I1,EDNRA,EDNRB,EEF1A2,EMILIN1,ENPEP,ENPP1,EPHA1,EPHB2,ERBB3,ERG,ESPL1,…	216
Skeletal and Muscular System Development and Function	abnormal morphology of muscle	1.09e-18		0	ABL1,ACADM,ACTA1,ACTC1,ADAM12,ADAM17,ADAM19,ADCYAP1,ADIPOQ,AGTR2,ALDH1A2,ALPL,ANKRD1,ANKRD2,APOBEC2,APOE,AR,ARID3A,ATP2A1,BCL2,BDKRB2,BGN,BIN1,CACNA1H,CALCRL,CAPN3,CAPN6,CASP8,CASQ2,CAV2,CAV3,CD55,CDH2,CDK4,CFL2,CHRNE,CLIP3,COL14A1,COL15A1,COL19A1,COL6A1,CSRP2,CSRP3,CXADR,CXCL12,CYBB,DCN,DES,DLX2,DLX5,DMD,DMPK,DRD1,DYSF,ECEL1,EDNRA,EGR3,ELN,ENG,ENPP1,ERBB3,ETV1,EYA1,FADD,FGFRL1,FLNC,FN1,FOXC2,FOX…	214
Respiratory System Development and Function	morphology of respiratory system	1.46e-16		0	ABCA3,ADAM17,ADAM19,ADAMTS2,ADGRF5,AKAP12,ALDH1A1,ALDH1A3,APOE,ARRB2,ASCL1,ATP2A1,B4GALT1,BCL2,BMP4,BMP7,BMPER,CACNA1H,CASP9,CAV2,CBS/CBSL,CCKAR,CD81,CDH11,CDO1,CDON,CELSR3,CETN2,CFTR,CHL1,CITED2,CLEC1B,CLIP3,COL11A2,COL2A1,COL6A1,COX4I2,CRH,CRHR1,CSF2,CTGF,CTSK,CYP1A2,DCHS1,DDR2,DLX5,DMD,DMRT2,DOK7,DPPA2,DUSP1,DVL3,ECEL1,EDN2,EGFR,EGLN3,ELK3,ELN,EPAS1,EPHA3,ERRFI1,EYA1,F11,FAM20A,FAT4,FEZF1,FGF1…	205
Cardiovascular System Development and Function	morphology of vessel	3.91e-17		0	ABCB4,ACE,ACTA2,ADAM17,ADGRA2,ADM,ADORA2A,AGER,AGT,AGTR1,AGTR2,AHR,AMOT,ANGPTL4,APLN,APOE,APP,BCL2,BDKRB2,BMP2,BMP4,CACNA1H,CALCRL,CASP3,CBS/CBSL,CDH5,CDO1,CDON,CITED2,CLEC1B,CNN1,COL15A1,COL1A1,COL4A3,COL5A1,CRYAB,CXADR,CXCL10,CXCL12,CYBB,DCBLD2,DDR1,DLX1,DLX2,DLX5,E2F7,E2F8,EDNRA,EDNRB,EGLN3,EHD3,EHD4,ELN,ENG,ENPP1,EPO,EYA1,F7,FBLN5,FBN2,FBXW7,FGF18,FGF19,FGF8,FLNA,FLT1,FN1,FOXA2,FOXC2,FOXH1,FO…	203
Skeletal and Muscular System Development and Function	morphology of skeleton	3.5e-17		0	ADIPOQ,ALPL,ANTXR1,BGN,BMP4,BMP7,BMPER,BMPR1B,BRCA2,CALB1,CBX2,CDO1,CDX1,CDX2,CHPF,CLEC3B,COL10A1,COL2A1,COL9A1,CSGALNACT1,CST5,CTGF,CTSK,CYP26A1,CYP26B1,DCHS1,DLL3,DLX5,DMRT2,ECE2,EDNRA,EN1,ESR1,EYA1,FAT4,FCER1G,FGF21,FGF3,FGFR1,FGFR2,FGFR3,FGFRL1,FLNB,FOXC2,FRZB,FST,FZD9,GALNT3,GBX2,GDF2,GDF6,GHR,GJA1,GLG1,GLI2,GNAI3,GPC3,GPR87,GSC,GSN,HAPLN1,HDAC4,HELLS,HEXB,HOXA11,HOXA3,HOXA4,HOXA5,HOXB13,HOX…	189
Renal and Urological System Development and Function	morphology of urinary system	3.01e-20		0	ABCA7,ACE,ACE2,ADAMTS1,ADIPOQ,AGER,AGT,AGTR1,AGTR2,APCS,APOE,BCAT2,BCL2,BCL2L11,BDKRB2,BHLHE40,BMP4,BMP7,BMPER,BSCL2,CACNA2D1,CD36,CD55,CDH4,CFB,CHRM2,CHRM3,CHRNA3,CHRNB4,CLDN4,CMIP,COL18A1,COL4A3,CR1L,CRIM1,CYP19A1,CYP24A1,CYP26A1,DACT3,DAPK1,DCHS1,DCN,DDR1,EGFR,EHD3,EHD4,ESR1,ESRRG,EYA1,FAH,FAM20A,FAT1,FAT4,FGF7,FGFR2,FGFRL1,FMN1,FOXC2,FREM1,G6PC,GADD45A,GAS6,GATA5,GCNT3,GCNT4,GDF1,GDF15,GFRA1,…	188
Dermatological Diseases and Conditions, Immunological Disease, Inflammatory Disease, Inflammatory Response	atopic dermatitis	7.56e-20		0	ADAM17,ADIPOQ,AHCY,AHNAK,ANXA1,ANXA2P2,ANXA5,ARFGAP3,BCL11B,BCL2,BCL2L1,BCL3,BGN,C3,CAMP,CAPG,CARD11,CAT,CBR1,CCL13,CCL17,CCL18,CCL20,CCL21,CCL23,CCNA2,CCR2,CCR4,CD1A,CD44,CD74,CDC25A,CFL1,CHRM1,CHRM2,CHRM3,CPNE1,CPNE7,CPVL,CSF2RA,CST6,CXCL9,CYSLTR1,DCD,DEFA3 (includes others),DEFB1,DEFB103A/DEFB103B,DEFB4A/DEFB4B,DHFR,DUSP1,DUSP2,F2RL1,FABP4,FABP5,FAM153A/FAM153B,FCER1A,FCER1G,FCER2,FCGBP,FLG,FL…	183
Skeletal and Muscular System Development and Function	abnormal morphology of skeleton	2.51e-16		0	ADIPOQ,ALPL,ANTXR1,BGN,BMP4,BMP7,BMPER,BMPR1B,BRCA2,CBX2,CDO1,CDX1,CDX2,CHPF,CLEC3B,COL10A1,COL2A1,COL9A1,CSGALNACT1,CST5,CTGF,CTSK,CYP26A1,CYP26B1,DCHS1,DLL3,DLX5,DMRT2,ECE2,EDNRA,EN1,ESR1,EYA1,FAT4,FCER1G,FGF21,FGF3,FGFR1,FGFR2,FGFR3,FGFRL1,FLNB,FOXC2,FRZB,FST,FZD9,GALNT3,GBX2,GDF2,GDF6,GHR,GJA1,GLG1,GLI2,GNAI3,GPC3,GPR87,GSC,GSN,HAPLN1,HDAC4,HELLS,HEXB,HOXA11,HOXA3,HOXA4,HOXA5,HOXB13,HOXB5,HOX…	182
Renal and Urological System Development and Function	abnormal morphology of urinary system	3.07e-19		0	ABCA7,ACE,ACE2,ADAMTS1,ADIPOQ,AGER,AGT,AGTR1,AGTR2,APCS,APOE,BCAT2,BCL2,BCL2L11,BDKRB2,BHLHE40,BMP4,BMP7,BMPER,BSCL2,CACNA2D1,CD36,CD55,CDH4,CFB,CHRM2,CHRM3,CHRNA3,CHRNB4,CLDN4,CMIP,COL18A1,COL4A3,CR1L,CRIM1,CYP19A1,CYP24A1,CYP26A1,DACT3,DAPK1,DCHS1,DCN,DDR1,EGFR,EHD3,EHD4,ESR1,ESRRG,EYA1,FAH,FAM20A,FAT1,FAT4,FGF7,FGFR2,FGFRL1,FMN1,FOXC2,G6PC,GADD45A,GAS6,GATA5,GCNT3,GCNT4,GDF1,GDF15,GFRA1,GHR,GL…	178
Organ Morphology, Organismal Development, Renal and Urological System Development and Function	morphology of kidney	3.85e-18		0	ABCA7,ACE,ACE2,ADAMTS1,ADIPOQ,AGER,AGT,AGTR1,AGTR2,APCS,APOE,BCAT2,BCL2,BCL2L11,BDKRB2,BHLHE40,BMP4,BMP7,BMPER,BSCL2,CD36,CD55,CDH4,CFB,CMIP,COL18A1,COL4A3,CR1L,CRIM1,CYP19A1,CYP24A1,CYP26A1,DACT3,DAPK1,DCHS1,DCN,DDR1,EGFR,EHD3,EHD4,ESR1,ESRRG,EYA1,FAH,FAM20A,FAT1,FAT4,FGF7,FGFR2,FGFRL1,FMN1,FOXC2,FREM1,G6PC,GADD45A,GAS6,GCNT3,GCNT4,GDF1,GDF15,GFRA1,GHR,GLIS2,GLIS3,GNE,GPC3,GPR4,GSTK1,GSTZ1,HELLS…	171
Organ Morphology, Organismal Development, Renal and Urological System Development and Function	abnormal morphology of kidney	1.38e-17		0	ABCA7,ACE,ACE2,ADAMTS1,ADIPOQ,AGER,AGT,AGTR1,AGTR2,APCS,APOE,BCAT2,BCL2,BCL2L11,BDKRB2,BHLHE40,BMP4,BMP7,BMPER,BSCL2,CD36,CD55,CDH4,CFB,CMIP,COL18A1,COL4A3,CR1L,CRIM1,CYP19A1,CYP24A1,CYP26A1,DACT3,DAPK1,DCHS1,DCN,DDR1,EGFR,EHD3,EHD4,ESR1,ESRRG,EYA1,FAH,FAM20A,FAT1,FAT4,FGF7,FGFR2,FGFRL1,FMN1,FOXC2,G6PC,GADD45A,GAS6,GCNT3,GCNT4,GDF1,GDF15,GFRA1,GHR,GLIS2,GLIS3,GNE,GPC3,GPR4,GSTK1,GSTZ1,HELLS,HEXB,…	162
Cancer, Gastrointestinal Disease, Organismal Injury and Abnormalities	oral cancer	3.78e-18		0	ACTC1,ADAM12,ADAM9,ANXA1,ASB5,ASPN,ATRNL1,BCL2,BCL2L1,BGN,BIRC5,BMP4,BMPR1B,CADPS,CASP8,CCL11,CCL19,CCL21,CCL8,CD44,CDH18,CDKN2A,CHI3L1,CILP,CNN1,COL10A1,COL11A1,COL15A1,COL1A1,COL4A1,CORIN,CPXM2,CRYAB,CTGF,CTHRC1,CTSH,CXCL1,CXCL10,CXCL12,CXCL13,CXCL14,CXCL2,CXCL3,CYP26B1,DCBLD2,DCN,DHFR,DPT,DSG2,DUSP1,EBF1,EGFL6,EGFR,EMILIN2,ENPEP,ERBB3,ERBB4,EREG,ESRP2,F11R,FABP5,FGF1,FGF13,FGF7,FGFR2,FN1,FOLH1…	160
Neurological Disease, Psychological Disorders	pervasive developmental disorder	1.21e-17		0	ABCB1,ABCG4,ABLIM2,ACE,ACSL5,ACTL6B,ADRA1A,ADRA1B,ADRA1D,ADRA2A,ADRA2C,ALDH1A3,ALDH5A1,ANK3,ANXA2,ANXA5,AP3B2,APBA2,APP,ATP6V0E1,AUTS2,C3,C9orf91,CACNA1H,CADPS,CALY,CAMK1G,CAMK2B,CAMK2G,CCL20,CCL25,CD99,CDH6,CELF6,CHRM1,CHRM2,CHRM3,CHRNA4,CKMT1A/CKMT1B,CLIC1,CNTNAP1,CNTNAP2,CYP4F11,DCX,DRD1,DRD4,EN2,ENTPD5,FCGR1A,FCGR1B,FCGR2A,FCGR2B,FCGR2C,FCGR3A/FCGR3B,FMNL2,FOXN1,GABBR1,GABBR2,GABRA1,GABRA2,GA…	137
Cancer, Gastrointestinal Disease, Organismal Injury and Abnormalities	oral cavity carcinoma	1.9e-16		0	ACTC1,ADAM12,ADAM9,ASB5,ASPN,ATRNL1,BCL2,BGN,BIRC5,BMP4,BMPR1B,CADPS,CCL11,CCL8,CD44,CDH18,CHI3L1,CILP,CNN1,COL10A1,COL11A1,COL15A1,CORIN,CPXM2,CTGF,CTHRC1,CTSH,CXCL1,CXCL10,CXCL12,CXCL13,CXCL14,CXCL2,CXCL3,CYP26B1,DCBLD2,DCN,DHFR,DPT,DSG2,EBF1,EGFL6,EGFR,EMILIN2,ENPEP,ERBB3,ERBB4,EREG,ESRP2,F11R,FGF1,FGF13,FGF7,FN1,FOLH1,FOXL2,GAS6,GATA6,GDF10,GDF5,GIT1,GMFG,GPC3,HAS2,HMCN1,HMGA2,HSP90AB1,IGFBP3…	136
Cancer, Gastrointestinal Disease, Organismal Injury and Abnormalities	oral squamous cell carcinoma	2.65e-19		0	ACTC1,ADAM12,ADAM9,ASB5,ASPN,ATRNL1,BCL2,BGN,BIRC5,BMP4,BMPR1B,CADPS,CCL11,CCL8,CD44,CDH18,CHI3L1,CILP,CNN1,COL10A1,COL11A1,COL15A1,CORIN,CPXM2,CTGF,CTHRC1,CTSH,CXCL1,CXCL10,CXCL12,CXCL13,CXCL14,CXCL2,CXCL3,CYP26B1,DCBLD2,DCN,DHFR,DPT,DSG2,EBF1,EGFL6,EGFR,EMILIN2,ENPEP,ERBB3,ERBB4,EREG,ESRP2,F11R,FGF1,FGF13,FGF7,FN1,FOXL2,GAS6,GATA6,GDF10,GDF5,GIT1,GMFG,GPC3,HAS2,HMCN1,HMGA2,HSP90AB1,IGFBP3,IGFBP…	130
Psychological Disorders	Substance-Related Disorders	9.29e-21		0	ADH1B,ADH1C,ADH7,ADORA1,ADORA2A,ADORA2B,ADORA3,ADRA1A,ADRA1B,ADRA1D,ADRA2A,ADRA2C,ALDH1A1,ALDH2,ALDH5A1,APOA1,APOA2,AR,CA1,CA12,CA13,CA2,CA3,CA4,CA5A,CA6,CA7,CA9,CACNA1A,CACNA1B,CACNA1G,CACNA1H,CACNA1I,CACNA2D1,CACNA2D3,CACNA2D4,CAMK4,CARTPT,CHRM1,CHRM2,CHRM3,CHRNA3,CHRNA4,CHRNA6,CHRNA7,CHRNA9,CHRNB1,CHRNB4,CHRNE,CNR1,CYP2A6 (includes others),DBH,DBI,DDC,DRD1,DRD4,ESR1,GABBR1,GABBR2,GABRA1,GABRA2…	120
Auditory and Vestibular System Development and Function, Organ Morphology, Organismal Development	morphology of ear	6.69e-17		0	ABR,ADGRV1,APOE,ATP2B2,BCL2,BDNF,BMP4,BMP7,CASP3,CASP9,CDH23,CDO1,CHRNB4,CLDN11,COL11A2,COL4A3,COL9A1,DCHS1,DDR1,DLX1,DLX2,DLX5,ECE2,EDNRA,EGFR,EGR2,EPHB2,EPHB3,EPS8,EPS8L2,EYA1,EYA4,FAT4,FBXO2,FGF20,FGF3,FGF8,FGFR2,FGFR3,FOLR1,FOXC2,FOXI1,FOXP3,GABRA5,GABRB2,GBX2,GDF6,GFI1,GNAS,GSC,HAND2,HAPLN1,HMX2,HOXA1,HOXA5,HPN,IGF1,IGF1R,ITGA8,KCNJ10,KCNQ1,LRP2,MAN2B1,MSRB3,MSX2,MUC5B,NDP,NFIX,NKX3-2,NR2F1,…	114
Auditory and Vestibular System Development and Function, Organ Morphology, Organismal Development	abnormal morphology of ear	3.75e-17		0	ABR,ADGRV1,APOE,ATP2B2,BCL2,BDNF,BMP4,BMP7,CASP3,CDH23,CDO1,CHRNB4,CLDN11,COL11A2,COL4A3,COL9A1,DCHS1,DDR1,DLX1,DLX2,DLX5,ECE2,EDNRA,EGFR,EGR2,EPHB2,EPHB3,EPS8,EPS8L2,EYA1,EYA4,FAT4,FBXO2,FGF20,FGF3,FGF8,FGFR2,FGFR3,FOLR1,FOXC2,FOXI1,FOXP3,GABRA5,GABRB2,GBX2,GDF6,GFI1,GNAS,GSC,HAND2,HAPLN1,HMX2,HOXA1,HOXA5,HPN,IGF1,IGF1R,ITGA8,KCNJ10,KCNQ1,LRP2,MAN2B1,MSRB3,MSX2,MUC5B,NDP,NFIX,NKX3-2,NR2F1,NTF3,N…	112
Lipid Metabolism, Molecular Transport, Small Molecule Biochemistry	abnormal quantity of lipid	2.57e-18		0	ABCA2,ABCB11,ACOT13,ACSS1,ADCY8,ADGRF5,ADIPOQ,AGPAT2,AGTR2,ALOX12B,ALOX5,ALOX5AP,ALOXE3,ALPI,APOBEC1,APOE,ASAH2,BHMT,BSCL2,CACNA1B,CD36,CD4,CES1,CFTR,CHGA,CLDN16,CRH,CSF2,CYP11A1,CYP24A1,CYP7A1,CYP8B1,DGAT2,EGR1,EHHADH,EPHX2,ESR1,FABP2,FCER1G,FGF21,GALNT3,GC,GCK,GHR,GNAI1,GNAI3,GPAM,GPX1,GRHL3,HEXB,HPGD,HSD11B1,HSD17B4,IL10,IRS1,KL,KLB,LIPC,LIPE,LPL,LRAT,MRC1,MSTN,NEU4,NOS2,NPC1L1,NR0B2,NR1H4,NTR…	109
Neurological Disease, Organismal Injury and Abnormalities	Headache	2.32e-21		0	ADORA1,ADORA2A,ADRA1A,ADRA1B,ADRA1D,ADRA2A,ADRA2C,AGTR1,ALDH5A1,ALOX5,ATP1A2,CA1,CA12,CA13,CA2,CA3,CA4,CA5A,CA6,CA7,CA9,CACNA1A,CACNA1C,CACNA1D,CACNA1G,CACNA1H,CACNA1I,CACNA1S,CACNA2D1,CACNA2D3,CACNA2D4,CACNB2,CALCA,CD14,CD247,CHRM1,CHRNA4,CNTF,CRP,CYP1A2,CYP2B6,ESR1,FHL1,FRAT2,GABRA1,GABRA2,GABRA3,GABRA4,GABRA5,GABRB1,GABRB2,GABRD,GABRE,GABRG1,GABRG2,GABRG3,GABRP,GAD2,GRIK1,GRIN2A,GRIN2B,GRIN2C,…	108
Psychological Disorders	drug dependence	1.2e-19		0	ADH1B,ADH1C,ADORA1,ADORA2A,ADORA2B,ADORA3,ADRA1A,ADRA1B,ADRA1D,ADRA2A,ADRA2C,ALDH1A1,ALDH2,ALDH5A1,APOA1,APOA2,CA1,CA12,CA13,CA2,CA3,CA4,CA5A,CA6,CA7,CA9,CACNA1A,CACNA1B,CACNA1G,CACNA1H,CACNA1I,CACNA2D1,CACNA2D3,CACNA2D4,CARTPT,CHRM1,CHRM2,CHRM3,CHRNA3,CHRNA4,CHRNA6,CHRNA7,CHRNA9,CHRNB1,CHRNB4,CHRNE,CNR1,CYP2A6 (includes others),DBH,DDC,DRD1,DRD4,ESR1,GABBR1,GABBR2,GABRA1,GABRA2,GABRA3,GABRA4,GAB…	106
Dermatological Diseases and Conditions	exanthem	4.51e-19		0	ABCC1,ACTA2,ADCY10,ADORA3,CARD14,CCL2,CCL20,CCR2,CD4,CHRNA3,CHRNA7,CRP,CSF2,CST6,CTLA4,CXCL10,CXCL11,CXCL9,CYP2E1,CYP3A5,DEFB4A/DEFB4B,DKK2,EGFR,FABP5,FGF21,FGF7,FIGF,FOS,FRZB,GATA3,GJB2,GNA15,GSTP1,HLA-C,HRH1,IFNG,IL12B,IL18,IL1A,IL24,ITGA1,ITGA2,ITGA6,ITGB4,JUN,KRT1,KRT14,KRT15,KRT16,KRT17,KRT18,KRT6A,KRT6B,KRT6C,LGALS3,LOR,MBP,MT1X,MUC5B,MUC6,MUT,NOS2,NR3C1,NRP1,PDE4A,PDE4B,PDE4D,PI3,PROX1,RAB…	101
Neurological Disease, Organismal Injury and Abnormalities	Migraines	7.42e-18		0	ADORA1,ADORA2A,ADRA1A,ADRA1B,ADRA1D,ADRA2A,ADRA2C,AGTR1,ALDH5A1,ALOX5,ATP1A2,CA1,CA12,CA13,CA2,CA3,CA4,CA5A,CA6,CA7,CA9,CACNA1A,CACNA1C,CACNA1D,CACNA1G,CACNA1H,CACNA1I,CACNA1S,CACNA2D1,CACNB2,CD247,CHRM1,CRP,CYP1A2,ESR1,FHL1,FRAT2,GABRA1,GABRA2,GABRA3,GABRA4,GABRA5,GABRB1,GABRB2,GABRD,GABRE,GABRG1,GABRG2,GABRG3,GABRP,GAD2,GRIK1,HIST1H2AE,HRH1,HTR1D,HTR1E,HTR1F,HTR2A,HTR2B,HTR2C,HTR3A,HTR3B,HTR4,H…	94
Dermatological Diseases and Conditions	plaque psoriasis	1.55e-16		0	ABCC1,ACTA2,ADORA3,CCL2,CCL20,CCR2,CD4,CRP,CSF2,CST6,CXCL10,CXCL11,CXCL9,CYP2E1,CYP3A5,DEFB4A/DEFB4B,DKK2,FABP5,FGF21,FGF7,FIGF,FOS,FRZB,GATA3,GJB2,GNA15,GSTP1,HLA-C,IFNG,IL12B,IL18,IL1A,IL24,ITGA1,ITGA2,ITGA6,ITGB4,JUN,KRT1,KRT14,KRT15,KRT16,KRT17,KRT18,KRT6A,KRT6B,KRT6C,LGALS3,LOR,MBP,MT1X,MUC5B,MUC6,MUT,NOS2,NR3C1,NRP1,PDE4A,PDE4B,PDE4D,PI3,PROX1,RAB27A,RARA,RARG,RCAN2,RGS20,RXRA,RXRG,S100A12,…	93
Psychological Disorders	alcoholism	4.74e-18		0	ADH1B,ADH1C,ADRA1A,ADRA1B,ADRA1D,ADRA2A,ADRA2C,ALDH1A1,ALDH2,ALDH5A1,APOA1,APOA2,CA1,CA12,CA13,CA2,CA3,CA4,CA5A,CA6,CA7,CA9,CACNA1A,CACNA1B,CACNA1G,CACNA1H,CACNA1I,CACNA2D1,CACNA2D3,CACNA2D4,CARTPT,CHRM1,CHRM2,CHRM3,CHRNA4,CHRNA7,DBH,DRD1,DRD4,ESR1,GABBR1,GABBR2,GABRA1,GABRA2,GABRA3,GABRA4,GABRA5,GABRB1,GABRB2,GABRD,GABRE,GABRG1,GABRG2,GABRG3,GABRP,GABRR1,GAD2,GRIK1,GRIN2A,GRIN2B,GRIN3A,GRM5,HRH1…	88
Psychological Disorders	Anxiety Disorders	3.59e-16		0	ADRA1A,ADRA1B,ADRA1D,ADRA2A,ADRA2C,ALDH2,ALDH5A1,ANXA1,BDNF,CA1,CA12,CA13,CA2,CA3,CA4,CA5A,CA6,CA7,CA9,CACNA1A,CACNA2D1,CACNA2D3,CACNA2D4,CHRNA4,CNR1,CRH,DBH,DBI,DRD1,DRD4,ESR1,GABRA1,GABRA2,GABRA3,GABRA4,GABRA5,GABRB1,GABRB2,GABRD,GABRE,GABRG1,GABRG2,GABRG3,GABRP,GABRR1,GAD2,GRIK1,GRIN2A,GRIN2B,GRIN2C,GRIN2D,GRIN3A,GRIN3B,GRM5,HRH1,HRH2,HTR1D,HTR2A,HTR2B,HTR2C,HTR3A,HTR3B,HTR5A,HTR6,HTR7,MAOA,NR…	79
Auditory and Vestibular System Development and Function, Embryonic Development, Organ Development, Organ Morphology, Organismal Development, Tissue Development	morphogenesis of inner ear	2.44e-16		0	ABR,ALDH1A3,ATP2B2,ATP6V1B1,CDH23,CHRNA9,COL11A1,COL2A1,CTHRC1,DLX5,DLX6,DVL3,EFNA2,EPHB2,EYA1,FGF3,FGF8,FGF9,FGFR1,FGFR2,FOXG1,FOXI1,FRZB,FZD2,FZD3,FZD6,GATA2,GATA3,GBX2,GFI1,GLI2,GRHL3,HMX2,HOXA1,HPN,INSIG1,ITGA8,KCNQ4,MAFB,MYO15A,MYO6,NR4A3,NTN1,OTX1,OTX2,PAX2,PAX8,POU3F4,PRRX1,PRRX2,PTK7,PTPRQ,ROR2,SIX1,SIX4,SLITRK6,SOBP,SOX2,SOX9,TBX1,TBX18,TMIE,TSHR,USH1C,USH1G,VANGL2,WNT3A,WNT5A,ZEB1	69
Neurological Disease	partial seizure	3.3e-16		0	ALDH5A1,CA1,CA12,CA13,CA2,CA3,CA4,CA5A,CA6,CA7,CA9,CACNA1A,CACNA1B,CACNA1G,CACNA1H,CACNA1I,CACNA2D1,CACNA2D3,CACNA2D4,GABBR1,GABRA1,GABRA2,GABRA3,GABRA4,GABRA5,GABRB1,GABRB2,GABRD,GABRE,GABRG1,GABRG2,GABRG3,GABRP,GABRR1,GAD2,GRIA1,GRIK1,GRIN2A,GRIN2B,GRIN2C,GRIN2D,GRIN3A,GRIN3B,KCNQ2,KCNQ3,KCNQ4,KCNQ5,SCN11A,SCN1B,SCN2A,SCN2B,SCN3A,SCN3B,SCN4A,SCN4B,SCN9A,SLC32A1,SLC6A11,SLC6A12,SLC6A13,SV2A	61
Cellular Growth and Proliferation	proliferation of cells	1.23e-60	Increased	6.754	A2M,AATK,ABCB1,ABCB4,ABCB5,ABCC1,ABCC10,ABCC2,ABCC9,ABCG1,ABI2,ABL1,ACAN,ACAT1,ACE,ACE2,ACER2,ACLY,ACPP,ACRBP,ACSL5,ACSL6,ACTB,ACTG1,ACVR1C,ADAM12,ADAM17,ADAM28,ADAM9,ADAMTS1,ADAMTS15,ADAMTS2,ADAMTS4,ADAMTS5,ADAMTS8,ADAR,ADARB1,ADCY1,ADCY10,ADCY6,ADCYAP1,ADCYAP1R1,ADD2,ADGRB1,ADGRG1,ADIPOQ,ADK,ADM,ADORA1,ADORA2A,ADORA2B,ADORA3,ADRA1A,ADRA1B,ADRA1D,ADRA2A,AEBP1,AFAP1L1,AFP,AGER,AGR2,AGT,AGTR1,AGTR…	2288
Cellular Development, Cellular Growth and Proliferation	cell proliferation of tumor cell lines	1.12e-30	Increased	4.942	A2M,ABCB1,ABCB5,ABL1,ACAT1,ACLY,ACPP,ACRBP,ACSL5,ACTB,ACVR1C,ADAM12,ADAM17,ADAM9,ADAMTS1,ADAMTS15,ADAMTS4,ADAMTS5,ADCYAP1,ADIPOQ,ADM,ADORA2B,ADORA3,ADRA1B,AFP,AGER,AGT,AGTR1,AHNAK,AHR,AHSG,AIM2,AKAP12,AKR1B10,AKR1C3,AKT3,ALDH1A1,ALDH1L1,ALK,ALOX15B,ALPPL2,AMH,AMOT,ANG,ANGPTL4,ANTXR1,ANXA1,ANXA10,ANXA2,ANXA6,APBB1,APOB,APP,AQP1,AQP5,AQP8,AR,AREG,ARG1,ARHGEF2,ARID3A,ART4,ARTN,ASCL1,ATAD2,ATF3,ATF5,…	991
Cellular Movement		3.45e-77	Increased	4.505	A2M,ABCB4,ABCC1,ABL1,ABR,ACAN,ACKR1,ACP5,ACTA2,ACTB,ACTC1,ADAM12,ADAM17,ADAM19,ADAM33,ADAM8,ADAM9,ADAMTS1,ADAMTS13,ADARB1,ADCY10,ADCYAP1,ADGRA2,ADGRB1,ADGRE5,ADGRF5,ADGRG1,ADGRG3,ADGRL3,ADI1,ADIPOQ,ADM,ADORA1,ADORA2A,ADORA2B,ADORA3,ADRA2A,AFP,AGER,AGR2,AGT,AGTR1,AGTR2,AHCY,AHNAK,AHR,AHSG,AJAP1,AKAP11,AKAP12,AKAP4,AKT3,ALB,ALDH2,ALK,ALOX12,ALOX15B,ALOX5,ALOX5AP,ALPP,AMOT,AMOTL1,ANGPTL1,ANGPTL3,ANG…	1483
Cellular Movement	migration of cells	1.86e-73	Increased	4.237	A2M,ABCB4,ABCC1,ABL1,ABR,ACAN,ACKR1,ACP5,ACTA2,ACTB,ADAM12,ADAM17,ADAM19,ADAM33,ADAM8,ADAM9,ADAMTS1,ADAMTS13,ADARB1,ADCY10,ADCYAP1,ADGRA2,ADGRB1,ADGRE5,ADGRF5,ADGRG1,ADGRG3,ADGRL3,ADI1,ADIPOQ,ADM,ADORA1,ADORA2A,ADORA2B,ADORA3,ADRA2A,AGER,AGT,AGTR2,AHCY,AHNAK,AHR,AHSG,AKAP11,AKAP12,AKT3,ALB,ALK,ALOX12,ALOX15B,ALOX5,ALOX5AP,ALPP,AMOT,AMOTL1,ANGPTL1,ANGPTL3,ANGPTL4,ANPEP,ANXA1,ANXA2,ANXA5,AOC3,APBB1…	1344
Cellular Movement, Hematological System Development and Function, Immune Cell Trafficking	cell movement of myeloid cells	1.18e-28	Increased	4.011	ABL1,ACKR1,ADAM17,ADAM8,ADAMTS13,ADCY10,ADCYAP1,ADIPOQ,ADM,ADORA1,ADORA2A,AGER,AGT,ALB,ALOX5,ALOX5AP,ALPP,ANXA1,ANXA2,AOC3,APOA1,APOE,APP,AR,ARG1,ARRB2,B4GALT1,BST1,C2,C3,C3AR1,C5AR1,C6,CALCA,CAMK1D,CAMP,CAPG,CASP1,CASR,CCL11,CCL13,CCL14,CCL15,CCL16,CCL17,CCL19,CCL2,CCL20,CCL21,CCL23,CCL24,CCL25,CCL26,CCL28,CCL3,CCL8,CCR2,CCR7,CD14,CD36,CD4,CD40LG,CD44,CD55,CD74,CD99,CES1,CFB,CFTR,CHRNA7,CNP,CNR1…	386
Cellular Movement	invasion of cells	1.36e-25	Increased	3.833	A2M,A4GALT,ABCA4,ABL1,ACAT1,ACTA2,ADAM12,ADAM17,ADAM8,ADAM9,ADAMTS1,ADAMTS15,ADGRE5,ADI1,ADIPOQ,ADM,ADRA2A,AFAP1L1,AGER,AGR2,AGT,AHCY,AHNAK,AHSG,AJAP1,AKT3,ALK,ALOX5,ALPPL2,ANG,ANGPTL4,ANK3,ANPEP,ANXA1,ANXA2,ANXA8/ANXA8L1,APP,AQP8,AR,AREG,ARG1,ARHGAP24,ARHGAP4,ARHGEF18,ARTN,ASAP1,ASGR1,ATF3,ATP6V0A4,ATP6V0C,AURKA,AZGP1,BARX2,BATF3,BCAT1,BCL2,BCL2L1,BDKRB1,BDNF,BHLHE40,BIRC5,BIRC7,BMP2,BMP4,BMP5,B…	577
Cellular Movement, Hematological System Development and Function, Immune Cell Trafficking	cell movement of leukocytes	2.15e-38	Increased	3.773	ABCB4,ABCC1,ABL1,ACKR1,ACTB,ADAM17,ADAM8,ADAMTS13,ADCY10,ADCYAP1,ADIPOQ,ADM,ADORA1,ADORA2A,ADORA3,AGER,AGT,ALB,ALOX5,ALOX5AP,ALPP,ANXA1,ANXA2,AOC3,APCS,APOA1,APOE,APP,AR,ARG1,ARRB2,ASB2,B4GALT1,BCL11B,BCL2,BCL3,BDKRB1,BGN,BST1,C2,C3,C3AR1,C5AR1,C6,CALCA,CALCB,CAMK1D,CAMP,CAPG,CASP1,CASR,CCL11,CCL13,CCL14,CCL15,CCL16,CCL17,CCL18,CCL19,CCL2,CCL20,CCL21,CCL23,CCL24,CCL25,CCL26,CCL28,CCL3,CCL8,CCR10,…	556
Cellular Movement	homing of blood cells	1.92e-19	Increased	3.715	ADAM17,ADAM8,ADORA1,ADORA2A,ADORA3,AGER,ALOX5,ANXA1,AOC3,APOA1,APOE,APP,B4GALT1,BCL2,BMP4,C3,C3AR1,C5AR1,CALCA,CAMK1D,CAMP,CAPG,CASR,CCL11,CCL13,CCL14,CCL15,CCL16,CCL17,CCL18,CCL19,CCL2,CCL20,CCL21,CCL23,CCL24,CCL25,CCL26,CCL28,CCL3,CCL8,CCR2,CCR4,CCR7,CCR9,CCRL2,CD4,CD40,CD40LG,CD44,CD74,CHST2,CHST4,CORO1A,CSF2,CSF2RA,CTSE,CTSG,CX3CL1,CXADR,CXCL1,CXCL10,CXCL11,CXCL12,CXCL13,CXCL14,CXCL2,CXCL3,CX…	257
Cellular Movement, Hematological System Development and Function, Immune Cell Trafficking, Inflammatory Response	cell movement of phagocytes	2.85e-31	Increased	3.695	ABCC1,ABL1,ACKR1,ADAM17,ADAM8,ADAMTS13,ADCY10,ADCYAP1,ADIPOQ,ADM,ADORA1,ADORA2A,ADORA3,AGER,AGT,ALB,ALOX5,ALOX5AP,ANXA1,ANXA2,AOC3,APOA1,APOE,APP,AR,ARG1,ASB2,B4GALT1,BST1,C2,C3,C3AR1,C5AR1,C6,CALCA,CALCB,CAMK1D,CAMP,CAPG,CASP1,CASR,CCL11,CCL14,CCL15,CCL16,CCL17,CCL19,CCL2,CCL20,CCL21,CCL23,CCL24,CCL25,CCL3,CCL8,CCR2,CCR7,CCRL2,CD14,CD207,CD209,CD36,CD4,CD40,CD40LG,CD44,CD55,CD58,CD74,CD80,CD81,C…	399
Cellular Movement	cell movement of blood cells	7.86e-44	Increased	3.635	ABCB4,ABCC1,ABL1,ACKR1,ACTB,ADAM17,ADAM8,ADAMTS13,ADCY10,ADCYAP1,ADGRG3,ADIPOQ,ADM,ADORA1,ADORA2A,ADORA2B,ADORA3,AGER,AGT,AHR,ALB,ALOX5,ALOX5AP,ALPP,ANXA1,ANXA2,ANXA5,AOC3,APCS,APOA1,APOB,APOE,APP,AR,ARG1,ARRB2,ASB2,B4GALT1,BCL11B,BCL2,BCL3,BDKRB1,BDNF,BGN,BMP2,BMP4,BST1,C2,C3,C3AR1,C5AR1,C6,CALCA,CALCB,CAMK1D,CAMP,CAPG,CARD9,CASP1,CASR,CAT,CCBE1,CCL11,CCL13,CCL14,CCL15,CCL16,CCL17,CCL18,CCL19,CC…	636
Cellular Movement, Hematological System Development and Function, Immune Cell Trafficking	homing of leukocytes	8e-19	Increased	3.607	ADAM17,ADAM8,ADORA1,ADORA2A,ADORA3,AGER,ALOX5,ANXA1,AOC3,APOA1,APOE,APP,B4GALT1,BCL2,C3,C3AR1,C5AR1,CALCA,CAMK1D,CAMP,CAPG,CASR,CCL11,CCL13,CCL14,CCL15,CCL16,CCL17,CCL18,CCL19,CCL2,CCL20,CCL21,CCL23,CCL24,CCL25,CCL26,CCL28,CCL3,CCL8,CCR2,CCR4,CCR7,CCR9,CCRL2,CD4,CD40,CD40LG,CD44,CD74,CHST2,CHST4,CORO1A,CSF2,CSF2RA,CTSE,CTSG,CX3CL1,CXADR,CXCL1,CXCL10,CXCL11,CXCL12,CXCL13,CXCL14,CXCL2,CXCL3,CXCL5,C…	254
Cellular Movement, Hematological System Development and Function, Immune Cell Trafficking, Inflammatory Response	chemotaxis of leukocytes	2.65e-17	Increased	3.584	ADAM17,ADAM8,ADORA1,ADORA2A,ADORA3,AGER,ALOX5,ANXA1,APOA1,APOE,APP,B4GALT1,C3,C3AR1,C5AR1,CALCA,CAMK1D,CAMP,CAPG,CASR,CCL11,CCL13,CCL14,CCL15,CCL16,CCL17,CCL18,CCL19,CCL2,CCL20,CCL21,CCL23,CCL24,CCL25,CCL26,CCL28,CCL3,CCL8,CCR2,CCR4,CCR7,CCRL2,CD4,CD40,CD40LG,CD74,CORO1A,CSF2,CSF2RA,CTSE,CTSG,CX3CL1,CXADR,CXCL1,CXCL10,CXCL11,CXCL12,CXCL13,CXCL14,CXCL2,CXCL3,CXCL5,CXCL6,CXCL9,CXCR2,CXCR3,CYBB,CYP1…	236
Cellular Movement, Hematological System Development and Function, Immune Cell Trafficking	cell movement of granulocytes	2.88e-28	Increased	3.546	ACKR1,ADAM17,ADAM8,ADAMTS13,ADCY10,ADCYAP1,ADIPOQ,ADM,ADORA1,ADORA2A,AGER,AGT,ALB,ALOX5,ALOX5AP,ALPP,ANXA1,AOC3,APOA1,APOE,APP,ARRB2,B4GALT1,BST1,C2,C3,C3AR1,C5AR1,CAMK1D,CAMP,CAPG,CASP1,CCL11,CCL13,CCL14,CCL15,CCL16,CCL17,CCL19,CCL2,CCL21,CCL23,CCL24,CCL26,CCL28,CCL3,CCL8,CCR2,CCR7,CD14,CD36,CD44,CD55,CD74,CD99,CFB,CFTR,CHRNA7,CORO1A,CRH,CRP,CRYAB,CSF2,CSF2RA,CSF3,CTGF,CTSB,CTSG,CX3CL1,CXADR,CXC…	276
Cellular Movement	migration of blood cells	1.44e-43	Increased	3.544	ABCB4,ABCC1,ABL1,ACKR1,ACTB,ADAM17,ADAM8,ADAMTS13,ADCY10,ADCYAP1,ADGRG3,ADIPOQ,ADM,ADORA1,ADORA2A,ADORA2B,ADORA3,AGER,AGT,AHR,ALB,ALOX5,ALOX5AP,ALPP,ANXA1,ANXA2,ANXA5,AOC3,APCS,APOA1,APOB,APOE,APP,AR,ARG1,ARRB2,ASB2,B4GALT1,BCL11B,BCL2,BCL3,BDKRB1,BGN,BMP2,BST1,C2,C3,C3AR1,C5AR1,C6,CALCA,CALCB,CAMK1D,CAMP,CAPG,CARD9,CASP1,CASR,CAT,CCBE1,CCL11,CCL13,CCL14,CCL15,CCL16,CCL17,CCL18,CCL19,CCL2,CCL20,C…	634
Cellular Movement, Immune Cell Trafficking	leukocyte migration	1.64e-43	Increased	3.507	ABCB4,ABCC1,ABL1,ACKR1,ACTB,ADAM17,ADAM8,ADAMTS13,ADCY10,ADCYAP1,ADGRG3,ADIPOQ,ADM,ADORA1,ADORA2A,ADORA2B,ADORA3,AGER,AGT,AHR,ALB,ALOX5,ALOX5AP,ALPP,ANXA1,ANXA2,ANXA5,AOC3,APCS,APOA1,APOB,APOE,APP,AR,ARG1,ARRB2,ASB2,B4GALT1,BCL11B,BCL2,BCL3,BDKRB1,BGN,BMP2,BST1,C2,C3,C3AR1,C5AR1,C6,CALCA,CALCB,CAMK1D,CAMP,CAPG,CARD9,CASP1,CASR,CAT,CCBE1,CCL11,CCL13,CCL14,CCL15,CCL16,CCL17,CCL18,CCL19,CCL2,CCL20,C…	633
Cell Death and Survival	cell survival	2.8e-17	Increased	3.445	ABCB1,ABCB4,ABCB5,ABCC1,ABCC10,ABCC6,ABL1,ACE,ACER2,ACLY,ACSL5,ADAM17,ADAMTS1,ADAR,ADCY10,ADCYAP1,ADIPOQ,ADK,ADORA1,ADORA2A,ADORA2B,ADORA3,AGER,AGTPBP1,AHR,AK5,AKAP5,AKT3,ALB,ALK,ALOX12,AMH,ANG,ANGPTL1,ANTXR1,ANTXR2,ANXA5,AP2B1,APLF,APLN,APOB,APOBEC3A,APOD,APOE,APP,AR,AREG,ARTN,ASS1,ATF3,ATF5,ATP13A2,AURKA,AURKB,B2M,BAK1,BCL2,BCL2A1,BCL2L1,BCL2L10,BCL2L11,BCL3,BCL6B,BDNF,BEX2,BHLHE40,BIK,BIRC5,BI…	827
Inflammatory Response	inflammatory response	3.81e-31	Increased	3.403	A2M,ABCC1,ABCD1,ABCD2,ABR,ACE,ACKR1,ADAM17,ADAM8,ADAMTS12,ADAMTS13,ADGRE5,ADGRF5,ADIPOQ,ADORA1,ADORA2A,ADORA2B,ADORA3,ADRA2A,AGER,AGT,AGTR1,AGTR2,AHR,AHSG,ALOX5,ALOX5AP,ANGPTL4,ANKRD2,ANXA1,ANXA2,AOAH,AOC3,AOX1,APCS,APOA1,APOE,APOH,APP,ART3,ATF3,B4GALT1,BCL2A1,BCL2L11,BDKRB1,BDNF,BIRC3,C3,C3AR1,C5AR1,C6,CALCA,CALCB,CALCRL,CAMK1D,CAMP,CAPG,CASP1,CASP3,CASP4,CASP8,CASR,CCL11,CCL13,CCL14,CCL15,CCL16…	536
Cellular Movement, Hematological System Development and Function, Immune Cell Trafficking, Inflammatory Response	cell movement of neutrophils	5.45e-24	Increased	3.38	ACKR1,ADAM17,ADAM8,ADAMTS13,ADCY10,ADCYAP1,ADIPOQ,ADM,ADORA1,ADORA2A,AGER,AGT,ALB,ALOX5,ALOX5AP,ANXA1,APOA1,APOE,APP,B4GALT1,BST1,C2,C3,C3AR1,C5AR1,CAMK1D,CAMP,CAPG,CASP1,CCL19,CCL2,CCL21,CCL23,CCL24,CCL3,CCL8,CCR2,CCR7,CD14,CD36,CD44,CD55,CD74,CD99,CFB,CFTR,CORO1A,CRH,CRP,CSF2,CSF2RA,CSF3,CTGF,CTSB,CTSG,CX3CL1,CXADR,CXCL1,CXCL10,CXCL12,CXCL14,CXCL2,CXCL3,CXCL5,CXCL6,CXCR2,CYBB,DDR2,DEFB1,DEFB103…	220
Cellular Movement	homing of cells	4.65e-29	Increased	3.37	ABCC1,ABL1,ACKR1,ADAM17,ADAM8,ADGRA2,ADORA1,ADORA2A,ADORA3,AFP,AGER,AGT,AGTR1,AKAP12,ALOX5,AMOT,ANXA1,ANXA2,AOC3,APLN,APOA1,APOE,APP,ARHGEF16,ARRB2,ARTN,B4GALT1,BCL2,BDNF,BMP2,BMP4,C3,C3AR1,C5AR1,CALCA,CAMK1D,CAMP,CAPG,CAPN2,CASR,CBS/CBSL,CCL11,CCL13,CCL14,CCL15,CCL16,CCL17,CCL18,CCL19,CCL2,CCL20,CCL21,CCL23,CCL24,CCL25,CCL26,CCL28,CCL3,CCL8,CCR10,CCR2,CCR4,CCR7,CCR9,CCRL2,CD36,CD4,CD40,CD40LG,CD…	403
Cellular Movement	chemotaxis of cells	1.32e-25	Increased	3.228	ABCC1,ABL1,ACKR1,ADAM17,ADAM8,ADORA1,ADORA2A,ADORA3,AFP,AGER,AGT,AGTR1,ALOX5,ANXA1,ANXA2,APLN,APOA1,APOE,APP,ARHGEF16,ARRB2,ARTN,B4GALT1,BDNF,BMP2,BMP4,C3,C3AR1,C5AR1,CALCA,CAMK1D,CAMP,CAPG,CAPN2,CASR,CBS/CBSL,CCL11,CCL13,CCL14,CCL15,CCL16,CCL17,CCL18,CCL19,CCL2,CCL20,CCL21,CCL23,CCL24,CCL25,CCL26,CCL28,CCL3,CCL8,CCR10,CCR2,CCR4,CCR7,CCR9,CCRL2,CD36,CD4,CD40,CD40LG,CD44,CD74,CNR1,COL4A3,CORO1A,CS…	366
Cellular Movement	chemotaxis	3.55e-26	Increased	3.186	ABCC1,ABL1,ACKR1,ADAM17,ADAM8,ADGRA2,ADORA1,ADORA2A,ADORA3,AFP,AGER,AGT,AGTR1,ALOX5,AMOT,ANXA1,ANXA2,APLN,APOA1,APOE,APP,ARHGEF16,ARRB2,ARTN,B4GALT1,BDNF,BMP2,BMP4,C3,C3AR1,C5AR1,CALCA,CAMK1D,CAMP,CAPG,CAPN2,CASR,CBS/CBSL,CCL11,CCL13,CCL14,CCL15,CCL16,CCL17,CCL18,CCL19,CCL2,CCL20,CCL21,CCL23,CCL24,CCL25,CCL26,CCL28,CCL3,CCL8,CCR10,CCR2,CCR4,CCR7,CCR9,CCRL2,CD36,CD4,CD40,CD40LG,CD44,CD74,CNR1,COL4…	377
Cellular Movement, Hematological System Development and Function, Immune Cell Trafficking	cellular infiltration by granulocytes	1.53e-16	Increased	3.17	ACKR1,ADAM17,ADAM8,ADAMTS13,ADIPOQ,ADM,ADORA2A,AGT,ALOX5AP,ANXA1,APOA1,APOE,ARRB2,B4GALT1,C2,C3,C3AR1,C5AR1,CASP1,CCL11,CCL19,CCL21,CCL3,CCR2,CCR7,CD14,CD36,CD44,CD55,CFB,CFTR,CHRNA7,CRH,CRYAB,CSF2,CSF3,CTGF,CTSB,CTSG,CXCL10,CXCL2,CXCL3,CXCL5,CXCR2,CXCR5,DUSP1,EGFR,ELANE,EPO,F2,F2RL1,FABP4,FCER1G,FOXA2,FPR1,FUT4,GJB2,GPR18,HAVCR1,HCK,HGF,HIF1A,ICOS,IFNG,IL10,IL12B,IL17RB,IL18,IL1A,IL1R1,IL1RL1,IL…	151
Cellular Movement, Hematological System Development and Function, Immune Cell Trafficking	cell movement of antigen presenting cells	5.93e-22	Increased	3.143	ABCC1,ABL1,ACKR1,ADAM17,ADIPOQ,ADORA1,ADORA2A,ADORA3,AGER,AGT,ANXA1,APOA1,APOE,APP,AR,ARG1,ASB2,B4GALT1,C3,C3AR1,C5AR1,C6,CALCA,CALCB,CAMP,CASP1,CCL11,CCL17,CCL19,CCL2,CCL20,CCL21,CCL24,CCL25,CCL3,CCR2,CCR7,CCRL2,CD207,CD209,CD40,CD40LG,CD44,CD58,CD74,CD80,CD81,CES1,CLEC1B,CLEC4M,CNP,CNR1,COL4A3,CSF2,CTGF,CTSE,CTSG,CTSZ,CX3CL1,CXCL1,CXCL10,CXCL11,CXCL12,CXCL13,CXCL14,CXCL17,CXCL9,CXCR2,CXCR3,CYBB…	246
Free Radical Scavenging	synthesis of reactive oxygen species	1.06e-21	Increased	3.132	ABCB1,ABCC1,ABL1,ACTB,ADCY10,ADCYAP1,ADIPOQ,ADORA3,ADRA1D,AGER,AGT,AGTR1,AHR,ALB,ALDH2,ALOX5,ANXA1,APCS,APLN,APOA1,APOC2,APOE,APP,ARG1,ATP6AP2,BACE2,BAK1,BCL2,BCL2L1,BMP2,BNIP3,BRCA1,C3,C3AR1,C5AR1,CALB1,CALCA,CAMP,CARD9,CASP3,CASP8,CAT,CBR1,CBS/CBSL,CCL11,CCL13,CCL3,CCR2,CD14,CD36,CD40,CD40LG,CD44,CDH5,CFB,CHRNA7,CLIC1,COL18A1,COX6A2,CR2,CRP,CRYAA/LOC102724652,CRYAB,CSF2,CSF3,CTH,CTLA4,CTSG,CX3C…	325
Cellular Movement	cellular infiltration of cells	3.89e-24	Increased	3.124	ABCB4,ACKR1,ADAM17,ADAM8,ADAMTS13,ADIPOQ,ADM,ADORA2A,AGER,AGT,ALOX5AP,ANXA1,APCS,APOA1,APOE,APP,ARG1,ARRB2,B4GALT1,BCL11B,BGN,C2,C3,C3AR1,C5AR1,C6,CASP1,CCL11,CCL18,CCL19,CCL2,CCL21,CCL3,CCR2,CCR7,CD14,CD274,CD36,CD40,CD40LG,CD44,CD55,CD80,CDH3,CES1,CFB,CFTR,CHRNA7,CIITA,CLEC5A,CNP,CNR1,COL4A3,CPB2,CR1L,CR2,CRH,CRYAB,CSF2,CSF3,CTGF,CTLA4,CTSB,CTSG,CX3CL1,CXCL10,CXCL12,CXCL2,CXCL3,CXCL5,CXCL9,CXCR…	285
Cellular Movement	cellular infiltration	3.57e-24	Increased	3.006	ABCB4,ACKR1,ACTB,ADAM17,ADAM8,ADAMTS13,ADIPOQ,ADM,ADORA2A,AGER,AGT,ALB,ALDH2,ALOX5AP,ANXA1,APCS,APOA1,APOE,APP,ARG1,ARRB2,B4GALT1,BCL11B,BGN,C2,C3,C3AR1,C5AR1,C6,CASP1,CAV3,CCL11,CCL18,CCL19,CCL2,CCL21,CCL3,CCR2,CCR7,CD14,CD274,CD36,CD4,CD40,CD40LG,CD44,CD55,CD80,CDH3,CES1,CFB,CFTR,CHRNA7,CIITA,CLEC5A,CNP,CNR1,COL2A1,COL4A3,CPB2,CR1L,CR2,CRH,CRYAB,CSF2,CSF3,CTGF,CTLA4,CTSB,CTSG,CX3CL1,CXCL10,CXCL…	310
Cell-To-Cell Signaling and Interaction, Hematological System Development and Function	activation of blood cells	8.68e-24	Increased	2.989	ACE,ADAM9,ADAMTS13,ADCYAP1,ADGRF5,ADIPOQ,ADORA1,ADORA2A,ADORA2B,AGER,AGT,AHNAK,AHR,ANXA1,ANXA2,APCS,APOA1,APOE,APOH,APP,ARRB2,ATF3,B2M,BAK1,BANK1,BCL11B,BCL2,BCL2L1,BCL2L11,BCL3,BDNF,BHLHE40,BLK,BMP2K,C1QTNF1,C3,C3AR1,C5AR1,C6,CADM1,CALCA,CAMK4,CAMP,CARD11,CARD9,CASP1,CASP8,CASR,CCL11,CCL13,CCL17,CCL2,CCL21,CCL26,CCL3,CCL8,CCR2,CCR7,CD14,CD163,CD19,CD1A,CD1D,CD1E,CD200,CD209,CD244,CD247,CD274,CD3…	486
Cellular Movement, Hematological System Development and Function, Immune Cell Trafficking	cell movement of mononuclear leukocytes	6.36e-20	Increased	2.987	ABCC1,ACKR1,ACTB,ADAM17,ADAM8,ADCY10,ADORA2A,AGER,AGT,ALOX5,ANXA1,ANXA2,AOC3,APOA1,APOE,APP,ARRB2,BCL11B,BCL2,BCL3,BGN,C3,C6,CALCA,CAMP,CASR,CCL11,CCL13,CCL14,CCL15,CCL16,CCL17,CCL18,CCL19,CCL2,CCL20,CCL21,CCL23,CCL24,CCL25,CCL28,CCL3,CCL8,CCR10,CCR2,CCR4,CCR7,CCR9,CD1D,CD209,CD247,CD274,CD4,CD40,CD40LG,CD44,CD55,CD58,CD74,CD80,CD81,CD8A,CD99,CDH3,CHST2,CHST4,CIITA,COL1A1,COL4A1,COL4A3,CSF2,CSF3,…	310
Cellular Movement, Hematological System Development and Function, Immune Cell Trafficking	cellular infiltration by leukocytes	5e-24	Increased	2.976	ABCB4,ACKR1,ADAM17,ADAM8,ADAMTS13,ADIPOQ,ADM,ADORA2A,AGER,AGT,ALOX5AP,ANXA1,APCS,APOA1,APOE,APP,ARG1,ARRB2,B4GALT1,BCL11B,BGN,C2,C3,C3AR1,C5AR1,C6,CASP1,CCL11,CCL18,CCL19,CCL2,CCL21,CCL3,CCR2,CCR7,CD14,CD274,CD36,CD40,CD40LG,CD44,CD55,CD80,CDH3,CES1,CFB,CFTR,CHRNA7,CIITA,CLEC5A,CNP,CNR1,COL4A3,CPB2,CR1L,CR2,CRH,CRYAB,CSF2,CSF3,CTGF,CTLA4,CTSB,CTSG,CX3CL1,CXCL10,CXCL12,CXCL2,CXCL3,CXCL5,CXCL9,CXCR…	279
Cardiovascular Disease	Hypertension	7.22e-38	Increased	2.91	ABCB4,ABCC8,ABCC9,ABHD4,ABL1,ACACB,ACE,ACE2,ACMSD,ACOX1,ACOX2,ACTG2,ADCY6,ADD2,ADGRF5,ADGRL1,ADH1A,ADIPOQ,ADM,ADORA2A,ADORA2B,ADRA1A,ADRA1B,ADRA1D,ADRA2A,ADRA2C,AFF3,AGER,AGT,AGTR1,AGXT2,AHR,ALB,ALDH8A1,ALOX12,ALPL,ANKRD29,ANKRD55,AOC3,APLN,APOB,APOBEC3B,APOE,AR,ARHGEF10,ARHGEF19,ASPN,ATP1A1,ATP2B1,ATP2B3,ATP2B4,ATP8B2,BAZ1A,BCAT1,BCL2L1,BDKRB2,BIRC5,BMP4,BMPR1B,C10orf10,C16orf45,C1S,C3orf18,CA1,…	476
Cell-To-Cell Signaling and Interaction, Hematological System Development and Function, Immune Cell Trafficking, Inflammatory Response	activation of leukocytes	2.08e-20	Increased	2.899	ACE,ADAM9,ADCYAP1,ADGRF5,ADIPOQ,ADORA1,ADORA2A,ADORA2B,AGER,AGT,AHNAK,AHR,ANXA1,ANXA2,APCS,APOA1,APOE,APOH,APP,ARRB2,ATF3,B2M,BAK1,BANK1,BCL11B,BCL2,BCL2L1,BCL2L11,BCL3,BDNF,BHLHE40,BLK,BMP2K,C3,C3AR1,C5AR1,C6,CADM1,CALCA,CAMK4,CAMP,CARD11,CARD9,CASP1,CASP8,CASR,CCL11,CCL13,CCL17,CCL2,CCL21,CCL26,CCL3,CCL8,CCR2,CCR7,CD14,CD163,CD19,CD1A,CD1D,CD1E,CD200,CD209,CD244,CD247,CD274,CD300A,CD300LB,CD36,…	446
Free Radical Scavenging	metabolism of reactive oxygen species	2.04e-21	Increased	2.895	ABCB1,ABCC1,ABL1,ACTB,ADCY10,ADCYAP1,ADIPOQ,ADORA3,ADRA1D,AGER,AGT,AGTR1,AHR,ALB,ALDH2,ALOX5,ANXA1,APCS,APLN,APOA1,APOA4,APOC2,APOE,APP,ARG1,ATP6AP2,BACE2,BAK1,BCL2,BCL2L1,BMP2,BNIP3,BRCA1,C3,C3AR1,C5AR1,CALB1,CALCA,CAMP,CARD9,CASP3,CASP8,CAT,CBR1,CBS/CBSL,CCL11,CCL13,CCL3,CCR2,CD14,CD36,CD40,CD40LG,CD44,CDH5,CFB,CHRNA7,CLIC1,COL18A1,COX6A2,CR2,CRP,CRYAA/LOC102724652,CRYAB,CSF2,CSF3,CTH,CTLA4,CTS…	336
Cancer, Cellular Development, Cellular Growth and Proliferation, Organismal Injury and Abnormalities, Tumor Morphology	proliferation of tumor cells	2.08e-17	Increased	2.847	ABL1,ACLY,ACVR1C,ADAM28,ADCYAP1R1,ADIPOQ,ADORA3,AGT,AHCY,ALK,ALOX5,ANK2,ANXA1,ANXA2,APCDD1,AREG,ATF3,BCL2,BCL2L1,BEX2,BIK,BIRC5,BMP2,BMP4,BMP7,BRCA1,BTC,BTG2,CA12,CA9,CASP1,CASP3,CASR,CCL11,CCL18,CCL3,CCNA1,CCND3,CCNE1,CD274,CD40,CD40LG,CD44,CD70,CD82,CDH5,CDHR5,CDK4,CDK6,CDKN2A,CDKN2B,CDX1,CHEK1,CLDN4,COL4A3,CSF2,CSF2RA,CSF3,CST6,CTSB,CTSZ,CXCL1,CXCL11,CXCL12,CXCL3,CXCR2,CYP19A1,CYR61,DACT2,DCN,…	303
Cellular Development, Cellular Growth and Proliferation, Hematological System Development and Function	proliferation of immune cells	2.06e-16	Increased	2.815	A2M,ABCB1,ABCG1,ABI2,ABL1,ACLY,ACPP,ADCYAP1,ADIPOQ,ADK,ADORA2A,AGER,AHNAK,AHR,ALB,ANPEP,ANXA1,APOA1,APOE,ARG1,B2M,B3GNT2,B3GNT5,BANK1,BCL11A,BCL2,BCL2A1,BCL2L1,BCL2L11,BCL3,BCL6B,BHLHE40,BIRC3,BIRC5,BLM,BMP2,BMP4,BMPR1B,BRCA1,BTNL9,C3,C5AR1,CALCB,CAMP,CARD11,CASP3,CASP8,CAT,CBS/CBSL,CBX2,CCL11,CCL2,CCL20,CCL21,CCL25,CCL3,CCNA2,CCND3,CCR2,CCR7,CD14,CD19,CD1D,CD209,CD244,CD247,CD274,CD300A,CD300C,C…	496
Cellular Growth and Proliferation, Tissue Development	generation of cells	9.19e-47	Increased	2.804	A2M,ABCA3,ABCG1,ABI2,ABL1,ACE,ACOX1,ACRBP,ACTB,ACTL6B,ADAM12,ADAM17,ADAM19,ADAM28,ADAMTS1,ADAMTS2,ADAMTS8,ADAP1,ADAR,ADCY1,ADCYAP1,ADD2,ADGRB1,ADGRB2,ADGRB3,ADGRE5,ADGRG2,ADGRL1,ADGRL3,ADIPOQ,ADM,ADORA2A,ADORA2B,ADRA1B,AGER,AGT,AGTPBP1,AGTR2,AHR,AK7,AKAP5,ALDH1A2,ALK,ALOX5,AMH,AMHR2,AMIGO1,ANG,ANGPTL1,ANGPTL4,ANK1,ANK3,ANPEP,ANXA1,ANXA2,APOA1,APOB,APOE,APOH,APP,AQP8,AR,AREG,ARG1,ARHGAP22,ARHGAP24…	1319
Cancer, Organismal Injury and Abnormalities	neoplasia of cells	4.94e-60	Increased	2.786	AAK1,AASS,AATK,ABCA10,ABCA2,ABCA3,ABCA4,ABCB1,ABCB11,ABCC11,ABCC6,ABCC9,ABCD1,ABCG1,ABHD15,ABL1,ABR,ACAD10,ACAD11,ACADL,ACADS,ACAN,ACE,ACE2,ACOT2,ACOT4,ACOX1,ACOXL,ACSL6,ACSM2A,ACSM2B,ACSM5,ACTC1,ACTG1,ACYP1,ADAD2,ADAM12,ADAM17,ADAM19,ADAM2,ADAM28,ADAM32,ADAM9,ADAMDEC1,ADAMTS1,ADAMTS10,ADAMTS12,ADAMTS15,ADAMTS19,ADAMTS2,ADAMTS20,ADAMTS6,ADAMTS9,ADAMTSL3,ADAR,ADCY10,ADCY2,ADCY5,ADCY8,ADCYAP1R1,ADD…	2371
Organismal Injury and Abnormalities, Tissue Morphology	size of lesion	1.27e-18	Increased	2.693	ABCC9,ABCG5,ABCG8,ACAT1,ACAT2,ADAMTS13,ADCYAP1,ADIPOQ,ADORA2A,ADORA3,AGER,AGT,ANXA1,ANXA5,APOA1,APOA4,APOB,APOD,APOE,APP,BAK1,BCL2,BDNF,BMPR1B,BNIP3,C1QTNF9B,C3,CAMK2A,CASP1,CAV3,CBS/CBSL,CCR2,CD4,CD40,CD40LG,CD44,CEL,CES1,CETP,CNR1,CNTF,COL18A1,CPB2,CRP,CRYAB,CSF2,CSF3,CX3CL1,CXCL12,CXCL3,CYP2C8,CYP2J2,DDR1,DNMT3A,EGFR,EGR1,EPHX2,EPO,F11,FABP4,FAIM2,FCER1G,FGB,FGF2,FGG,FOXM1,FOXO1,FSTL3,GATA4,GD…	178
Cellular Movement, Hematological System Development and Function, Immune Cell Trafficking, Inflammatory Response	infiltration by neutrophils	1.35e-17	Increased	2.692	ACKR1,ADAM17,ADAM8,ADAMTS13,ADIPOQ,ADM,ADORA2A,AGT,ALOX5AP,ANXA1,APOA1,APOE,B4GALT1,C2,C3,C3AR1,C5AR1,CASP1,CCL21,CCL3,CCR2,CD14,CD36,CD44,CD55,CFB,CFTR,CRH,CSF3,CTGF,CTSB,CTSG,CXCL10,CXCL2,CXCL3,CXCL5,CXCR2,DUSP1,EGFR,ELANE,F2,F2RL1,FABP4,FCER1G,FOXA2,FPR1,FUT4,GJB2,GPR18,HAVCR1,HGF,IFNG,IL10,IL18,IL1A,IL1R1,IL1RL1,IL1RN,IL6,IRF6,ITGAD,ITGAM,ITGB2,JAK3,LBP,LGALS1,LGALS3,LIMK1,LRRK2,LTB4R,MDK,MMP…	124
Cellular Movement	cell movement of tumor cell lines	5.65e-23	Increased	2.617	A2M,ABL1,ACKR1,ACTA2,ADAM12,ADAM17,ADAM9,ADGRE5,ADGRF5,ADIPOQ,AGER,AGR2,AGT,AJAP1,AKAP11,AKAP12,AKT3,ALOX12,ANPEP,ANXA1,ANXA2,APP,AQP5,AQP8,AR,AREG,ARHGAP8/PRR5-ARHGAP8,ARPC1B,ARRB2,ASAP1,ASCL1,ATF3,AURKA,BCL2L1,BDKRB1,BMP2,BMP6,BMP7,BRCA1,C3,CA9,CACNA1D,CALML3,CAMKK2,CAMP,CAPN2,CARD10,CASP8,CAT,CCL11,CCL13,CCL14,CCL15,CCL16,CCL17,CCL18,CCL19,CCL2,CCL20,CCL21,CCL23,CCL24,CCL25,CCL26,CCL3,CCL8,CCR…	562
Cardiovascular Disease, Organismal Injury and Abnormalities	coronary artery disease	3.15e-17	Increased	2.595	ABCB1,ABCC9,ABCG1,ACAA1,ACAT2,ACE,ADARB2,ADIPOQ,ADORA1,ADORA2A,ADORA2B,ADORA3,ADRA2A,ADRA2C,AGT,AGTR1,ALDH5A1,ALOX5AP,AMY2A,ANKRD29,APOA1,APOA5,APOB,APOC3,APOE,ASTN2,ATP4A,ATP4B,BDKRB1,BMPR1B,CACNA1C,CACNA1D,CACNA1E,CACNA1S,CACNA2D1,CACNB2,CACNB4,CACNG1,CCL2,CD14,CD163,CD36,CD55,CDR2L,CLIC5,CNGB3,CNR1,CNTN5,CNTN6,CNTNAP5,COL5A2,CRP,CSMD1,CSMD2,CYP2C19,CYP2C9,DISP1,DOCK4,DOCK9,F10,F2,FGA,FLT1,FMN2…	190
Cellular Movement	migration of tumor cell lines	1.03e-16	Increased	2.556	A2M,ACTA2,ADAM12,ADAM17,ADAM9,ADGRE5,ADGRF5,ADIPOQ,AGER,AGT,AKAP11,AKAP12,AKT3,ALOX12,ANPEP,ANXA1,ANXA2,APP,AQP5,AQP8,AR,AREG,ARHGAP8/PRR5-ARHGAP8,ARRB2,ASCL1,ATF3,AURKA,BCL2L1,BDKRB1,BMP2,BMP6,BRCA1,CA9,CACNA1D,CALML3,CAMKK2,CAMP,CAPN2,CARD10,CASP8,CAT,CCL11,CCL17,CCL19,CCL2,CCL20,CCL3,CCR2,CCR4,CCR7,CD36,CD40,CD44,CD81,CD82,CD99,CDH11,CDH2,CDH3,CDH5,CDKN2A,CDKN3,CDX1,CDX2,CGB3 (includes others)…	458
Metabolic Disease	glucose metabolism disorder	9.64e-37	Increased	2.5	A2M,AACS,ABCC8,ABCC9,ABCG1,ABCG5,ACAA1,ACACB,ACAD10,ACADL,ACAT2,ACE,ACE2,ACO1,ACOX1,ACOX2,ACSL1,ACSS1,ACTA2,ADAMTS2,ADAMTS6,ADAMTS9,ADARB1,ADCY1,ADCY5,ADCYAP1,ADCYAP1R1,ADIPOQ,ADK,ADORA2B,ADRA1A,ADRA1B,ADRA1D,ADRA2A,ADRA2C,AEBP1,AGER,AGPAT2,AGT,AGTR1,AHSG,AIM2,AKR1C3,AKT3,ALB,ALDH1A1,ALDH2,ALOX12,ALOX5AP,ALPL,AMY2A,ANGPTL6,ANK2,ANXA1,ANXA11,ANXA5,AOC3,APLN,APOA1,APOA2,APOB,APOC1,APOC3,APOD,APOE,A…	868
Cell-To-Cell Signaling and Interaction	activation of cells	6.44e-35	Increased	2.496	ABCA4,ACE,ACSL5,ADAM12,ADAM8,ADAM9,ADAMTS13,ADCYAP1,ADGRF5,ADIPOQ,ADORA1,ADORA2A,ADORA2B,AFP,AGER,AGT,AHNAK,AHR,ALB,ANG,ANK3,ANXA1,ANXA2,APCS,APLN,APOA1,APOB,APOE,APOH,APP,AQP4,AREG,ARRB2,ATF3,B2M,B3GNT6,B4GALT1,BAK1,BANK1,BCL11B,BCL2,BCL2A1,BCL2L1,BCL2L11,BCL3,BDNF,BHLHE40,BLK,BMP2,BMP2K,BMPER,C1QTNF1,C3,C3AR1,C5AR1,C6,CACNA1A,CACNA1B,CADM1,CALCA,CAMK4,CAMP,CARD11,CARD9,CARTPT,CASP1,CASP3,CASP8,…	663
Cell-To-Cell Signaling and Interaction, Cellular Growth and Proliferation	stimulation of cells	2.79e-23	Increased	2.461	ADCYAP1,ADORA1,ADORA2A,AGT,APOA1,APP,ASCL1,BCL2,BCL2L11,BDNF,BMP2,BMP4,BMP5,BMP6,BTNL9,C3,C5AR1,CACNA1C,CALCA,CALCRL,CAMP,CARD11,CARTPT,CAT,CCK,CCL11,CCL13,CCL18,CCL2,CCL20,CCL21,CCL24,CCNA2,CCND3,CD19,CD1D,CD209,CD274,CD4,CD40,CD40LG,CD70,CD74,CD80,CD82,CD8A,CD99,CDH2,CDKN2B,CEACAM5,CHRM1,CHRNA7,CLEC4M,CNTF,CRH,CSF2,CSF3,CTAG1A/CTAG1B,CTLA4,CTSG,CXCL10,CXCL11,CXCL12,CXCL13,CXCL3,CXCL5,CYR61,DRD1…	218
Cardiovascular Disease	occlusion of blood vessel	3.2e-36	Increased	2.401	ABCB1,ABCC9,ABCG1,ABCG5,ABCG8,ABI2,ACAA1,ACAT1,ACAT2,ACE,ADAMTS13,ADARB2,ADIPOQ,ADORA1,ADORA2A,ADORA2B,ADORA3,ADRA2A,ADRA2C,AGER,AGT,AGTR1,AHR,AHSG,ALDH5A1,ALOX5,ALOX5AP,AMY2A,ANGPTL3,ANKRD29,APCS,APOA1,APOA2,APOA4,APOA5,APOB,APOBEC1,APOC1,APOC2,APOC3,APOE,APOM,APP,AR,ASTN2,ATP4A,ATP4B,BCL2,BDKRB1,BIRC3,BMP7,BMPR1B,CACNA1C,CACNA1D,CACNA1E,CACNA1S,CACNA2D1,CACNB2,CACNB4,CACNG1,CBS/CBSL,CCL2,CCR2,C…	369
Cancer, Dermatological Diseases and Conditions, Organismal Injury and Abnormalities	skin carcinoma	2.21e-44	Increased	2.36	ABCA2,ABCA4,ABCB11,ABCC9,ABHD15,ABL1,ACAN,ACSL6,ACSM5,ADAM12,ADAM2,ADAM28,ADAM32,ADAMTS10,ADAMTS15,ADAMTSL3,ADCY10,ADCY5,AFF3,AGTR1,AKAP2,AKAP6,ALAD,ALDH5A1,ALPI,ANK3,ANKRD30A,ANKRD30B,ANKRD53,ANPEP,AOAH,APBA2,APOB,APOBEC2,AR,ARAP2,ARMC3,ART4,ASTN1,ATP10A,ATP13A4,B3GALT5,B4GALNT3,B4GALNT4,BAK1,BCL11B,BCL9L,BGN,BLVRA,BRCA2,BSN,C10orf90,C14orf39,C2CD4D,C2orf81,C3,C6,C6orf118,C6orf58,CACNA1A,CACNA1C…	646
Cellular Movement	migration of tumor cells	3.3e-16	Increased	2.355	ADGRE5,ADIPOQ,AHCY,AKT3,BDNF,BIRC7,CCL19,CCL2,CCL21,CCL3,CCR7,CD40LG,CD44,CD74,CD82,CDH2,CDH3,CDK1,CHGA,CNTN2,COL18A1,CRH,CSF2,CSF2RA,CSF3,CST6,CTBP2,CTGF,CTSB,CXCL1,CXCL10,CXCL11,CXCL12,CXCL13,CXCR5,DDR1,DSG2,DUSP1,EGFR,EMILIN2,EPHB2,ERBB3,EZH2,F2,F2RL1,F3,F7,FGFR4,FIGF,FLT1,FN1,FOXL1,FOXM1,GAB2,GRIA3,GRM3,GSN,GZMB,HBEGF,HGF,HMMR,HOXA7,HPSE,IGF1,IGF1R,IL11,IL20,IL6,ILK,IQGAP1,IRS2,ITGA4,ITGA5,IT…	153
Organismal Injury and Abnormalities, Renal and Urological Disease	renal lesion	8.48e-18	Increased	2.288	ABCA3,ABCA6,ABCA7,ABCG4,ABL1,ACADS,ACAN,ACAT1,ACOT12,ACSS1,ADAM17,ADAM19,ADAM28,ADAM8,ADAMTS10,ADAMTS9,ADCY2,ADH1A,ADIPOQ,ADM,ADORA1,ADORA2A,AGER,AGR3,AGT,AGTR1,AGTR2,AGXT,AGXT2,AHNAK,AIM1,AKAP2,ALAS1,ALAS2,ALB,ALDH5A1,ALDH7A1,ANK1,ANK2,ANKRD30A,ANKRD30B,ANKRD36,ANO5,ANPEP,ANXA2,ANXA5,APOBEC3H,APOE,AQP2,AQP7,AR,ARAP2,ARFGEF3,ARHGAP39,ARHGEF5,ARSD,ASAP1,ASAP3,ASPM,ATAD5,ATP11B,ATP1A2,ATP2A1,ATP2B1…	752
Cancer, Organismal Injury and Abnormalities	abdominal neoplasm	8.1e-190	Increased	2.274	A1CF,A2M,A2ML1,AACS,AADAC,AADACL2,AADACL3,AAK1,AASS,AATK,ABCA10,ABCA2,ABCA3,ABCA4,ABCA6,ABCA7,ABCA8,ABCA9,ABCB1,ABCB11,ABCB4,ABCB5,ABCC1,ABCC10,ABCC11,ABCC12,ABCC2,ABCC6,ABCC8,ABCC9,ABCD1,ABCD2,ABCG1,ABCG4,ABCG5,ABCG8,ABHD1,ABHD12B,ABI2,ABI3BP,ABL1,ABLIM2,ABR,ABRA,ACAA1,ACACB,ACAD10,ACAD11,ACADM,ACADS,ACADSB,ACAN,ACAP1,ACAT1,ACBD7,ACE,ACE2,ACLY,ACMSD,ACO1,ACOT12,ACOT13,ACOT2,ACOT4,ACOX1,ACOX2,ACO…
Cardiovascular Disease	vaso-occlusion	7.99e-37	Increased	2.273	ABCB1,ABCC9,ABCG1,ABCG5,ABCG8,ABI2,ACAA1,ACAT1,ACAT2,ACE,ADAMTS13,ADARB2,ADIPOQ,ADORA1,ADORA2A,ADORA2B,ADORA3,ADRA2A,ADRA2C,AGER,AGT,AGTR1,AHR,AHSG,ALDH5A1,ALOX5,ALOX5AP,AMY2A,ANGPTL3,ANKRD29,APCS,APOA1,APOA2,APOA4,APOA5,APOB,APOBEC1,APOC1,APOC2,APOC3,APOE,APOM,APP,AR,ASTN2,ATP4A,ATP4B,BCL2,BDKRB1,BIRC3,BMP7,BMPR1B,CACNA1C,CACNA1D,CACNA1E,CACNA1S,CACNA2D1,CACNB2,CACNB4,CACNG1,CBS/CBSL,CCL2,CCR2,C…	369
Tissue Development	growth of connective tissue	1.24e-20	Increased	2.271	ABCD2,ABL1,ACTB,ADAR,ADIPOQ,ADM,ADORA2A,AEBP1,AGER,AGT,AGTR1,AGTR2,AHR,AKAP12,AKT3,ALK,ALOX5,AMBN,ANPEP,ANXA2,APLN,AQP1,AR,AREG,ARID3A,ATF3,BCL11B,BCL2,BCL2L1,BGN,BLM,BMP2,BMP4,BMP6,BMPR1B,BMX,BRCA1,BRCA2,BTC,BTRC,BUB1,C1QL4,CALCA,CASR,CBX2,CBX7,CCL13,CCL2,CCL24,CCNA2,CCNB1,CCND3,CCNE1,CCNG2,CD109,CD163,CD274,CD300A,CD40,CD40LG,CD44,CD74,CDC6,CDH3,CDK4,CDK6,CDKN2A,CDKN2B,CGA,CGB3 (includes others…	420
Cardiovascular Disease	occlusion of artery	1.89e-36	Increased	2.266	ABCB1,ABCC9,ABCG1,ABCG5,ABCG8,ABI2,ACAA1,ACAT1,ACAT2,ACE,ADAMTS13,ADARB2,ADIPOQ,ADORA1,ADORA2A,ADORA2B,ADORA3,ADRA2A,ADRA2C,AGER,AGT,AGTR1,AHR,AHSG,ALDH5A1,ALOX5,ALOX5AP,AMY2A,ANGPTL3,ANKRD29,APCS,APOA1,APOA2,APOA4,APOA5,APOB,APOBEC1,APOC1,APOC2,APOC3,APOE,APOM,APP,AR,ASTN2,ATP4A,ATP4B,BCL2,BDKRB1,BIRC3,BMP7,BMPR1B,CACNA1C,CACNA1D,CACNA1E,CACNA1S,CACNA2D1,CACNB2,CACNB4,CACNG1,CBS/CBSL,CCL2,CCR2,C…	365
Endocrine System Development and Function, Molecular Transport, Small Molecule Biochemistry	concentration of hormone	4.83e-23	Increased	2.217	ACACB,ACSBG1,ADCYAP1,ADCYAP1R1,ADIPOQ,ADORA2A,ADRA1B,AFP,AGPAT2,AGT,AGTR2,AHR,AHSG,AKAP5,AKT3,AMH,ANGPTL6,APOA2,APOE,APP,AR,ARFGEF3,AVPR1B,B4GALT1,BCAT2,BDNF,BMP7,BRCA1,BSCL2,C3,CACNA1B,CACNA1D,CACNA1E,CADPS,CARTPT,CASR,CBS/CBSL,CCDC80,CD36,CDH5,CDK4,CDKN2D,CDO1,CEL,CES1,CGA,CGB3 (includes others),CHRM3,CHST8,CIDEB,CLDN16,CNR1,COL5A3,CORT,CPE,CRH,CRHR1,CRYM,CSF2,CTSB,CTSK,CXCL14,CYP11A1,CYP11B1,C…	273
Lipid Metabolism, Molecular Transport, Small Molecule Biochemistry	concentration of acylglycerol	2.25e-22	Increased	2.146	AADAC,ABCG8,ACACB,ACLY,ACOT13,ACSL1,ADCY10,ADCYAP1,ADIPOQ,ADORA1,ADORA2A,ADORA2B,ADRA1B,AEBP1,AGPAT2,AGT,AGTR2,AHSG,ALOX5,ALPI,ANGPTL3,ANGPTL4,APOA1,APOA2,APOA4,APOA5,APOB,APOBEC1,APOC1,APOC3,APOD,APOE,APOM,AQP7,AQP8,AR,BDNF,BHLHE40,BHMT,BSCL2,C3,CACNA1B,CASP1,CAV3,CBS/CBSL,CD36,CES1,CETP,CHKA,CHRM3,CIDEA,CIDEB,CIDEC,CLPS,CNTF,COL18A1,CREB3L3,CRH,CRP,CSF2,CXCL14,CYBB,CYP19A1,CYP3A4,DAGLA,DAGLB,DB…	239
Cancer, Organismal Injury and Abnormalities	tumorigenesis of tissue	4.29e-214	Increased	2.14	A1CF,A2M,A2ML1,AACS,AADAC,AADACL2,AADACL3,AAK1,AASS,AATK,ABCA10,ABCA2,ABCA3,ABCA4,ABCA6,ABCA7,ABCA8,ABCA9,ABCB1,ABCB11,ABCB4,ABCB5,ABCC1,ABCC10,ABCC11,ABCC12,ABCC2,ABCC6,ABCC8,ABCC9,ABCD1,ABCD2,ABCG1,ABCG4,ABCG5,ABCG8,ABHD1,ABHD12B,ABHD15,ABI2,ABI3BP,ABL1,ABLIM2,ABR,ABRA,ACAA1,ACACB,ACAD10,ACAD11,ACADL,ACADM,ACADS,ACADSB,ACAN,ACAP1,ACAT1,ACBD7,ACE,ACE2,ACER2,ACLY,ACMSD,ACO1,ACOT12,ACOT13,ACOT2,AC…
Cancer, Organismal Injury and Abnormalities	cancer	4.81e-244	Increased	2.128	A1CF,A2M,A2ML1,A4GALT,AACS,AADAC,AADACL2,AADACL3,AAK1,AASS,AATK,ABCA10,ABCA2,ABCA3,ABCA4,ABCA6,ABCA7,ABCA8,ABCA9,ABCB1,ABCB11,ABCB4,ABCB5,ABCC1,ABCC10,ABCC11,ABCC12,ABCC2,ABCC6,ABCC8,ABCC9,ABCD1,ABCD2,ABCG1,ABCG4,ABCG5,ABCG8,ABHD1,ABHD12B,ABHD15,ABI2,ABI3BP,ABL1,ABLIM2,ABR,ABRA,ACAA1,ACACB,ACAD10,ACAD11,ACADL,ACADM,ACADS,ACADSB,ACAN,ACAP1,ACAT1,ACBD7,ACE,ACE2,ACER1,ACER2,ACLY,ACMSD,ACO1,ACOT12,AC…
Organismal Injury and Abnormalities	Fibrosis	1.34e-18	Increased	2.123	ABCB4,ABL1,ACADL,ACADM,ACE,ACE2,ACSL1,ACTA1,ACTC1,ADIPOQ,ADK,ADORA1,ADORA2A,ADORA2B,ADORA3,ADRA2A,ADRA2C,AGER,AGT,AGTR1,AGTR2,AHR,ALB,ALOX5,APCS,APOA1,APOE,AR,ARG1,ATF3,BARX2,BCL2,BDKRB1,BDKRB2,BMP6,BMP7,BTC,BUB1B,C3,CACNA1C,CACNA1H,CAMLG,CASP1,CAV2,CAV3,CBS/CBSL,CC2D2A,CCL17,CCL2,CCL24,CCR2,CD19,CD1D,CD36,CD4,CD40,CD40LG,CD44,CD55,CD74,CDH11,CDK4,CDKN2A,CDSN,CEL,CFTR,CISH,COL1A1,COL4A3,COMP,COX4…	352
Cancer, Organismal Injury and Abnormalities, Renal and Urological Disease	urinary tract tumor	7.5e-18	Increased	2.121	ABCA3,ABCA6,ABCA7,ABCD1,ABCG4,ABL1,ACACB,ACADS,ACAN,ACAT1,ACOT12,ACPP,ACSS1,ACTB,ADAM17,ADAM19,ADAM28,ADAM8,ADAMTS10,ADAMTS14,ADAMTS9,ADCY2,ADH1A,ADM,ADM2,ADORA1,ADORA2A,ADPRHL1,AFF3,AGER,AGR3,AGXT,AGXT2,AHNAK,AIM1,AKAP2,ALAD,ALAS1,ALAS2,ALB,ALDH5A1,ALDH7A1,ANK1,ANK2,ANK3,ANKRD30A,ANKRD30B,ANKRD36,ANO5,ANPEP,ANXA2,ANXA5,APBA2,APOBEC3B,APOBEC3H,AQP2,AQP7,AR,ARAP2,ARFGEF3,ARHGAP39,ARHGEF10,ARHGEF5,…	925
Cardiovascular Disease	atherosclerosis	3.01e-35	Increased	2.081	ABCB1,ABCC9,ABCG1,ABCG5,ABCG8,ABI2,ACAA1,ACAT1,ACAT2,ACE,ADAMTS13,ADARB2,ADIPOQ,ADORA1,ADORA2A,ADORA2B,ADORA3,ADRA2A,ADRA2C,AGER,AGT,AGTR1,AHR,AHSG,ALDH5A1,ALOX5,ALOX5AP,AMY2A,ANGPTL3,ANKRD29,APCS,APOA1,APOA2,APOA4,APOA5,APOB,APOBEC1,APOC1,APOC2,APOC3,APOE,APOM,APP,AR,ASTN2,ATP4A,ATP4B,BCL2,BDKRB1,BIRC3,BMP7,BMPR1B,CACNA1C,CACNA1D,CACNA1E,CACNA1S,CACNA2D1,CACNB2,CACNB4,CACNG1,CBS/CBSL,CCL2,CCR2,C…	351
Cardiovascular Disease	arteriosclerosis	3.24e-35	Increased	2.075	ABCB1,ABCC9,ABCG1,ABCG5,ABCG8,ABI2,ACAA1,ACAT1,ACAT2,ACE,ADAMTS13,ADARB2,ADIPOQ,ADORA1,ADORA2A,ADORA2B,ADORA3,ADRA2A,ADRA2C,AGER,AGT,AGTR1,AHR,AHSG,ALDH5A1,ALOX5,ALOX5AP,AMY2A,ANGPTL3,ANKRD29,APCS,APOA1,APOA2,APOA4,APOA5,APOB,APOBEC1,APOC1,APOC2,APOC3,APOE,APOM,APP,AR,ASTN2,ATP4A,ATP4B,BCL2,BDKRB1,BIRC3,BMP7,BMPR1B,CACNA1C,CACNA1D,CACNA1E,CACNA1S,CACNA2D1,CACNB2,CACNB4,CACNG1,CBS/CBSL,CCL2,CCR2,C…	355
Cancer, Gastrointestinal Disease, Organismal Injury and Abnormalities	digestive organ tumor	2.91e-157	Increased	2.057	A1CF,A2M,A2ML1,AACS,AADAC,AADACL2,AADACL3,AAK1,AASS,AATK,ABCA10,ABCA2,ABCA3,ABCA4,ABCA6,ABCA7,ABCA8,ABCA9,ABCB1,ABCB11,ABCB4,ABCB5,ABCC1,ABCC10,ABCC11,ABCC12,ABCC2,ABCC6,ABCC8,ABCC9,ABCD1,ABCD2,ABCG1,ABCG4,ABCG5,ABCG8,ABHD1,ABI3BP,ABL1,ABLIM2,ABR,ABRA,ACAA1,ACACB,ACAD10,ACADS,ACADSB,ACAN,ACAP1,ACAT1,ACE,ACE2,ACLY,ACMSD,ACO1,ACOT12,ACOT13,ACOT2,ACOT4,ACOX1,ACOX2,ACOXL,ACPP,ACRBP,ACSF2,ACSL1,ACSL5,…
Cancer, Organismal Injury and Abnormalities, Renal and Urological Disease	urinary tract cancer	2.28e-20	Increased	2.055	ABCA3,ABCA6,ABCA7,ABCD1,ABCG4,ABL1,ACACB,ACADS,ACAN,ACAT1,ACOT12,ACPP,ACSS1,ACTB,ADAM17,ADAM19,ADAM28,ADAM8,ADAMTS10,ADAMTS14,ADCY2,ADH1A,ADM,ADM2,ADORA1,ADORA2A,ADPRHL1,AFF3,AGER,AGR3,AGXT,AGXT2,AHNAK,AIM1,AKAP2,ALAD,ALAS1,ALAS2,ALB,ALDH5A1,ALDH7A1,ANK1,ANK2,ANK3,ANKRD30A,ANKRD30B,ANKRD36,ANO5,ANPEP,ANXA2,ANXA5,APBA2,APOBEC3B,APOBEC3H,AQP2,AQP7,AR,ARAP2,ARFGEF3,ARHGAP39,ARHGEF10,ARHGEF5,ARSD,ASA…	919
Cancer, Dermatological Diseases and Conditions, Organismal Injury and Abnormalities	non-melanoma skin cancer	2.68e-41		1.98	ABCA2,ABCA4,ABCB11,ABCC9,ABHD15,ABL1,ACAN,ACSL6,ACSM5,ADAM12,ADAM2,ADAM28,ADAM32,ADAMTS10,ADAMTS15,ADAMTSL3,ADCY10,ADCY5,AFF3,AGTR1,AKAP2,AKAP6,ALAD,ALDH5A1,ALPI,ANK3,ANKRD30A,ANKRD30B,ANPEP,AOAH,APBA2,APOB,APOBEC2,AR,ARAP2,ARMC3,ART4,ASTN1,ATP10A,ATP13A4,B3GALT5,B4GALNT3,BCL9L,BLVRA,BSN,C10orf90,C14orf39,C2CD4D,C2orf81,C3,C6,C6orf118,C6orf58,CACNA1A,CACNA1C,CACNA1D,CACNA1E,CACNA1S,CACNA2D4,CAD,C…	601
Cancer, Dermatological Diseases and Conditions, Organismal Injury and Abnormalities	squamous cell skin cancer	2.14e-41		1.98	ABCA2,ABCA4,ABCB11,ABCC9,ABHD15,ABL1,ACAN,ACSL6,ACSM5,ADAM12,ADAM2,ADAM28,ADAM32,ADAMTS10,ADAMTS15,ADAMTSL3,ADCY10,ADCY5,AFF3,AGTR1,AKAP2,AKAP6,ALAD,ALDH5A1,ALPI,ANK3,ANKRD30A,ANKRD30B,ANPEP,AOAH,APBA2,APOB,APOBEC2,AR,ARAP2,ARMC3,ART4,ASTN1,ATP10A,ATP13A4,B3GALT5,B4GALNT3,BCL9L,BLVRA,BSN,C10orf90,C14orf39,C2CD4D,C2orf81,C3,C6,C6orf118,C6orf58,CACNA1A,CACNA1C,CACNA1D,CACNA1E,CACNA1S,CACNA2D4,CAD,C…	600
Cancer, Organismal Injury and Abnormalities	neoplasia of epithelial tissue	8.92e-214		1.978	A1CF,A2M,A2ML1,AACS,AADAC,AADACL2,AADACL3,AAK1,AASS,AATK,ABCA10,ABCA2,ABCA3,ABCA4,ABCA6,ABCA7,ABCA8,ABCA9,ABCB1,ABCB11,ABCB4,ABCB5,ABCC1,ABCC10,ABCC11,ABCC12,ABCC2,ABCC6,ABCC8,ABCC9,ABCD1,ABCD2,ABCG1,ABCG4,ABCG5,ABCG8,ABHD1,ABHD12B,ABHD15,ABI2,ABI3BP,ABL1,ABLIM2,ABR,ABRA,ACAA1,ACACB,ACAD10,ACAD11,ACADL,ACADM,ACADS,ACADSB,ACAN,ACAP1,ACAT1,ACBD7,ACE,ACE2,ACLY,ACMSD,ACO1,ACOT12,ACOT13,ACOT2,ACOT4,AC…
Cardiovascular Disease, Developmental Disorder, Organismal Injury and Abnormalities	hypertrophy of heart	6.53e-18		1.978	ABCC8,ACE,ACE2,ACTC1,ACTG2,ADAM17,ADCY6,ADGRG1,ADIPOQ,ADK,ADM,ADORA1,ADORA2A,ADORA3,ADRA1A,ADRA2A,ADRA2C,AGT,AGTR1,AGTR2,AHR,AKAP5,ANKRD1,APLN,APOE,ATF3,BCL2,BIRC5,BMP4,BMX,CA2,CACNA1C,CACNA1H,CAMK4,CASQ2,CAV3,CD36,CHGA,CKM,CKMT2,CNTF,COL9A2,CORIN,CPT2,CRYAB,CSF3,CSRP3,CTGF,CTSB,CTSD,CXCL12,CYBB,CYP19A1,CYP2J2,DES,DMD,DUSP1,DUSP5,EDNRA,EGFR,ELN,ENDOG,EPAS1,EPO,F2RL1,FABP3,FBXO32,FGF2,FHL2,FLT1,FN…	226
Cellular Growth and Proliferation, Tissue Development	proliferation of connective tissue cells	1.16e-19		1.926	ABL1,ACTB,ADAR,ADIPOQ,ADM,ADORA2A,AEBP1,AGER,AGT,AGTR1,AGTR2,AHR,AKAP12,AKT3,ALK,ALOX5,AMBN,ANXA2,APLN,AQP1,AR,AREG,ARID3A,ATF3,BCL11B,BCL2,BCL2L1,BGN,BMP2,BMP4,BMP6,BMPR1B,BMX,BRCA1,BRCA2,BTC,BTRC,BUB1,C1QL4,CALCA,CASR,CBX2,CBX7,CCL13,CCL2,CCL24,CCNA2,CCNB1,CCND3,CCNE1,CCNG2,CD109,CD300A,CD40,CD44,CD74,CDC6,CDH3,CDK4,CDK6,CDKN2A,CDKN2B,CGA,CGB3 (includes others),CHGA,CIITA,CIRBP,CITED2,CLEC4A,CN…	386
Embryonic Development, Organ Development, Organismal Development, Skeletal and Muscular System Development and Function, Tissue Development	formation of muscle	7.19e-23		1.919	ABL1,ACTA1,ACTC1,ACTG1,ACTN2,ADAM12,ADAMTS4,ADGRB1,ADGRB3,AEBP1,AHR,ALDH1A2,ALOX12,ANKRD1,ANXA1,ANXA5,AR,BDNF,BGN,BIN1,BMP2,BMP4,BOC,CACNA1H,CACNA1S,CACNB4,CAPN2,CAPN3,CAPN6,CASP1,CASP3,CASP8,CASQ1,CASQ2,CAV3,CCNA2,CDKN2A,CDON,CENPF,CFL2,CHRNB1,CIITA,CNTF,COL11A1,COL19A1,COL25A1,COL6A3,CRYAB,CSRP3,CTBP2,CXADR,CXCL10,CXCL12,DDR1,DEF6,DES,DISP1,DMD,DNM1,DOCK5,DUSP1,DYSF,EGR3,ELN,EN2,ENG,EPO,ERBB3,E…	273
Embryonic Development, Hair and Skin Development and Function, Organ Development, Organismal Development, Tissue Development	formation of skin	9.52e-19		1.912	ADAMTS2,AGTR2,ALOX15B,ANXA1,APCDD1,AURKB,BCL11B,BCL2,BCL2L11,BCL6B,BMP4,BMP7,BMX,BNC1,CALML5,CAMP,CASP14,CASP3,CBS/CBSL,CCND3,CCNE1,CCR2,CD109,CD207,CDH11,CDH3,CDK1,CDKN2A,CDSN,CLDN1,CLDN6,COL17A1,COL18A1,COL1A1,COL5A1,COL5A2,COL7A1,CRABP2,CSF2,CST6,CTGF,CTSE,CXCR3,CYP26B1,CYP27B1,DACT2,DBI,DLX3,DNASE1L2,DSC1,DSG1,DSG4,DSP,E2F1,EDAR,EDARADD,EDN2,EGFR,ELF3,EMP1,EN1,EREG,ERRFI1,EXPH5,FABP5,FBXW7,FG…	243
Cancer, Organismal Injury and Abnormalities	growth of tumor	5.49e-23		1.867	ABCB5,ABCC1,ABL1,ACAT1,ACLY,ACVR1C,ADAM28,ADAM9,ADAMTS1,ADAMTS12,ADCYAP1R1,ADGRB1,ADGRG1,ADIPOQ,ADM,ADORA2A,ADORA3,AFAP1L1,AGER,AGT,AGTR2,AHCY,AHR,AKR1B10,AKT3,ALK,ALOX15B,ALOX5,ANG,ANGPTL4,ANK2,ANPEP,ANTXR1,ANXA1,ANXA2,AOC3,APCDD1,APOA1,AR,AREG,ARRB2,ARTN,ASGR1,ATF3,AURKA,B4GALNT1,BCL2,BCL2L1,BDKRB2,BDNF,BEX2,BIK,BIRC5,BMP2,BMP4,BMP6,BMP7,BMX,BRCA1,BTC,BTG2,BTG3,BUB1B,CA12,CA9,CAPN2,CARD10,CASP1…	524
Developmental Disorder	Hypertrophy	5.57e-28		1.832	A4GALT,ABCC8,ABCD2,ABL1,ACE,ACE2,ACTC1,ACTG2,ADAM17,ADCY6,ADGRG1,ADIPOQ,ADK,ADM,ADORA1,ADORA2A,ADORA3,ADRA1A,ADRA2A,ADRA2C,AGER,AGT,AGTR1,AGTR2,AHR,AKAP5,ANKRD1,APLN,APOE,APP,AR,ATF3,BCL2,BDNF,BIRC5,BMP2,BMP4,BMP7,BMX,C3,CA2,CACNA1C,CACNA1H,CAMK4,CASQ2,CAT,CAV3,CCK,CCKAR,CCKBR,CCR2,CD36,CDK4,CETP,CFTR,CGA,CGB3 (includes others),CHGA,CKM,CKMT2,CNTF,COL1A1,COL9A2,CORIN,COX4I2,CPT2,CRYAB,CSF2,CSF3,C…	336
Organismal Injury and Abnormalities	growth of lesion	4.86e-23		1.808	ABCB5,ABCC1,ABL1,ACAT1,ACLY,ACVR1C,ADAM28,ADAM9,ADAMTS1,ADAMTS12,ADCYAP1R1,ADGRB1,ADGRG1,ADIPOQ,ADM,ADORA2A,ADORA3,AFAP1L1,AGER,AGT,AGTR2,AHCY,AHR,AKR1B10,AKT3,ALK,ALOX15B,ALOX5,ANG,ANGPTL4,ANK2,ANPEP,ANTXR1,ANXA1,ANXA2,AOC3,APCDD1,APOA1,APOE,AR,AREG,ARRB2,ARTN,ASGR1,ATF3,AURKA,B4GALNT1,BCL2,BCL2L1,BDKRB2,BDNF,BEX2,BIK,BIRC5,BMP2,BMP4,BMP6,BMP7,BMX,BRCA1,BTC,BTG2,BTG3,BUB1B,CA12,CA9,CAPN2,CARD10,…	525
Cancer, Organismal Injury and Abnormalities, Reproductive System Disease	mammary tumor	1.11e-32		1.803	ABCA4,ABCA8,ABCB1,ABCC1,ABCC11,ABL1,ABLIM2,ABR,ACAA1,ACACB,ACOX1,ACP5,ACPP,ACSS2,ACTA1,ACTA2,ACTL6B,ACTN2,ADAM12,ADAM17,ADAM28,ADAM9,ADAMTS1,ADAMTS10,ADAMTS14,ADAMTS2,ADAMTS20,ADAMTS3,ADAMTS4,ADAMTS5,ADAMTS6,ADAMTS8,ADAMTS9,ADCY2,ADGRF5,ADIPOQ,ADK,ADORA1,ADRA2A,ADRA2C,AEBP1,AFF3,AGAP6 (includes others),AGER,AGPAT2,AGPAT4,AGR2,AGT,AIG1,AKAP12,AKAP2,AKR1C1/AKR1C2,AKR1C3,AKR7A3,ALDH1A1,ALDH1A3,ALDH2…	1270
Cancer, Gastrointestinal Disease, Hepatic System Disease, Organismal Injury and Abnormalities	hepatobiliary system cancer	2.17e-56		1.764	A1CF,A2ML1,AADAC,AADACL2,AASS,AATK,ABCA10,ABCA2,ABCA3,ABCA4,ABCA7,ABCA8,ABCA9,ABCB11,ABCB4,ABCB5,ABCC1,ABCC10,ABCC11,ABCC12,ABCC2,ABCC6,ABCC8,ABCC9,ABCD1,ABCD2,ABCG1,ABCG4,ABCG8,ABHD1,ABI3BP,ABL1,ABLIM2,ACAA1,ACACB,ACADSB,ACAN,ACE,ACLY,ACO1,ACOX1,ACPP,ACRBP,ACSL1,ACSL6,ACSS2,ACTB,ACTG1,ACTG2,ACTL8,ACY1,ACYP2,ADAD2,ADAM12,ADAM17,ADAM19,ADAM2,ADAM28,ADAM33,ADAM9,ADAMDEC1,ADAMTS1,ADAMTS10,ADAMTS13,A…	2688
Cancer, Gastrointestinal Disease, Hepatic System Disease, Organismal Injury and Abnormalities	liver cancer	6.6e-54		1.763	A1CF,A2ML1,AADAC,AADACL2,AASS,AATK,ABCA10,ABCA2,ABCA3,ABCA4,ABCA7,ABCA8,ABCA9,ABCB11,ABCB4,ABCB5,ABCC1,ABCC10,ABCC11,ABCC12,ABCC2,ABCC6,ABCC8,ABCC9,ABCD1,ABCD2,ABCG1,ABCG4,ABCG8,ABHD1,ABI3BP,ABL1,ABLIM2,ACAA1,ACACB,ACADSB,ACAN,ACE,ACLY,ACO1,ACOX1,ACPP,ACRBP,ACSL1,ACSL6,ACSS2,ACTB,ACTG1,ACTG2,ACTL8,ACY1,ACYP2,ADAD2,ADAM12,ADAM17,ADAM19,ADAM2,ADAM28,ADAM33,ADAM9,ADAMDEC1,ADAMTS1,ADAMTS10,ADAMTS13,A…	2657
Cancer, Gastrointestinal Disease, Hepatic System Disease, Organismal Injury and Abnormalities	liver tumor	2.12e-54		1.754	A1CF,A2ML1,AADAC,AADACL2,AASS,AATK,ABCA10,ABCA2,ABCA3,ABCA4,ABCA7,ABCA8,ABCA9,ABCB11,ABCB4,ABCB5,ABCC1,ABCC10,ABCC11,ABCC12,ABCC2,ABCC6,ABCC8,ABCC9,ABCD1,ABCD2,ABCG1,ABCG4,ABCG8,ABHD1,ABI3BP,ABL1,ABLIM2,ACAA1,ACACB,ACADSB,ACAN,ACE,ACLY,ACO1,ACOX1,ACPP,ACRBP,ACSL1,ACSL6,ACSS2,ACTB,ACTG1,ACTG2,ACTL8,ACY1,ACYP2,ADAD2,ADAM12,ADAM17,ADAM19,ADAM2,ADAM28,ADAM33,ADAM9,ADAMDEC1,ADAMTS1,ADAMTS10,ADAMTS13,A…	2674
Cancer, Organismal Injury and Abnormalities	growth of malignant tumor	2.03e-17		1.754	ABL1,ACVR1C,ADAM28,ADAM9,ADCYAP1R1,ADGRG1,ADIPOQ,ADM,ADORA2A,ADORA3,AGT,AHCY,AKR1B10,AKT3,ALK,APCDD1,APOA1,AREG,ARRB2,ASGR1,BCL2,BCL2L1,BEX2,BIK,BIRC5,BMP2,BMP6,BMP7,BRCA1,BTG2,BTG3,CASP1,CASP3,CASR,CCL18,CCL2,CCL3,CCNA1,CCND3,CCR2,CD274,CD40,CD40LG,CD44,CD70,CD80,CDH3,CDH5,CDHR5,CDK4,CDKN2A,CDX1,CENPA,CHEK1,CNTF,CSF2,CSF2RA,CSF3,CST6,CTGF,CTLA4,CTSB,CXCL1,CXCL11,CXCL12,CXCL3,CXCL5,CXCL9,CXCR2,CX…	283
Cardiovascular Disease, Hematological Disease	Thrombosis	4.92e-21		1.737	ADAMTS13,AHR,AKT3,ALB,ALOX12,ANTXR1,ANXA2,ANXA5,APOE,APOH,APP,ATP4A,ATP4B,BAAT,BCL2L1,BTC,C2,C3,CAMLG,CD36,CD40LG,CFB,CFHR1,CFHR3,CKM,CNP,COL4A1,CPB2,CRP,CTGF,CTSD,CYP2C19,DGKE,EDNRA,EDNRB,EPO,F10,F11,F13B,F2,F2RL2,F2RL3,F3,F9,FCGR2A,FGA,FLNA,GAS6,GDF15,GGCX,GP6,GPX3,GRIK2,GUCY1B3,HABP2,HBEGF,HMGCR,HRG,IL10,IL6,ITGA2B,ITGAM,ITGB3,JUP,KLKB1,KNG1,LEP,LGALS3,LGALS3BP,LIMK1,LPL,MB,MERTK,MMP2,MMP7,MYO…	133
Cardiovascular Disease	Infarction	2.04e-23		1.714	ABCC9,ACE,ACE2,ACTA1,ACTA2,ADAM8,ADAMTS13,ADCYAP1,ADIPOQ,ADORA1,ADORA2A,ADORA2B,ADORA3,ADRA1A,ADRA1B,ADRA1D,ADRA2A,ADRA2C,AGER,AGT,AGTR1,ANXA1,ANXA5,APOA1,APOB,APOD,APOE,APP,AR,BAK1,BCHE,BCL2,BCL2L1,BDNF,BNIP3,C1QTNF9B,C3,C6,CACNA1C,CACNA1D,CACNA1S,CACNB2,CACNB4,CACNG1,CAMK2A,CAMK2N2,CAMLG,CAV3,CCR2,CD14,CD163,CD36,CD40,CD40LG,CD44,CD55,CNR1,CRP,CSF3,CX3CL1,CXCL12,CYBA,CYBB,CYP1A2,CYP2C19,CYP2C8,…	254
Cell-To-Cell Signaling and Interaction, Cellular Movement, Hematological System Development and Function, Immune Cell Trafficking	recruitment of leukocytes	1.28e-17		1.688	ACKR1,ADAM17,ADAMTS13,ADCYAP1,ADIPOQ,ADORA2B,ADORA3,AGER,AGT,AHR,ALOX5,ALOX5AP,ANXA1,AOC3,APOA1,APOB,APOE,APP,ARRB2,B4GALT1,BCL3,C3,C3AR1,C5AR1,CAMP,CARD9,CASP1,CAT,CCL11,CCL15,CCL17,CCL19,CCL2,CCL20,CCL21,CCL23,CCL24,CCL26,CCL28,CCL3,CCR2,CCR4,CCR7,CD14,CD19,CD200,CD274,CD36,CD4,CD40,CD40LG,CD44,CD5L,CD74,CD8A,CHI3L1,COCH,CORT,CPB2,CR2,CRYAB,CSF2,CSF3,CTSG,CX3CL1,CXCL1,CXCL10,CXCL11,CXCL12,CXCL2…	220
Respiratory Disease	obstructive pulmonary disease	5.6e-19		1.679	ADAMTS2,ADORA1,ADORA2A,ADORA2B,ADORA3,ADRA1A,ADRA1B,ADRA1D,AGTR1,ATP4A,ATP4B,BCL2,BCL2L1,CA1,CA12,CA13,CA2,CA3,CA4,CA5A,CA6,CA7,CA9,CASP3,CD8A,CHRM1,CHRM2,CHRM3,CHRNA3,CHRNA4,CHRNA7,CRHR1,CRP,CTSG,CXCL11,CXCL3,CYBB,CYP17A1,CYP3A4,CYSLTR1,ELANE,ELN,EPHX1,FABP5,FBLN5,FGFR3,FGFR4,FLNA,GABRA1,GABRA2,GABRA3,GABRA4,GABRA5,GABRB1,GABRB2,GABRD,GABRE,GABRG1,GABRG2,GABRG3,GABRP,GABRR1,GATA3,GCLC,GSS,GZMB,H…	126
Respiratory Disease	chronic pulmonary disease	7.33e-18		1.679	ADAMTS2,ADORA1,ADORA2A,ADORA2B,ADORA3,ADRA1A,ADRA1B,ADRA1D,AGTR1,ANXA1,BCL2,BCL2L1,CA1,CA12,CA13,CA2,CA3,CA4,CA5A,CA6,CA7,CA9,CASP3,CD8A,CHRM1,CHRM2,CHRM3,CHRNA3,CHRNA4,CHRNA7,CRHR1,CRP,CTSG,CXCL11,CXCL3,CYBB,CYP17A1,CYP3A4,CYSLTR1,ELANE,ELN,EPHX1,FABP5,FBLN5,FGFR3,FGFR4,FLNA,GABRA1,GABRA2,GABRA3,GABRA4,GABRA5,GABRB1,GABRB2,GABRD,GABRE,GABRG1,GABRG2,GABRG3,GABRP,GABRR1,GATA3,GCLC,GSS,GZMB,HCK,HMG…	124
Respiratory Disease	chronic obstructive pulmonary disease	2.18e-18		1.679	ADAMTS2,ADORA1,ADORA2A,ADORA2B,ADORA3,ADRA1A,ADRA1B,ADRA1D,AGTR1,BCL2,BCL2L1,CA1,CA12,CA13,CA2,CA3,CA4,CA5A,CA6,CA7,CA9,CASP3,CD8A,CHRM1,CHRM2,CHRM3,CHRNA3,CHRNA4,CHRNA7,CRHR1,CRP,CTSG,CXCL11,CXCL3,CYBB,CYP17A1,CYP3A4,CYSLTR1,ELANE,ELN,EPHX1,FABP5,FBLN5,FGFR3,FGFR4,FLNA,GABRA1,GABRA2,GABRA3,GABRA4,GABRA5,GABRB1,GABRB2,GABRD,GABRE,GABRG1,GABRG2,GABRG3,GABRP,GABRR1,GATA3,GCLC,GSS,GZMB,HCK,HMGCR,HOX…	123
Cell-To-Cell Signaling and Interaction, Cellular Movement	recruitment of blood cells	3.12e-17		1.672	ACKR1,ADAM17,ADAMTS13,ADCYAP1,ADIPOQ,ADORA2B,ADORA3,AGER,AGT,AHR,ALOX5,ALOX5AP,ANXA1,AOC3,APOA1,APOB,APOE,APP,ARRB2,B4GALT1,BCL3,BDNF,C3,C3AR1,C5AR1,CAMP,CARD9,CASP1,CAT,CCL11,CCL15,CCL17,CCL19,CCL2,CCL20,CCL21,CCL23,CCL24,CCL26,CCL28,CCL3,CCR2,CCR4,CCR7,CD14,CD19,CD200,CD274,CD36,CD4,CD40,CD40LG,CD44,CD5L,CD74,CD8A,CHI3L1,COCH,CORT,CPB2,CR2,CRYAB,CSF2,CSF3,CTSG,CX3CL1,CXCL1,CXCL10,CXCL11,CXCL12,…	222
Cardiovascular Disease	atherosclerotic lesion	5.14e-18		1.625	ABCG5,ABCG8,ACAT1,ACAT2,ADAMTS13,ADIPOQ,AGT,AHR,ALOX5,APOA1,APOA2,APOA4,APOA5,APOB,APOBEC1,APOE,APP,BCL2,BMP7,CBS/CBSL,CCL2,CCR2,CD1D,CD40,CD40LG,CD44,CD59,CEL,CETP,COL18A1,CRP,CSF2,CX3CL1,CXCL10,CXCL2,CYP19A1,DDR1,EGR1,EPHX2,ESR1,F3,F7,FABP4,FGG,FLT1,FN1,FOXO1,FUT4,GPX1,GZMB,IFNG,IGF1,IGF2,IL18,IL1RL1,ITGB3,LEP,LIPG,LPA,LPL,LRP5,MAP2K1,MMP12,MMP2,MMP3,MMP9,MPO,NCF1,NOS1,NOS2,NOS3,NPC1,NPC1L1,NR1…	112
Digestive System Development and Function	development of digestive system	1.1e-16		1.613	AACS,ACADM,ADAR,AGR2,AHR,ALDH1A2,AMTN,ANTXR1,ASL,ATF3,AXIN2,BARX1,BCL11B,BCL2,BCL2L11,BDNF,BMP2,BMP4,BMP7,BNC2,CACNA1D,CADM1,CASP9,CCKBR,CCND3,CD14,CDKN2A,CDON,CDX2,CITED2,CLDN18,CLDN5,COL10A1,COL11A2,COL19A1,COL2A1,CSRNP1,CTSK,CYP26A1,CYP26B1,DCHS1,DLX1,DLX2,DLX3,DLX5,DLX6,DRD1,EDAR,EDARADD,EDNRB,EGFR,ENAM,EPHB2,EPHB3,EPO,ERBB3,ERG,ETV1,EYA1,FAT4,FEN1,FGF1,FGF20,FGF8,FGF9,FGFR1,FGFR2,FGFR3,FN1,F…	250
Cancer, Organismal Injury and Abnormalities	abdominal cancer	7.47e-185		1.586	A1CF,A2M,A2ML1,AACS,AADAC,AADACL2,AADACL3,AAK1,AASS,AATK,ABCA10,ABCA2,ABCA3,ABCA4,ABCA6,ABCA7,ABCA8,ABCA9,ABCB1,ABCB11,ABCB4,ABCB5,ABCC1,ABCC10,ABCC11,ABCC12,ABCC2,ABCC6,ABCC8,ABCC9,ABCD1,ABCD2,ABCG1,ABCG4,ABCG5,ABCG8,ABHD1,ABHD12B,ABI2,ABI3BP,ABL1,ABLIM2,ABR,ABRA,ACAA1,ACACB,ACAD10,ACAD11,ACADM,ACADS,ACADSB,ACAN,ACAP1,ACAT1,ACBD7,ACE,ACE2,ACLY,ACMSD,ACO1,ACOT12,ACOT13,ACOT2,ACOX1,ACOX2,ACOXL,ACP…
Cancer, Organismal Injury and Abnormalities	cancer of cells	7.41e-57		1.548	AAK1,AASS,AATK,ABCA10,ABCA2,ABCA3,ABCA4,ABCB1,ABCB11,ABCC11,ABCC6,ABCC9,ABCD1,ABCG1,ABHD15,ABL1,ABR,ACAD10,ACAD11,ACADL,ACADS,ACAN,ACE,ACE2,ACOT2,ACOT4,ACOX1,ACOXL,ACSL6,ACSM2A,ACSM2B,ACSM5,ACTC1,ACTG1,ACYP1,ADAD2,ADAM12,ADAM19,ADAM2,ADAM28,ADAM32,ADAM9,ADAMDEC1,ADAMTS1,ADAMTS10,ADAMTS12,ADAMTS15,ADAMTS19,ADAMTS2,ADAMTS20,ADAMTS6,ADAMTSL3,ADAR,ADCY10,ADCY2,ADCY5,ADCY8,ADCYAP1R1,ADD2,ADGRF5,ADH1B,…	2302
Cancer, Organismal Injury and Abnormalities	benign neoplasia	4.5e-42		1.544	ABCA4,ABCA8,ABCB1,ABCC2,ABI2,ABL1,ACAT1,ACKR1,ACP5,ACTA2,ACTC1,ADAM12,ADAMTSL3,ADARB1,ADCYAP1R1,ADGRB3,ADGRE5,ADGRL1,ADH1B,ADH7,ADIPOQ,ADRA1A,ADRA1B,ADRA1D,ADRA2A,ADRA2C,AEBP1,AFF3,AGER,AGPAT2,AHR,AIG1,ALB,ALDH1A1,ALDH1A2,ALDH1B1,ALDH2,ALDOC,ALK,ALOX12B,AMH,ANGPTL1,ANTXR1,ANTXR2,ANXA1,ANXA2,ANXA5,ANXA8/ANXA8L1,APCS,APOA1,APOBEC1,APOE,APP,AQP8,AR,ARHGEF2,ARL4C,ASAP3,ASB5,ASCL1,ASS1,ATP1A1,ATP2A1,A…	744
Embryonic Development, Organismal Development	morphogenesis of head	2.52e-16		1.516	ABI2,ABL1,ABR,ALDH1A1,ALDH1A2,ALDH1A3,AQP1,AQP5,ATP2B2,ATP6AP2,ATP6V1B1,BBS1,BBS2,BCL2,BHLHE22,BMP4,BMP7,BMPR1B,CABP4,CBS/CBSL,CDH2,CDH23,CHRNA9,CLDN5,COL11A1,COL1A1,COL2A1,COL5A1,COL5A2,CRISPLD1,CRISPLD2,CRYAA/LOC102724652,CRYAB,CSRNP1,CTHRC1,CTNNA2,CYP26B1,DLX5,DLX6,DUOX2,DVL3,EFNA2,EGFR,EMX1,EPHB1,EPHB2,EYA1,EYA4,FGF20,FGF3,FGF8,FGF9,FGFR1,FGFR2,FLVCR1,FN1,FOXA2,FOXC2,FOXG1,FOXI1,FOXL2,FRZB,FZ…	174
Cell-To-Cell Signaling and Interaction	binding of cells	2.3e-30		1.504	A2M,ABL1,ACE,ACKR1,ADAM2,ADAM28,ADCYAP1,ADGRB1,ADGRE5,ADIPOQ,ADRA2A,AGER,AGT,ANGPTL1,ANXA2,ANXA5,AOC3,APOA1,APOA2,APOE,APOH,APP,AR,AREG,ATP8B3,B4GALT1,BCL2,BGN,C3,CACNA1C,CALCA,CALCB,CALCRL,CAMP,CASP7,CCL11,CCL15,CCL19,CCL2,CCL20,CCL21,CCL25,CCL28,CCL3,CD14,CD177,CD209,CD248,CD34,CD36,CD4,CD40,CD40LG,CD44,CD55,CD58,CD68,CD74,CD80,CD81,CD82,CD84,CD99,CDH2,CDH5,CDHR3,CEACAM5,CFTR,CHRNA4,CHRNA6,CHST…	345
Organismal Development	size of body	7.3e-35		1.496	A2M,ABCA2,ABCB11,ABCC10,ABL1,ACACB,ACOT13,ACOX1,ACTA1,ACTC1,ACTG1,ADAM17,ADAMTS1,ADCY8,ADCYAP1R1,ADGRF5,ADH7,ADIPOQ,AEBP1,AGER,AGR2,AGT,AGTR1,AGTR2,AHNAK,AHR,AKAP6,AKT3,ALDH1A2,ALDH5A1,ALPL,ANGPTL3,ANGPTL4,ANKRD26,ANXA2,APBA2,APBB1,APLP1,APOBEC2,APOE,APP,AQP1,AQP5,AQP7,AR,AREG,ARID3A,ARRB2,ASPA,ATP2B2,B4GALT1,BACE2,BBS2,BCAT2,BCL2,BCL2L11,BDNF,BGN,BIK,BMP4,BMP7,BMPER,BRCA1,BRCA2,BSCL2,BTC,C3,CA4,…	589
Organismal Injury and Abnormalities, Renal and Urological Disease	renal impairment	1.04e-31		1.454	ACE,ADIPOQ,ADM,ADORA1,ADORA2A,ADRA1A,ADRA1B,ADRA1D,ADRA2A,ADRA2C,AGT,AGTR1,AGTR2,AGXT,ALB,AMY2A,APOB,AQP2,AR,ATF3,ATP1A1,ATP1B1,AVPR2,BCL2,BICC1,BUB1B,C3,CACNA1B,CACNA1C,CACNA1D,CACNA1S,CACNA2D1,CACNB2,CAMLG,CASP1,CASR,CD1D,CD274,CDH16,CFB,CHGA,CLDN19,COG2,COL4A3,CR1L,CSF3,CYP1A1,CYP2B6,CYP2D6,CYP3A4,CYR61,DACT3,DCN,DNASE1,DRD1,DRD4,DUSP1,ELANE,EPO,F10,F2,FABP1,FCER1G,FCGR1A,FCGR1B,FCGR2A,FCGR2B,…	184
Organismal Injury and Abnormalities, Renal and Urological Disease	failure of kidney	7.68e-30		1.454	ACE,ADIPOQ,ADM,ADORA1,ADORA2A,ADRA1A,ADRA1B,ADRA1D,ADRA2A,ADRA2C,AGT,AGTR1,AGTR2,AGXT,ALB,AMY2A,APOB,AQP2,AR,ATF3,ATP1A1,ATP1B1,AVPR2,BCL2,BICC1,BUB1B,C3,CACNA1C,CACNA1D,CACNA1S,CACNA2D1,CACNB2,CAMLG,CASP1,CASR,CD1D,CD274,CDH16,CFB,CLDN19,COG2,COL4A3,CR1L,CSF3,CYP1A1,CYP2B6,CYP2D6,CYP3A4,CYR61,DACT3,DCN,DNASE1,DRD1,DRD4,DUSP1,ELANE,EPO,F10,F2,FABP1,FCER1G,FCGR1A,FCGR1B,FCGR2A,FCGR2B,FCGR2C,FCGR3A…	177
Cellular Function and Maintenance	ion homeostasis of cells	2.03e-52		1.451	A2M,A4GALT,ABCC1,ABCC2,ABL1,ACKR1,ACO1,ADAMTS1,ADCY5,ADCY6,ADCYAP1,ADIPOQ,ADM,ADRA1A,ADRA1B,AGER,AGT,AGTR1,AGTR2,ALAS2,ALB,ANK1,ANXA1,ANXA2,ANXA6,APOA1,APOE,APP,AQP5,ATP13A4,ATP1A1,ATP1A2,ATP1A3,ATP1A4,ATP1B1,ATP1B2,ATP1B3,ATP2B2,ATP2B3,ATP2B4,ATP6V1B1,ATP6V1B2,AVPR1B,B2M,B3GNT2,BAK1,BCL2,BCL2L1,BDH2,BDKRB1,BDKRB2,BDNF,BIK,BMP6,C1QTNF1,C3,C3AR1,C5AR1,C7,CA2,CACNA1A,CACNA1C,CACNA1D,CACNA1G,CACNG1,…	463
Cancer, Gastrointestinal Disease, Organismal Injury and Abnormalities	upper gastrointestinal tract cancer	1.89e-50		1.432	A2M,AATK,ABCA10,ABCA2,ABCA8,ABCB1,ABCB5,ABCC1,ABCC8,ABCC9,ABL1,ACMSD,ACO1,ACOT12,ACSF2,ACTC1,ACTN2,ADAM12,ADAM28,ADAM7,ADAM9,ADAMTS10,ADAMTS16,ADAMTS9,ADARB1,ADCK1,ADCY2,ADCY5,ADCY8,ADCY9,ADRA1A,AFAP1L1,AFF2,AGBL4,AGXT,AHNAK,AIM1,AIM1L,AIM2,AJAP1,AKAP2,AKAP6,AKNAD1,ALDH2,ALDOB,ALPPL2,ALX3,AMHR2,AMZ1,ANK3,ANPEP,ANTXR1,ANTXR2,ANXA1,AOX1,AP3M2,APBA2,APBB1,APOB,APOE,AQP7,AR,ARHGAP20,ARHGAP32,ARHGEF10…	1263
Cancer, Organismal Injury and Abnormalities	malignant neoplasm of aerodigestive tract	1.72e-30		1.432	ABCA8,ABCB1,ABCC9,ABL1,ACO1,ACSF2,ACTC1,ADAM12,ADAM9,ADAMTS16,AFF2,AGBL4,AIM1,AIM2,AJAP1,AKAP6,AKNAD1,AKR1C3,ALDH2,ALDOB,ANPEP,ANXA1,AOX1,APOB,AQP7,ASB5,ASL,ASPN,ASTN2,ATP10D,ATP4A,ATP4B,ATRNL1,AURKA,BCHE,BCL2,BCL2L1,BDKRB1,BDKRB2,BGN,BHMT,BIRC5,BMP4,BMPR1B,BOC,BRCA1,BRCA2,BST1,C1orf116,C20orf202,C4BPA,C6orf118,C9,CA10,CACNA1B,CACNA1E,CACNA1H,CACNG3,CADPS,CALCA,CASP3,CASP8,CCL11,CCL19,CCL21,CCL8,…	504
Cancer, Organismal Injury and Abnormalities	upper aerodigestive tract carcinoma	1.01e-25		1.432	ABCA8,ABCB1,ABCC9,ABL1,ACO1,ACSF2,ACTC1,ADAM12,ADAM9,ADAMTS16,AFF2,AGBL4,AIM1,AIM2,AJAP1,AKAP6,AKNAD1,AKR1C3,ALDOB,ANPEP,AOX1,APOB,AQP7,ASB5,ASL,ASPN,ASTN2,ATP10D,ATRNL1,AURKA,BCHE,BCL2,BDKRB1,BDKRB2,BGN,BHMT,BIRC5,BMP4,BMPR1B,BOC,BRCA2,BST1,C1orf116,C20orf202,C4BPA,C6orf118,C9,CA10,CACNA1B,CACNA1E,CACNA1H,CACNG3,CADPS,CALCA,CCL11,CCL8,CCR7,CD1A,CD44,CDC20,CDH11,CDH18,CDH2,CDH26,CDH4,CDK6,CDKN2A,…	448
Infectious Diseases	Bacterial Infections	8.28e-21		1.43	ABCC2,ADAM17,ADAMTS13,ADCYAP1R1,ADGRE5,ADRA1A,ADRA1B,ADRA1D,ADRA2A,ADRA2C,AHR,AIM2,ALOX5AP,ANTXR2,APCS,APOE,APP,ASGR1,ATP4A,ATP4B,AVPR2,B2M,BATF3,BCL3,BDKRB1,BDKRB2,BEX1,BIRC3,C3,C5AR1,C9,CAMLG,CAMP,CAPG,CARD9,CASP1,CASP4,CASP8,CCL13,CCL18,CCL2,CCL3,CCL8,CCR2,CCR4,CCR7,CCRL2,CD14,CD19,CD1D,CD209,CD274,CD36,CD4,CD40,CD44,CD59,CD5L,CD79A,CD80,CDKN2A,CEACAM6,CFD,CFHR3,CFTR,CHIT1,CHRNA3,CHRNB4,CISH,C…	278
Hematological System Development and Function, Tissue Morphology	quantity of blood cells	1.86e-20		1.406	ABCB1,ABCC10,ABCG1,ABL1,ACAN,ACAT1,ADAM12,ADAM17,ADAM8,ADAMTS12,ADCYAP1,ADD2,ADGRE5,ADGRF5,ADIPOQ,ADORA2A,ADORA3,AGER,AGR2,AGT,AHR,AKT3,ALDH2,ALOX5,ALPL,ANPEP,APOA1,APOB,APOBEC1,APOE,APP,AQP1,ARHGEF5,ARID3A,ARID5A,ATF3,ATP6AP2,B2M,B3GNT5,B4GALNT1,B4GALNT2,B4GALT1,BAK1,BANK1,BATF3,BCL11A,BCL11B,BCL2,BCL2A1,BCL2L1,BCL2L11,BCL3,BCL6B,BDNF,BHLHE40,BIK,BIRC3,BIRC5,BLK,BLM,BMP4,BRCA2,BST1,BUB1,C3,C3AR1…	643
Cancer, Gastrointestinal Disease, Organismal Injury and Abnormalities	digestive system cancer	3.37e-149		1.401	A1CF,A2M,A2ML1,AACS,AADAC,AADACL2,AADACL3,AAK1,AASS,AATK,ABCA10,ABCA2,ABCA3,ABCA4,ABCA6,ABCA7,ABCA8,ABCA9,ABCB1,ABCB11,ABCB4,ABCB5,ABCC1,ABCC10,ABCC11,ABCC12,ABCC2,ABCC6,ABCC8,ABCC9,ABCD1,ABCD2,ABCG1,ABCG4,ABCG5,ABCG8,ABHD1,ABI3BP,ABL1,ABLIM2,ABR,ABRA,ACAA1,ACACB,ACAD10,ACADS,ACADSB,ACAN,ACAP1,ACAT1,ACE,ACE2,ACLY,ACMSD,ACO1,ACOT12,ACOT13,ACOT2,ACOX1,ACOX2,ACOXL,ACPP,ACRBP,ACSF2,ACSL1,ACSL5,ACSL6,…
Organismal Injury and Abnormalities	Wound	1.6e-19		1.371	ABR,ACTA2,ADAM9,ADM,ADORA2A,AEBP1,AGER,ANGPTL6,ANXA1,ANXA2,AQP1,ARHGEF19,ARRB2,B4GALNT1,B4GALT1,BMX,BNC1,BRCA1,C3,C5AR1,CALCA,CAMP,CCR7,CD44,CDH2,CFB,CFTR,CIITA,COL1A1,COL5A1,CPB2,CR1L,CR2,CRP,CSF2,CSF3,CX3CL1,CXCR2,DACT2,DCBLD2,DDR2,EGFR,EGR1,ELK3,EMILIN1,ENG,EPO,EREG,F9,FGA,FGB,FGF1,FGF2,FGF7,FGFR1,FGFR2,FLT1,FN1,FST,GADD45A,GJA1,GRHL3,GSN,HBEGF,HGF,HOXD3,HPSE,IFNG,IGF1,IL10,IL18,IL1A,IL1R1,IL6…	161
Lipid Metabolism, Molecular Transport, Small Molecule Biochemistry	concentration of triacylglycerol	1.51e-21		1.354	AADAC,ABCG8,ACACB,ACLY,ACOT13,ACSL1,ADCY10,ADCYAP1,ADIPOQ,AEBP1,AGPAT2,AGT,AGTR2,AHSG,ALOX5,ALPI,ANGPTL3,ANGPTL4,APOA1,APOA2,APOA4,APOA5,APOB,APOBEC1,APOC1,APOC3,APOD,APOE,APOM,AQP7,AQP8,AR,BDNF,BHLHE40,BHMT,BSCL2,C3,CACNA1B,CASP1,CAV3,CBS/CBSL,CD36,CES1,CETP,CHKA,CHRM3,CIDEA,CIDEB,CIDEC,CLPS,CNTF,COL18A1,CRH,CRP,CSF2,CXCL14,CYBB,CYP19A1,CYP3A4,DBI,DGAT1,DGAT2,DIO2,DLK1,DUSP1,E2F1,EGR1,ENG,ENTPD5…	220
Nervous System Development and Function	nociception	1.47e-22		1.292	ACE,ACPP,ADCYAP1,ADM,ADORA1,ADORA2A,ADRA2C,AGER,ALOX5,ALOXE3,APOE,AQP1,ASCL1,B3GNT3,BDKRB1,BDKRB2,BDNF,BHLHE22,CACNA1A,CACNA1B,CACNA1E,CACNA1H,CACNA2D1,CACNA2D3,CCK,CCKBR,CCL3,CCR2,CHRNA4,CNR1,CNTNAP2,CX3CL1,CXCL12,DLG2,EDNRA,EDNRB,EPHX2,EPO,F2RL1,FAM134B,FAM19A4,FCGR3A/FCGR3B,FGFR1,FRMPD4,GABBR1,GABBR2,GABRA4,GABRR1,GIP,GNAO1,GRIA4,GRIN2A,GRIN2D,GRM1,GRM3,GRM4,GRM8,GUCY1B3,HDC,HOXB8,HOXD1,HTR2A,…	133
Connective Tissue Disorders, Inflammatory Disease, Inflammatory Response, Skeletal and Muscular Disorders	inflammation of joint	2.19e-45		1.288	ABCB1,ABCC1,ABCC2,ABL1,ACAN,ACE,ACLY,ACO1,ACOX2,ACSL1,ACTA1,ADAM8,ADAMTS1,ADAMTS12,ADAMTS14,ADAMTS15,ADAMTS16,ADAMTS2,ADAMTS4,ADAMTS5,ADAMTS9,ADCY8,ADGRA1,ADGRE5,ADIPOQ,ADM,ADORA2A,ADORA3,ADRA1A,ADRA1B,ADRA1D,ADRA2A,ADRA2C,AGER,AHR,AHSG,AKR1D1,ALAS2,ALB,ALOX12,ALOX5,ALOX5AP,ALPL,AMPD1,ANG,ANKH,ANXA1,APOA1,APOE,APOM,AR,ARAP2,AREG,ARG1,ASPN,ATP4A,ATP4B,AZGP1,B2M,BCL2L11,BCL3,BDKRB1,BDKRB2,BDNF,BGN,…	675
Cell-To-Cell Signaling and Interaction, Cellular Movement	recruitment of cells	7.97e-20		1.285	ACKR1,ADAM17,ADAMTS13,ADCYAP1,ADIPOQ,ADORA2B,ADORA3,AGER,AGT,AHR,ALOX5,ALOX5AP,ANXA1,AOC3,APOA1,APOB,APOE,APP,ARRB2,B4GALT1,BCL3,BDNF,C3,C3AR1,C5AR1,CALCA,CAMP,CARD9,CASP1,CAT,CCL11,CCL15,CCL17,CCL19,CCL2,CCL20,CCL21,CCL23,CCL24,CCL26,CCL28,CCL3,CCR2,CCR4,CCR7,CD14,CD19,CD200,CD274,CD36,CD4,CD40,CD40LG,CD44,CD5L,CD74,CD8A,CHI3L1,COCH,CORT,CPB2,CR2,CRYAB,CSF2,CSF3,CTSG,CX3CL1,CXCL1,CXCL10,CXCL11,C…	245
Cancer, Organismal Injury and Abnormalities	epithelial cancer	3.34e-207		1.283	A1CF,A2M,A2ML1,AACS,AADAC,AADACL2,AADACL3,AAK1,AASS,AATK,ABCA10,ABCA2,ABCA3,ABCA4,ABCA6,ABCA7,ABCA8,ABCA9,ABCB1,ABCB11,ABCB4,ABCB5,ABCC1,ABCC10,ABCC11,ABCC12,ABCC2,ABCC6,ABCC8,ABCC9,ABCD1,ABCD2,ABCG1,ABCG4,ABCG5,ABCG8,ABHD1,ABHD12B,ABHD15,ABI2,ABI3BP,ABL1,ABLIM2,ABR,ABRA,ACAA1,ACACB,ACAD10,ACAD11,ACADL,ACADM,ACADS,ACADSB,ACAN,ACAP1,ACAT1,ACBD7,ACE,ACE2,ACLY,ACMSD,ACO1,ACOT12,ACOT13,ACOT2,ACOT4,AC…
Cancer, Gastrointestinal Disease, Organismal Injury and Abnormalities	colorectal carcinoma	3.46e-49		1.264	A2ML1,AADACL3,AASS,ABCA10,ABCA2,ABCA3,ABCA6,ABCA9,ABCB1,ABCB4,ABCC8,ABLIM2,ABR,ACACB,ACAN,ACAT1,ACE,ACLY,ACMSD,ACOT2,ACOX1,ACOX2,ACSM3,ACTA1,ACTC1,ACTL6B,ACTN2,ADAM28,ADAM32,ADAM33,ADAM7,ADAMDEC1,ADAMTS10,ADAMTS12,ADAMTS14,ADAMTS15,ADAMTS19,ADAMTS2,ADAMTS3,ADAMTS4,ADAMTSL3,ADCY10,ADCY2,ADCY9,ADK,ADM,ADORA1,ADRA1A,ADRA1D,ADSSL1,AEBP1,AFAP1L1,AFF3,AFM,AFP,AGAP6 (includes others),AGBL4,AGL,AGMAT,AGT…	2106
Cancer, Organismal Injury and Abnormalities, Skeletal and Muscular Disorders	muscle tumor	1.42e-29		1.257	A2ML1,ABCA10,ABCA4,ABCA8,ABCB1,ABCB5,ABCC10,ABCC11,ABCC2,ABCC6,ABCG5,ABCG8,ABI2,ABL1,ACACB,ACAD11,ACADS,ACOXL,ACSM2A,ACTC1,ACVR1C,ADAM12,ADAM33,ADAM9,ADAMTS14,ADAMTS5,ADAMTSL3,ADAP1,ADARB1,ADCY10,ADCY5,ADGRE5,ADH1A,ADH1B,ADRA1A,ADRA1B,ADRA1D,ADRA2A,ADRA2C,AGAP6 (includes others),AGR3,AGXT,AHR,AIG1,AKR1C3,AKR1C4,ALDH1A1,ALDH1A3,ALDH1B1,ALDH5A1,ALK,ALOX5AP,ALPL,ALS2CR11,AMPD1,AMTN,ANGPTL4,ANK3,ANPE…	761
Connective Tissue Disorders, Skeletal and Muscular Disorders	arthropathy	1.27e-46		1.252	ABCB1,ABCC1,ABCC2,ABL1,ACAN,ACE,ACLY,ACO1,ACOX2,ACSL1,ACTA1,ADAM8,ADAMTS1,ADAMTS12,ADAMTS14,ADAMTS15,ADAMTS16,ADAMTS2,ADAMTS4,ADAMTS5,ADAMTS9,ADCY6,ADCY8,ADGRA1,ADGRE5,ADIPOQ,ADM,ADORA2A,ADORA3,ADRA1A,ADRA1B,ADRA1D,ADRA2A,ADRA2C,AGER,AHR,AHSG,AKR1D1,ALAS2,ALB,ALOX12,ALOX5,ALOX5AP,ALPL,AMPD1,ANG,ANKH,ANXA1,APOA1,APOE,APOM,AR,ARAP2,AREG,ARG1,ASPN,ATP4A,ATP4B,AZGP1,B2M,BCL2L11,BCL3,BDKRB1,BDKRB2,BDN…	689
Cancer, Organismal Injury and Abnormalities	urogenital cancer	1e-89		1.244	AACS,AADACL2,AAK1,AASS,ABCA10,ABCA3,ABCA4,ABCA6,ABCA7,ABCA8,ABCA9,ABCB1,ABCB4,ABCB5,ABCC11,ABCC12,ABCC2,ABCC6,ABCC8,ABCC9,ABCD1,ABCG4,ABCG5,ABHD12B,ABI2,ABI3BP,ABL1,ABLIM2,ABR,ACACB,ACAD11,ACADM,ACADS,ACADSB,ACAN,ACAT1,ACBD7,ACE,ACE2,ACO1,ACOT12,ACOT13,ACOX1,ACP5,ACPP,ACSL1,ACSM1,ACSM2B,ACSM3,ACSS1,ACSS2,ACTB,ACTC1,ACTG1,ACTG2,ACY1,ACYP1,ADAM17,ADAM19,ADAM28,ADAM32,ADAM7,ADAM8,ADAM9,ADAMDEC1,ADAM…	3201
Behavior	behavior	1.93e-59		1.238	ABCA2,ABCA7,ABCD1,ABCD2,ABI2,ABR,ACACB,ACAT1,ACE,ACOT13,ACPP,ACSS1,ADAM11,ADAM2,ADCY1,ADCY5,ADCY8,ADCYAP1,ADD2,ADGRB3,ADGRL1,ADH7,ADIPOQ,ADM,ADM2,ADORA1,ADORA2A,ADRA1A,ADRA1B,ADRA1D,ADRA2A,ADRA2C,ADRBK2,AEBP1,AGER,AGPAT2,AGT,AGTR1,AGTR2,AKAP5,ALDH1A3,ANKRD26,AOC3,AP1S2,APBA2,APBB1,APLN,APOA4,APOD,APOE,APP,AQP4,AR,ARC,ARF4,ARRB2,ASL,ATP13A2,ATP1A1,ATP1A2,ATP1A3,ATP1B2,ATP2B2,ATP2B4,AVPR1B,B2M,B4GA…	748
Cellular Function and Maintenance, Molecular Transport	flux of ion	9.89e-26		1.226	A2M,A4GALT,ABCC1,ABL1,ACKR1,ADCYAP1,ADIPOQ,AGT,ALB,ANXA1,ANXA2,APOA1,APOE,APP,ATP2B4,B3GNT2,BCL2,BCL2L1,BDNF,C3,CACNA1C,CACNA1D,CACNG1,CALB1,CALB2,CALCA,CAMP,CARTPT,CASP1,CASR,CATSPER1,CCK,CCL11,CCL14,CCL15,CCL16,CCL17,CCL18,CCL19,CCL2,CCL20,CCL21,CCL23,CCL24,CCL25,CCL26,CCL3,CCR2,CD19,CD244,CD247,CD300A,CD4,CD40,CD79A,CD81,CD8A,CFTR,CHGA,CHRM1,CHRM2,CHRM3,CLDN14,CLIC5,CRACR2B,CSF2,CTLA4,CX3CL1,C…	238
Cancer, Organismal Injury and Abnormalities	advanced neoplasia	5.19e-21		1.218	ABCA8,ABCB1,ABL1,ACP5,ACTA2,ACTB,ADAM12,ADAM17,ADAM9,ADAMTS1,ADAR,ADGRE5,ADGRF5,ADM,AFAP1L1,AFP,AGER,AGR2,AHSG,AIM1,AKAP12,AKR1C1/AKR1C2,AKR1C3,AKT3,ALDH1A2,ALK,ALPL,ANGPTL1,ANGPTL4,ANK3,ANPEP,ANXA1,ANXA5,ANXA8/ANXA8L1,APOA1,APOE,AQP1,AQP8,AR,ARHGDIG,ARL4C,ARRB2,ASAP1,ASGR1,ATF3,AVPR2,B2M,BAK1,BCL2,BCL2L1,BEX1,BEX4,BIRC5,BLK,BMP2,BMP4,BMP7,BNC1,BRCA1,C1orf61,C5AR1,CACNA1A,CALB2,CALD1,CAMLG,CAPG,C…	578
Cancer, Organismal Injury and Abnormalities	advanced malignant tumor	7.28e-21		1.218	ABCA8,ABCB1,ABL1,ACP5,ACTA2,ACTB,ADAM12,ADAM17,ADAM9,ADAMTS1,ADAR,ADGRE5,ADGRF5,ADM,AFAP1L1,AFP,AGER,AGR2,AHSG,AIM1,AKAP12,AKR1C1/AKR1C2,AKR1C3,AKT3,ALDH1A2,ALK,ALPL,ANGPTL1,ANGPTL4,ANK3,ANPEP,ANXA1,ANXA5,ANXA8/ANXA8L1,APOA1,APOE,AQP1,AQP8,AR,ARHGDIG,ARL4C,ARRB2,ASAP1,ASGR1,ATF3,AVPR2,B2M,BAK1,BCL2,BCL2L1,BEX1,BEX4,BIRC5,BLK,BMP2,BMP4,BMP7,BNC1,BRCA1,C1orf61,C5AR1,CACNA1A,CALB2,CALD1,CAMLG,CAPG,C…	577
Cancer, Organismal Injury and Abnormalities	metastasis	1.78e-18		1.218	ABCB1,ABL1,ACP5,ACTA2,ACTB,ADAM12,ADAM17,ADAM9,ADAMTS1,ADAR,ADGRE5,ADGRF5,ADM,AFAP1L1,AFP,AGER,AGR2,AHSG,AIM1,AKAP12,AKR1C1/AKR1C2,AKR1C3,AKT3,ALK,ALPL,ANGPTL1,ANGPTL4,ANK3,ANPEP,ANXA1,ANXA5,APOA1,APOE,AQP1,AQP8,AR,ARHGDIG,ARRB2,ASAP1,ASGR1,ATF3,B2M,BCL2,BCL2L1,BEX1,BEX4,BIRC5,BLK,BMP2,BMP4,BMP7,BRCA1,C1orf61,C5AR1,CALD1,CAMLG,CAPG,CAPN2,CASP1,CASP3,CASP8,CAT,CBR1,CCL19,CCL2,CCL21,CCL8,CCNA1,CCR1…	519
Protein Synthesis	quantity of protein in blood	5.53e-25		1.208	ABCA7,ABCB4,ABCC6,ACACB,ACSS1,ADCYAP1,ADCYAP1R1,ADIPOQ,ADRA1B,AGL,AGPAT2,AGT,AGTR2,AHSG,AIM2,AKAP5,AKT3,ALOX5,ALPL,ANGPTL4,ANGPTL6,APOA1,APOA2,APOA4,APOB,APOBEC1,APOE,APOM,AR,ARFGEF3,ARID5A,ARRB2,AVPR1B,B4GALNT2,BCAT2,BDNF,BHMT,BSCL2,C3,C3AR1,C5AR1,CACNA1B,CACNA1D,CACNA1E,CAMKK2,CARD11,CARTPT,CASP4,CASR,CAV3,CCDC80,CCR2,CD14,CD19,CD36,CD44,CDK4,CDO1,CEL,CES1,CGA,CHRM3,CHST8,CIDEB,CIDEC,CLDN16,CLE…	348
Skeletal and Muscular System Development and Function	quantity of bone	2.45e-17		1.191	ABCB4,ADIPOQ,AGTR2,AHR,APOE,AREG,BGN,BMP2,BMP7,BMPER,C3,C3AR1,C5AR1,CALCA,CALCB,CAMK4,CARTPT,CBX2,CCL2,CCR2,CD44,CD68,CD81,CDX1,CDX2,CGA,CGB3 (includes others),CLDN18,COL1A1,COL2A1,CRY2,CSF3,CTHRC1,CTSK,CYP19A1,CYP26A1,CYP27B1,DBH,DCN,DKK2,DLL3,EBF1,EGFR,EGR1,EGR2,EN1,EPO,ESR1,FBLIM1,FGF2,FGF3,FGFR2,FGFR3,FLT3,FNDC5,FOS,FOSB,FOXC2,FST,FZD9,GAB2,GLI2,GLP1R,GNAS,GPC3,GSC,H19,HCK,HCST,HDC,HOXA11,HOX…	171
Lipid Metabolism, Molecular Transport, Small Molecule Biochemistry	concentration of cholesterol	1.91e-21		1.173	ABCA7,ABCB1,ABCB11,ABCB4,ABCG1,ABCG5,ABCG8,ACACB,ACAT1,ACOT13,ADCY10,ADCYAP1,ADGRF5,ADIPOQ,ADM,AEBP1,AGT,AHR,ANGPTL3,ANGPTL4,ANGPTL6,ANXA6,APOA1,APOA2,APOA4,APOA5,APOB,APOBEC1,APOC1,APOE,APOM,APP,AQP12A/AQP12B,AQP8,AR,ATP1A1,B4GALNT1,BCL2,BDNF,BHMT,BSCL2,CALCA,CASP1,CAV3,CBS/CBSL,CD36,CEL,CES1,CETP,CLPS,CNTF,COL4A3,CRH,CRP,CSF2,CSPG4,CX3CL1,CXCL14,CYBB,CYP19A1,CYP3A4,CYP3A5,CYP7A1,CYP8B1,DBI,DDX2…	208
Cell-To-Cell Signaling and Interaction	adhesion of blood cells	7.14e-20		1.171	A2M,ABL1,ADAM17,ADAM28,ADAM9,ADAMTS13,ADGRE5,ADIPOQ,ADORA1,ADORA2A,AGER,AGT,ALOX12,ANXA1,ANXA5,AOC3,APCS,APOA1,APOA4,APOE,APOH,APP,ARRB2,B4GALT1,BDKRB1,BMPER,C3,C4BPA,CACNA1C,CADM1,CALCA,CAMP,CCL11,CCL15,CCL17,CCL19,CCL2,CCL20,CCL21,CCL25,CCL28,CCL3,CCR7,CD14,CD200,CD200R1,CD209,CD34,CD36,CD4,CD40,CD40LG,CD44,CD55,CD58,CD59,CD74,CD81,CD99,CERCAM,CHST4,CLEC10A,CLEC4M,CNR1,CORO1A,CR2,CRP,CSF2,CTSG,…	256
Cellular Movement, Hematological System Development and Function, Immune Cell Trafficking, Inflammatory Response	migration of phagocytes	4.76e-21		1.161	ABCC1,ABL1,ACKR1,ADAM17,ADCY10,ADCYAP1,ADIPOQ,ADORA2A,AGER,AGT,ALB,ANXA1,ANXA2,AOC3,APOA1,APOE,APP,AR,ASB2,BST1,C3,CALCA,CALCB,CAMP,CCL11,CCL17,CCL19,CCL2,CCL20,CCL21,CCL3,CCL8,CCR2,CCR7,CD207,CD209,CD40,CD40LG,CD44,CD58,CD74,CD80,CD81,CD99,CLEC1B,CLEC4M,COL1A1,COL4A1,CRH,CSF2,CSF3,CTGF,CTSG,CTSZ,CX3CL1,CXCL1,CXCL10,CXCL11,CXCL12,CXCL13,CXCL17,CXCL2,CXCL3,CXCL5,CXCL6,CXCL9,CXCR2,CXCR3,CYBB,DDR2,D…	198
Nervous System Development and Function	sensation	1.54e-22		1.155	ACE,ACPP,ADCYAP1,ADM,ADORA1,ADORA2A,ADRA2A,ADRA2C,AGER,ALOX5,ALOXE3,APOE,AQP1,ASCL1,B3GNT3,BDKRB1,BDKRB2,BDNF,BHLHE22,CACNA1A,CACNA1B,CACNA1E,CACNA1H,CACNA2D1,CACNA2D3,CCK,CCKBR,CCL3,CCR2,CHRNA4,CNR1,CNTNAP2,CX3CL1,CXCL12,DLG2,EDNRA,EDNRB,EPHX2,EPO,F2RL1,FAM134B,FAM19A4,FCGR3A/FCGR3B,FGFR1,FRMPD4,FXN,GABBR1,GABBR2,GABRA4,GABRR1,GIP,GNAO1,GRIA4,GRIN2A,GRIN2D,GRM1,GRM3,GRM4,GRM8,GSX1,GUCY1B3,HDC,HO…	141
Cancer, Organismal Injury and Abnormalities, Skeletal and Muscular Disorders	myosarcoma	4.69e-26		1.153	A2ML1,ABCA10,ABCA4,ABCB1,ABCB5,ABCC10,ABCC11,ABCC2,ABCC6,ABCG5,ABCG8,ACACB,ACAD11,ACADS,ACOXL,ACSM2A,ACVR1C,ADAM33,ADAM9,ADAMTS14,ADAMTS5,ADAMTSL3,ADAP1,ADCY10,ADCY5,ADH1A,AGAP6 (includes others),AGR3,AGXT,AHR,AKR1C3,AKR1C4,ALDH1A3,ALDH5A1,ALK,ALOX5AP,ALPL,ALS2CR11,AMPD1,AMTN,ANGPTL4,ANK3,ANPEP,ANXA9,APH1B,APOA4,APOB,APOBEC3H,APOE,APOF,APOH,AR,ARHGEF10,ARMC3,ART4,ASB4,ASPN,ASS1,ATP10A,ATP2B4,ATP6…	622
Cancer, Organismal Injury and Abnormalities, Skeletal and Muscular Disorders	rhabdomyosarcoma	9.98e-25		1.153	A2ML1,ABCA10,ABCA4,ABCB1,ABCB5,ABCC10,ABCC11,ABCC2,ABCC6,ABCG5,ABCG8,ACACB,ACAD11,ACADS,ACOXL,ACSM2A,ACVR1C,ADAM33,ADAM9,ADAMTS14,ADAMTS5,ADAMTSL3,ADAP1,ADCY10,ADCY5,AGAP6 (includes others),AGR3,AGXT,AHR,AKR1C3,AKR1C4,ALDH1A3,ALDH5A1,ALK,ALOX5AP,ALPL,ALS2CR11,AMPD1,AMTN,ANGPTL4,ANK3,ANPEP,ANXA9,APH1B,APOA4,APOB,APOBEC3H,APOE,APOF,APOH,ARHGEF10,ARMC3,ART4,ASB4,ASPN,ASS1,ATP10A,ATP2B4,ATP6V1B1,AURK…	605
Cellular Function and Maintenance	cellular homeostasis	2.87e-44		1.14	A2M,A4GALT,ABCB5,ABCC1,ABCC2,ABCC9,ABCG1,ABL1,ACACB,ACAP1,ACKR1,ACLY,ACO1,ACOT13,ACTN2,ADAM17,ADAMTS1,ADCY5,ADCY6,ADCYAP1,ADGRF5,ADIPOQ,ADM,ADORA2A,ADORA2B,ADRA1A,ADRA1B,ADRA2A,AGER,AGPAT2,AGT,AGTR1,AGTR2,AHR,AIFM3,AKT3,ALAS2,ALB,AMFR,AMOT,AMOTL1,ANGPTL4,ANK1,ANKRD26,ANXA1,ANXA2,ANXA6,APLN,APOA1,APOE,APP,AQP1,AQP10,AQP2,AQP4,AQP5,AR,ARFGEF3,ARG1,ATG9B,ATP12A,ATP13A2,ATP13A4,ATP1A1,ATP1A2,ATP1A3,A…	1059
Cellular Function and Maintenance, Molecular Transport	flux of inorganic cation	2.8e-24		1.137	A2M,A4GALT,ABL1,ACKR1,ADCYAP1,ADIPOQ,AGT,ALB,ANXA1,ANXA2,APOA1,APOE,APP,ATP2B4,B3GNT2,BCL2,BCL2L1,BDNF,C3,CACNA1C,CACNA1D,CACNG1,CALB1,CALB2,CALCA,CAMP,CARTPT,CASR,CATSPER1,CCK,CCL11,CCL14,CCL15,CCL16,CCL17,CCL18,CCL19,CCL2,CCL20,CCL21,CCL23,CCL24,CCL25,CCL26,CCL3,CCR2,CD19,CD244,CD247,CD300A,CD4,CD40,CD79A,CD81,CD8A,CHGA,CHRM1,CHRM2,CHRM3,CLDN14,CRACR2B,CSF2,CTLA4,CX3CL1,CXCL1,CXCL10,CXCL12,CXCL…	222
Cancer, Organismal Injury and Abnormalities, Reproductive System Disease	endometrium tumor	5.64e-57		1.131	AACS,AADACL2,AAK1,AASS,ABCA10,ABCA4,ABCA6,ABCA8,ABCA9,ABCB1,ABCB4,ABCB5,ABCC11,ABCC12,ABCC2,ABCC6,ABCC8,ABCC9,ABCG5,ABI2,ABI3BP,ABL1,ABR,ACACB,ACADM,ACADSB,ACBD7,ACE,ACOT12,ACOX1,ACSL1,ACSM1,ACSM2B,ACSM3,ACSS2,ACTC1,ACTG2,ACY1,ADAM19,ADAM7,ADAM9,ADAMTS1,ADAMTS12,ADAMTS16,ADAMTS2,ADAMTS5,ADCY1,ADCY10,ADCY2,ADCY6,ADCY9,ADH1A,ADH1B,ADIPOQ,ADM,ADRA1A,ADRBK2,AFF2,AGAP6 (includes others),AGBL4,AGPAT2,A…	1791
Cancer, Organismal Injury and Abnormalities, Reproductive System Disease	endometrial cancer	4.49e-57		1.131	AACS,AADACL2,AAK1,AASS,ABCA10,ABCA4,ABCA6,ABCA8,ABCA9,ABCB1,ABCB4,ABCB5,ABCC11,ABCC12,ABCC2,ABCC6,ABCC8,ABCC9,ABCG5,ABI2,ABI3BP,ABL1,ABR,ACACB,ACADM,ACADSB,ACBD7,ACE,ACOT12,ACOX1,ACSL1,ACSM1,ACSM2B,ACSM3,ACSS2,ACTC1,ACTG2,ACY1,ADAM19,ADAM7,ADAM9,ADAMTS1,ADAMTS12,ADAMTS16,ADAMTS2,ADAMTS5,ADCY1,ADCY10,ADCY2,ADCY6,ADCY9,ADH1A,ADH1B,ADIPOQ,ADM,ADRA1A,ADRBK2,AFF2,AGAP6 (includes others),AGBL4,AGPAT2,A…	1788
Cancer, Gastrointestinal Disease, Organismal Injury and Abnormalities	intestinal tumor	8.75e-108		1.119	A2M,A2ML1,AACS,AADACL2,AADACL3,AAK1,AASS,AATK,ABCA10,ABCA2,ABCA3,ABCA4,ABCA6,ABCA7,ABCA8,ABCA9,ABCB1,ABCB11,ABCB4,ABCC1,ABCC10,ABCC12,ABCC2,ABCC6,ABCC8,ABCC9,ABCD2,ABCG5,ABI3BP,ABL1,ABLIM2,ABR,ABRA,ACAA1,ACACB,ACAD10,ACADS,ACADSB,ACAN,ACAP1,ACAT1,ACE,ACE2,ACLY,ACMSD,ACOT12,ACOT13,ACOT2,ACOX1,ACOX2,ACRBP,ACSL5,ACSM3,ACSS1,ACSS2,ACTA1,ACTA2,ACTC1,ACTG2,ACTL6B,ACTL8,ACTN2,ACY1,ADAD2,ADAM11,ADAM12,AD…	4331
Neurological Disease	neurological signs	2.07e-37		1.116	A2M,ABCB1,ABCD1,ABCD2,ACADM,ACAT1,ACE,ACTB,ACTN2,ADCY1,ADCY2,ADCY5,ADCY8,ADORA2A,ADRA1A,ADRA1B,ADRA1D,ADRA2A,ADRA2C,AEBP1,AFM,AHCY,AIG1,ALAS1,ALDH2,ALDH6A1,ANKRD2,APLP1,APOA1,APOA4,APOD,APOE,APP,AQP1,AQP4,AR,ARHGAP32,ARMCX2,ARMCX3,ARPP21,ASCL1,ATP2A1,ATP2B1,ATP2B2,ATP6AP2,ATP6V1B2,B2M,B3GALT4,B3GNT2,B4GALNT1,BBOX1,BCL11B,BCL2,BCL2L1,BDNF,BHLHE40,C2orf40,C3,C7,C9,CA12,CA2,CACNA1A,CACNA1B,CACNA2D3,…	467
Cellular Function and Maintenance, Molecular Transport	flux of cation	2.17e-24		1.086	A2M,A4GALT,ABCC1,ABL1,ACKR1,ADCYAP1,ADIPOQ,AGT,ALB,ANXA1,ANXA2,APOA1,APOE,APP,ATP2B4,B3GNT2,BCL2,BCL2L1,BDNF,C3,CACNA1C,CACNA1D,CACNG1,CALB1,CALB2,CALCA,CAMP,CARTPT,CASR,CATSPER1,CCK,CCL11,CCL14,CCL15,CCL16,CCL17,CCL18,CCL19,CCL2,CCL20,CCL21,CCL23,CCL24,CCL25,CCL26,CCL3,CCR2,CD19,CD244,CD247,CD300A,CD4,CD40,CD79A,CD81,CD8A,CHGA,CHRM1,CHRM2,CHRM3,CLDN14,CRACR2B,CSF2,CTLA4,CX3CL1,CXCL1,CXCL10,CXCL1…	225
Cancer, Organismal Injury and Abnormalities, Reproductive System Disease	endometrial carcinoma	1.58e-35		1.067	AACS,AADACL2,AAK1,AASS,ABCA10,ABCA4,ABCA6,ABCA8,ABCA9,ABCB1,ABCB4,ABCB5,ABCC11,ABCC12,ABCC2,ABCC6,ABCC8,ABCC9,ABCG5,ABI2,ABI3BP,ABL1,ABR,ACACB,ACADM,ACADSB,ACBD7,ACE,ACOT12,ACOX1,ACSL1,ACSM1,ACSM2B,ACSM3,ACSS2,ACTC1,ACY1,ADAM19,ADAM7,ADAM9,ADAMTS1,ADAMTS12,ADAMTS16,ADAMTS2,ADCY1,ADCY10,ADCY2,ADCY6,ADCY9,ADIPOQ,ADM,ADRA1A,ADRBK2,AFF2,AGAP6 (includes others),AGBL4,AGPAT2,AGPAT4,AGT,AGTPBP1,AGTR2,AG…	1588
Cell Signaling, Molecular Transport, Vitamin and Mineral Metabolism	mobilization of Ca2+	1.66e-22		1.044	A2M,ADCYAP1,ADORA2A,ADORA2B,ADRA1A,ADRA1B,ADRA1D,ADRBK2,AGT,ALOX12,AMH,ANXA1,ANXA6,ARRB2,ATP2B1,ATP2B4,B2M,BANK1,BCL2L1,BDNF,BMX,C3,C3AR1,C5AR1,CALCA,CALCB,CALCRL,CAMP,CASR,CCK,CCL11,CCL15,CCL16,CCL17,CCL18,CCL19,CCL2,CCL20,CCL21,CCL23,CCL26,CCL28,CCL3,CCL8,CCR10,CCR2,CCR4,CCR7,CCR9,CD19,CD244,CD247,CD300A,CD4,CD40,CD44,CD84,CD8A,CHRM1,CHRM3,CLNK,CR2,CSF2,CX3CL1,CXCL1,CXCL10,CXCL11,CXCL12,CXCL13,…	242
Embryonic Development, Organismal Development	development of body trunk	1.33e-39		1.037	AACS,ABCA3,ABL1,ACADM,ACE,ACTC1,ACTG1,ACTN2,ADAM17,ADAM19,ADAMTS1,ADAMTS16,ADAMTS2,ADAMTS6,ADAR,ADCYAP1,ADGRF5,ADIPOQ,ADM,ADRA1A,ADRA1B,AEBP1,AGER,AGPAT2,AGT,AGTR1,AGTR2,AHR,AKAP12,AKAP5,ALB,ALDH1A1,ALDH1A2,ALDH1A3,AMH,AMHR2,ANKRD1,ANKS6,ANPEP,ANXA2,ANXA4,APH1A,APLN,APOA1,APOE,APP,AQP1,AR,AREG,ARMC4,ARRB2,ASCL1,ASL,ATF3,ATP12A,ATP2A1,ATP2B2,B2M,B4GALT1,BARX1,BCL11B,BCL2,BCL2L1,BCL2L11,BCL3,BDKRB2…	824
Lipid Metabolism, Molecular Transport, Small Molecule Biochemistry	concentration of sterol	1.95e-23		1.033	ABCA7,ABCB1,ABCB11,ABCB4,ABCG1,ABCG5,ABCG8,ACACB,ACAT1,ACAT2,ACOT13,ADCY10,ADCYAP1,ADGRF5,ADIPOQ,ADM,AEBP1,AGT,AHR,ANGPTL3,ANGPTL4,ANGPTL6,ANXA6,APOA1,APOA2,APOA4,APOA5,APOB,APOBEC1,APOC1,APOC3,APOE,APOM,APP,AQP12A/AQP12B,AQP8,AR,ATP1A1,B4GALNT1,BCL2,BDNF,BHMT,BSCL2,CALCA,CASP1,CAV3,CBS/CBSL,CD36,CEL,CES1,CETP,CHKA,CLPS,CNTF,COL4A3,CRH,CRP,CSF2,CSPG4,CX3CL1,CXCL14,CYBB,CYP19A1,CYP24A1,CYP27B1,CYP…	222
Lipid Metabolism, Molecular Transport, Small Molecule Biochemistry	concentration of lipid	8.14e-47		1.032	A4GALT,AADAC,ABCA2,ABCA3,ABCA4,ABCA7,ABCB1,ABCB11,ABCB4,ABCC2,ABCC8,ABCD1,ABCD2,ABCG1,ABCG5,ABCG8,ACACB,ACADL,ACAT1,ACAT2,ACE,ACER1,ACLY,ACOT13,ACOT2,ACPP,ACSBG1,ACSL1,ACSS1,ADCY10,ADCY8,ADCYAP1,ADGRF5,ADH1C,ADIPOQ,ADM,ADORA1,ADORA2A,ADORA2B,ADORA3,ADRA1B,ADRA2A,AEBP1,AFP,AGPAT2,AGT,AGTR2,AHR,AHSG,AKT3,ALB,ALDH1A1,ALDH8A1,ALOX12,ALOX12B,ALOX5,ALOX5AP,ALOXE3,ALPI,AMFR,AMH,ANGPTL3,ANGPTL4,ANGPTL6,A…	596
Cancer, Gastrointestinal Disease, Organismal Injury and Abnormalities	Gastrointestinal Tract Cancer and Tumors	4.31e-129		1.024	A2M,A2ML1,AACS,AADACL2,AADACL3,AAK1,AASS,AATK,ABCA10,ABCA2,ABCA3,ABCA4,ABCA6,ABCA7,ABCA8,ABCA9,ABCB1,ABCB11,ABCB4,ABCB5,ABCC1,ABCC10,ABCC12,ABCC2,ABCC6,ABCC8,ABCC9,ABCD2,ABCG5,ABI3BP,ABL1,ABLIM2,ABR,ABRA,ACAA1,ACACB,ACAD10,ACADS,ACADSB,ACAN,ACAP1,ACAT1,ACE,ACE2,ACLY,ACMSD,ACO1,ACOT12,ACOT13,ACOT2,ACOX1,ACOX2,ACRBP,ACSF2,ACSL5,ACSM3,ACSS1,ACSS2,ACTA1,ACTA2,ACTC1,ACTG2,ACTL6B,ACTL8,ACTN2,ACY1,ADAD2…	4611
Cardiovascular Disease	vascular lesion	2.1e-21		1.011	ABCG5,ABCG8,ACAT1,ACAT2,ACTA2,ADAMTS13,ADIPOQ,ADM,ADORA2A,ADRA2A,AGT,AGTR1,AHR,ALOX5,ALOX5AP,APOA1,APOA2,APOA4,APOA5,APOB,APOBEC1,APOE,APP,BCL2,BMP7,CACNA1A,CACNA1B,CACNA1C,CACNA1D,CACNA1S,CBS/CBSL,CCL2,CCR2,CD1D,CD4,CD40,CD40LG,CD44,CD59,CEL,CETP,COL18A1,COL1A1,COL5A2,CRP,CSF2,CTLA4,CTSK,CX3CL1,CXCL10,CXCL2,CYP19A1,DDR1,DHFR,EDNRA,EGR1,ELN,EPHX2,ESR1,F3,F7,FABP4,FGG,FLT1,FN1,FOXO1,FRAS1,FUT4,GAB…	169
Cardiovascular Disease, Organismal Injury and Abnormalities	coronary disease	2.71e-23		1.005	ABCB1,ABCC9,ABCG1,ACAA1,ACAT2,ACE,ACE2,ADARB2,ADIPOQ,ADORA1,ADORA2A,ADORA2B,ADORA3,ADRA2A,ADRA2C,AGT,AGTR1,ALDH2,ALDH5A1,ALOX5AP,AMY2A,ANK2,ANKRD29,APLN,APOA1,APOA5,APOB,APOC3,APOE,APP,AR,ASTN2,ATP4A,ATP4B,BDKRB1,BMPR1B,C3,CACNA1C,CACNA1D,CACNA1E,CACNA1S,CACNA2D1,CACNB2,CACNB4,CACNG1,CAMLG,CCL2,CD14,CD163,CD36,CD55,CDR2L,CHRNA3,CHRNA4,CHRNA6,CHRNA7,CHRNA9,CHRNB1,CHRNB4,CHRNE,CLIC5,CNGB3,CNR1,CNTN…	247
Hematological System Development and Function, Tissue Morphology	quantity of leukocytes	2.13e-20		0.996	ABCB1,ABCC10,ABCG1,ABL1,ACAN,ACAT1,ADAM12,ADAM17,ADAM8,ADAMTS12,ADCYAP1,ADGRE5,ADGRF5,ADIPOQ,ADORA2A,ADORA3,AGER,AGR2,AGT,AHR,AKT3,ALDH2,ALOX5,ALPL,ANPEP,APOA1,APOB,APOBEC1,APOE,APP,ARHGEF5,ARID3A,ARID5A,ATF3,ATP6AP2,B2M,B3GNT5,B4GALNT1,B4GALNT2,B4GALT1,BAK1,BANK1,BATF3,BCL11A,BCL11B,BCL2,BCL2A1,BCL2L1,BCL2L11,BCL3,BCL6B,BDNF,BHLHE40,BIK,BIRC3,BIRC5,BLK,BLM,BRCA2,BST1,BUB1,C3,C3AR1,C5AR1,C6,CACNA…	579
Cell-To-Cell Signaling and Interaction, Hematological System Development and Function, Immune Cell Trafficking	adhesion of immune cells	7.96e-18		0.972	A2M,ABL1,ADAM17,ADAM28,ADAM9,ADAMTS13,ADGRE5,ADIPOQ,ADORA1,ADORA2A,AGER,AGT,ALOX12,ANXA1,ANXA5,AOC3,APCS,APOA1,APOA4,APOE,APOH,APP,ARRB2,B4GALT1,BDKRB1,BMPER,C3,CACNA1C,CADM1,CALCA,CAMP,CCL11,CCL15,CCL17,CCL19,CCL2,CCL20,CCL21,CCL25,CCL28,CCL3,CCR7,CD14,CD200,CD200R1,CD209,CD34,CD36,CD4,CD40,CD40LG,CD44,CD58,CD74,CD81,CD99,CERCAM,CHST4,CLEC10A,CLEC4M,CNR1,CORO1A,CR2,CRP,CSF2,CTSG,CTSZ,CX3CL1,CXCL…	234
Tissue Development	growth of epithelial tissue	2.44e-32		0.962	ABCB4,ADAMTS1,ADAMTS2,ADAMTS8,ADIPOQ,ADM,ADORA2A,AGER,AGR2,AGT,AGTR1,AGTR2,AHR,ALDH1A2,ALK,AMBN,AMOT,ANG,ANGPTL1,ANGPTL4,ANGPTL6,APOA1,APOE,APOH,APP,AQP2,AR,AREG,ARG1,ARHGAP24,ATOH8,B4GALT1,BCL11B,BCL2,BCL2A1,BDNF,BMP2,BMP4,BMP5,BMP6,BMP7,BMPER,BMX,BNC1,BRCA1,BTC,BTRC,C3,C5AR1,CALB2,CALCA,CAMP,CASP3,CASR,CAV2,CCL11,CCL2,CCL24,CCL26,CCND3,CCNE1,CCNG2,CCR2,CCR7,CD109,CD34,CD36,CD4,CD40LG,CD44,CDC25…	477
Connective Tissue Disorders, Inflammatory Disease, Skeletal and Muscular Disorders	Rheumatic Disease	1.98e-37		0.959	ABCB1,ABCC1,ABCC2,ABL1,ACAN,ACE,ACLY,ACO1,ACOX2,ACSL1,ACTA1,ACTA2,ADAM17,ADAM8,ADAMTS1,ADAMTS12,ADAMTS14,ADAMTS15,ADAMTS16,ADAMTS2,ADAMTS4,ADAMTS5,ADAMTS9,ADARB1,ADCY8,ADGRA1,ADGRE5,ADIPOQ,ADM,ADORA2A,ADORA3,ADRA1A,ADRA1B,ADRA1D,ADRA2A,ADRA2C,AGER,AHR,AHSG,AKR1D1,ALAS2,ALB,ALOX12,ALOX5,ALOX5AP,ALPL,AMPD1,ANG,ANKH,ANXA1,APCS,APOA1,APOE,APOH,APOM,AR,ARAP2,AREG,ARG1,ASPN,ATP4A,ATP4B,AZGP1,B2M,BANK1,…	741
Gastrointestinal Disease, Hepatic System Disease, Organismal Injury and Abnormalities	liver lesion	2.17e-64		0.942	A1CF,A2M,A2ML1,AADAC,AADACL2,AASS,AATK,ABCA10,ABCA2,ABCA3,ABCA4,ABCA7,ABCA8,ABCA9,ABCB11,ABCB4,ABCB5,ABCC1,ABCC10,ABCC11,ABCC12,ABCC2,ABCC6,ABCC8,ABCC9,ABCD1,ABCD2,ABCG1,ABCG4,ABCG8,ABHD1,ABI3BP,ABL1,ABLIM2,ACAA1,ACACB,ACADSB,ACAN,ACE,ACKR1,ACLY,ACO1,ACOX1,ACPP,ACRBP,ACSL1,ACSL6,ACSS2,ACTA2,ACTB,ACTG1,ACTG2,ACTL8,ACY1,ACYP2,ADAD2,ADAM12,ADAM17,ADAM19,ADAM2,ADAM28,ADAM33,ADAM9,ADAMDEC1,ADAMTS1,ADA…	2820
Organ Development, Skeletal and Muscular System Development and Function, Tissue Development	growth of muscle tissue	1.15e-17		0.937	ABCC2,ACE2,ADAM17,ADIPOQ,ADM,AGER,AGT,AGTR2,ALDH1A2,ALOX12,ALOX5AP,ANG,APOD,APOE,AR,ARG1,ATOH8,BDNF,BIRC5,BMP2,BMP4,BMP7,C1QTNF9B,C3AR1,CACNA1G,CALCA,CALCRL,CAMK2A,CAPN2,CCL2,CCL3,CCNE1,CDK4,CDK6,CDKN1C,CDKN2A,CIITA,CSF3,CSRP3,CTSB,CX3CL1,CXADR,CXCL10,CXCL12,CYBA,DDR1,DUSP1,E2F1,EDNRA,EGFR,EGR1,ELANE,ELN,EPO,EREG,ESR1,F2,F3,F7,FADD,FBLN5,FCER1A,FCER2,FGF1,FGF2,FGF9,FGFR2,FHL1,FN1,FOS,FOXF2,FOXK1,…	255
Cellular Development, Cellular Growth and Proliferation, Organ Development, Skeletal and Muscular System Development and Function, Tissue Development	proliferation of muscle cells	6.55e-18		0.937	ABCC2,ACE2,ADAM17,ADIPOQ,ADM,AGER,AGT,AGTR2,ALDH1A2,ALOX12,ALOX5AP,ANG,APOD,APOE,AR,ARG1,ATOH8,BDNF,BIRC5,BMP2,BMP4,BMP7,C1QTNF9B,C3AR1,CACNA1G,CALCA,CALCRL,CAMK2A,CAPN2,CCL2,CCL3,CCNE1,CDK4,CDK6,CDKN1C,CDKN2A,CIITA,CSF3,CSRP3,CTSB,CX3CL1,CXADR,CXCL10,CXCL12,CYBA,DDR1,DUSP1,E2F1,EDNRA,EGFR,EGR1,ELANE,ELN,EPO,EREG,ESR1,F2,F3,F7,FADD,FBLN5,FCER1A,FCER2,FGF1,FGF2,FGF9,FGFR2,FHL1,FN1,FOS,FOXF2,FOXK1,…	254
Cellular Function and Maintenance, Small Molecule Biochemistry	homeostasis of ion	2.94e-28		0.895	ABCC2,ACO1,ADAMTS1,ADCY6,ADM,AGER,AGT,AGTR2,ALAS2,ANK1,ANXA6,APOE,APP,AQP5,ATP13A4,ATP1A1,ATP1A2,ATP1A3,ATP1A4,ATP1B1,ATP1B2,ATP1B3,ATP2B2,ATP2B3,ATP2B4,ATP6V1B1,ATP6V1B2,B2M,BAK1,BCL2,BDH2,BIK,BMP6,C7,CA2,CACNA1A,CACNA1C,CACNA1D,CALB1,CALCB,CASR,CATSPER1,CCKBR,CCL11,CCL13,CCL14,CCL15,CCL19,CCL23,CCL3,CCL8,CD40,CFTR,CHP2,CHRNA7,CIB2,CKB,CLDN16,CLDN4,CLSTN1,CP,CPS1,CSRP3,CXCL10,CXCL12,CYP11B1,CYP2…	203
Cancer, Organismal Injury and Abnormalities	soft tissue neoplasm	4.61e-24		0.891	A2ML1,ABCA10,ABCA4,ABCB1,ABCB5,ABCC10,ABCC11,ABCC2,ABCC6,ABCG5,ABCG8,ABL1,ACACB,ACAD11,ACADS,ACOXL,ACSM2A,ACVR1C,ADAM12,ADAM33,ADAM9,ADAMTS14,ADAMTS5,ADAMTSL3,ADAP1,ADCY10,ADCY5,ADH1A,AGAP6 (includes others),AGPAT2,AGR3,AGXT,AHR,AKR1C3,AKR1C4,ALDH1A3,ALDH5A1,ALK,ALOX5AP,ALPL,ALS2CR11,AMH,AMHR2,AMPD1,AMTN,ANGPTL4,ANK3,ANPEP,ANXA9,APH1B,APOA4,APOB,APOBEC3H,APOE,APOF,APOH,AR,ARHGEF10,ARMC3,ART4,ASB4…	694
Cancer, Organismal Injury and Abnormalities	malignant solid tumor	1.42e-242		0.884	A1CF,A2M,A2ML1,A4GALT,AACS,AADAC,AADACL2,AADACL3,AAK1,AASS,AATK,ABCA10,ABCA2,ABCA3,ABCA4,ABCA6,ABCA7,ABCA8,ABCA9,ABCB1,ABCB11,ABCB4,ABCB5,ABCC1,ABCC10,ABCC11,ABCC12,ABCC2,ABCC6,ABCC8,ABCC9,ABCD1,ABCD2,ABCG1,ABCG4,ABCG5,ABCG8,ABHD1,ABHD12B,ABHD15,ABI2,ABI3BP,ABL1,ABLIM2,ABR,ABRA,ACAA1,ACACB,ACAD10,ACAD11,ACADL,ACADM,ACADS,ACADSB,ACAN,ACAP1,ACAT1,ACBD7,ACE,ACE2,ACER1,ACLY,ACMSD,ACO1,ACOT12,ACOT13,A…
Cancer, Gastrointestinal Disease, Organismal Injury and Abnormalities	gastrointestinal carcinoma	9.02e-78		0.88	A2M,A2ML1,AADACL3,AASS,AATK,ABCA10,ABCA2,ABCA3,ABCA6,ABCA8,ABCA9,ABCB1,ABCB4,ABCB5,ABCC1,ABCC8,ABCC9,ABL1,ABLIM2,ABR,ACACB,ACAN,ACAT1,ACE,ACLY,ACMSD,ACO1,ACOT12,ACOT2,ACOX1,ACOX2,ACSF2,ACSM3,ACTA1,ACTC1,ACTL6B,ACTN2,ADAM12,ADAM28,ADAM32,ADAM33,ADAM7,ADAM9,ADAMDEC1,ADAMTS10,ADAMTS12,ADAMTS14,ADAMTS15,ADAMTS16,ADAMTS19,ADAMTS2,ADAMTS3,ADAMTS4,ADAMTS9,ADAMTSL3,ADARB1,ADCK1,ADCY10,ADCY2,ADCY5,ADCY8,A…	2690
Cancer, Organismal Injury and Abnormalities	adenoma	7.15e-22		0.846	ABCA4,ABCA8,ACP5,ACTA2,ADIPOQ,AEBP1,AGPAT2,AHR,ALDH1A2,ALDH2,ALDOC,ANXA2,ANXA5,ANXA8/ANXA8L1,APCS,APOA1,APOBEC1,APOE,AQP8,AR,ARHGEF2,ARL4C,ASAP3,ASS1,ATP1A1,ATP2B3,ATP4A,ATP4B,AXIN2,BACE2,BAK1,BCL2,BCL2L1,BCL3,BDNF,BEST2,BEST4,BHMT,BNC1,BRCA1,BRCA2,BTRC,BUB1B,BYSL,C2CD4A,C3,C5orf30,C9orf16,CA1,CA12,CA2,CA7,CACNA1A,CACNA1D,CAD,CALB2,CAMK2B,CBX7,CCDC68,CCDC80,CCK,CCKAR,CCNB1,CCNB2,CCND3,CD44,CDH3,C…	363
Cancer, Neurological Disease, Organismal Injury and Abnormalities	gliomatosis	1.17e-21		0.842	ABCA2,ABCA7,ABCA8,ABCC10,ABCG8,ABL1,ADAM8,ADAMTS12,ADAMTS13,ADAMTS5,ADAMTS8,ADARB1,ADCY8,ADCY9,ADGRB1,ADGRB3,ADGRE5,AK5,AK7,AKAP12,AKAP2,AKR1C1/AKR1C2,AKT3,ALAD,ALDOC,ALPK1,ANK2,ANKRD30B,ANKRD36,ANXA1,AOAH,AOX1,ARL4C,ASPA,ASPM,ASXL3,ATF5,AXIN2,BCAS1,BCL11A,BCL2,BCL2L1,BEX2,BIN1,BIRC5,BMP6,BOC,BRCA1,BRCA2,C16orf71,C6,CA12,CA9,CACNA1G,CACNA1S,CACNG3,CADM1,CALD1,CALN1,CAMK2B,CAND2,CAPN3,CASP3,CASP8,…	529
Cancer, Organismal Injury and Abnormalities	neuroepithelial tumor	5.06e-22		0.839	ABCA2,ABCA7,ABCA8,ABCC10,ABCG8,ABL1,ADAM8,ADAMTS12,ADAMTS13,ADAMTS5,ADAMTS8,ADARB1,ADCY8,ADCY9,ADGRB1,ADGRB3,ADGRE5,AK5,AK7,AKAP12,AKAP2,AKR1C1/AKR1C2,AKT3,ALAD,ALDOC,ALPK1,ANK2,ANKRD30B,ANKRD36,ANXA1,AOAH,AOX1,ARL4C,ASPA,ASPM,ASXL3,ATF5,AXIN2,BCAS1,BCL11A,BCL2,BCL2L1,BEX2,BIN1,BIRC5,BMP6,BOC,BRCA1,BRCA2,C16orf71,C6,CA12,CA9,CACNA1G,CACNA1S,CACNG3,CADM1,CALD1,CALN1,CAMK2B,CAND2,CAPN3,CASP3,CASP8,…	534
Organismal Injury and Abnormalities, Reproductive System Disease	disorder of pregnancy	5.92e-18		0.821	ABCB11,ABCB4,ABHD4,ACACB,ACMSD,ACOX1,ACOX2,ACTG2,ADCY6,ADGRF5,ADGRL1,ADH1A,ADM,ADRA1A,ADRA1B,ADRA1D,ADRA2A,ADRA2C,AGT,ALDH8A1,ANKRD29,ANKRD55,ANTXR2,ANXA5,AOC3,APOBEC3B,APOH,AQP4,ARHGEF10,ARHGEF19,ASPN,ATP2B3,ATP8B2,B4GALT1,BAZ1A,C10orf10,C16orf45,C1S,C3,C3orf18,CA1,CA2,CACNA1B,CACNA1C,CACNA1D,CACNA1S,CACNA2D1,CACNB2,CASP8,CBLN1,CBX7,CCBE1,CCDC136,CCDC74A,CCDC74B,CCDC81,CCDC85A,CCL15,CDC7,CDH17,C…	311
Molecular Transport, Nucleic Acid Metabolism, Small Molecule Biochemistry	quantity of cyclic nucleotides	1.3e-16		0.808	A4GALT,ABCC8,ADCY10,ADCY5,ADCY6,ADCY8,ADCY9,ADCYAP1,ADIPOQ,ADM,ADORA1,ADORA2A,ADORA2B,ADORA3,ADRA2A,AGT,AGTR1,AGTR2,AHR,ANGPTL4,APOE,APP,ATP2B4,AZGP1,B4GALT1,BDKRB2,BDNF,BMP7,CA9,CALCA,CALCB,CALCRL,CASR,CAV2,CCK,CD36,CD40,CEP290,CGA,CGB3 (includes others),CHGA,CNP,CNR1,COL4A3,CRH,CXCL10,CXCL12,CXCL3,CYP4F2,DRD4,F2,F2RL1,FGF2,FN1,FOXC2,FRMPD1,GABBR1,GABBR2,GAP43,GCG,GCGR,GHRHR,GIP,GIPR,GJA1,GLP1R,…	141
Cell Signaling, Cellular Function and Maintenance, Molecular Transport, Vitamin and Mineral Metabolism	flux of Ca2+	8.95e-22		0.806	A2M,A4GALT,ABL1,ACKR1,ADCYAP1,ADIPOQ,AGT,ALB,ANXA1,ANXA2,APOA1,APOE,APP,ATP2B4,B3GNT2,BCL2,BDNF,C3,CACNA1C,CACNA1D,CACNG1,CALB1,CALB2,CALCA,CAMP,CARTPT,CASR,CATSPER1,CCK,CCL11,CCL14,CCL15,CCL16,CCL17,CCL18,CCL19,CCL2,CCL20,CCL21,CCL23,CCL24,CCL25,CCL26,CCL3,CCR2,CD19,CD244,CD247,CD300A,CD4,CD40,CD79A,CD81,CD8A,CHGA,CHRM1,CHRM2,CHRM3,CLDN14,CRACR2B,CSF2,CTLA4,CX3CL1,CXCL1,CXCL10,CXCL12,CXCL13,CXCL…	206
Cell Death and Survival	neuronal cell death	1.91e-21		0.787	A2M,AATK,ABL1,ADAM12,ADAM8,ADARB1,ADCY10,ADCYAP1,ADCYAP1R1,ADORA1,ADORA2A,AGER,AGT,AGTPBP1,AKT3,ALDH1A2,ALK,ALOX12,AMH,AP2B1,APLN,APOE,APP,AR,AREG,ARTN,ASCL1,ASTN1,ATF3,ATP13A2,ATP1A2,B4GALNT1,BAK1,BCL11B,BCL2,BCL2L1,BCL2L11,BDNF,BIRC5,BMP2,BMP4,BMPR1B,BNIP3,BTG2,C5AR1,C7,C9,CACNA1A,CALB1,CAMK4,CASP1,CASP3,CASP7,CASP8,CASP9,CAT,CCL2,CD200,CD4,CDC25A,CDH2,CDK1,CDK4,CDK6,CDKN2A,CDKN2D,CHEK1,CHL1,CH…	442
Cancer, Gastrointestinal Disease, Organismal Injury and Abnormalities	gastrointestinal tract cancer	1.99e-125		0.785	A2M,A2ML1,AACS,AADACL2,AADACL3,AAK1,AASS,AATK,ABCA10,ABCA2,ABCA3,ABCA4,ABCA6,ABCA7,ABCA8,ABCA9,ABCB1,ABCB11,ABCB4,ABCB5,ABCC1,ABCC10,ABCC12,ABCC2,ABCC6,ABCC8,ABCC9,ABCD2,ABCG5,ABI3BP,ABL1,ABLIM2,ABR,ABRA,ACAA1,ACACB,ACAD10,ACADS,ACADSB,ACAN,ACAP1,ACAT1,ACE,ACE2,ACLY,ACMSD,ACO1,ACOT12,ACOT13,ACOT2,ACOX1,ACOX2,ACRBP,ACSF2,ACSL5,ACSM3,ACSS1,ACSS2,ACTA1,ACTA2,ACTC1,ACTG2,ACTL6B,ACTL8,ACTN2,ACY1,ADAD2…	4568
Cancer, Gastrointestinal Disease, Organismal Injury and Abnormalities	colorectal neoplasia	5.47e-58		0.778	A2ML1,AADACL3,AASS,ABCA10,ABCA2,ABCA3,ABCA6,ABCA9,ABCB1,ABCB4,ABCC8,ABL1,ABLIM2,ABR,ACACB,ACADS,ACAN,ACAT1,ACE,ACLY,ACMSD,ACOT2,ACOX1,ACOX2,ACSL5,ACSM3,ACTA1,ACTA2,ACTC1,ACTL6B,ACTN2,ADAM12,ADAM17,ADAM28,ADAM32,ADAM33,ADAM7,ADAMDEC1,ADAMTS1,ADAMTS10,ADAMTS12,ADAMTS14,ADAMTS15,ADAMTS19,ADAMTS2,ADAMTS3,ADAMTS4,ADAMTSL3,ADCY10,ADCY2,ADCY9,ADIPOQ,ADK,ADM,ADORA1,ADRA1A,ADRA1B,ADRA1D,ADRA2A,ADRA2C,ADSS…	2517
Lipid Metabolism, Molecular Transport, Small Molecule Biochemistry	concentration of fatty acid	2.01e-27		0.778	ABCC8,ABCD1,ABCD2,ACACB,ACADL,ACLY,ACOT13,ACOT2,ACSBG1,ACSL1,ACSS1,ADCYAP1,ADGRF5,ADIPOQ,ADORA1,ADORA2A,ADRA1B,AGPAT2,AGT,AGTR2,AHSG,ALOX12,ALOX5,ALOX5AP,ANGPTL3,ANGPTL4,ANGPTL6,APOA2,APOB,APOC1,APOD,APOE,APP,BCAT2,BCL2L1,BDNF,BSCL2,C3,CAMP,CARTPT,CASP1,CAV3,CBS/CBSL,CCDC80,CD36,CES1,CFTR,CHRNA7,CIDEA,CIDEB,CIDEC,CNTF,CRH,CRHR1,CSF2,CX3CL1,CXCL12,CYP1A1,CYP1A2,CYP2E1,CYP4F2,CYSLTR1,DAGLA,DAGLB,DB…	212
Cancer, Gastrointestinal Disease, Organismal Injury and Abnormalities	large intestine neoplasm	1.88e-108		0.763	A2M,A2ML1,AACS,AADACL2,AADACL3,AAK1,AASS,AATK,ABCA10,ABCA2,ABCA3,ABCA4,ABCA6,ABCA7,ABCA8,ABCA9,ABCB1,ABCB11,ABCB4,ABCC1,ABCC10,ABCC12,ABCC2,ABCC6,ABCC8,ABCC9,ABCD2,ABCG5,ABI3BP,ABL1,ABLIM2,ABR,ABRA,ACAA1,ACACB,ACAD10,ACADS,ACADSB,ACAN,ACAP1,ACAT1,ACE,ACE2,ACLY,ACMSD,ACOT12,ACOT13,ACOT2,ACOX1,ACOX2,ACRBP,ACSL5,ACSM3,ACSS1,ACSS2,ACTA1,ACTA2,ACTC1,ACTG2,ACTL6B,ACTL8,ACTN2,ACY1,ADAD2,ADAM11,ADAM12,AD…	4323
Cancer, Gastrointestinal Disease, Organismal Injury and Abnormalities	colon carcinoma	6.32e-44		0.755	A2ML1,AADACL3,ABCA10,ABCA2,ABCA3,ABCA6,ABCA9,ABCB1,ABCB4,ABCC8,ABLIM2,ABR,ACACB,ACAN,ACAT1,ACE,ACLY,ACMSD,ACOT2,ACOX1,ACOX2,ACSM3,ACTC1,ACTL6B,ACTN2,ADAM28,ADAM32,ADAM33,ADAM7,ADAMDEC1,ADAMTS10,ADAMTS12,ADAMTS14,ADAMTS19,ADAMTS2,ADAMTS3,ADAMTS4,ADAMTSL3,ADCY10,ADCY2,ADCY9,ADK,ADM,ADORA1,ADRA1A,ADRA1D,ADSSL1,AEBP1,AFAP1L1,AFF3,AFM,AFP,AGAP6 (includes others),AGBL4,AGL,AGT,AGTR2,AGXT,AHNAK,AIM1L,AI…	1995
Psychological Disorders	depressive disorder	1.13e-17		0.746	A2M,ABCB1,ACE,ACTL6B,ADORA2A,ADRA1A,ADRA1B,ADRA1D,ADRA2A,ADRA2C,AGTR1,AHCY,ALB,ALDH5A1,ANXA6,APOE,APP,AQP4,AR,ATP1A3,B2M,BDNF,BTG2,CACNA1C,CACNA1D,CACNA1S,CACNA2D1,CACNB2,CACNB4,CAD,CAMK2A,CARTPT,CCKBR,CHGA,CHRM1,CHRM2,CHRM3,CHRNA4,CHRNA7,CPLX1,CRH,CRHR1,CRP,CRYAB,CXCL10,CYP19A1,CYP1A1,CYP3A4,DBH,DHFR,DLG3,DRD1,DRD4,EGFR,ESR1,FABP6,FAM153A/FAM153B,FGA,FGF9,FGFR1,FOXD3,GABBR1,GABBR2,GABRA1,GABRA2,…	179
Cell-To-Cell Signaling and Interaction	binding of tumor cell lines	3.26e-18		0.741	ADAM28,ADGRB1,AGT,ANXA2,ANXA5,APP,AR,CALCRL,CAMP,CASP7,CD14,CD177,CD209,CD248,CD36,CD4,CD44,CD68,CD80,CD82,CD99,CDHR3,CEACAM5,CLDN2,CLEC4A,CLEC4G,CNTFR,CX3CL1,CXADR,CXCL10,CXCL12,CXCL3,CXCL9,CXCR2,CXCR3,CYTH1,DCN,DOCK8,DSE,EGFR,ELN,ESM1,F3,F9,FCER2,FCGR2A,FERMT2,FERMT3,FGF2,FN1,FUT1,GAL3ST1,GAS6,GPC3,HAS2,HAS3,HCK,HGF,HLA-A,HS3ST3B1,IFNG,IGF1,IGF1R,IGF2,IGFBP3,IL1R2,IL6,INS,ITGA2,ITGA4,ITGA5,ITGA…	129
Cardiovascular Disease, Organismal Injury and Abnormalities	arrhythmia	1.7e-19		0.714	ABCC9,ACE,ACTC1,ACTN2,ADORA1,ADORA2A,ADORA2B,ADORA3,ADRA1A,ADRA1B,ADRA1D,ADRA2A,ADRA2C,AGT,AGTR1,ALG10,AMY2A,ANK2,AR,ATP1A1,ATP1A2,ATP1A3,ATP1A4,ATP1B1,CACNA1C,CACNA1D,CACNA1S,CACNA2D1,CACNB2,CACNB4,CACNG1,CALM1 (includes others),CAMK4,CASQ2,CAV3,CCL2,CHI3L1,CHRM1,CHRM2,CHRM3,CIT,CNTN5,CRP,CSF3,CYP2D6,DES,DGAT1,DGAT2,DMD,DPP6,DSC2,DSG2,DSP,F10,F2,GHRL,GJA1,GJA5,HCN1,HCN4,HEY2,HMGCR,HRH1,HTR2A,IL6…	152
Cellular Development, Tissue Development	differentiation of epithelial cells	1.37e-17		0.712	ADAMTS20,ADAMTS9,AGER,AKR1C1/AKR1C2,ALOX15B,ANXA1,AR,ASCL1,AURKB,BARX1,BCL2,BDH2,BMP2,BMP4,BMP7,BRCA1,CASP3,CBFA2T2,CBS/CBSL,CCKBR,CCNE1,CD109,CD40LG,CDK1,CDKN2A,CES1,CITED1,CNTF,COL18A1,COL4A1,CRHR1,CTSE,CYP19A1,CYP27B1,DLG5,DLX3,DLX5,DLX6,DMBT1,DMRT1,DSC1,DSG1,DSG4,DSP,E2F7,E2F8,EDN2,EDN3,EDNRB,EGFR,ELF3,EN1,EREG,ERRFI1,F11R,FABP5,FBXW7,FGF1,FGF2,FGF7,FGF8,FGF9,FGFR2,FLG,FN1,FOXA1,FOXA2,FOXA3,F…	209
Cellular Function and Maintenance, Molecular Transport	flux of divalent cations	5.08e-22		0.705	A2M,A4GALT,ABL1,ACKR1,ADCYAP1,ADIPOQ,AGT,ALB,ANXA1,ANXA2,APOA1,APOE,APP,ATP2B4,B3GNT2,BCL2,BDNF,C3,CACNA1C,CACNA1D,CACNG1,CALB1,CALB2,CALCA,CAMP,CARTPT,CASR,CATSPER1,CCK,CCL11,CCL14,CCL15,CCL16,CCL17,CCL18,CCL19,CCL2,CCL20,CCL21,CCL23,CCL24,CCL25,CCL26,CCL3,CCR2,CD19,CD244,CD247,CD300A,CD4,CD40,CD79A,CD81,CD8A,CHGA,CHRM1,CHRM2,CHRM3,CLDN14,CRACR2B,CSF2,CTLA4,CX3CL1,CXCL1,CXCL10,CXCL12,CXCL13,CXCL…	207
Cancer, Organismal Injury and Abnormalities	genitourinary carcinoma	1.66e-59		0.703	AACS,AADACL2,AAK1,AASS,ABCA10,ABCA3,ABCA4,ABCA6,ABCA7,ABCA8,ABCA9,ABCB1,ABCB4,ABCB5,ABCC11,ABCC12,ABCC2,ABCC6,ABCC8,ABCC9,ABCD1,ABCG4,ABCG5,ABHD12B,ABI2,ABI3BP,ABL1,ABLIM2,ABR,ACACB,ACAD11,ACADM,ACADS,ACADSB,ACAN,ACAT1,ACBD7,ACE,ACE2,ACOT12,ACOX1,ACP5,ACPP,ACSL1,ACSM1,ACSM2B,ACSM3,ACSS1,ACSS2,ACTB,ACTC1,ACTG1,ACY1,ACYP1,ADAM17,ADAM19,ADAM28,ADAM32,ADAM7,ADAM8,ADAM9,ADAMDEC1,ADAMTS1,ADAMTS10,ADAMT…	2838
Auditory and Vestibular System Development and Function, Embryonic Development, Organ Development, Organismal Development, Tissue Development	development of ear	3.51e-20		0.702	ABR,ADGRV1,ALDH1A3,AP1S2,ATP2B2,ATP6V1B1,BCL2,BCL2L11,BDNF,BMP2,BMP4,BMPER,CDH23,CECR2,CHRNA9,COL11A1,COL2A1,CTHRC1,CXCL14,CYS1,CYTL1,DDR1,DIO2,DLX5,DLX6,DSC1,DUOX2,DVL3,EFNA2,EPHB2,EYA1,EYA4,FGF2,FGF20,FGF3,FGF8,FGF9,FGFR1,FGFR2,FGFR3,FOXG1,FOXI1,FRZB,FZD2,FZD3,FZD4,FZD6,GATA2,GATA3,GBX2,GFI1,GJB6,GLI2,GRHL3,GSC,HLA-A,HLA-DMA,HLA-E,HMX2,HOXA1,HPCA,HPN,IFI16,IGF1,IGF1R,IGFBP7,INSIG1,ITGA8,JAG1,KC…	134
Lipid Metabolism, Molecular Transport, Small Molecule Biochemistry	quantity of steroid	4.54e-36		0.701	ABCA7,ABCB1,ABCB11,ABCB4,ABCC2,ABCG1,ABCG5,ABCG8,ACACB,ACAT1,ACAT2,ACE,ACOT13,ACSBG1,ADCY10,ADCY8,ADCYAP1,ADGRF5,ADIPOQ,ADM,ADRA1B,AEBP1,AFP,AGPAT2,AGT,AGTR2,AHR,AKT3,ALB,AMH,ANGPTL3,ANGPTL4,ANGPTL6,ANXA6,APOA1,APOA2,APOA4,APOA5,APOB,APOBEC1,APOC1,APOC3,APOE,APOM,APP,AQP12A/AQP12B,AQP8,AR,ATF3,ATP1A1,AVPR1B,B4GALNT1,BCL2,BDNF,BHMT,BMP7,BRCA1,BSCL2,CALCA,CARTPT,CASP1,CAV3,CBS/CBSL,CD36,CD4,CDH5,CD…	351
Nervous System Development and Function	development of central nervous system	3.3e-21		0.694	AATK,ABL1,ABR,ADAM19,ADCYAP1,ADCYAP1R1,ADGRA2,ADGRB1,ADGRG1,ADORA2A,AFF2,AGER,AGTPBP1,AGTR2,AK7,ALDH1A2,ALDH1A3,ALDH5A1,ANK3,APBB1,APH1A,APLP1,APOE,APP,ARHGAP11B,ARL6,ASCL1,ASPA,ASPM,ATP2B2,B3GNT5,BBS1,BBS2,BCL11B,BCL2,BCL2L1,BDNF,BHLHE22,BMP2,BMP4,BMP5,BMP7,BRCA2,BTC,BTG2,C11orf63,CACNA1A,CASP3,CASP9,CBS/CBSL,CC2D2A,CCDC85C,CCKAR,CCL21,CD82,CDCA7L,CDH2,CDK5R2,CDK5RAP3,CDK6,CDKN2A,CDON,CEP290,CHL…	422
Tissue Morphology	quantity of cells	1.7e-54		0.678	A2M,ABCA3,ABCA4,ABCB1,ABCC10,ABCG1,ABL1,ACAN,ACAT1,ACVR1C,ADAM12,ADAM17,ADAM8,ADAM9,ADAMTS1,ADAMTS12,ADCYAP1,ADD2,ADGRE5,ADGRF5,ADIPOQ,ADM,ADORA2A,ADORA3,ADRA1B,AGER,AGR2,AGT,AGTR1,AGTR2,AHR,AKAP5,AKT3,ALDH1A2,ALDH2,ALK,ALOX15B,ALOX5,ALPL,AMH,ANK3,ANPEP,ANXA1,AOC3,APCS,APLP1,APOA1,APOA4,APOB,APOBEC1,APOD,APOE,APP,AQP1,AR,ARHGEF5,ARID3A,ARID5A,ASCL1,ATF3,ATP2B2,ATP4A,ATP6AP2,AVPR1B,B2M,B3GNT5,B4GA…	1195
Cancer, Gastrointestinal Disease, Organismal Injury and Abnormalities	gastroesophageal cancer	7.3e-40		0.663	A2M,AATK,ABCA10,ABCA2,ABCA8,ABCB1,ABCB5,ABCC1,ABCC8,ABCC9,ABL1,ACMSD,ACO1,ACOT12,ACSF2,ACTN2,ADAM12,ADAM28,ADAM7,ADAM9,ADAMTS10,ADAMTS16,ADAMTS9,ADARB1,ADCK1,ADCY2,ADCY5,ADCY8,ADCY9,ADRA1A,AFAP1L1,AFF2,AGBL4,AGXT,AHNAK,AIM1L,AIM2,AJAP1,AKAP2,AKAP6,AKNAD1,ALDH2,ALDOB,ALPPL2,ALX3,AMHR2,AMZ1,ANK3,ANPEP,ANTXR1,ANTXR2,ANXA1,AOX1,AP3M2,APBA2,APBB1,APOB,APOE,AR,ARHGAP20,ARHGAP32,ARHGEF10,ARHGEF18,ARID3A…	1130
Cancer, Gastrointestinal Disease, Organismal Injury and Abnormalities	gastric cancer	5.87e-30		0.663	A2M,AATK,ABCA10,ABCA2,ABCB1,ABCB5,ABCC1,ABCC8,ABCC9,ABL1,ACMSD,ACO1,ACOT12,ACTN2,ADAM12,ADAM28,ADAM7,ADAM9,ADAMTS10,ADAMTS16,ADAMTS9,ADARB1,ADCK1,ADCY2,ADCY5,ADCY8,ADCY9,ADRA1A,AFAP1L1,AFF2,AGXT,AHNAK,AIM1L,AIM2,AJAP1,AKAP2,ALPPL2,ALX3,AMHR2,AMZ1,ANK3,ANTXR1,ANTXR2,ANXA1,AP3M2,APBA2,APBB1,APOE,AR,ARHGAP20,ARHGAP32,ARHGEF10,ARHGEF18,ARID3A,ASCL1,ASTN1,ASXL3,ATAD2,ATP12A,ATP2B2,ATP4A,ATP4B,ATP6V1B1…	916
Cancer, Organismal Injury and Abnormalities, Reproductive System Disease	uterine cancer	1.31e-54		0.651	AACS,AADACL2,AAK1,AASS,ABCA10,ABCA4,ABCA6,ABCA8,ABCA9,ABCB1,ABCB4,ABCB5,ABCC11,ABCC12,ABCC2,ABCC6,ABCC8,ABCC9,ABCD1,ABCG5,ABI2,ABI3BP,ABL1,ABR,ACACB,ACADM,ACADSB,ACBD7,ACE,ACOT12,ACOX1,ACSL1,ACSM1,ACSM2B,ACSM3,ACSS2,ACTC1,ACTG2,ACY1,ADAM19,ADAM7,ADAM9,ADAMTS1,ADAMTS12,ADAMTS16,ADAMTS2,ADAMTS5,ADCY1,ADCY10,ADCY2,ADCY6,ADCY9,ADH1A,ADH1B,ADIPOQ,ADM,ADRA1A,ADRBK2,AFF2,AGAP6 (includes others),AGBL4,AG…	1904
Cellular Development, Cellular Growth and Proliferation, Nervous System Development and Function, Tissue Development	development of neurons	1.51e-38		0.649	A2M,ABI2,ABL1,ACE,ACTB,ACTL6B,ADAM19,ADAP1,ADCY1,ADCYAP1,ADGRB1,ADGRB2,ADGRB3,ADGRE5,ADGRL1,ADGRL3,ADORA2A,AGER,AGTPBP1,AGTR2,AHR,AKAP5,ALK,AMIGO1,ANK3,APOE,APP,AR,AREG,ARHGAP32,ARHGEF5,ARTN,ASCL1,ASPA,ATCAY,ATF3,BBS1,BCL11A,BCL11B,BCL2,BCL2L1,BDNF,BMP2,BMP4,BMP7,BOC,BRSK2,BSN,BTG2,BTG3,C3,CACNA1A,CACNA1H,CACNA1S,CACNB2,CACNB4,CACNG2,CADM1,CALD1,CAMK1D,CAMK1G,CAMK2A,CAMK2B,CAMK4,CAMKK2,CASP3,CBLN…	581
Cancer, Gastrointestinal Disease, Organismal Injury and Abnormalities	colon tumor	1.85e-51		0.633	A2ML1,AADACL3,ABCA10,ABCA2,ABCA3,ABCA6,ABCA9,ABCB1,ABCB4,ABCC8,ABLIM2,ABR,ACACB,ACAN,ACAT1,ACE,ACLY,ACMSD,ACOT2,ACOX1,ACOX2,ACSM3,ACTC1,ACTL6B,ACTN2,ADAM12,ADAM17,ADAM28,ADAM32,ADAM33,ADAM7,ADAMDEC1,ADAMTS1,ADAMTS10,ADAMTS12,ADAMTS14,ADAMTS19,ADAMTS2,ADAMTS3,ADAMTS4,ADAMTSL3,ADCY10,ADCY2,ADCY9,ADK,ADM,ADORA1,ADRA1A,ADRA1D,ADRA2A,ADRA2C,ADSSL1,AEBP1,AFAP1L1,AFF3,AFM,AFP,AGAP6 (includes others),AGB…	2156
Hematological System Development and Function	hemostasis	5.79e-17		0.601	ABCB1,ADAMTS13,ADORA2A,ADRA2A,AGER,ANXA2,ANXA5,APOBEC1,APOE,APOH,APP,AVPR2,BDKRB2,C1QTNF1,C3,C4BPB,C9,CCL11,CCL17,CD209,CD34,CD36,CD40LG,CD59,CD84,CLEC1B,CLEC4M,CLIC1,CPB2,CRP,CSF3,CTSG,CX3CL1,CXCL12,CYP2C9,CYP4F11,CYP4F2,ENTPD2,EPHB2,EPO,F10,F11,F2,F2RL1,F2RL2,F2RL3,F3,F7,F8,F9,FCER1G,FCGR2A,FERMT3,FGA,FGB,FGG,FN1,FOXA2,FYB,FZD6,GAS6,GATA3,GGCX,GP1BA,GP6,GRIK2,GUCY1B3,HNF4A,HRG,HS3ST5,ICAM4,IL10…	151
Cancer, Organismal Injury and Abnormalities	connective or soft tissue tumor	2.96e-28		0.598	A2ML1,ABCA10,ABCA4,ABCA8,ABCB1,ABCB5,ABCC10,ABCC11,ABCC2,ABCC6,ABCG5,ABCG8,ABI2,ABL1,ACACB,ACAD11,ACADS,ACOXL,ACP5,ACSM2A,ACTC1,ACVR1C,ADAM12,ADAM33,ADAM9,ADAMTS14,ADAMTS5,ADAMTSL3,ADAP1,ADARB1,ADCY10,ADCY5,ADGRE5,ADH1A,ADH1B,ADRA1A,ADRA1B,ADRA1D,ADRA2A,ADRA2C,AFAP1L1,AGAP6 (includes others),AGER,AGPAT2,AGR3,AGXT,AHR,AIG1,AKR1C3,AKR1C4,ALDH1A1,ALDH1A3,ALDH1B1,ALDH5A1,ALK,ALOX5AP,ALPL,ALS2CR11,AMH…	968
Cancer, Gastrointestinal Disease, Organismal Injury and Abnormalities	colorectal cancer	3.26e-54		0.595	A2ML1,AADACL3,AASS,ABCA10,ABCA2,ABCA3,ABCA6,ABCA9,ABCB1,ABCB4,ABCC8,ABL1,ABLIM2,ABR,ACACB,ACADS,ACAN,ACAT1,ACE,ACLY,ACMSD,ACOT2,ACOX1,ACOX2,ACSL5,ACSM3,ACTA1,ACTA2,ACTC1,ACTL6B,ACTN2,ADAM12,ADAM17,ADAM28,ADAM32,ADAM33,ADAM7,ADAMDEC1,ADAMTS1,ADAMTS10,ADAMTS12,ADAMTS14,ADAMTS15,ADAMTS19,ADAMTS2,ADAMTS3,ADAMTS4,ADAMTSL3,ADCY10,ADCY2,ADCY9,ADIPOQ,ADK,ADM,ADORA1,ADRA1A,ADRA1B,ADRA1D,ADRA2A,ADRA2C,ADSS…	2464
Cancer, Hematological Disease, Immunological Disease, Organismal Injury and Abnormalities	bone marrow cancer	4.19e-20		0.588	ABCA4,ABCA8,ABCB1,ABCB11,ABCB4,ABCC1,ABCC11,ABHD12B,ABL1,ACADSB,ACAN,ACE,ACER2,ACOXL,ACSM2A,ACSM3,ACTB,ACTL8,ACTN2,ADAMTS14,ADAMTS16,ADAMTS5,ADAP1,ADCY10,ADCY9,ADORA1,ADORA2A,ADORA3,ADRA1A,ADRA1D,ADSSL1,AGAP6 (includes others),AHSG,AJAP1,AK5,AKAP12,AKAP2,AKAP4,AKAP6,AKR1B10,ALAS1,ALDH1A2,ALDH8A1,ALK,ALPK1,ALPP,ALPPL2,AMBN,AMHR2,AMTN,AMY1C (includes others),ANGPTL4,ANK1,ANK2,ANK3,ANKRD20A4 (includ…	878
Cellular Growth and Proliferation, Tissue Development	proliferation of epithelial cells	1.18e-23		0.587	ABCB4,ADIPOQ,ADORA2A,AGR2,AGT,AGTR1,AGTR2,AHR,ALK,AMBN,ANGPTL6,AQP2,AR,AREG,B4GALT1,BCL11B,BCL2,BCL2A1,BMP4,BMP5,BMP6,BMP7,BMX,BNC1,BRCA1,BTC,BTRC,C3,C5AR1,CALB2,CALCA,CASP3,CASR,CCND3,CCNE1,CCNG2,CD109,CD4,CD44,CDC25A,CDH3,CDK4,CDK6,CDKN1C,CDKN2A,CDKN2B,CHGA,CITED2,CLDN6,CNR1,CPB2,CR2,CREB3L3,CRYAB,CSF2,CSMD3,CTNNA1,CXCL12,CXCL14,CXCL3,CXCR2,CXCR3,CYP7B1,DAB2,DLX5,DLX6,DSG4,E2F1,EDN2,EDNRA,EDNRB…	337
Neurological Disease	seizures	5.83e-43		0.586	ABCC8,ABCD2,ADARB1,ADCYAP1,ADGRV1,ADIPOQ,ADK,ADM,AKAP5,AKT3,ALDH5A1,ALPL,ANGPTL4,ANK3,ANKRD37,AP3B2,AP3M2,APP,ARC,ATF3,ATP1A2,ATP6V0A4,B4GALNT1,BAIAP3,BAK1,BDNF,BEND5,BHLHE40,BSN,C10orf10,C3,C9orf3,CA1,CA12,CA13,CA2,CA3,CA4,CA5A,CA6,CA7,CA9,CACNA1A,CACNA1B,CACNA1G,CACNA1H,CACNA1I,CACNA2D1,CACNA2D3,CACNA2D4,CACNB4,CACNG4,CALCRL,CDKL5,CDKN2A,CEMIP,CH25H,CHGB,CHRM1,CHRNA4,CHRNA7,CHRNB4,CHST6,CIT,CIT…	320
Cancer, Neurological Disease, Organismal Injury and Abnormalities	central nervous system tumor	2.18e-22		0.585	ABCA2,ABCA7,ABCA8,ABCC10,ABCC8,ABCG8,ABL1,ACY1,ADAM12,ADAM19,ADAM8,ADAM9,ADAMTS12,ADAMTS13,ADAMTS4,ADAMTS5,ADAMTS8,ADARB1,ADCY8,ADCY9,ADGRB1,ADGRB3,ADGRE5,AGTR1,AK5,AK7,AKAP12,AKAP2,AKNA,AKR1C1/AKR1C2,AKT3,ALAD,ALDOC,ALPK1,ANK2,ANKRD20A4 (includes others),ANKRD30B,ANKRD36,ANXA1,ANXA2,AOAH,AOX1,ARL4C,ASPA,ASPM,ASXL3,ATF5,AXIN2,BCAS1,BCL11A,BCL2,BCL2L1,BEX2,BIN1,BIRC5,BMP6,BOC,BRCA1,BRCA2,BTG2,BUB1…	614
Cancer, Organismal Injury and Abnormalities	neoplasia of epithelial cells	1.05e-52		0.584	AAK1,AASS,AATK,ABCA10,ABCA2,ABCA3,ABCA4,ABCB1,ABCB11,ABCC11,ABCC6,ABCC9,ABCD1,ABCG1,ABHD15,ABL1,ABR,ACAD10,ACAD11,ACADL,ACADS,ACAN,ACE,ACE2,ACOT2,ACOT4,ACOX1,ACOXL,ACSL6,ACSM2A,ACSM2B,ACSM5,ACTC1,ACTG1,ACYP1,ADAD2,ADAM12,ADAM19,ADAM2,ADAM28,ADAM32,ADAM9,ADAMDEC1,ADAMTS10,ADAMTS12,ADAMTS15,ADAMTS19,ADAMTS2,ADAMTS20,ADAMTS6,ADAMTSL3,ADAR,ADCY10,ADCY2,ADCY5,ADCY8,ADCYAP1R1,ADD2,ADH1B,ADH6,ADORA1,AFF…	2162
Cell-To-Cell Signaling and Interaction, Nervous System Development and Function	long-term potentiation	1.36e-18		0.584	ADCY1,ADCY8,ADCYAP1R1,ADD2,ADORA2A,AGER,AKAP5,AP3M2,APOE,APP,AQP4,ARC,B2M,BDNF,C3,CACNA1A,CALB1,CALB2,CALCA,CAMK2A,CAMK2B,CAMK4,CAMKK2,CASP1,CD200,CD247,CDH11,CDH2,CHRM1,CHRM2,CHRM3,CHRNA7,CHST10,CLSTN1,CNR1,CPEB1,CPLX2,CRHR1,CRMP1,CYBB,CYP19A1,CYP46A1,DAO,DGKE,DLG3,DLG4,DOC2A,DPP6,DPYSL4,DRD1,EGFR,EGR1,ELFN1,EPHB2,ERBB4,GABBR1,GABRA5,GABRG2,GAL,GFAP,GNAI1,GRASP,GRIA1,GRIA2,GRIA3,GRIA4,GRIK1,GRIK…	172
Cancer, Gastrointestinal Disease, Organismal Injury and Abnormalities	malignant neoplasm of large intestine	1.5e-105		0.576	A2M,A2ML1,AACS,AADACL2,AADACL3,AAK1,AASS,AATK,ABCA10,ABCA2,ABCA3,ABCA4,ABCA6,ABCA7,ABCA8,ABCA9,ABCB1,ABCB11,ABCB4,ABCC1,ABCC10,ABCC12,ABCC2,ABCC6,ABCC8,ABCC9,ABCD2,ABCG5,ABI3BP,ABL1,ABLIM2,ABR,ABRA,ACAA1,ACACB,ACAD10,ACADS,ACADSB,ACAN,ACAP1,ACAT1,ACE,ACE2,ACLY,ACMSD,ACOT12,ACOT13,ACOT2,ACOX1,ACOX2,ACRBP,ACSL5,ACSM3,ACSS1,ACSS2,ACTA1,ACTA2,ACTC1,ACTG2,ACTL6B,ACTL8,ACTN2,ACY1,ADAD2,ADAM11,ADAM12,AD…	4293
Neurological Disease	seizure disorder	9.65e-43		0.572	ABCB1,ABCC1,ABCC2,ABCC8,ABCD2,ADARB1,ADCYAP1,ADGRV1,ADIPOQ,ADK,ADM,ADRA1A,ADRA1B,ADRA1D,AKAP5,AKT3,ALDH5A1,ALDH7A1,ALPL,ANGPTL4,ANK3,ANKRD37,AP3B2,AP3M2,APOE,APP,ARC,ATF3,ATP1A2,ATP6V0A4,B4GALNT1,BAIAP3,BAK1,BDNF,BEND5,BHLHE40,BSN,C10orf10,C3,C9orf3,CA1,CA12,CA13,CA2,CA3,CA4,CA5A,CA6,CA7,CA9,CACNA1A,CACNA1B,CACNA1C,CACNA1D,CACNA1G,CACNA1H,CACNA1I,CACNA1S,CACNA2D1,CACNA2D3,CACNA2D4,CACNB4,CACNG4,C…	378
Psychological Disorders	Mood Disorders	7e-20		0.561	A2M,ABCB1,ACAD11,ACE,ACTL6B,ADAMTS14,ADM,ADORA2A,ADRA1A,ADRA1B,ADRA1D,ADRA2A,ADRA2C,AGTR1,AHCY,ALB,ALDH5A1,ANK3,ANKHD1/ANKHD1-EIF4EBP3,ANXA6,APOD,APOE,APP,AQP4,AR,ATP1A3,B2M,BCL2,BDNF,BTG2,CA1,CA10,CA12,CA13,CA2,CA3,CA4,CA5A,CA6,CA7,CA9,CACNA1C,CACNA1D,CACNA1G,CACNA1H,CACNA1I,CACNA1S,CACNA2D1,CACNB2,CACNB4,CAD,CAMK2A,CAPN6,CARTPT,CASQ1,CCKBR,CHGA,CHRM1,CHRM2,CHRM3,CHRNA4,CHRNA7,COX6C,CPLX1,CRH,CR…	275
Cancer, Organismal Injury and Abnormalities, Reproductive System Disease	uterine carcinoma	3.65e-31		0.555	AACS,AADACL2,AAK1,AASS,ABCA10,ABCA4,ABCA6,ABCA8,ABCA9,ABCB1,ABCB4,ABCB5,ABCC11,ABCC12,ABCC2,ABCC6,ABCC8,ABCC9,ABCD1,ABCG5,ABI2,ABI3BP,ABL1,ABR,ACACB,ACADM,ACADSB,ACBD7,ACE,ACOT12,ACOX1,ACSL1,ACSM1,ACSM2B,ACSM3,ACSS2,ACTC1,ACY1,ADAM19,ADAM7,ADAM9,ADAMTS1,ADAMTS12,ADAMTS16,ADAMTS2,ADCY1,ADCY10,ADCY2,ADCY6,ADCY9,ADIPOQ,ADM,ADRA1A,ADRBK2,AFF2,AGAP6 (includes others),AGBL4,AGPAT2,AGPAT4,AGT,AGTPBP1,AG…	1669
Nutritional Disease	obesity	6.42e-35		0.539	ABCC8,ABCG1,ACACB,ACE,ACE2,ACOX1,ADAM12,ADAMTS1,ADARB1,ADGRE1,ADIPOQ,ADORA1,ADORA2A,ADRA1A,ADRA1B,ADRA2A,ADRA2C,AEBP1,AGT,AGTR1,AGTR2,AHNAK,AHSG,ALDH5A1,AMOT,ANG,ANGPTL4,ANGPTL6,APOB,APOC3,APOE,AQP7,AR,ASAH2,ATF3,ATP4A,ATP4B,B3GNT5,BBS1,BBS2,BCAT2,BCHE,BDNF,BSCL2,C1QL3,C1QTNF1,C3,CA1,CA12,CA13,CA2,CA3,CA4,CA5A,CA6,CA7,CA9,CACNA1B,CACNA1G,CACNA1H,CACNA1I,CALCB,CAMKK2,CARTPT,CASP1,CCKBR,CCL2,CCND3,…	348
Digestive System Development and Function	development of gastrointestinal tract	2.81e-16		0.539	AGR2,AMTN,ANTXR1,AXIN2,BARX1,BCL11B,BCL2,BCL2L11,BDNF,BMP2,BMP4,BMP7,BNC2,CASP9,CCKBR,CDKN2A,CDON,CDX2,CLDN18,CLDN5,COL10A1,COL11A2,COL19A1,COL2A1,CSRNP1,CTSK,CYP26B1,DCHS1,DLX1,DLX2,DLX3,DLX5,DLX6,EDAR,EDARADD,EDNRB,EGFR,ENAM,EPHB2,EPHB3,ERBB3,ETV1,EYA1,FAT4,FGF20,FGF8,FGF9,FGFR1,FGFR2,FGFR3,FN1,FOXC1,FOXE1,FOXF1,FOXF2,FOXJ1,FOXM1,FRAS1,FST,FZD1,FZD2,GAD1,GATA3,GATA4,GJA1,GLI1,GLI2,GRHL3,GSC,HAN…	177
Embryonic Development, Organismal Development	development of abdomen	2.72e-28		0.519	AACS,ABL1,ACADM,ACE,ADAM17,ADAMTS1,ADAMTS16,ADAR,ADCYAP1,ADIPOQ,ADM,AEBP1,AGER,AGPAT2,AGT,AGTR1,AGTR2,AHR,ALB,ALDH1A1,ALDH1A2,ALDH1A3,AMH,AMHR2,ANXA2,ANXA4,APH1A,APLN,APOA1,APOE,AQP1,AR,AREG,ASCL1,ASL,ATF3,ATP12A,B4GALT1,BARX1,BCL2,BCL2L1,BCL2L11,BCL3,BDKRB2,BDNF,BICC1,BMP2,BMP4,BMP6,BMP7,BRCA2,CACNA1D,CACNB4,CADM1,CAMK4,CASP9,CAT,CCND3,CCR7,CD14,CD44,CD80,CDH16,CDH17,CDH4,CDH5,CDH6,CDKN2A,CDKN2B…	406
Cancer, Gastrointestinal Disease, Organismal Injury and Abnormalities	intestinal carcinoma	3.18e-49		0.518	A2ML1,AADACL3,AASS,ABCA10,ABCA2,ABCA3,ABCA6,ABCA9,ABCB1,ABCB4,ABCC8,ABLIM2,ABR,ACACB,ACAN,ACAT1,ACE,ACLY,ACMSD,ACOT2,ACOX1,ACOX2,ACSM3,ACTA1,ACTC1,ACTL6B,ACTN2,ADAM28,ADAM32,ADAM33,ADAM7,ADAMDEC1,ADAMTS10,ADAMTS12,ADAMTS14,ADAMTS15,ADAMTS19,ADAMTS2,ADAMTS3,ADAMTS4,ADAMTSL3,ADCY10,ADCY2,ADCY9,ADK,ADM,ADORA1,ADRA1A,ADRA1D,ADSSL1,AEBP1,AFAP1L1,AFF3,AFM,AFP,AGAP6 (includes others),AGBL4,AGL,AGMAT,AGT…	2108
Cancer, Gastrointestinal Disease, Organismal Injury and Abnormalities	upper gastrointestinal tract tumor	5.32e-50		0.517	A2M,AATK,ABCA10,ABCA2,ABCA8,ABCB1,ABCB5,ABCC1,ABCC8,ABCC9,ABL1,ACMSD,ACO1,ACOT12,ACSF2,ACTC1,ACTN2,ADAM12,ADAM28,ADAM7,ADAM9,ADAMTS10,ADAMTS16,ADAMTS9,ADARB1,ADCK1,ADCY2,ADCY5,ADCY8,ADCY9,ADRA1A,AFAP1L1,AFF2,AGBL4,AGXT,AHNAK,AHR,AIM1,AIM1L,AIM2,AJAP1,AKAP2,AKAP6,AKNAD1,ALDH2,ALDOB,ALPPL2,ALX3,AMHR2,AMZ1,ANK3,ANPEP,ANTXR1,ANTXR2,ANXA1,AOX1,AP3M2,APBA2,APBB1,APOB,APOE,AQP7,AR,ARHGAP20,ARHGAP32,ARHG…	1298
Embryonic Development, Organismal Development	development of head	8.62e-42		0.517	AATK,ABCA4,ABCC6,ABI2,ABL1,ABR,ADAM17,ADAM19,ADAM9,ADAMTS9,ADCY1,ADCYAP1,ADCYAP1R1,ADGRA2,ADGRB1,ADGRG1,ADGRV1,ADORA2A,AFF2,AGTPBP1,AGTR2,AK7,ALDH1A1,ALDH1A2,ALDH1A3,AMTN,ANGPTL3,ANGPTL4,ANK3,ANTXR1,AP1S2,APBB1,APH1A,APLP1,APOB,APOE,APP,AQP1,AQP5,ARHGAP11B,ARL6,ASCL1,ASPA,ASPM,ATP1B2,ATP2B2,ATP6AP2,ATP6V1B1,AXIN2,BARX1,BBS1,BBS2,BCL11B,BCL2,BCL2L1,BCL2L11,BDNF,BFSP1,BFSP2,BHLHE22,BMP2,BMP4,BMP5,B…	691
Cardiovascular Disease, Organismal Injury and Abnormalities	failure of heart	2.23e-16		0.513	ACE,ACE2,ADIPOQ,ADM,ADRA1A,ADRA1B,ADRA1D,ADRA2A,ADRA2C,AGTR1,ANK2,AOC3,APLN,AQP2,AR,ATP1A1,ATP1A2,ATP1A3,ATP1A4,ATP4A,ATP4B,AVPR2,BCL2L1,BIRC3,BIRC5,CA1,CA12,CA13,CA2,CA3,CA4,CA5A,CA6,CA7,CA9,CACNA1A,CACNA1B,CACNA1C,CACNA1D,CACNA1S,CACNA2D1,CACNB2,CACNB4,CASP1,CASP8,CD36,CDK4,CDS1,CDS2,CRP,CRYAB,CTGF,CYP2C19,DES,DHFR,DRD1,DRD4,DSG2,E2F1,EPHA3,EPO,ESRRA,F10,FADD,FOSL1,FOXO1,GAB1,GAB2,GATA4,GCG,GHR…	171
Cancer, Hematological Disease, Immunological Disease, Organismal Injury and Abnormalities	acute myeloid leukemia	2.48e-20		0.492	ABCA4,ABCA8,ABCB1,ABCB11,ABCB4,ABCC1,ABCC11,ABHD12B,ABL1,ACADSB,ACAN,ACE,ACER2,ACOXL,ACSM2A,ACSM3,ACTB,ACTL8,ACTN2,ADAMTS14,ADAMTS16,ADAMTS5,ADAP1,ADCY10,ADCY9,ADORA1,ADORA2A,ADORA3,ADRA1A,ADRA1D,ADSSL1,AGAP6 (includes others),AHSG,AJAP1,AK5,AKAP12,AKAP2,AKAP4,AKAP6,AKR1B10,ALAS1,ALDH1A2,ALDH8A1,ALK,ALPK1,ALPP,ALPPL2,AMBN,AMHR2,AMTN,AMY1C (includes others),ANGPTL4,ANK1,ANK2,ANK3,ANKRD20A4 (includ…	847
Cancer, Organismal Injury and Abnormalities	squamous-cell carcinoma	9.04e-53		0.483	AAK1,AASS,AATK,ABCA10,ABCA2,ABCA3,ABCA4,ABCB1,ABCB11,ABCC11,ABCC6,ABCC9,ABCD1,ABCG1,ABHD15,ABL1,ABR,ACAD10,ACAD11,ACADL,ACADS,ACAN,ACE,ACE2,ACOT2,ACOT4,ACOX1,ACOXL,ACSL6,ACSM2A,ACSM2B,ACSM5,ACTC1,ACTG1,ACYP1,ADAD2,ADAM12,ADAM19,ADAM2,ADAM28,ADAM32,ADAM9,ADAMDEC1,ADAMTS10,ADAMTS12,ADAMTS15,ADAMTS19,ADAMTS2,ADAMTS20,ADAMTS6,ADAMTSL3,ADAR,ADCY10,ADCY2,ADCY5,ADCY8,ADCYAP1R1,ADD2,ADH1B,ADH6,ADORA1,AFF…	2159
Cancer, Hematological Disease, Immunological Disease, Organismal Injury and Abnormalities	acute leukemia	5.21e-21		0.482	ABCA10,ABCA4,ABCA8,ABCB1,ABCB11,ABCB4,ABCC1,ABCC11,ABHD12B,ABL1,ACADSB,ACAN,ACE,ACER2,ACOXL,ACSM2A,ACSM3,ACTB,ACTG1,ACTL8,ACTN2,ADAMTS14,ADAMTS16,ADAMTS5,ADAP1,ADARB2,ADCY10,ADCY9,ADORA1,ADORA2A,ADORA3,ADRA1A,ADRA1D,ADSSL1,AGAP6 (includes others),AHSG,AJAP1,AK5,AKAP12,AKAP2,AKAP4,AKAP6,AKR1B10,ALAS1,ALDH1A2,ALDH8A1,ALK,ALPK1,ALPP,ALPPL2,AMBN,AMHR2,AMTN,AMY1C (includes others),ANGPTL4,ANK1,ANK2,AN…	905
Cell-To-Cell Signaling and Interaction, Cellular Assembly and Organization	assembly of cell-cell contacts	4.28e-17		0.48	ACTL6B,ADGRB1,ADGRB2,ADGRB3,ADGRE5,ADGRL1,ADGRL3,AMIGO1,AMOT,APP,ARHGEF5,BDNF,BSN,CACNA1A,CACNA1S,CACNB2,CACNB4,CACNG2,CADM1,CASR,CBLN1,CBLN2,CD44,CDH2,CDH5,CHGA,CHRM1,CHRNA7,CHRNE,CLDN1,CLDN11,CLDN19,CLDN2,CLDN3,CLDN4,CLDN5,CLSTN1,CLSTN2,CNTN1,COL4A1,COL4A5,COLQ,CRB3,CTNNA1,CUX2,CYP19A1,DCLK1,DLG3,DLG4,DLGAP3,DMD,DNM3,DOK7,DSG1,DSP,EFNA5,EPHA3,EPHA7,EPHB2,EPHB3,ERBB4,F2,F7,FGFR2,FZD1,GHRL,GJA1,G…	183
Embryonic Development, Organismal Development	development of body axis	9.74e-44		0.462	AATK,ABCA4,ABCC6,ABI2,ABL1,ABR,ADAM17,ADAM19,ADAM9,ADAMTS9,ADCY1,ADCYAP1,ADCYAP1R1,ADGRA2,ADGRB1,ADGRG1,ADGRV1,ADORA2A,AFF2,AGTPBP1,AGTR2,AK7,ALDH1A1,ALDH1A2,ALDH1A3,AMTN,ANGPTL3,ANGPTL4,ANK3,ANTXR1,AP1S2,APBB1,APH1A,APLP1,APOB,APOE,APP,AQP1,AQP5,ARC,ARHGAP11B,ARL6,ASCL1,ASPA,ASPM,ATP1B2,ATP2B2,ATP6AP2,ATP6V1B1,AURKA,AXIN2,BARX1,BBS1,BBS2,BCL11B,BCL2,BCL2L1,BCL2L11,BDNF,BFSP1,BFSP2,BHLHE22,BMP2,B…	740
Endocrine System Development and Function, Small Molecule Biochemistry	metabolism of hormone	2.73e-22		0.46	ADCY10,ADCYAP1,ADM,AFP,AGT,AKR1C1/AKR1C2,AKR1C3,AKR1C4,AKR1D1,AMH,AR,ATF3,BBS1,BMP2,BMP4,BMP6,BMP7,CACNA1A,CD14,CGA,CGB3 (includes others),CNR1,CORIN,CRH,CRHBP,CRHR1,CRYM,CSF2,CX3CL1,CXCL10,CYP11A1,CYP17A1,CYP19A1,CYP1A1,CYP21A2,CYP2C19,CYP2C9,CYP3A4,CYP3A5,CYP3A7,DAGLA,DBI,DDO,DDX25,DHRS9,DIO1,DIO2,DIO3,DUOX2,ECE2,EGFR,ELOVL7,EPHX1,ESR1,ETV1,FDX1,FDXR,FGF2,FGF7,FGF8,FGF9,FOXA1,FOXE1,G6PC,GCG,GCN…	148
Endocrine System Disorders, Gastrointestinal Disease	pancreatic mass	1.08e-44		0.449	AAK1,AATK,ABCA3,ABCA7,ABCA9,ABCB11,ABCB4,ABCC10,ABCC9,ABI3BP,ABL1,ABRA,ACAN,ACAP1,ACE2,ACO1,ACOT4,ACOXL,ACSF2,ACTBL2,ACTN2,ADAD2,ADAM11,ADAM12,ADAM17,ADAM2,ADAM33,ADAM9,ADAMTS1,ADAMTS10,ADAMTS13,ADAMTS15,ADAMTS19,ADAMTS2,ADAMTS20,ADAMTS3,ADAMTS5,ADAMTSL3,ADAP1,ADAR,ADARB2,ADCY1,ADCY8,ADCYAP1,ADCYAP1R1,ADH4,ADIPOQ,ADRA1A,ADRA2A,ADRA2C,AFF2,AFF3,AGER,AGL,AGR2,AGT,AGTPBP1,AGXT2,AHR,AIM1L,AIM2,AJAP1,…	1512
Cell Morphology, Cellular Assembly and Organization, Cellular Function and Maintenance	formation of cellular protrusions	1.79e-23		0.432	A2M,ABI2,ABL1,ACAP1,ACE,ACKR1,ACTB,ACTN2,ADAP1,ADCY1,ADCYAP1,ADGRB1,ADGRB3,ADGRF5,ADIPOQ,ADORA2A,AGER,AGT,AGTPBP1,AGTR2,AHR,AKAP12,AKAP5,AMHR2,AMIGO1,ANGPTL4,ANK3,ANPEP,APOE,APP,AQP1,AR,ARAP1,AREG,ARHGAP24,ARHGAP32,ARHGAP8/PRR5-ARHGAP8,ARHGEF5,ARL6,ASAP1,ASCL1,ATCAY,ATF3,AURKA,BBS1,BBS2,BCL11A,BCL11B,BCL2,BDNF,BMP2,BMP6,BMP7,BOC,BRSK2,BSN,BTG2,BTG3,C3,CACNA1A,CACNA1H,CALD1,CAMK1D,CAMK1G,CAMK2A,CA…	593
Organismal Injury and Abnormalities, Renal and Urological Disease	chronic renal failure	3.21e-19		0.419	ACE,ADIPOQ,ADM,ADORA1,ADORA2A,AGT,AGTR1,AGTR2,AMY2A,APOB,AR,BUB1B,C3,CACNA1C,CACNA1D,CACNA1S,CACNA2D1,CACNB2,CAMLG,CASR,CD1D,COG2,COL4A3,CSF3,CYP1A1,CYP2B6,CYP2D6,CYP3A4,DACT3,DCN,DRD1,DRD4,EPO,F10,F2,FCGR1A,FCGR1B,FCGR2A,FCGR2B,FCGR2C,FCGR3A/FCGR3B,GABRA1,GABRA2,GABRA3,GABRA4,GABRA5,GABRB1,GABRB2,GABRD,GABRE,GABRG1,GABRG2,GABRG3,GABRP,GHR,GLIS2,GRIA1,GSS,HGF,HMGCR,IDO1,IMPDH1,KCNN4,KCP,KNG1,LGMN…	115
Dermatological Diseases and Conditions	psoriasis	1.33e-19		0.413	A2M,ABCA8,ABCC1,ACPP,ACTA2,ADAM12,ADAM17,ADAMDEC1,ADAR,ADCY10,ADGRE5,ADM,ADORA3,AGER,AIM1,ALDH1A3,ALOX12B,ALOX15B,ANXA1,ANXA2,ANXA8/ANXA8L1,APOBEC3A,APOC1,APOD,APOE,ARG1,ARPC1B,ATP12A,ATP1B1,ATP4A,ATP4B,BCL2L1,C10orf99,C3,C3AR1,CALML5,CAMLG,CAMP,CARD14,CASP4,CCL2,CCL20,CCND3,CCR2,CD36,CD4,CDHR1,CDKN1C,CDSN,CFD,CFL1,CHIT1,CHRNA3,CHRNA7,CKMT1A/CKMT1B,CLCA2,CLEC3B,CNN1,COL14A1,CRABP2,CRAT,CRH,CRIP1,…	378
Cancer, Organismal Injury and Abnormalities, Reproductive System Disease	malignant neoplasm of male genital organ	1.51e-18		0.412	ABL1,ACADS,ACAN,ACO1,ACOT13,ACP5,ACPP,ACTC1,ADAM17,ADAM32,ADAM9,ADAMDEC1,ADAMTS13,ADAMTS2,ADAMTS20,ADAMTS3,ADAMTSL3,ADAP2,ADGRG1,ADORA2B,AFF2,AFP,AGAP6 (includes others),AGER,AGR2,AGT,AGTR1,AHNAK,AIM1,AKNAD1,AKR1C3,AKT3,ALB,ALDH1A2,ALDH7A1,ALK,ALPL,ALPP,AMFR,ANKRD1,ANKRD30A,ANKRD36,ANTXR1,ANTXR2,ANXA10,ANXA11,ANXA2,APOA1,APOA2,APOD,APOLD1,AQP7,AQP8,AR,ARRB2,ART4,ASS1,ATP11A,ATP1A2,ATP2B4,ATRNL1,A…	741
Cellular Development, Cellular Growth and Proliferation, Nervous System Development and Function, Tissue Development	proliferation of neuronal cells	4.69e-17		0.412	A2M,AATK,ABL1,ACAN,ACSL6,ADAM17,ADCY10,ADCY6,ADCYAP1,ADCYAP1R1,ADORA2A,AGER,ALPP,ANK3,APBA2,APBB1,APOE,APP,AR,ARG1,ARHGAP32,ARTN,ASCL1,ASPM,B2M,BCL2,BDNF,BMP2,BMP4,BMP6,BMP7,BRSK2,BTC,BTG3,CABLES1,CALB1,CAMK2A,CAMK2B,CAMK4,CAMKK2,CAT,CCDC120,CDH2,CDK1,CDK5R2,CDKL5,CHL1,CNP,CNR1,CNTF,CNTN2,COLQ,CSF3,CSNK1E,CSRP1,CTNNA1,CX3CL1,CXCL12,CXCL5,CXCL9,CYP19A1,DAGLA,DAGLB,DCLK1,DCX,DDR1,DIXDC1,DLG4,DLX5,D…	354
Cancer, Endocrine System Disorders, Gastrointestinal Disease, Organismal Injury and Abnormalities	pancreatic tumor	1.73e-44		0.408	AAK1,AATK,ABCA3,ABCA7,ABCA9,ABCB11,ABCB4,ABCC10,ABCC9,ABI3BP,ABL1,ABRA,ACAN,ACAP1,ACE2,ACO1,ACOT4,ACOXL,ACSF2,ACTBL2,ACTN2,ADAD2,ADAM11,ADAM12,ADAM17,ADAM2,ADAM33,ADAM9,ADAMTS1,ADAMTS10,ADAMTS13,ADAMTS15,ADAMTS19,ADAMTS2,ADAMTS20,ADAMTS3,ADAMTS5,ADAMTSL3,ADAP1,ADAR,ADARB2,ADCY1,ADCY8,ADCYAP1,ADCYAP1R1,ADH4,ADIPOQ,ADRA1A,ADRA2A,ADRA2C,AFF2,AFF3,AGER,AGL,AGR2,AGT,AGTPBP1,AGXT2,AHR,AIM1L,AIM2,AJAP1,…	1510
Cancer, Hematological Disease, Immunological Disease, Organismal Injury and Abnormalities	myeloid leukemia	9.8e-20		0.407	ABCA4,ABCA8,ABCB1,ABCB11,ABCB4,ABCC1,ABCC11,ABHD12B,ABL1,ACADSB,ACAN,ACE,ACER2,ACOXL,ACSM2A,ACSM3,ACTB,ACTL8,ACTN2,ADAMTS14,ADAMTS16,ADAMTS5,ADAP1,ADCY10,ADCY9,ADORA1,ADORA2A,ADORA3,ADRA1A,ADRA1D,ADSSL1,AGAP6 (includes others),AHSG,AJAP1,AK5,AKAP12,AKAP2,AKAP4,AKAP6,AKR1B10,ALAS1,ALDH1A2,ALDH8A1,ALK,ALPK1,ALPP,ALPPL2,AMBN,AMHR2,AMTN,AMY1C (includes others),ANGPTL4,ANK1,ANK2,ANK3,ANKRD20A4 (includ…	867
Cell-To-Cell Signaling and Interaction, Cellular Assembly and Organization, Cellular Function and Maintenance	assembly of intercellular junctions	7.24e-17		0.39	ACTL6B,ADGRB1,ADGRB2,ADGRB3,ADGRE5,ADGRL1,ADGRL3,AMIGO1,AMOT,APP,ARHGEF5,BDNF,BSN,CACNA1A,CACNA1S,CACNB2,CACNB4,CACNG2,CADM1,CASR,CBLN1,CBLN2,CD44,CDH2,CDH5,CHGA,CHRM1,CHRNA7,CHRNE,CLDN1,CLDN11,CLDN19,CLDN2,CLDN3,CLDN4,CLDN5,CLSTN1,CLSTN2,CNTN1,COL4A1,COL4A5,COLQ,CRB3,CTNNA1,CUX2,CYP19A1,DCLK1,DLG3,DLG4,DLGAP3,DMD,DNM3,DOK7,DSG1,DSP,EFNA5,EPHA3,EPHA7,EPHB2,EPHB3,ERBB4,F2,F7,FGFR2,FZD1,GHRL,GJA1,G…	182
Nutritional Disease	weight gain	2.71e-27		0.389	A2M,ABCC9,ACE,ADCYAP1,ADIPOQ,ADRA1A,ADRA1B,ADRA1D,ADRA2A,AGT,AGTR2,AHR,AHSG,ALPI,APOA4,APOE,APP,AR,AZGP1,BBS2,BDNF,BHMT,C1QTNF1,C3,CA1,CA12,CA13,CA2,CA3,CA4,CA5A,CA6,CA7,CA9,CACNA1E,CACNA1G,CACNA1H,CACNA1I,CALCA,CALCB,CAMK2B,CARTPT,CASP1,CCDC80,CD36,CDO1,CEP290,CHRM1,CHRM2,CHRM3,CHRNE,CIDEC,CLPS,CNR1,CNTF,CORIN,CRH,CSF2,CSPG4,CYP19A1,CYP1A1,CYP1A2,CYP27B1,CYP2D6,DDO,DIO1,DIO2,DRD1,DRD4,E2F1,ELOVL…	239
Cancer, Organismal Injury and Abnormalities	breast or colorectal cancer	1.3e-73		0.386	A2ML1,AADACL3,AASS,ABCA10,ABCA2,ABCA3,ABCA4,ABCA6,ABCA8,ABCA9,ABCB1,ABCB4,ABCC1,ABCC11,ABCC8,ABL1,ABLIM2,ABR,ACAA1,ACACB,ACADS,ACAN,ACAT1,ACE,ACLY,ACMSD,ACOT2,ACOX1,ACOX2,ACP5,ACPP,ACSL5,ACSM3,ACSS2,ACTA1,ACTA2,ACTC1,ACTL6B,ACTN2,ADAM12,ADAM17,ADAM28,ADAM32,ADAM33,ADAM7,ADAM9,ADAMDEC1,ADAMTS1,ADAMTS10,ADAMTS12,ADAMTS14,ADAMTS15,ADAMTS19,ADAMTS2,ADAMTS20,ADAMTS3,ADAMTS4,ADAMTS5,ADAMTS6,ADAMTS8,ADA…	2960
Neurological Disease	brain lesion	1.02e-17		0.38	ABCA2,ABCA7,ABCC10,ABCG8,ABL1,ACE,ACY1,ADAM12,ADAM19,ADAM9,ADAMTS12,ADAMTS13,ADAMTS4,ADAMTS5,ADAMTS8,ADCY8,ADCY9,ADCYAP1,ADRA1A,ADRA1B,ADRA1D,ADRA2A,ADRA2C,AGTR1,AK7,AKAP2,AKNA,AKR1C1/AKR1C2,ALAD,ALDOC,ALPK1,ANK2,ANKRD30B,ANKRD36,ANXA1,ANXA2,AOAH,AOX1,APOA1,APOB,APP,ASPM,ASXL3,BCHE,BCL11A,BCL2,BCL2L1,BDNF,BIN1,BIRC5,BMP6,BOC,BRCA1,BRCA2,BTG2,BUB1,C16orf71,C6,CA9,CACNA1A,CACNA1B,CACNA1C,CACNA1D,CA…	451
Cancer, Organismal Injury and Abnormalities	soft tissue sarcoma cancer	7.11e-23		0.377	A2ML1,ABCA10,ABCA4,ABCB1,ABCB5,ABCC10,ABCC11,ABCC2,ABCC6,ABCG5,ABCG8,ABL1,ACACB,ACAD11,ACADS,ACOXL,ACSM2A,ACVR1C,ADAM33,ADAM9,ADAMTS14,ADAMTS5,ADAMTSL3,ADAP1,ADCY10,ADCY5,ADH1A,AGAP6 (includes others),AGPAT2,AGR3,AGXT,AHR,AKR1C3,AKR1C4,ALDH1A3,ALDH5A1,ALK,ALOX5AP,ALPL,ALS2CR11,AMPD1,AMTN,ANGPTL4,ANK3,ANPEP,ANXA9,APH1B,APOA4,APOB,APOBEC3H,APOE,APOF,APOH,AR,ARHGEF10,ARMC3,ART4,ASB4,ASPN,ASS1,ATP10A…	671
Auditory and Vestibular System Development and Function, Embryonic Development, Organ Development, Organismal Development, Tissue Development	development of inner ear	1.49e-19		0.371	ABR,ADGRV1,ALDH1A3,ATP2B2,ATP6V1B1,BDNF,BMP2,BMPER,CDH23,CECR2,CHRNA9,COL11A1,COL2A1,CTHRC1,CXCL14,CYS1,CYTL1,DIO2,DLX5,DLX6,DSC1,DUOX2,DVL3,EFNA2,EPHB2,EYA1,FGF20,FGF3,FGF8,FGF9,FGFR1,FGFR2,FGFR3,FOXG1,FOXI1,FRZB,FZD2,FZD3,FZD6,GATA2,GATA3,GBX2,GFI1,GLI2,GRHL3,HLA-A,HLA-DMA,HLA-E,HMX2,HOXA1,HPCA,HPN,IFI16,IGF1,IGF1R,IGFBP7,INSIG1,ITGA8,JAG1,KCNQ1,KCNQ4,LGR5,LIN7A,MAFB,MCOLN3,MYC,MYCN,MYO15A,MYO3…	112
Neurological Disease	chorea	1.19e-30		0.355	A2M,ACADM,ACAT1,ACTB,ACTN2,ADCY2,ADCY5,ADORA2A,ADRA1A,ADRA1B,ADRA1D,ADRA2C,AEBP1,AFM,AHCY,AIG1,ALAS1,ALDH2,ALDH6A1,ANKRD2,APLP1,APOA4,APOD,APOE,AQP1,AQP4,ARHGAP32,ARMCX2,ARMCX3,ARPP21,ASCL1,ATP2A1,ATP2B1,ATP2B2,ATP6AP2,ATP6V1B2,B2M,B3GALT4,B3GNT2,B4GALNT1,BBOX1,BCL11B,BCL2,BCL2L1,BDNF,BHLHE40,C2orf40,C3,C7,C9,CA12,CA2,CACNA2D3,CALB1,CAMK2A,CAMK2B,CAMK4,CAMKK2,CASP1,CASP3,CASP7,CASP8,CASP9,CASQ1,C…	403
Hereditary Disorder, Neurological Disease, Organismal Injury and Abnormalities, Psychological Disorders, Skeletal and Muscular Disorders	Huntington's Disease	2.19e-30		0.355	A2M,ACADM,ACAT1,ACTB,ACTN2,ADCY2,ADCY5,ADORA2A,ADRA1A,ADRA1B,ADRA1D,ADRA2C,AEBP1,AFM,AHCY,AIG1,ALAS1,ALDH2,ALDH6A1,ANKRD2,APLP1,APOA4,APOD,APOE,AQP1,AQP4,ARHGAP32,ARMCX2,ARMCX3,ARPP21,ASCL1,ATP2A1,ATP2B1,ATP2B2,ATP6AP2,ATP6V1B2,B2M,B3GALT4,B3GNT2,B4GALNT1,BBOX1,BCL11B,BCL2,BCL2L1,BDNF,BHLHE40,C2orf40,C3,C7,C9,CA12,CA2,CACNA2D3,CALB1,CAMK2A,CAMK2B,CAMK4,CAMKK2,CASP1,CASP3,CASP7,CASP8,CASP9,CASQ1,C…	401
Tissue Development	development of connective tissue	9.92e-20		0.304	ABL1,ADAM12,ADAMTS1,ADAR,ADIPOQ,ADM,AHR,ALOX5,ANK1,ANXA2,ASAP1,AVPR2,AXIN2,B4GALNT1,BBS1,BBS2,BCL11B,BGN,BIRC5,BMP2,BMP4,BMP7,BMPER,BMPR1B,BPGM,BSCL2,BTC,CACNA1H,CALD1,CASP3,CASP8,CASP9,CCL11,CCL2,CCL3,CD44,CD70,CDH11,CDK4,CDKN2A,CHPF,CHST13,CIITA,CITED2,CLCN2,CLEC1B,CLEC3B,CLEC5A,COL11A1,COL11A2,COL2A1,COL9A1,CREB3L2,CSF2,CSF3,CSGALNACT1,CSPG4,CTGF,CXCL11,CYP19A1,CYP1A1,CYP1A2,CYR61,DKK2,DLK1,DL…	278
Cancer, Endocrine System Disorders, Organismal Injury and Abnormalities	endocrine gland tumor	1.37e-24		0.285	ABCA2,ABCA4,ABCA8,ABCC10,ABCD1,ABHD15,ABL1,ABLIM2,ACAN,ACOT2,ACSM2A,ACTA2,ADAMTS1,ADAMTS10,ADAMTS14,ADAMTS16,ADAMTS8,ADAMTSL2,ADAMTSL5,ADARB1,ADCY2,ADCY9,ADCYAP1,ADRA1A,ADRA1B,ADRA1D,ADRA2A,ADRA2C,ADSSL1,AEBP1,AGAP6 (includes others),AGTR1,AHNAK,AIG1,AKAP12,AKAP2,AKR1B10,ALDH1A2,ALDH2,ALDOC,ALG1L,ALK,ALOX12,ALOX15B,ALOX5,ALPPL2,AMH,AMOT,AMY1C (includes others),AMY2A,ANKLE1,ANKRD20A4 (includes oth…	965
Cell-To-Cell Signaling and Interaction	aggregation of cells	5.66e-17		0.285	ACTB,ACTG1,ADAMTS13,ADIPOQ,ADORA2A,ADORA2B,ADRA2A,AGER,AKT3,ALB,ALOX12,AMOT,ANO7,APCS,APP,ATP1B1,BDNF,BMP7,BSCL2,C1QTNF1,C3,C4BPA,CADM1,CCL11,CCL17,CCR4,CD209,CD36,CD4,CD40,CD40LG,CD44,CDH11,CDH17,CDH2,CDH3,CDHR5,CDSN,CEACAM5,CES1,CITED1,CLEC1B,CLIC1,CMIP,COL14A1,CP,CRP,CSF3,CSRP1,CTSG,CXCL10,CXCL12,CXCL9,CXCR3,CYP2C19,DAB1,DAB2,DMBT1,DSC2,DSG2,EFNA4,EGFR,EPCAM,EPHB1,F11,F2,F2RL3,F3,FCER1G,FCGR2A…	220
Cancer, Organismal Injury and Abnormalities	neck neoplasm	5.43e-18		0.277	ABCA2,ABCA8,ABCC10,ABCD1,ABHD15,ABLIM2,ACAN,ACOT2,ACSM2A,ADAMTS1,ADAMTS10,ADAMTS14,ADAMTS16,ADAMTS8,ADAMTSL2,ADAMTSL5,ADARB1,ADCY2,ADCY9,ADCYAP1,ADRA1D,ADRA2C,ADSSL1,AGAP6 (includes others),AHNAK,AIG1,AKAP12,AKAP2,AKR1B10,AKR1C3,ALG1L,ALK,ALOX12,ALOX15B,ALOX5,ALPPL2,AMH,AMOT,AMY1C (includes others),AMY2A,ANKLE1,ANKRD20A4 (includes others),ANKRD24,ANKRD30A,ANKRD30B,ANKRD36,ANKRD9,ANO8,ANO9,ANXA1,A…	823
Cancer, Endocrine System Disorders, Organismal Injury and Abnormalities	thyroid gland tumor	2.48e-17		0.277	ABCA2,ABCA8,ABCC10,ABCD1,ABHD15,ABLIM2,ACAN,ACOT2,ACSM2A,ADAMTS1,ADAMTS10,ADAMTS14,ADAMTS16,ADAMTS8,ADAMTSL2,ADAMTSL5,ADARB1,ADCY2,ADCY9,ADCYAP1,ADRA1D,ADRA2C,ADSSL1,AGAP6 (includes others),AHNAK,AIG1,AKAP12,AKAP2,AKR1B10,ALG1L,ALK,ALOX12,ALOX15B,ALOX5,ALPPL2,AMH,AMOT,AMY1C (includes others),AMY2A,ANKLE1,ANKRD20A4 (includes others),ANKRD24,ANKRD30A,ANKRD30B,ANKRD36,ANKRD9,ANO8,ANO9,ANXA2,ANXA5,AP…	813
Behavior	anxiety	1.6e-17		0.271	ADCY8,ADCYAP1,ADCYAP1R1,ADORA1,ADORA2A,ADRA2A,AGER,AKAP5,APBA2,APOE,APP,ATP1A2,BAIAP3,BDNF,BMPR1B,C3,CAMK2A,CAMK2B,CAMK4,CARTPT,CCK,CCR2,CDKL5,CHL1,CHRNA4,CHRNA7,CNR1,CORT,CRH,CRHBP,CRHR1,CSGALNACT1,DBH,DLG4,DLGAP3,DRD4,DUSP1,EFNA2,ELAVL4,ERBB4,FEV,FGF2,FGF9,FOS,FOXM1,GABBR1,GABBR2,GABRD,GABRG2,GAD2,GAL,GALR1,GCGR,GIT1,GPR26,GRIA1,GRIA4,GRIN2A,GRIN2B,GRIN3B,GRM2,GRM5,GRM8,HDAC6,HDC,HOMER1,HRH3,HS…	141
Cancer, Gastrointestinal Disease, Organismal Injury and Abnormalities	intestinal cancer	2.35e-105		0.222	A2M,A2ML1,AACS,AADACL2,AADACL3,AAK1,AASS,AATK,ABCA10,ABCA2,ABCA3,ABCA4,ABCA6,ABCA7,ABCA8,ABCA9,ABCB1,ABCB11,ABCB4,ABCC1,ABCC10,ABCC12,ABCC2,ABCC6,ABCC8,ABCC9,ABCD2,ABCG5,ABI3BP,ABL1,ABLIM2,ABR,ABRA,ACAA1,ACACB,ACAD10,ACADS,ACADSB,ACAN,ACAP1,ACAT1,ACE,ACE2,ACLY,ACMSD,ACOT12,ACOT13,ACOT2,ACOX1,ACOX2,ACRBP,ACSL5,ACSM3,ACSS1,ACSS2,ACTA1,ACTA2,ACTC1,ACTG2,ACTL6B,ACTL8,ACTN2,ACY1,ADAD2,ADAM11,ADAM12,AD…	4301
Endocrine System Disorders, Gastrointestinal Disease, Metabolic Disease	diabetes mellitus	2.57e-29		0.215	A2M,AACS,ABCC8,ABCG1,ACAA1,ACAD10,ACE,ACE2,ACO1,ACSL1,ACTA2,ADAMTS2,ADAMTS6,ADAMTS9,ADCY1,ADCY5,ADIPOQ,ADORA2B,ADRA1A,ADRA1B,ADRA1D,ADRA2A,ADRA2C,AEBP1,AGER,AGT,AGTR1,AHSG,AIM2,AKR1C3,ALB,ALDH1A1,ALDH2,ALOX12,ALOX5AP,ALPL,AMY2A,ANK2,ANXA1,ANXA11,ANXA5,AOC3,APLN,APOA1,APOB,APOC1,APOC3,APOD,APOE,APOM,AQP1,AQP5,AR,ATP10A,ATP10B,ATP1A2,ATP4A,ATP4B,B2M,BANK1,BATF3,BCL2,BCL2L1,BCL2L11,BDNF,BLK,BMP2,BMP…	714
Cancer, Organismal Injury and Abnormalities	squamous cell tumor	6.54e-53		0.211	AAK1,AASS,AATK,ABCA10,ABCA2,ABCA3,ABCA4,ABCB1,ABCB11,ABCC11,ABCC6,ABCC9,ABCD1,ABCG1,ABHD15,ABL1,ABR,ACAD10,ACAD11,ACADL,ACADS,ACAN,ACE,ACE2,ACOT2,ACOT4,ACOX1,ACOXL,ACSL6,ACSM2A,ACSM2B,ACSM5,ACTC1,ACTG1,ACYP1,ADAD2,ADAM12,ADAM19,ADAM2,ADAM28,ADAM32,ADAM9,ADAMDEC1,ADAMTS10,ADAMTS12,ADAMTS15,ADAMTS19,ADAMTS2,ADAMTS20,ADAMTS6,ADAMTSL3,ADAR,ADCY10,ADCY2,ADCY5,ADCY8,ADCYAP1R1,ADD2,ADH1B,ADH6,ADORA1,AFF…	2160
Organismal Development	development of genitourinary system	2.25e-16		0.197	ABL1,ACE,ACOX1,ACRBP,ADAM28,ADAMTS1,ADAMTS16,ADAMTS2,ADCYAP1,ADGRG2,ADIPOQ,ADM,ADRA1B,ADRA2A,ADRA2C,AGER,AGPAT2,AGT,AGTR1,AGTR2,AHR,AHSG,AK7,ALB,ALDH1A1,ALDH1A2,ALDH1A3,AMH,AMHR2,ANKRD7,ANPEP,ANXA2,ANXA4,APH1A,APLN,APOB,APOE,AQP1,AQP8,AR,AREG,ASPM,ATP12A,ATP1A4,ATP2B2,B4GALNT1,B4GALT1,BAK1,BCL2,BCL2L1,BCL2L10,BCL2L11,BDKRB2,BDNF,BICC1,BIK,BMP2,BMP4,BMP5,BMP6,BMP7,BMP8A,BNC1,BRCA1,BRCA2,BRDT,BSCL2…	548
Cancer, Organismal Injury and Abnormalities, Reproductive System Disease	male genital neoplasm	2.12e-19		0.194	ABL1,ACADS,ACAN,ACO1,ACOT13,ACP5,ACPP,ACTC1,ADAM17,ADAM32,ADAM9,ADAMDEC1,ADAMTS13,ADAMTS2,ADAMTS20,ADAMTS3,ADAMTSL3,ADAP2,ADGRG1,ADORA2B,AFF2,AFP,AGAP6 (includes others),AGER,AGR2,AGT,AGTR1,AHNAK,AIM1,AKAP12,AKNAD1,AKR1C3,AKT3,ALB,ALDH1A2,ALDH7A1,ALK,ALPL,ALPP,AMFR,AMH,AMHR2,ANKRD1,ANKRD30A,ANKRD36,ANTXR1,ANTXR2,ANXA10,ANXA11,ANXA2,APOA1,APOA2,APOD,APOLD1,AQP7,AQP8,AR,ARRB2,ART4,ASS1,ATP11A,ATP1A…	767
Cancer, Organismal Injury and Abnormalities, Reproductive System Disease	prostate cancer	1.13e-17		0.185	ABL1,ACADS,ACAN,ACO1,ACOT13,ACP5,ACPP,ACTC1,ADAM17,ADAM32,ADAM9,ADAMDEC1,ADAMTS13,ADAMTS2,ADAMTS20,ADAMTSL3,ADAP2,ADGRG1,AFF2,AGAP6 (includes others),AGER,AGR2,AGT,AGTR1,AHNAK,AIM1,AKNAD1,AKR1C3,AKT3,ALB,ALDH1A2,ALDH7A1,ALK,ALPL,AMFR,ANKRD1,ANKRD30A,ANKRD36,ANTXR1,ANTXR2,ANXA10,ANXA11,ANXA2,APOA1,APOA2,APOD,APOLD1,AQP7,AQP8,AR,ARRB2,ART4,ASS1,ATP11A,ATP1A2,ATP2B4,ATRNL1,AVPR1B,B2M,B3GALNT1,B4GALN…	708
Neurological Disease	Movement Disorders	2.47e-41		0.173	A2M,ABCA2,ABCB1,ABCD1,ABCD2,ACADM,ACAT1,ACE,ACTB,ACTN2,ADCY2,ADCY5,ADH1C,ADORA1,ADORA2A,ADORA2B,ADORA3,ADRA1A,ADRA1B,ADRA1D,ADRA2A,ADRA2C,AEBP1,AFM,AGL,AHCY,AIG1,ALAS1,ALB,ALDH2,ALDH5A1,ALDH6A1,AMY2A,ANK3,ANKH,ANKRD2,ANXA2,AP1S2,APBA2,APBB1,APLP1,APOA4,APOD,APOE,APP,AQP1,AQP4,AR,ARHGAP32,ARMCX2,ARMCX3,ARPP21,ARRB2,ASCL1,ASPA,ATCAY,ATP13A2,ATP1A2,ATP1A3,ATP1B2,ATP2A1,ATP2B1,ATP2B2,ATP2B3,ATP6AP2,A…	738
Cancer, Organismal Injury and Abnormalities	pelvic tumor	1.83e-87		0.172	AACS,AADACL2,AAK1,AASS,ABCA10,ABCA3,ABCA4,ABCA6,ABCA8,ABCA9,ABCB1,ABCB4,ABCB5,ABCC11,ABCC12,ABCC2,ABCC6,ABCC8,ABCC9,ABCD1,ABCG5,ABHD12B,ABI2,ABI3BP,ABL1,ABLIM2,ABR,ACACB,ACAD11,ACADM,ACADS,ACADSB,ACAN,ACBD7,ACE,ACE2,ACO1,ACOT12,ACOT13,ACOX1,ACP5,ACPP,ACSL1,ACSM1,ACSM2B,ACSM3,ACSS2,ACTA1,ACTB,ACTC1,ACTG1,ACTG2,ACY1,ACYP1,ADAM17,ADAM19,ADAM32,ADAM7,ADAM9,ADAMDEC1,ADAMTS1,ADAMTS10,ADAMTS12,ADAMTS13,…	3022
Cell-To-Cell Signaling and Interaction, Nervous System Development and Function	action potential of neurons	4.74e-18		0.17	ADCY1,ADORA1,ADORA2A,ANK3,APP,ATP1A2,BAIAP3,BDNF,CACNA1A,CACNA1G,CACNA1I,CAMK2A,CCR10,CD247,CHRM1,CHRNA7,CHST10,CLSTN1,CNR1,CPLX1,CPLX2,CRH,CTH,DLG2,DLGAP3,DPP6,DRD1,EGR3,FOXO1,GABBR2,GABRA1,GALR1,GPR88,GRASP,GRIA1,GRIA2,GRIA3,GRIA4,GRIK2,GRIN2B,GRM1,GRM2,GRM5,GRPR,HCN1,HCN2,HCN3,JPH3,KCNA1,KCNA2,KCNC2,KCND2,KCNK3,KCNK9,KCNMA1,KCNMB2,KLK8,KNG1,LRRTM4,MBNL2,MYH14,NEFH,NGF,NTF3,NTRK2,OPHN1,OXT,P2RX…	102
Organismal Injury and Abnormalities, Renal and Urological Disease	urination disorder	1.11e-18		0.162	AASS,ABCC1,ACADL,ACE,ADAMTS1,ADCY6,ADIPOQ,ADRA1A,ADRA1B,ADRA1D,AGER,AGT,AGTR1,AGXT,ALB,AMN,AQP1,AQP2,AQP4,AQP7,ASL,AVPR2,BCAT2,BCKDHB,BDKRB2,BMP4,BMP5,BMP7,C3,CACNA1B,CACNA1C,CACNA1D,CACNA1S,CACNA2D1,CACNB2,CBS/CBSL,CCL2,CD1D,CD320,CD55,CDK4,CHRM1,CHRM2,CHRM3,CHRNA3,CHRNB4,CLCNKB,CLDN2,CMIP,CNR1,COL4A3,CORIN,CPS1,CR1L,CRP,CTGF,CXCR3,CYP19A1,CYP27B1,CYP2C8,CYP2J2,DDR1,DNM1,EDNRB,EHD3,EHD4,ESR1,ETF…	202
Cancer, Organismal Injury and Abnormalities, Reproductive System Disease	Prostate Cancer and Tumors	4.28e-18		0.148	ABL1,ACADS,ACAN,ACO1,ACOT13,ACP5,ACPP,ACTC1,ADAM17,ADAM32,ADAM9,ADAMDEC1,ADAMTS13,ADAMTS2,ADAMTS20,ADAMTSL3,ADAP2,ADGRG1,AFF2,AGAP6 (includes others),AGER,AGR2,AGT,AGTR1,AHNAK,AIM1,AKAP12,AKNAD1,AKR1C3,AKT3,ALB,ALDH1A2,ALDH7A1,ALK,ALPL,AMFR,ANKRD1,ANKRD30A,ANKRD36,ANTXR1,ANTXR2,ANXA10,ANXA11,ANXA2,APOA1,APOA2,APOD,APOLD1,AQP7,AQP8,AR,ARRB2,ART4,ASS1,ATP11A,ATP1A2,ATP2B4,ATRNL1,AURKA,AURKB,AVPR1B,…	725
Cellular Assembly and Organization, Tissue Development	fibrogenesis	9.58e-17		0.145	A2M,ABL1,ACE,ACTA1,ACTC1,ADAMTS10,ADGRF5,ADORA1,ADORA2A,AGT,AKAP11,AMOT,APCS,APOA1,APOE,APP,AQP5,AR,ARAP1,ARHGAP32,ARHGAP6,ARHGEF10,ARHGEF17,ARHGEF2,ARHGEF5,ASAP3,BDKRB2,BIRC5,BMP4,BMX,BRCA2,C3AR1,CALD1,CAV3,CCL11,CCL2,CCL21,CCL24,CCL26,CD14,CD44,CDH11,CDK4,CDK6,CENPF,CFL1,CHRM1,CHRM3,CLIP3,CNP,CNTNAP1,COL18A1,COL5A1,COL6A3,CORO1A,CORO7/CORO7-PAM16,CRH,CSF3,CTGF,CXCL12,CXCR2,DAB2,DBN1,DCTN1,DCX,D…	270
Organismal Injury and Abnormalities, Reproductive System Disease	prostatic disease	2.02e-19		0.139	ABL1,ACADS,ACAN,ACO1,ACOT13,ACP5,ACPP,ACTC1,ADAM17,ADAM32,ADAM9,ADAMDEC1,ADAMTS13,ADAMTS2,ADAMTS20,ADAMTSL3,ADAP2,ADGRG1,ADRA1A,ADRA1B,ADRA1D,AFF2,AGAP6 (includes others),AGER,AGR2,AGT,AGTR1,AHNAK,AIM1,AKAP12,AKNAD1,AKR1C3,AKT3,ALB,ALDH1A2,ALDH7A1,ALK,ALOX15B,ALPL,AMFR,ANKRD1,ANKRD30A,ANKRD36,ANTXR1,ANTXR2,ANXA10,ANXA11,ANXA2,APOA1,APOA2,APOD,APOLD1,AQP7,AQP8,AR,ARRB2,ART4,ASS1,ATP11A,ATP1A2,ATP2…	740
Cancer, Gastrointestinal Disease, Organismal Injury and Abnormalities	colon cancer	1.57e-50		0.136	A2ML1,AADACL3,ABCA10,ABCA2,ABCA3,ABCA6,ABCA9,ABCB1,ABCB4,ABCC8,ABLIM2,ABR,ACACB,ACAN,ACAT1,ACE,ACLY,ACMSD,ACOT2,ACOX1,ACOX2,ACSM3,ACTC1,ACTL6B,ACTN2,ADAM12,ADAM17,ADAM28,ADAM32,ADAM33,ADAM7,ADAMDEC1,ADAMTS1,ADAMTS10,ADAMTS12,ADAMTS14,ADAMTS19,ADAMTS2,ADAMTS3,ADAMTS4,ADAMTSL3,ADCY10,ADCY2,ADCY9,ADK,ADM,ADORA1,ADRA1A,ADRA1D,ADRA2A,ADRA2C,ADSSL1,AEBP1,AFAP1L1,AFF3,AFM,AFP,AGAP6 (includes others),AGB…	2136
Cancer, Organismal Injury and Abnormalities	head and neck cancer	5.13e-24		0.113	AAK1,AATK,ABCA2,ABCC10,ABCC6,ABCD1,ABCG1,ABL1,ACAD10,ACAD11,ACADL,ACAN,ACE,ACOT2,ACOT4,ACOXL,ACSL6,ACSM2A,ACSM2B,ACTC1,ACY1,ADAD2,ADAM12,ADAM8,ADAM9,ADAMTS1,ADAMTS10,ADAMTS12,ADAMTS15,ADAMTS19,ADAMTS2,ADAMTS4,ADAMTS5,ADAMTS6,ADAMTS9,ADAR,ADCY8,ADD2,ADH6,AFF3,AGAP6 (includes others),AGBL3,AGTR1,AHNAK,AIM1,AIM1L,AK5,AKAP12,AKNA,AKR1C3,AKR1C4,ALAD,ALK,ALOX15B,ALOX5,ALOXE3,ALPP,ALPPL2,AMOT,AMY1C (inc…	1354
Immunological Disease	hypersensitive reaction	8.54e-29		0.111	ADAM17,ADIPOQ,ADORA2B,ADRA1A,ADRA1B,ADRA1D,ADRA2A,ADRA2C,AGER,AHCY,AHNAK,AHR,ALB,ALOX5,ALOX5AP,ANXA1,ANXA2P2,ANXA5,APOE,ARFGAP3,ARG1,ATP1B1,B4GALT1,BCL11B,BCL2,BCL2L1,BCL2L11,BCL3,BDNF,BGN,C3,C3AR1,CAMP,CAPG,CARD11,CASP4,CAT,CBR1,CCL13,CCL17,CCL18,CCL2,CCL20,CCL21,CCL23,CCNA2,CCR2,CCR4,CCR7,CCRL2,CD1A,CD1D,CD4,CD40,CD44,CD74,CD81,CDC25A,CFL1,CHIT1,CHRM1,CHRM2,CHRM3,CISH,CNR1,CORO1A,CPNE1,CPNE7,CP…	311
Embryonic Development, Nervous System Development and Function, Organ Development, Organismal Development, Tissue Development	formation of brain	2.6e-18		0.099	AATK,ABL1,ABR,ADAM19,ADCYAP1,ADCYAP1R1,ADGRA2,ADGRB1,ADGRG1,AFF2,AGTPBP1,AGTR2,AK7,ALDH1A2,ALDH1A3,ANK3,APBB1,APH1A,APLP1,APOE,APP,ARHGAP11B,ARL6,ASCL1,ASPM,ATP2B2,BBS1,BBS2,BCL11B,BCL2,BCL2L1,BDNF,BHLHE22,BMP2,BMP4,BMP5,BMP7,BRCA2,BTC,BTG2,C11orf63,CACNA1A,CASP3,CASP9,CBS/CBSL,CC2D2A,CCDC85C,CCKAR,CDCA7L,CDH2,CDK5R2,CDK5RAP3,CDK6,CDKN2A,CDON,CEP290,CHL1,CNR1,CNTN1,CNTNAP2,COL2A1,COL4A1,CTNNA2,CX…	330
Cellular Function and Maintenance, Small Molecule Biochemistry	homeostasis of inorganic cation	7.6e-20		0.095	ACO1,ADCY6,ADM,AGER,AGT,AGTR2,ALAS2,ANK1,APOE,APP,ATP13A4,ATP1A1,ATP1A2,ATP1A3,ATP1A4,ATP1B1,ATP1B2,ATP1B3,ATP2B2,ATP2B3,ATP2B4,ATP6V1B1,ATP6V1B2,B2M,BAK1,BCL2,BDH2,BIK,BMP6,C7,CA2,CACNA1C,CACNA1D,CALB1,CALCB,CASR,CATSPER1,CCKBR,CCL11,CCL13,CCL14,CCL15,CCL19,CCL23,CCL3,CCL8,CD40,CHP2,CHRNA7,CIB2,CLDN16,CLSTN1,CP,CSRP3,CXCL10,CXCL12,CYP27B1,DMPK,EDN3,EPAS1,FAM20A,FECH,FGF2,FTL,FXN,GDF2,GNAS,GPR12,…	156
Cellular Function and Maintenance, Small Molecule Biochemistry	homeostasis of metal ion	1.6e-18		0.095	ACO1,ADCY6,ADM,AGER,AGT,AGTR2,ALAS2,ANK1,APOE,APP,ATP13A4,ATP1A1,ATP1A2,ATP1A3,ATP1B1,ATP1B2,ATP1B3,ATP2B2,ATP2B3,ATP2B4,ATP6V1B1,B2M,BAK1,BCL2,BDH2,BIK,BMP6,C7,CACNA1C,CACNA1D,CALB1,CALCB,CASR,CATSPER1,CCKBR,CCL11,CCL13,CCL14,CCL15,CCL19,CCL23,CCL3,CCL8,CD40,CHP2,CHRNA7,CIB2,CLDN16,CLSTN1,CP,CSRP3,CXCL10,CXCL12,CYP27B1,DMPK,EDN3,EPAS1,FAM20A,FECH,FGF2,FTL,FXN,GDF2,GNAS,GPR12,GRIK2,HAMP,HEXB,HFE,…	151
Neurological Disease, Skeletal and Muscular Disorders	neuromuscular disease	3.24e-34		0.092	A2M,ABCB1,ACADM,ACAT1,ACE,ACTB,ACTN2,ADAM17,ADCY2,ADCY5,ADH1C,ADORA1,ADORA2A,ADORA2B,ADORA3,ADRA1A,ADRA1B,ADRA1D,ADRA2A,ADRA2C,AEBP1,AFM,AGT,AHCY,AIG1,AK5,ALAS1,ALB,ALDH2,ALDH6A1,ANKRD2,ANXA1,ANXA2,AP1S2,APBB1,APLP1,APOA4,APOD,APOE,APP,AQP1,AQP4,AR,AREG,ARHGAP32,ARMCX2,ARMCX3,ARPP21,ASCL1,ATP13A2,ATP2A1,ATP2B1,ATP2B2,ATP6AP2,ATP6V1B2,AVPR2,B2M,B3GALT4,B3GNT2,B4GALNT1,BBOX1,BCAS1,BCHE,BCL11B,BCL2,…	604
Cancer, Endocrine System Disorders, Organismal Injury and Abnormalities, Reproductive System Disease	gonadal tumor	5.06e-41		0.081	AASS,ABCA10,ABCA3,ABCA4,ABCA8,ABCB1,ABCC11,ABCC8,ABCD1,ABHD12B,ABL1,ABLIM2,ABR,ACAD11,ACADS,ACE2,ACP5,ACSS2,ACTG1,ACYP1,ADAM17,ADAM19,ADAMDEC1,ADAMTS10,ADAMTS12,ADAMTS2,ADAMTS20,ADAMTS3,ADAMTS9,ADAMTSL3,ADCY10,ADCY2,ADCYAP1R1,ADD2,ADORA1,ADORA2A,ADORA2B,AFF3,AFM,AFP,AGL,AGPAT2,AGR2,AGR3,AIM1L,AK7,AKAP2,AKAP6,AKNA,AKR1C1/AKR1C2,ALDH1A1,ALDH1A2,ALDH1L1,ALOXE3,ALPP,AMH,AMHR2,AMOTL1,ANG,ANKRD24,ANKRD…	1078
Cancer, Organismal Injury and Abnormalities	pelvic cancer	6.25e-89		0.055	AACS,AADACL2,AAK1,AASS,ABCA10,ABCA3,ABCA4,ABCA6,ABCA8,ABCA9,ABCB1,ABCB4,ABCB5,ABCC11,ABCC12,ABCC2,ABCC6,ABCC8,ABCC9,ABCD1,ABCG5,ABHD12B,ABI2,ABI3BP,ABL1,ABLIM2,ABR,ACACB,ACAD11,ACADM,ACADS,ACADSB,ACAN,ACBD7,ACE,ACE2,ACO1,ACOT12,ACOT13,ACOX1,ACP5,ACPP,ACSL1,ACSM1,ACSM2B,ACSM3,ACSS2,ACTA1,ACTB,ACTC1,ACTG1,ACTG2,ACY1,ACYP1,ADAM17,ADAM19,ADAM32,ADAM7,ADAM9,ADAMDEC1,ADAMTS1,ADAMTS10,ADAMTS12,ADAMTS13,…	3015
Inflammatory Response	inflammation of body region	1.29e-21		0.039	A2M,ABCA4,ABCB1,ABCB11,ABCB4,ABCC1,ABCC2,ABL1,ACAN,ACE,ACE2,ACKR1,ACOX1,ACTA2,ACTB,ADAM17,ADAMTS12,ADD2,ADGRE1,ADIPOQ,ADK,ADM,ADORA1,ADORA2A,ADORA2B,ADORA3,AGER,AGR2,AGT,AGTR1,AHR,AKAP12,ALB,ALDH2,ALOX12,ALOX5,ALPP,AMPD3,AMY2A,ANXA1,ANXA4,ANXA5,APCS,APOA1,APOA2,APOA4,APOB,APOE,APOH,APP,AQP1,AQP12A/AQP12B,ARG1,ARID5A,ATF3,ATP11C,B2M,B3GNT6,BAK1,BCL2,BCL2L1,BCL2L11,BCL3,BDKRB1,BDKRB2,BHLHE40,BIRC3,…	666
Behavior	locomotion	4.42e-31		0.028	ABCD1,ABCD2,ACADL,ADARB1,ADCY1,ADCY5,ADCY8,ADCYAP1,ADGRL3,ADORA2A,ADRA1B,AGT,AGTPBP1,ALDH1A3,ALK,APBA2,APOE,APP,AR,ARRB2,ASL,ASTN1,ATP1A1,ATP1A2,ATP1A3,ATP2B2,B4GALNT2,BCHE,BDNF,BHLHE22,BVES,CACNA1A,CACNA1B,CACNA1C,CACNA1E,CACNB4,CALB1,CALCA,CAMK2A,CAMK4,CANX,CARTPT,CCKBR,CDH23,CEND1,CFL2,CHL1,CHRM1,CHRM2,CHRNA3,CHRNA4,CHRNB4,CLN6,CNP,CNR1,CNTF,CNTN2,CP,CRH,CRHR1,CRYAB,CSPG4,CXCL12,CYP19A1,DAB1,D…	264
Cellular Development, Cellular Function and Maintenance, Cellular Growth and Proliferation	assembly of cells	5.12e-18		0.026	ADAMTS1,ADAMTS2,ADAMTS8,ADGRB1,ADIPOQ,ADM,AGER,AGT,ALDH1A2,ANG,ANGPTL1,ANGPTL4,ANPEP,APOA1,APOE,APOH,APP,ARG1,ARHGAP22,ARHGAP24,ATOH8,BDNF,BMP2,BMP4,BMP6,BMPER,C3,CALCA,CAMP,CAV2,CCL11,CCL2,CCL24,CCL26,CCR2,CCR7,CD34,CD36,CD40LG,CD44,CDH2,CDH5,CDKN2A,CHGA,CLEC1B,COL18A1,COL1A1,COL4A1,COL4A2,COL4A3,COMP,CSF2,CTSB,CXCL1,CXCL10,CXCL12,CXCL2,CXCR2,CXCR3,CYBA,CYBB,CYP2C9,CYP4F2,CYR61,DAB2,DGKA,ECT2,ED…	241
Lipid Metabolism, Small Molecule Biochemistry	synthesis of fatty acid	1.35e-18		0.026	ABCC1,ACACB,ACADL,ACLY,ACSL1,ACSM1,ACSM3,ACSS1,ACSS2,ADIPOQ,AGER,AGT,ALB,ALOX12,ALOX12B,ALOX5,ALOX5AP,ANXA1,APOA4,APOA5,APOB,APOC1,APOC2,APOC3,APOE,APP,AREG,ASAH2,BMP2,BMP6,BRCA1,BTC,C5AR1,CADM1,CALB1,CAMK2G,CAMP,CASP1,CASR,CAV2,CCL11,CD14,CD209,CD36,CD4,CD40,CD40LG,CD74,CEL,CFTR,CNR1,CNTF,CNTFR,COTL1,CRH,CSF2,CXCL1,CXCL12,CXCL3,CYP2E1,CYP3A4,CYP4A11,CYP4F2,DAB1,DECR1,DECR2,DEFB4A/DEFB4B,DGAT1,ED…	212
Organismal Injury and Abnormalities	Bleeding	3.04e-22		0.024	ABCA3,ABCB4,ABCC8,ABL1,ACE,ADAM17,ADAMTS13,ADAR,ADGRA2,ADIPOQ,ADM,ADORA1,ADORA2A,ADORA2B,ADORA3,ADRA1A,ADRA1B,ADRA1D,ADRA2A,ADRA2C,AGT,ALB,ALDH1A1,ALOX5,ALPL,AMH,AMOT,AMY2A,ANXA2,APOE,APP,AR,ATP4A,ATP4B,AVPR2,BCL2,BDNF,BGN,BIRC3,C3,CACNA1A,CACNA1B,CACNA1C,CACNA1D,CACNA1S,CACNA2D1,CACNB2,CACNB4,CAMLG,CAPN2,CASP8,CASP9,CCR2,CDK4,CDON,CGA,CGB3 (includes others),CHRNA3,CHRNA4,CHRNA6,CHRNA7,CHRNA9,CHR…	294
Neurological Disease	injury of nervous system	2.06e-17		0.02	ADAMTS13,ADIPOQ,ADORA1,ADORA2A,ADRA1A,ADRA1B,ADRA1D,ADRA2A,ADRA2C,AIM2,ALOX5,APP,AQP4,ASAH2,ATF3,BCHE,BCL2L1,BDNF,CD1D,CD40LG,CHGA,CHRM1,CHRM2,CHRM3,CHRNA3,CHRNA4,CHRNA6,CHRNA7,CHRNA9,CHRNB1,CHRNB4,CHRNE,CNR1,CNTF,CSF3,CX3CL1,CXCL2,CYBB,CYGB,EPO,ESR1,F11,F2,F2RL1,FGF2,GABRA1,GABRA2,GABRA3,GABRA4,GABRA5,GABRB1,GABRB2,GABRD,GABRE,GABRG1,GABRG2,GABRG3,GABRP,GABRR1,GCG,GHR,GPX1,GPX3,GRIN2A,GRIN2B,GRI…	108
Cardiovascular System Development and Function	vasoconstriction of blood vessel	1e-16		0.019	ABCC9,ABL1,ACE,ACTA2,ADM,ADORA2B,ADRA1A,ADRA1B,ADRA1D,ADRA2C,AGT,AGTR1,AGTR2,AHR,ALOX5,APLN,APOE,APP,ATP1A2,ATP2B1,ATP2B4,CACNA1C,CACNA1H,CASR,CHRM3,CNR1,CX3CL1,CYP2C8,CYP2J2,CYP4F2,CYSLTR1,DBH,DRD1,EDN2,EDN3,EDNRA,EDNRB,EGFR,FGA,FGB,FGF2,FGG,GJA1,GJA5,HIF1A,HRH1,HTR2A,HTR2B,HTR2C,IL10,IL1R1,KCNA5,KCNMB1,KCNMB2,KEL,LEP,MME,MMP2,NCF1,NOS1,NOS3,NPY1R,P2RX1,PDE5A,PLAU,PTAFR,PTGER2,PTGER3,PTGS1,PTGS2…	84
Cancer, Hematological Disease, Immunological Disease, Organismal Injury and Abnormalities	bone marrow neoplasm	1.36e-19		0.017	ABCA4,ABCA8,ABCB1,ABCB11,ABCB4,ABCC1,ABCC11,ABHD12B,ABL1,ACADSB,ACAN,ACE,ACER2,ACOXL,ACSM2A,ACSM3,ACTB,ACTL8,ACTN2,ADAM17,ADAMTS14,ADAMTS16,ADAMTS5,ADAP1,ADCY10,ADCY9,ADORA1,ADORA2A,ADORA3,ADRA1A,ADRA1D,ADSSL1,AGAP6 (includes others),AHSG,AJAP1,AK5,AKAP12,AKAP2,AKAP4,AKAP6,AKR1B10,ALAS1,ALDH1A2,ALDH8A1,ALK,ALPK1,ALPP,ALPPL2,AMBN,AMHR2,AMTN,AMY1C (includes others),ANGPTL4,ANK1,ANK2,ANK3,ANKRD20A4 …	925
Cell-To-Cell Signaling and Interaction	adhesion of tumor cell lines	6.57e-19		0.017	ADAM12,ADAM17,ADAM28,ADAM9,AKAP12,ALOX15B,ANXA1,ANXA2,APOE,APOH,ASAP1,B4GALNT2,B4GALT1,BMP7,CASP8,CCL15,CCL2,CCL21,CCL3,CD274,CD4,CD44,CD55,CD59,CD81,CD82,CD99,CDH17,CDH2,CDH24,CDH3,CDKN2A,CHP2,CHST6,CLCA2,CPB2,CR2,CST6,CTSB,CTSZ,CX3CL1,CXCL10,CXCL12,CXCL2,CYBB,CYP2J2,CYR61,CYTH1,CYTIP,DAB2,DBF4,DCN,DDR1,DSG2,DSP,DYSF,E2F1,EFEMP1,EGFR,EGR1,ELN,EMILIN1,EPCAM,EPHB1,ERBB3,ESRP2,F10,F11R,F2,FBLN5,FER…	203
Cancer, Organismal Injury and Abnormalities, Reproductive System Disease	tumorigenesis of genital organ	4.78e-84		0.007	AACS,AADACL2,AAK1,AASS,ABCA10,ABCA3,ABCA4,ABCA6,ABCA8,ABCA9,ABCB1,ABCB4,ABCB5,ABCC11,ABCC12,ABCC2,ABCC6,ABCC8,ABCC9,ABCD1,ABCG5,ABHD12B,ABI2,ABI3BP,ABL1,ABLIM2,ABR,ACACB,ACAD11,ACADM,ACADS,ACADSB,ACAN,ACBD7,ACE,ACE2,ACO1,ACOT12,ACOT13,ACOX1,ACP5,ACPP,ACSL1,ACSM1,ACSM2B,ACSM3,ACSS2,ACTC1,ACTG1,ACTG2,ACY1,ACYP1,ADAM12,ADAM17,ADAM19,ADAM32,ADAM7,ADAM9,ADAMDEC1,ADAMTS1,ADAMTS10,ADAMTS12,ADAMTS13,ADAM…	2907
Immunological Disease	systemic autoimmune syndrome	2.56e-26		0.007	ABCB1,ABCC8,ABCG1,ACAD10,ACAN,ACE,ACLY,ACO1,ACOX2,ACSL1,ACTA1,ACTA2,ADAM8,ADAMTS2,ADAMTS4,ADAMTS6,ADARB1,ADCY8,ADGRA1,ADGRE5,ADIPOQ,ADM,ADORA2A,AGER,AGT,AGTR1,AHSG,AIM2,AKR1D1,ALAS2,ALB,ALDH2,ALOX12,ALOX5,ALOX5AP,ALPL,AMPD1,ANG,ANXA1,APCS,APOA1,APOE,APOM,AR,ARAP2,AREG,ARG1,ATP4A,ATP4B,B2M,BANK1,BCL2,BCL2L1,BCL2L11,BDNF,BGN,BHMT,BIRC5,BLK,BMP4,BMP5,BTC,BTN3A2,C1orf162,C1QTNF6,C1S,C2,C3,C3AR1,C5AR1…	687
Inflammatory Response	inflammation of body cavity	2.6e-18		0.007	A2M,ABCB1,ABCB11,ABCB4,ABCC2,ABL1,ACE,ACE2,ACKR1,ACOX1,ACTA2,ACTB,ADAM17,ADAMTS12,ADD2,ADGRE1,ADIPOQ,ADK,ADM,ADORA1,ADORA2A,ADORA2B,ADORA3,AGER,AGR2,AGT,AGTR1,AHR,AKAP12,ALB,ALDH2,ALOX12,ALOX5,ALPP,AMPD3,AMY2A,ANXA1,ANXA4,ANXA5,APCS,APOA1,APOA2,APOA4,APOB,APOE,APOH,AQP1,AQP12A/AQP12B,ARG1,ATF3,ATP11C,B2M,B3GNT6,BAK1,BCL2,BCL2L1,BCL2L11,BIRC3,BIRC5,BSN,C3,C5AR1,CALCA,CALCB,CAMLG,CAMP,CAPG,CARD11,C…	554
Cancer, Organismal Injury and Abnormalities	head and neck carcinoma	1.88e-17		0	AAK1,AATK,ABCA2,ABCC10,ABCC6,ABCD1,ABCG1,ACAD10,ACAD11,ACADL,ACAN,ACE,ACOT2,ACOT4,ACOXL,ACSL6,ACSM2A,ACSM2B,ACTC1,ADAD2,ADAM12,ADAM9,ADAMTS1,ADAMTS12,ADAMTS15,ADAMTS19,ADAMTS6,ADAR,ADCY8,ADD2,ADH6,AFF3,AGAP6 (includes others),AGBL3,AHNAK,AIM1L,AK5,AKAP12,AKNA,AKR1C4,ALK,ALOXE3,ALPP,ALPPL2,AMOT,AMY1C (includes others),AMY2A,ANK2,ANKLE1,ANKRD20A4 (includes others),ANKRD30A,ANKRD30B,ANKRD35,ANKRD36,…	1201
Cancer, Hematological Disease, Immunological Disease, Organismal Injury and Abnormalities	acute myeloid leukemia with PKC412 resistance	4.83e-20		0	ABCA4,ABCA8,ABCB1,ABCB11,ABCB4,ABCC1,ABCC11,ABHD12B,ABL1,ACADSB,ACAN,ACE,ACER2,ACOXL,ACSM2A,ACSM3,ACTB,ACTL8,ACTN2,ADAMTS14,ADAMTS16,ADAMTS5,ADAP1,ADCY10,ADCY9,ADORA1,ADORA2A,ADORA3,ADRA1A,ADRA1D,ADSSL1,AGAP6 (includes others),AHSG,AJAP1,AK5,AKAP12,AKAP2,AKAP4,AKAP6,AKR1B10,ALAS1,ALDH1A2,ALDH8A1,ALK,ALPK1,ALPP,ALPPL2,AMBN,AMHR2,AMTN,AMY1C (includes others),ANGPTL4,ANK1,ANK2,ANK3,ANKRD20A4 (includ…	844
Cancer, Organismal Injury and Abnormalities, Reproductive System Disease	breast cancer	2.86e-31		-0.009	ABCA4,ABCA8,ABCB1,ABCC1,ABCC11,ABL1,ABLIM2,ABR,ACAA1,ACACB,ACOX1,ACP5,ACPP,ACSS2,ACTA1,ACTA2,ACTL6B,ACTN2,ADAM12,ADAM17,ADAM28,ADAM9,ADAMTS1,ADAMTS10,ADAMTS14,ADAMTS2,ADAMTS20,ADAMTS3,ADAMTS4,ADAMTS5,ADAMTS6,ADAMTS8,ADAMTS9,ADCY2,ADGRF5,ADK,ADORA1,ADRA2C,AEBP1,AFF3,AGAP6 (includes others),AGER,AGPAT2,AGPAT4,AGR2,AGT,AIG1,AKAP12,AKAP2,AKR1C1/AKR1C2,AKR1C3,AKR7A3,ALDH1A1,ALDH1A3,ALDH2,ALDOC,ALK,ALO…	1201
Cancer, Organismal Injury and Abnormalities	solid tumor of head and neck	1.66e-31		-0.011	AAK1,AATK,ABCA2,ABCA7,ABCC10,ABCC6,ABCD1,ABCG1,ABCG8,ABL1,ACAD10,ACAD11,ACADL,ACAN,ACE,ACOT2,ACOT4,ACOXL,ACSL6,ACSM2A,ACSM2B,ACTC1,ACY1,ADAD2,ADAM12,ADAM8,ADAM9,ADAMTS1,ADAMTS10,ADAMTS12,ADAMTS13,ADAMTS15,ADAMTS19,ADAMTS2,ADAMTS4,ADAMTS5,ADAMTS6,ADAMTS8,ADAMTS9,ADAR,ADCY8,ADCY9,ADD2,ADH6,AFF3,AGAP6 (includes others),AGBL3,AGTR1,AHNAK,AIM1,AIM1L,AK5,AK7,AKAP12,AKAP2,AKNA,AKR1C1/AKR1C2,AKR1C3,AKR1C…	1549
Neurological Disease	epilepsy	1.5e-29		-0.011	ABCB1,ABCC1,ABCC2,ABCC8,ADCYAP1,ADM,ADRA1A,ADRA1B,ADRA1D,ALDH5A1,ALDH7A1,ANGPTL4,ANKRD37,AP3M2,APOE,ARC,ATF3,ATP1A2,BDNF,BEND5,BSN,C10orf10,C9orf3,CA1,CA12,CA13,CA2,CA3,CA4,CA5A,CA6,CA7,CA9,CACNA1A,CACNA1B,CACNA1C,CACNA1D,CACNA1G,CACNA1H,CACNA1I,CACNA1S,CACNA2D1,CACNA2D3,CACNA2D4,CACNB4,CALCRL,CASR,CDKL5,CEMIP,CH25H,CHGB,CHRNA4,CITED2,CLCN2,CNTN2,CNTNAP2,CPA6,CRH,CRYM,CTSB,CYP2C8,CYP2C9,CYR61,DCX…	245
Cellular Development, Tissue Development	differentiation of epithelial tissue	1.11e-19		-0.017	ADAM17,ADAMTS20,ADAMTS9,ADIPOQ,AGER,AKR1C1/AKR1C2,ALOX12,ALOX15B,ANXA1,AR,ASCL1,ATOH8,AURKB,BARX1,BCL2,BDH2,BMP2,BMP4,BMP6,BMP7,BMPER,BRCA1,CASP3,CBFA2T2,CBS/CBSL,CCKBR,CCNE1,CD109,CD40LG,CD44,CDH5,CDK1,CDKN2A,CES1,CITED1,CNTF,COL18A1,COL4A1,CRHR1,CSF2,CTSE,CXCL10,CYP19A1,CYP27B1,DCN,DIO2,DLG5,DLX3,DLX5,DLX6,DMBT1,DMRT1,DSC1,DSG1,DSG4,DSP,E2F7,E2F8,EDN2,EDN3,EDNRB,EGFR,ELF3,EN1,EPO,ERBB4,EREG,ERR…	242
Cancer, Hematological Disease, Immunological Disease, Organismal Injury and Abnormalities	lymphohematopoietic neoplasia	1.11e-28		-0.019	ABCA10,ABCA4,ABCA7,ABCA8,ABCB1,ABCB11,ABCB4,ABCC1,ABCC11,ABCC8,ABCC9,ABHD12B,ABL1,ACAD11,ACADSB,ACAN,ACE,ACER2,ACOXL,ACP5,ACSM2A,ACSM3,ACTB,ACTG1,ACTL8,ACTN2,ADAM12,ADAM17,ADAM7,ADAM9,ADAMTS14,ADAMTS15,ADAMTS16,ADAMTS5,ADAMTS9,ADAP1,ADARB2,ADCY10,ADCY9,ADD2,ADIPOQ,ADK,ADORA1,ADORA2A,ADORA3,ADRA1A,ADRA1D,ADRBK2,ADSSL1,AGAP6 (includes others),AGL,AGTR1,AHR,AHSG,AIG1,AJAP1,AK5,AKAP12,AKAP2,AKAP4,AKA…	1473
Cancer, Organismal Injury and Abnormalities	connective tissue tumor	6.56e-23		-0.026	A2ML1,ABCA10,ABCA4,ABCB1,ABCB5,ABCC10,ABCC11,ABCC2,ABCC6,ABCG5,ABCG8,ABL1,ACACB,ACAD11,ACADS,ACOXL,ACP5,ACSM2A,ACVR1C,ADAM33,ADAM9,ADAMTS14,ADAMTS5,ADAMTSL3,ADAP1,ADCY10,ADCY5,ADGRE5,ADH1A,AFAP1L1,AGAP6 (includes others),AGER,AGPAT2,AGR3,AGXT,AHR,AKR1C3,AKR1C4,ALDH1A3,ALDH5A1,ALK,ALOX5AP,ALPL,ALS2CR11,AMPD1,AMTN,ANGPTL4,ANK3,ANPEP,ANXA9,APH1B,APOA4,APOB,APOBEC3H,APOBEC4,APOE,APOF,APOH,AR,ARHGEF10…	808
Connective Tissue Disorders, Immunological Disease, Inflammatory Disease, Inflammatory Response, Skeletal and Muscular Disorders	rheumatoid arthritis	7.99e-25		-0.032	ABCB1,ACAN,ACE,ACLY,ACO1,ACOX2,ACSL1,ACTA1,ADAM8,ADAMTS2,ADAMTS4,ADCY8,ADGRA1,ADGRE5,ADIPOQ,ADM,ADORA2A,AGER,AHSG,AKR1D1,ALAS2,ALB,ALOX12,ALOX5,ALPL,AMPD1,ANG,ANXA1,APOA1,APOE,APOM,ARAP2,AREG,ARG1,ATP4A,ATP4B,B2M,BDNF,BGN,BHMT,BIRC5,BLK,BMP4,BMP5,BTC,C1QTNF6,C2,C3,C3AR1,C5AR1,C5orf30,C6orf15,C9orf152,CA10,CACNA1C,CACNA1D,CACNA1H,CACNA1S,CACNA2D1,CACNB2,CACNG1,CALCRL,CALD1,CAMLG,CASP3,CCL11,CCL13,…	460
Cardiovascular System Development and Function, Cellular Development, Cellular Function and Maintenance, Cellular Growth and Proliferation, Organismal Development, Tissue Development	endothelial cell development	4.01e-18		-0.032	ADAMTS1,ADAMTS2,ADAMTS8,ADGRB1,ADIPOQ,ADM,AGER,AGT,ALDH1A2,ANG,ANGPTL1,ANGPTL4,ANPEP,APOA1,APOE,APOH,APP,ARG1,ARHGAP22,ARHGAP24,ATOH8,BDNF,BMP2,BMP4,BMP6,BMPER,C3,CALCA,CAMP,CAV2,CCL11,CCL2,CCL24,CCL26,CCR2,CCR7,CD34,CD36,CD40LG,CD44,CDH2,CDH5,CDKN2A,CHGA,CLEC1B,COL18A1,COL1A1,COL4A1,COL4A2,COL4A3,COMP,CSF2,CTSB,CXCL1,CXCL10,CXCL12,CXCL2,CXCR2,CXCR3,CYBA,CYBB,CYP2C9,CYP4F2,CYR61,DAB2,DGKA,ECT2,ED…	240
Cancer, Hematological Disease, Immunological Disease, Organismal Injury and Abnormalities	hematological neoplasia	7.14e-28		-0.039	ABCA10,ABCA4,ABCA7,ABCA8,ABCB1,ABCB11,ABCB4,ABCC1,ABCC11,ABCC8,ABCC9,ABHD12B,ABL1,ACAD11,ACADSB,ACAN,ACE,ACER2,ACOXL,ACP5,ACSM2A,ACSM3,ACTB,ACTG1,ACTL8,ACTN2,ADAM17,ADAM7,ADAM9,ADAMTS14,ADAMTS15,ADAMTS16,ADAMTS5,ADAMTS9,ADAP1,ADARB2,ADCY10,ADCY9,ADD2,ADIPOQ,ADK,ADORA1,ADORA2A,ADORA3,ADRA1A,ADRA1D,ADRBK2,ADSSL1,AGAP6 (includes others),AGL,AGTR1,AHR,AHSG,AIG1,AJAP1,AK5,AKAP12,AKAP2,AKAP4,AKAP5,AKAP…	1459
Cancer, Organismal Injury and Abnormalities, Reproductive System Disease	genital tract cancer	6.62e-83		-0.045	AACS,AADACL2,AAK1,AASS,ABCA10,ABCA3,ABCA4,ABCA6,ABCA8,ABCA9,ABCB1,ABCB4,ABCB5,ABCC11,ABCC12,ABCC2,ABCC6,ABCC8,ABCC9,ABCD1,ABCG5,ABHD12B,ABI2,ABI3BP,ABL1,ABLIM2,ABR,ACACB,ACAD11,ACADM,ACADS,ACADSB,ACAN,ACBD7,ACE,ACE2,ACO1,ACOT12,ACOT13,ACOX1,ACP5,ACPP,ACSL1,ACSM1,ACSM2B,ACSM3,ACSS2,ACTC1,ACTG1,ACTG2,ACY1,ACYP1,ADAM17,ADAM19,ADAM32,ADAM7,ADAM9,ADAMDEC1,ADAMTS1,ADAMTS10,ADAMTS12,ADAMTS13,ADAMTS16,AD…	2824
Cancer, Organismal Injury and Abnormalities, Reproductive System Disease	genital tumor	5.01e-84		-0.056	AACS,AADACL2,AAK1,AASS,ABCA10,ABCA3,ABCA4,ABCA6,ABCA8,ABCA9,ABCB1,ABCB4,ABCB5,ABCC11,ABCC12,ABCC2,ABCC6,ABCC8,ABCC9,ABCD1,ABCG5,ABHD12B,ABI2,ABI3BP,ABL1,ABLIM2,ABR,ACACB,ACAD11,ACADM,ACADS,ACADSB,ACAN,ACBD7,ACE,ACE2,ACO1,ACOT12,ACOT13,ACOX1,ACP5,ACPP,ACSL1,ACSM1,ACSM2B,ACSM3,ACSS2,ACTC1,ACTG1,ACTG2,ACY1,ACYP1,ADAM12,ADAM17,ADAM19,ADAM32,ADAM7,ADAM9,ADAMDEC1,ADAMTS1,ADAMTS10,ADAMTS12,ADAMTS13,ADAM…	2908
Cancer, Organismal Injury and Abnormalities	malignant connective or soft tissue neoplasm	5.27e-22		-0.069	A2ML1,ABCA10,ABCA4,ABCB1,ABCB5,ABCC10,ABCC11,ABCC2,ABCC6,ABCG5,ABCG8,ABL1,ACACB,ACAD11,ACADS,ACOXL,ACP5,ACSM2A,ACVR1C,ADAM33,ADAM9,ADAMTS14,ADAMTS5,ADAMTSL3,ADAP1,ADCY10,ADCY5,ADGRE5,ADH1A,AFAP1L1,AGAP6 (includes others),AGER,AGPAT2,AGR3,AGXT,AHR,AKR1C3,AKR1C4,ALDH1A3,ALDH5A1,ALK,ALOX5AP,ALPL,ALS2CR11,AMPD1,AMTN,ANGPTL4,ANK3,ANPEP,ANXA9,APH1B,APOA4,APOB,APOBEC3H,APOBEC4,APOE,APOF,APOH,AR,ARHGEF10…	798
Neurological Disease	dyskinesia	8.41e-35		-0.085	A2M,ABCB1,ABCD1,ABCD2,ACADM,ACAT1,ACE,ACTB,ACTN2,ADCY2,ADCY5,ADORA2A,ADRA1A,ADRA1B,ADRA1D,ADRA2A,ADRA2C,AEBP1,AFM,AHCY,AIG1,ALAS1,ALDH2,ALDH6A1,ANKRD2,APLP1,APOA4,APOD,APOE,AQP1,AQP4,ARHGAP32,ARMCX2,ARMCX3,ARPP21,ASCL1,ATP2A1,ATP2B1,ATP2B2,ATP6AP2,ATP6V1B2,B2M,B3GALT4,B3GNT2,B4GALNT1,BBOX1,BCL11B,BCL2,BCL2L1,BDNF,BHLHE40,C2orf40,C3,C7,C9,CA12,CA2,CACNA1A,CACNA1B,CACNA2D3,CALB1,CAMK2A,CAMK2B,CAMK4…	439
Cell-To-Cell Signaling and Interaction, Nervous System Development and Function	action potential of cells	5.14e-18		-0.086	ADCY1,ADORA1,ADORA2A,ANK3,APP,ATP1A2,BAIAP3,BDNF,CACNA1A,CACNA1G,CACNA1I,CALM1 (includes others),CAMK2A,CCR10,CD247,CDH2,CHRM1,CHRNA4,CHRNA7,CHRNB4,CHST10,CLSTN1,CNR1,CPLX1,CPLX2,CRH,CTH,DLG2,DLGAP3,DPP6,DRD1,EGR3,FOXO1,GABBR2,GABRA1,GALR1,GPR88,GRASP,GRIA1,GRIA2,GRIA3,GRIA4,GRIK2,GRIN2A,GRIN2B,GRM1,GRM2,GRM5,GRPR,HCN1,HCN2,HCN3,JPH3,KCNA1,KCNA2,KCNB1,KCNC2,KCND2,KCNE1,KCNH2,KCNK3,KCNK9,KCNMA1,KC…	112
Cancer, Dermatological Diseases and Conditions, Organismal Injury and Abnormalities	skin cancer	5.34e-192		-0.098	A1CF,A2M,A2ML1,A4GALT,AACS,AADAC,AADACL2,AADACL3,ABCA2,ABCA3,ABCA4,ABCA6,ABCA7,ABCA8,ABCA9,ABCB1,ABCB11,ABCB4,ABCB5,ABCC1,ABCC11,ABCC12,ABCC6,ABCC8,ABCC9,ABCD2,ABCG1,ABCG8,ABHD15,ABI3BP,ABL1,ABR,ABRA,ACAA1,ACACB,ACAD10,ACAN,ACAP1,ACE,ACER1,ACMSD,ACO1,ACOT12,ACOT6,ACOX2,ACOXL,ACP5,ACPP,ACRBP,ACSBG1,ACSF2,ACSL5,ACSL6,ACSM1,ACSM2A,ACSM2B,ACSM3,ACSM5,ACTC1,ACTG1,ACTL6B,ACTL8,ACTN2,ACVR1C,ACY3,ADAD2,A…	3232
Cancer, Organismal Injury and Abnormalities	sarcoma	1.17e-22		-0.099	A2ML1,ABCA10,ABCA4,ABCB1,ABCB5,ABCC10,ABCC11,ABCC2,ABCC6,ABCG5,ABCG8,ABL1,ACACB,ACAD11,ACADS,ACOXL,ACP5,ACSM2A,ACVR1C,ADAM33,ADAM9,ADAMTS14,ADAMTS5,ADAMTSL3,ADAP1,ADCY10,ADCY5,ADH1A,AFAP1L1,AGAP6 (includes others),AGER,AGPAT2,AGR3,AGXT,AHR,AKR1C3,AKR1C4,ALDH1A3,ALDH5A1,ALK,ALOX5AP,ALPL,ALS2CR11,AMPD1,AMTN,ANGPTL4,ANK3,ANPEP,ANXA9,APH1B,APOA4,APOB,APOBEC3H,APOBEC4,APOE,APOF,APOH,AR,ARHGEF10,ARMC3,…	793
Cardiovascular System Development and Function, Cellular Development, Cellular Function and Maintenance, Cellular Growth and Proliferation, Organismal Development, Tissue Development	proliferation of endothelial cells	5.46e-17		-0.099	ADAMTS1,ADAMTS2,ADAMTS8,ADIPOQ,ADM,AGER,AGT,ALDH1A2,ANG,ANGPTL1,ANGPTL4,APOA1,APOE,APOH,APP,ARG1,ARHGAP24,ATOH8,BDNF,BMP2,BMP4,BMP6,BMPER,C3,CALCA,CAMP,CAV2,CCL11,CCL2,CCL24,CCL26,CCR2,CCR7,CD34,CD36,CD40LG,CD44,CDH2,CDKN2A,CHGA,CLEC1B,COL18A1,COL4A1,COL4A2,COL4A3,CSF2,CTSB,CXCL1,CXCL10,CXCL12,CXCR2,CXCR3,CYBA,CYBB,CYP2C9,CYP4F2,DAB2,DGKA,EDNRB,EGFR,EGR1,EGR3,ENG,EPO,F11R,F2,F2RL1,F3,FABP4,FGF1,F…	207
Immunological Disease	allergy	1.96e-25		-0.117	ABL1,ACTB,ADAM17,ADIPOQ,ADORA1,ADORA2A,ADORA2B,ADRA1A,ADRA1B,ADRA1D,ADRA2A,ADRA2C,AGER,AHCY,AHNAK,ALB,ALDH2,ALOX5,ALOX5AP,ANXA1,ANXA2P2,ANXA5,AR,ARFGAP3,ARG1,B4GALT1,BCL11B,BCL2,BCL2L1,BCL3,BDKRB2,BGN,C1S,C3,C3AR1,CALCB,CAMP,CAPG,CARD11,CASP1,CAT,CBR1,CCL13,CCL17,CCL18,CCL20,CCL21,CCL23,CCNA2,CCR2,CCR4,CCRL2,CD1A,CD274,CD40,CD44,CD74,CD81,CDC25A,CFL1,CHRM1,CHRM2,CHRM3,CISH,CNR1,CORO1A,CPNE1,CPNE7…	290
Dermatological Diseases and Conditions, Inflammatory Disease, Inflammatory Response	Dermatitis	5.03e-23		-0.125	ABL1,ADAM17,ADCY10,ADIPOQ,AGER,AHCY,AHNAK,AHR,AKR1D1,ANXA1,ANXA2P2,ANXA5,APOE,AREG,ARFGAP3,ATP1A1,BCL11B,BCL2,BCL2L1,BCL3,BGN,BMX,C3,C3AR1,C5AR1,CALCA,CAMP,CAPG,CARD11,CASP1,CAT,CBR1,CCL13,CCL17,CCL18,CCL20,CCL21,CCL23,CCNA2,CCR2,CCR4,CCR7,CD1A,CD1D,CD4,CD44,CD55,CD74,CDC25A,CFL1,CHRM1,CHRM2,CHRM3,CHRNA3,CHRNA7,CNR1,CPNE1,CPNE7,CPVL,CSF2,CSF2RA,CSF3,CST6,CTSE,CX3CL1,CXCL13,CXCL9,CYP17A1,CYP3A4,CY…	300
Neurological Disease	injury of central nervous system	1.67e-16		-0.127	ADAMTS13,ADORA1,ADORA2A,ADRA1A,ADRA1B,ADRA1D,ADRA2A,ADRA2C,AIM2,ALOX5,APP,AQP4,ASAH2,ATF3,BCHE,BCL2L1,CD1D,CHRM1,CHRM2,CHRM3,CHRNA3,CHRNA4,CHRNA6,CHRNA7,CHRNA9,CHRNB1,CHRNB4,CHRNE,CNR1,CSF3,CX3CL1,CXCL2,CYBB,CYGB,EPO,ESR1,F11,F2,FGF2,GABRA1,GABRA2,GABRA3,GABRA4,GABRA5,GABRB1,GABRB2,GABRD,GABRE,GABRG1,GABRG2,GABRG3,GABRP,GABRR1,GHR,GPX1,GPX3,GRIN2A,GRIN2B,GRIN3A,GSN,IGF1,IGF2,IL10,IL1RN,INS,KCNK2,…	99
Cancer, Gastrointestinal Disease, Organismal Injury and Abnormalities	gastrointestinal adenocarcinoma	1.31e-71		-0.152	A2M,A2ML1,AADACL3,AASS,ABCA10,ABCA2,ABCA3,ABCA6,ABCA8,ABCA9,ABCB1,ABCB4,ABCB5,ABCC1,ABCC8,ABCC9,ABLIM2,ABR,ACACB,ACAN,ACAT1,ACE,ACMSD,ACO1,ACOT12,ACOT2,ACOX2,ACSF2,ACSM3,ACTA1,ACTC1,ACTL6B,ACTN2,ADAM28,ADAM32,ADAM33,ADAM7,ADAMDEC1,ADAMTS10,ADAMTS12,ADAMTS14,ADAMTS16,ADAMTS19,ADAMTS2,ADAMTS3,ADAMTS4,ADAMTS9,ADAMTSL3,ADARB1,ADCK1,ADCY10,ADCY2,ADCY5,ADCY8,ADCY9,ADK,ADM,ADORA1,ADRA1A,ADRA1D,ADSSL1,AE…	2513
Cell-To-Cell Signaling and Interaction, Nervous System Development and Function	potentiation of synapse	2.57e-18		-0.152	ADCY1,ADCY8,ADCYAP1R1,ADD2,AKAP5,AP3M2,APP,ARC,B2M,BDNF,C3,CACNA1A,CALB2,CAMK2A,CAMK2B,CAMKK2,CD247,CDH11,CDH2,CHRM2,CHST10,CLSTN1,CNR1,CPEB1,CPLX2,CRMP1,CYBB,DGKE,DLG3,DLG4,DOC2A,DPP6,EGFR,ELFN1,EPHB2,GABBR1,GABRA5,GABRG2,GAL,GFAP,GNAI1,GRASP,GRIA1,GRIA2,GRIA3,GRIA4,GRIK1,GRIK2,GRIK3,GRIN2A,GRIN2B,GRM1,GRM3,GRM5,GRM7,HTR2C,ITGA5,ITGA8,ITPKA,JPH3,KCNH3,KLK3,KSR1,LIMK1,MAN2B1,MBNL2,MMP9,NCAN,NCF1,…	114
Cancer, Hematological Disease, Immunological Disease, Organismal Injury and Abnormalities	leukemia	7.28e-27		-0.153	ABCA10,ABCA4,ABCA8,ABCB1,ABCB11,ABCB4,ABCC1,ABCC11,ABHD12B,ABL1,ACAD11,ACADSB,ACAN,ACE,ACER2,ACOXL,ACSM2A,ACSM3,ACTB,ACTG1,ACTL8,ACTN2,ADAM7,ADAMTS14,ADAMTS16,ADAMTS5,ADAMTS9,ADAP1,ADARB2,ADCY10,ADCY9,ADD2,ADORA1,ADORA2A,ADORA3,ADRA1A,ADRA1D,ADSSL1,AGAP6 (includes others),AGL,AHSG,AIG1,AJAP1,AK5,AKAP12,AKAP2,AKAP4,AKAP6,AKR1B10,ALAS1,ALDH1A1,ALDH1A2,ALDH8A1,ALK,ALOX12,ALPK1,ALPP,ALPPL2,AMBN,AMHR2…	1114
Neurological Disease, Organismal Injury and Abnormalities	hyperesthesia	1.41e-16		-0.167	ACPP,ADM,ADORA1,AKAP5,ALOXE3,ARTN,BDNF,C5AR1,CACNA1B,CACNA2D1,CAMK2A,CCKBR,CCL21,CCL3,CCR2,CHGA,CNR1,CTSB,CX3CL1,CXCL12,CYBB,DBH,F2,F2RL1,FGF2,FOS,FZD1,FZD3,GABBR1,GABRA1,GABRB2,GAD1,GAL,GNAO1,GRIA1,GRIA2,GRIN2B,GRIN2D,GRIN3A,HDAC4,HTR3A,IL1RN,IL6,KIF13B,KIT,KNG1,LEPR,MAP2K1,NGF,NOS2,NPB,NPTX1,NPY1R,NTF4,NTRK1,NTRK2,P2RX4,P2RX7,PDYN,PENK,PNOC,POMC,PRKCB,PRKCE,PRKCG,PRSS3,PRX,PTGDS,PTGER1,PTGER2,P…	90
Tissue Development	development of epithelial tissue	2.76e-28		-0.174	ABCA3,ADAMTS1,ADAMTS2,ADAMTS8,ADGRB1,ADIPOQ,ADM,AGER,AGT,AGTR2,AHR,ALDH1A2,ANG,ANGPTL1,ANGPTL4,ANPEP,ANTXR2,APOA1,APOE,APOH,APP,AR,ARG1,ARHGAP22,ARHGAP24,ATOH8,B4GALT1,BCL11B,BCL2L11,BDNF,BMP2,BMP4,BMP6,BMP7,BMPER,C3,CA2,CA9,CALCA,CAMP,CASP9,CASR,CAV2,CCL11,CCL2,CCL24,CCL26,CCR2,CCR7,CD34,CD36,CD40,CD40LG,CD44,CDH2,CDH5,CDKN2A,CHGA,CLCN2,CLDN3,CLEC1B,COL18A1,COL1A1,COL4A1,COL4A2,COL4A3,COL4A4,COL…	366
Cardiovascular System Development and Function, Hematological System Development and Function	systolic pressure	9.45e-19		-0.192	ABCB4,ABCC9,ACE,ACE2,ACTA2,ADD2,ADIPOQ,ADORA2B,ADRA1B,ADRA1D,ADRA2A,AGT,AGTR1,AGTR2,ALDH2,ALOX12,APLN,APOB,APOE,ATP2B4,BDKRB2,CHGA,CKMT2,CORIN,CORT,CXCL12,CYBB,CYP2C8,CYP2C9,CYP2J2,CYP4A11,DOT1L,DUSP1,E2F2,EGLN3,ELN,EPAS1,EPHX2,EPO,F11R,FGF2,FSTL3,GHR,GJA5,GLP1R,GNAS,GNB3,GUCY1A3,GUCY1B3,HIF1A,HLF,IGF1,IL6,IRS1,IRS2,ITGB3,KCNN4,LEP,LEPR,MAOA,MAP3K15,MYH6,NCF1,NOS1,NOS2,NOS3,NOX1,NPR1,PDLIM5,PLN,P…	100
Cardiovascular System Development and Function, Tissue Development	development of endothelial tissue	8.28e-18		-0.205	ADAMTS1,ADAMTS2,ADAMTS8,ADGRB1,ADIPOQ,ADM,AGER,AGT,ALDH1A2,ANG,ANGPTL1,ANGPTL4,ANPEP,APOA1,APOE,APOH,APP,ARG1,ARHGAP22,ARHGAP24,ATOH8,BDNF,BMP2,BMP4,BMP6,BMPER,C3,CALCA,CAMP,CAV2,CCL11,CCL2,CCL24,CCL26,CCR2,CCR7,CD34,CD36,CD40LG,CD44,CDH2,CDH5,CDKN2A,CHGA,CLEC1B,COL18A1,COL1A1,COL4A1,COL4A2,COL4A3,COMP,CSF2,CTSB,CXCL1,CXCL10,CXCL12,CXCL2,CXCR2,CXCR3,CYBA,CYBB,CYP2C9,CYP4F2,CYR61,DAB2,DGKA,ECT2,ED…	243
Cancer, Endocrine System Disorders, Organismal Injury and Abnormalities, Reproductive System Disease	Ovarian Cancer and Tumors	6e-39		-0.214	AASS,ABCA10,ABCA3,ABCA4,ABCA8,ABCB1,ABCC11,ABCC8,ABCD1,ABHD12B,ABL1,ABLIM2,ABR,ACAD11,ACADS,ACE2,ACP5,ACSS2,ACTG1,ACYP1,ADAM17,ADAM19,ADAMDEC1,ADAMTS10,ADAMTS12,ADAMTS2,ADAMTS20,ADAMTS9,ADAMTSL3,ADCY10,ADCY2,ADCYAP1R1,ADD2,ADORA1,ADORA2A,AFF3,AFM,AGL,AGPAT2,AGR2,AGR3,AIM1L,AK7,AKAP2,AKAP6,AKNA,AKR1C1/AKR1C2,ALDH1A1,ALDH1A2,ALDH1L1,ALOXE3,AMOTL1,ANG,ANKRD24,ANKRD30A,ANKRD36,ANKRD52,ANKRD55,ANPEP,A…	1036
Cancer, Dermatological Diseases and Conditions, Organismal Injury and Abnormalities	skin tumor	1.11e-193		-0.216	A1CF,A2M,A2ML1,A4GALT,AACS,AADAC,AADACL2,AADACL3,ABCA2,ABCA3,ABCA4,ABCA6,ABCA7,ABCA8,ABCA9,ABCB1,ABCB11,ABCB4,ABCB5,ABCC1,ABCC11,ABCC12,ABCC6,ABCC8,ABCC9,ABCD2,ABCG1,ABCG8,ABHD15,ABI3BP,ABL1,ABR,ABRA,ACAA1,ACACB,ACAD10,ACAN,ACAP1,ACE,ACER1,ACMSD,ACO1,ACOT12,ACOT6,ACOX2,ACOXL,ACP5,ACPP,ACRBP,ACSBG1,ACSF2,ACSL5,ACSL6,ACSM1,ACSM2A,ACSM2B,ACSM3,ACSM5,ACTC1,ACTG1,ACTL6B,ACTL8,ACTN2,ACVR1C,ACY3,ADAD2,A…	3264
Neurological Disease	progressive motor neuropathy	3.45e-21		-0.216	ABCA8,ABCB1,ACE,ACTB,ACTC1,ADAM17,ADAMTS1,ADH1C,ADORA1,ADORA2A,ADORA2B,ADORA3,ADRA1A,ADRA1B,ADRA1D,ADRA2A,ADRA2C,AGT,AK5,AKAP11,ALB,ALDH5A1,AMPD3,ANG,ANXA1,ANXA2,ANXA5,AP1S2,APBB1,APOD,APOE,APP,AQP4,AREG,ARPP21,ASCL1,ATF3,ATP13A2,AVPR2,BBOX1,BCAS1,BCHE,BCL2,BCL2L1,BDNF,BTC,C3,C6orf15,CACNA1B,CALM1 (includes others),CAPN2,CAPN3,CASP1,CASP3,CASP8,CCL2,CCNG2,CD36,CD74,CDSN,CELF2,CHGA,CHRM1,CHRM2,CHR…	350
Lipid Metabolism, Molecular Transport, Small Molecule Biochemistry	secretion of lipid	1.12e-24		-0.234	ABCB1,ABCB11,ABCB4,ABCC2,ABCG1,ABCG5,ABCG8,ACADL,ACADS,ACAT2,ACE,ADCYAP1,ADIPOQ,ADM,ADRA2A,AGT,ALOX5,ANXA1,APOA1,APOA2,APOA4,APOB,APOBEC1,APOC3,APOE,ATF3,BCL11B,BDKRB2,BDNF,BHLHE40,BMP2,BMP4,BMP6,BMP7,C3AR1,CACNA1A,CACNB4,CCKAR,CD36,CDK4,CES1,CES3,CGA,CGB3 (includes others),CIDEA,CITED2,CR2,CRH,CRHR1,CSF2,CTSG,CYP7A1,DGAT1,DRD4,EGR1,ELL2,ELOVL3,ESR1,F2,F2RL1,FABP1,FABP4,FGF7,FN1,FOSB,FOXO1,FST,FZ…	146
Cell Signaling, Molecular Transport, Vitamin and Mineral Metabolism	quantity of Ca2+	4.05e-33		-0.251	A2M,A4GALT,ABCC8,ACKR1,ADCYAP1,ADCYAP1R1,ADM,ADORA1,ADRA1A,ADRA1B,ADRA2A,AGT,AGTR1,ANXA2,ANXA6,APOC3,APOE,APP,ATP2A1,ATP2B1,ATP2B2,ATP2B3,ATP2B4,ATP6V1B1,B4GALNT1,BANK1,BCL2,BCL2L1,BDKRB1,BDKRB2,BDNF,C3,C3AR1,C5AR1,CABP1,CACNA1C,CACNA1D,CACNA1G,CACNA1H,CACNA1S,CALB1,CALCA,CALCB,CAMK2A,CAMLG,CASQ2,CASR,CCK,CCKAR,CCKBR,CCL11,CCL13,CCL17,CCL19,CCL2,CCL20,CCL21,CCL24,CCL3,CCL8,CCR10,CCR4,CCR9,CD19,CD…	303
Molecular Transport	quantity of metal ion	4.05e-38		-0.255	A2M,A4GALT,ABCC8,ACE,ACKR1,ADAMTS1,ADCY6,ADCYAP1,ADCYAP1R1,ADM,ADORA1,ADRA1A,ADRA1B,ADRA2A,AGT,AGTR1,ANXA2,ANXA6,APOC3,APOE,APP,AQP1,ATP12A,ATP2A1,ATP2B1,ATP2B2,ATP2B3,ATP2B4,ATP6V1B1,B4GALNT1,BANK1,BCL2,BCL2L1,BDKRB1,BDKRB2,BDNF,C3,C3AR1,C5AR1,CABP1,CACNA1C,CACNA1D,CACNA1G,CACNA1H,CACNA1S,CALB1,CALCA,CALCB,CAMK2A,CAMLG,CASQ2,CASR,CCK,CCKAR,CCKBR,CCL11,CCL13,CCL17,CCL19,CCL2,CCL20,CCL21,CCL24,CCL…	337
Inflammatory Disease, Respiratory Disease	Asthma	3.51e-20		-0.262	ABCC1,ACTA2,ADCY9,ADORA1,ADORA2A,ADORA2B,ADORA3,ADRA1A,ADRA1B,ADRA1D,ADRA2A,ADRA2C,ALDH5A1,ALOX5,ANTXR1,ANXA1,ARG1,ARRB2,ATP4A,ATP4B,BCL2,BDNF,C3,C3AR1,CACNA1B,CACNA2D1,CCL11,CCL13,CCL2,CCL24,CD4,CD68,CD8A,CHI3L1,CHRM1,CHRM2,CHRM3,CKM,CRP,CSF2,CXCL10,CYSLTR1,DNAJC1,DUSP1,ELANE,EZH2,FCER1A,FCGR1A,FCGR1B,FCGR2A,FCGR2B,FCGR2C,FCGR3A/FCGR3B,FLG,FN1,FOXP3,GAD2,GATA3,GLI2,GSDMA,GSDMB,HAVCR1,HAVCR2,HLA-…	134
Hematological Disease, Immunological Disease	lymphoproliferative disorder	9.3e-29		-0.276	ABCA10,ABCA4,ABCA7,ABCA8,ABCB1,ABCB11,ABCB4,ABCC1,ABCC11,ABCC8,ABCC9,ABHD12B,ABL1,ACAD11,ACADSB,ACAN,ACE,ACER2,ACOXL,ACP5,ACSM2A,ACSM3,ACTB,ACTG1,ACTL8,ACTN2,ADAM12,ADAM17,ADAM7,ADAM9,ADAMTS14,ADAMTS15,ADAMTS16,ADAMTS5,ADAMTS9,ADAP1,ADARB2,ADCY10,ADCY9,ADD2,ADIPOQ,ADK,ADORA1,ADORA2A,ADORA3,ADRA1A,ADRA1D,ADRBK2,ADSSL1,AGAP6 (includes others),AGER,AGL,AGTR1,AHR,AHSG,AIG1,AJAP1,AK5,AKAP12,AKAP2,AKAP…	1476
Cardiovascular System Development and Function	development of vasculature	5.85e-21		-0.277	A2M,ABCB4,ABCC6,ACE,ACTA2,ADAM17,ADAM19,ADGRA2,ADM,ADORA2A,AGER,AGT,AGTR1,AGTR2,AHR,AMOT,ANGPTL4,ANTXR2,ANXA2,APH1A,APLN,APOE,APP,BCL2,BDKRB2,BMP2,BMP4,CACNA1H,CALCA,CALCRL,CAPN2,CASP3,CAT,CBS/CBSL,CD81,CDH2,CDH5,CDO1,CDON,CDX2,CITED1,CITED2,CLEC1B,CNN1,COL15A1,COL18A1,COL1A1,COL4A3,COL5A1,CRYAB,CTSB,CXADR,CXCL10,CXCL12,CYBB,CYP2E1,CYR61,DCBLD2,DDR1,DLX1,DLX2,DLX3,DLX5,E2F7,E2F8,EDNRA,EDNRB,EGLN3…	281
Embryonic Development, Organ Development, Organismal Development, Tissue Development	development of sensory organ	1.16e-30		-0.283	ABCA4,ABCC6,ABI2,ABL1,ABR,ADAM17,ADAM9,ADAMTS9,ADCY1,ADGRV1,ADORA2A,AGTPBP1,ALDH1A1,ALDH1A2,ALDH1A3,ANGPTL3,ANGPTL4,AP1S2,APOB,APOE,AQP1,AQP5,ARL6,ASCL1,ASPA,ATP1B2,ATP2B2,ATP6V1B1,BBS1,BBS2,BCL2,BCL2L11,BDNF,BFSP1,BFSP2,BMP2,BMP4,BMP6,BMP7,BMPER,BMPR1B,BNC1,BNC2,CABP4,CASP3,CBS/CBSL,CCL2,CCR2,CD247,CDC14B,CDH23,CDH5,CDHR1,CDK4,CDKN2A,CECR2,CEP290,CFL1,CHRDL1,CHRNA9,CHST6,CLCN2,CNGA3,CNGB3,CNTF,C…	400
Behavior	emotional behavior	5.52e-20		-0.304	ABCA2,ADCYAP1,ADGRL1,ADORA2A,ADRA1A,ADRA1B,ADRA1D,ADRA2A,ADRA2C,ADRBK2,AGTR2,APBA2,APP,AR,ARC,AVPR1B,B2M,BBS2,BCHE,BCL2,BDNF,CACNA1B,CACNA1E,CAMK2A,CARTPT,CCK,CCR2,CDH11,CHRM1,CHRNA4,CKMT1A/CKMT1B,CNR1,CNTNAP2,CORT,CPLX1,CPLX2,CRH,CRHR1,CTNNA2,CYP19A1,DBH,DBI,DDO,DHRS4,DLG4,DLGAP3,DRD1,DRD4,EFNA2,EGR3,EN2,ERBB4,ESR1,FEV,FGF9,FOSB,FOXM1,GABBR1,GABBR2,GABRA1,GABRA5,GABRD,GABRG2,GAD2,GALR1,GCG,GCNT4…	181
Cell-To-Cell Signaling and Interaction, Nervous System Development and Function	long-term potentiation of synapse	1.01e-17		-0.305	ADCY1,ADCY8,ADCYAP1R1,ADD2,AKAP5,AP3M2,APP,ARC,B2M,BDNF,C3,CACNA1A,CALB2,CAMK2A,CAMK2B,CAMKK2,CD247,CDH11,CDH2,CHRM2,CHST10,CLSTN1,CNR1,CPEB1,CPLX2,CRMP1,CYBB,DGKE,DLG3,DLG4,DOC2A,DPP6,EGFR,ELFN1,EPHB2,GABBR1,GABRA5,GAL,GFAP,GNAI1,GRASP,GRIA1,GRIA2,GRIA3,GRIA4,GRIK1,GRIK2,GRIK3,GRIN2A,GRIN2B,GRM1,GRM3,GRM5,GRM7,HTR2C,ITGA5,ITGA8,ITPKA,JPH3,KCNH3,KLK3,KSR1,LIMK1,MAN2B1,MBNL2,MMP9,NCAN,NCF1,NELL2,N…	112
Cancer, Hematological Disease, Immunological Disease, Organismal Injury and Abnormalities	myeloproliferative disorder	1.29e-19		-0.325	ABCA4,ABCA8,ABCB1,ABCB11,ABCB4,ABCC1,ABCC11,ABHD12B,ABL1,ACADSB,ACAN,ACE,ACER2,ACOXL,ACSM2A,ACSM3,ACTB,ACTL8,ACTN2,ADAM17,ADAMTS14,ADAMTS16,ADAMTS5,ADAP1,ADCY10,ADCY9,ADORA1,ADORA2A,ADORA3,ADRA1A,ADRA1D,ADSSL1,AGAP6 (includes others),AHSG,AJAP1,AK5,AKAP12,AKAP2,AKAP4,AKAP6,AKR1B10,ALAS1,ALDH1A2,ALDH8A1,ALK,ALPK1,ALPP,ALPPL2,AMBN,AMHR2,AMTN,AMY1C (includes others),ANGPTL4,ANK1,ANK2,ANK3,ANKRD20A4 …	924
Cardiovascular System Development and Function, Organismal Development	angiogenesis	5.38e-40		-0.33	ABCA4,ABRA,ACE2,ADAM8,ADAM9,ADAMTS1,ADAMTS12,ADAMTS2,ADAMTS6,ADAMTS8,ADGRA2,ADGRB1,ADGRG1,ADIPOQ,ADM,ADM2,ADORA2A,ADORA2B,ADRA2A,ADRA2C,AGER,AGT,AGTR1,AGTR2,AHR,AKT3,ALDH1A2,ALOX12,AMOT,ANG,ANGPTL1,ANGPTL3,ANGPTL4,ANPEP,ANXA2,AOC3,AP1S2,APH1A,APLN,APOA1,APOB,APOE,APOH,APP,AQP1,ARG1,ARHGAP22,ARHGAP24,ATF3,ATOH8,B4GALT1,BCL2,BCL6B,BDKRB2,BDNF,BEX2,BIRC5,BMP2,BMP4,BMP6,BMPER,BMX,BRCA1,BTC,C3,C3AR1,C…	649
Cardiovascular System Development and Function, Tissue Development	development of cardiovascular tissue	1.32e-17		-0.337	ADAMTS1,ADAMTS2,ADAMTS8,ADGRB1,ADIPOQ,ADM,AGER,AGT,ALDH1A2,ANG,ANGPTL1,ANGPTL4,ANPEP,APOA1,APOE,APOH,APP,ARG1,ARHGAP22,ARHGAP24,ATOH8,BDNF,BMP2,BMP4,BMP6,BMPER,C3,CALCA,CAMP,CAV2,CCL11,CCL2,CCL24,CCL26,CCR2,CCR7,CD34,CD36,CD40LG,CD44,CDH2,CDH5,CDKN2A,CHGA,CLEC1B,COL18A1,COL1A1,COL4A1,COL4A2,COL4A3,COMP,CSF2,CTH,CTSB,CXCL1,CXCL10,CXCL12,CXCL2,CXCR2,CXCR3,CYBA,CYBB,CYP2C9,CYP4F2,CYR61,DAB2,DGKA,ECT…	245
Cancer, Organismal Injury and Abnormalities, Reproductive System Disease	breast or ovarian cancer	6.5e-57		-0.346	AASS,ABCA10,ABCA3,ABCA4,ABCA8,ABCB1,ABCC1,ABCC11,ABCC8,ABCD1,ABHD12B,ABL1,ABLIM2,ABR,ACAA1,ACACB,ACAD11,ACADS,ACE2,ACOX1,ACP5,ACPP,ACSS2,ACTA1,ACTA2,ACTG1,ACTL6B,ACTN2,ACYP1,ADAM12,ADAM17,ADAM19,ADAM28,ADAM9,ADAMDEC1,ADAMTS1,ADAMTS10,ADAMTS12,ADAMTS14,ADAMTS2,ADAMTS20,ADAMTS3,ADAMTS4,ADAMTS5,ADAMTS6,ADAMTS8,ADAMTS9,ADAMTSL3,ADCY10,ADCY2,ADCYAP1R1,ADD2,ADGRF5,ADK,ADORA1,ADORA2A,ADRA2C,AEBP1,AFF3,A…	1887
Cardiovascular System Development and Function	vasoconstriction	1.22e-16		-0.348	ABCC9,ABL1,ACE,ACTA2,ADM,ADORA2B,ADRA1A,ADRA1B,ADRA1D,ADRA2C,AGT,AGTR1,AGTR2,AHR,ALOX5,APLN,APOE,APP,ATP1A2,ATP2B1,ATP2B4,CACNA1C,CACNA1H,CALCA,CASR,CCL2,CHRM3,CNR1,CX3CL1,CYP2C8,CYP2J2,CYP4F2,CYSLTR1,DBH,DRD1,EDN2,EDN3,EDNRA,EDNRB,EGFR,FGA,FGB,FGF2,FGG,GJA1,GJA5,HIF1A,HRH1,HTR2A,HTR2B,HTR2C,IL10,IL1R1,KCNA5,KCNMB1,KCNMB2,KEL,LEP,MME,MMP2,NCF1,NOS1,NOS3,NPY1R,P2RX1,PDE5A,PLAU,PPARG,PTAFR,PTGER2,P…	87
Cancer, Organismal Injury and Abnormalities	liquid tumor	1.01e-25		-0.351	ABCA10,ABCA4,ABCA8,ABCB1,ABCB11,ABCB4,ABCC1,ABCC11,ABHD12B,ABL1,ACAD11,ACADSB,ACAN,ACE,ACER2,ACOXL,ACSM2A,ACSM3,ACTB,ACTG1,ACTL8,ACTN2,ADAM17,ADAM7,ADAMTS14,ADAMTS16,ADAMTS5,ADAMTS9,ADAP1,ADARB2,ADCY10,ADCY9,ADD2,ADORA1,ADORA2A,ADORA3,ADRA1A,ADRA1D,ADSSL1,AGAP6 (includes others),AGL,AHSG,AIG1,AJAP1,AK5,AKAP12,AKAP2,AKAP4,AKAP6,AKR1B10,ALAS1,ALDH1A1,ALDH1A2,ALDH8A1,ALK,ALOX12,ALPK1,ALPP,ALPPL2,AMB…	1150
Inflammatory Response	inflammation of organ	1.16e-35		-0.375	A2M,ABCA4,ABCB1,ABCB11,ABCB4,ABCC2,ABL1,ACE,ACE2,ACKR1,ACOX1,ACTA2,ACTB,ADAM17,ADAMTS12,ADCY10,ADD2,ADGRE1,ADIPOQ,ADK,ADM,ADORA1,ADORA2A,ADORA2B,ADORA3,ADRA1A,ADRA2A,ADRA2C,AGER,AGR2,AGT,AGTR1,AHCY,AHNAK,AHR,AKAP12,AKR1D1,ALB,ALDH2,ALOX12,ALOX5,ALPP,AMPD3,AMY2A,ANXA1,ANXA2P2,ANXA4,ANXA5,APCS,APOA1,APOA2,APOA4,APOB,APOE,APOH,APP,AQP1,AQP12A/AQP12B,AREG,ARFGAP3,ARG1,ARID5A,ATF3,ATP11C,ATP1A1,B2M,B3…	837
Endocrine System Disorders, Organismal Injury and Abnormalities, Reproductive System Disease	ovarian lesion	8.4e-39		-0.376	AASS,ABCA10,ABCA3,ABCA4,ABCA8,ABCB1,ABCC11,ABCC8,ABCD1,ABHD12B,ABL1,ABLIM2,ABR,ACAD11,ACADS,ACE2,ACP5,ACSS2,ACTG1,ACYP1,ADAM17,ADAM19,ADAMDEC1,ADAMTS10,ADAMTS12,ADAMTS2,ADAMTS20,ADAMTS9,ADAMTSL3,ADCY10,ADCY2,ADCYAP1R1,ADD2,ADORA1,ADORA2A,AFF3,AFM,AGL,AGPAT2,AGR2,AGR3,AIM1L,AK7,AKAP2,AKAP6,AKNA,AKR1C1/AKR1C2,ALDH1A1,ALDH1A2,ALDH1L1,ALOXE3,AMOTL1,ANG,ANKRD24,ANKRD30A,ANKRD36,ANKRD52,ANKRD55,ANPEP,A…	1037
Cancer, Gastrointestinal Disease, Organismal Injury and Abnormalities	stomach tumor	3.68e-30		-0.381	A2M,AATK,ABCA10,ABCA2,ABCB1,ABCB5,ABCC1,ABCC8,ABCC9,ABL1,ACMSD,ACO1,ACOT12,ACTN2,ADAM12,ADAM28,ADAM7,ADAM9,ADAMTS10,ADAMTS16,ADAMTS9,ADARB1,ADCK1,ADCY2,ADCY5,ADCY8,ADCY9,ADRA1A,AFAP1L1,AFF2,AGXT,AHNAK,AHR,AIM1L,AIM2,AJAP1,AKAP2,ALPPL2,ALX3,AMHR2,AMZ1,ANK3,ANTXR1,ANTXR2,ANXA1,AP3M2,APBA2,APBB1,APOE,AR,ARHGAP20,ARHGAP32,ARHGEF10,ARHGEF18,ARID3A,ASCL1,ASTN1,ASXL3,ATAD2,ATP12A,ATP2B2,ATP4A,ATP4B,ATP6…	925
Cancer, Hematological Disease, Immunological Disease, Organismal Injury and Abnormalities	myeloid neoplasm	1.43e-19		-0.393	ABCA4,ABCA8,ABCB1,ABCB11,ABCB4,ABCC1,ABCC11,ABHD12B,ABL1,ACADSB,ACAN,ACE,ACER2,ACOXL,ACSM2A,ACSM3,ACTB,ACTL8,ACTN2,ADAM17,ADAMTS14,ADAMTS16,ADAMTS5,ADAP1,ADCY10,ADCY9,ADORA1,ADORA2A,ADORA3,ADRA1A,ADRA1D,ADSSL1,AGAP6 (includes others),AHSG,AJAP1,AK5,AKAP12,AKAP2,AKAP4,AKAP6,AKR1B10,ALAS1,ALDH1A2,ALDH8A1,ALK,ALPK1,ALPP,ALPPL2,AMBN,AMHR2,AMTN,AMY1C (includes others),ANGPTL4,ANK1,ANK2,ANK3,ANKRD20A4 …	926
Cellular Assembly and Organization, Cellular Function and Maintenance	organization of cytoskeleton	1.02e-31		-0.393	A2M,AATK,ABCC1,ABI2,ABL1,ABR,ACAP1,ACE,ACKR1,ACTB,ACTG1,ACTN2,ADAM12,ADAMTS8,ADAP1,ADCY1,ADCY6,ADCYAP1,ADGRB1,ADGRB3,ADGRF5,ADIPOQ,ADM,ADORA2A,ADRA1B,ADRA2A,AGER,AGT,AGTPBP1,AGTR2,AHR,AKAP11,AKAP12,AKAP2,AKAP5,AMHR2,AMIGO1,AMOT,ANGPTL4,ANK3,ANPEP,ANTXR1,ANXA1,APOE,APP,AQP1,AQP5,AR,ARAP1,ARC,AREG,ARHGAP20,ARHGAP24,ARHGAP32,ARHGAP4,ARHGAP6,ARHGAP8/PRR5-ARHGAP8,ARHGEF17,ARHGEF18,ARHGEF19,ARHGEF2,ARH…	905
Cellular Assembly and Organization, Cellular Function and Maintenance	microtubule dynamics	3.19e-27		-0.408	A2M,AATK,ABCC1,ABI2,ABL1,ACAP1,ACE,ACKR1,ACTB,ACTG1,ACTN2,ADAP1,ADCY1,ADCY6,ADCYAP1,ADGRB1,ADGRB3,ADGRF5,ADIPOQ,ADM,ADORA2A,AGER,AGT,AGTPBP1,AGTR2,AHR,AKAP11,AKAP12,AKAP5,AMHR2,AMIGO1,ANGPTL4,ANK3,ANPEP,APOE,APP,AQP1,AQP5,AR,ARAP1,AREG,ARHGAP20,ARHGAP24,ARHGAP32,ARHGAP4,ARHGAP8/PRR5-ARHGAP8,ARHGEF2,ARHGEF5,ARL6,ASAP1,ASCL1,ATCAY,ATF3,ATP2B1,AURKA,BBS1,BBS2,BCL11A,BCL11B,BCL2,BCL6B,BDNF,BIRC5,BMP2…	767
Molecular Transport	secretion of molecule	5.24e-46		-0.408	A2M,ABCB1,ABCB11,ABCB4,ABCC2,ABCG1,ABCG5,ABCG8,ACADL,ACADS,ACAT2,ACE,ACLY,ADAM9,ADCYAP1,ADIPOQ,ADM,ADORA1,ADORA2A,ADORA2B,ADORA3,ADRA2A,ADRA2C,AGT,AGTR1,AGTR2,AGXT,AKT3,ALOX5,ANG,ANKRD1,ANXA1,ANXA2,ANXA6,AP2B1,APBB1,APOA1,APOA2,APOA4,APOB,APOBEC1,APOC3,APOE,APP,AQP1,AQP7,ATF3,ATP4A,ATP4B,AVPR1B,BAIAP3,BCL11B,BCL2,BDKRB2,BDNF,BHLHE40,BMP2,BMP4,BMP6,BMP7,C3AR1,CA2,CA9,CACNA1A,CACNA1B,CACNA1E,CACNB4…	429
Cellular Assembly and Organization, Cellular Function and Maintenance	organization of cytoplasm	6.31e-23		-0.425	A2M,AATK,ABCC1,ABCD1,ABI2,ABL1,ABR,ACAP1,ACE,ACKR1,ACTB,ACTG1,ACTN2,ADAM12,ADAMTS8,ADAP1,ADCY1,ADCY6,ADCYAP1,ADGRB1,ADGRB3,ADGRF5,ADIPOQ,ADM,ADORA2A,ADRA1B,ADRA2A,AGER,AGT,AGTPBP1,AGTR2,AHR,AKAP11,AKAP12,AKAP2,AKAP5,AMHR2,AMIGO1,AMOT,ANGPTL4,ANK3,ANPEP,ANTXR1,ANXA1,ANXA8/ANXA8L1,APOE,APP,AQP1,AQP5,AR,ARAP1,ARC,AREG,ARHGAP20,ARHGAP24,ARHGAP32,ARHGAP4,ARHGAP6,ARHGAP8/PRR5-ARHGAP8,ARHGEF17,ARHGEF18,…	942
Neurological Disease, Organismal Injury and Abnormalities, Psychological Disorders	traumatic brain injury	1.61e-16		-0.425	ADAMTS13,ADORA1,ADORA2A,ADRA1A,ADRA1B,ADRA1D,ADRA2A,ADRA2C,AIM2,ALOX5,APP,AQP4,ASAH2,ATF3,BCHE,BCL2L1,CD1D,CHRM1,CHRM2,CHRM3,CHRNA3,CHRNA4,CHRNA6,CHRNA7,CHRNA9,CHRNB1,CHRNB4,CHRNE,CNR1,CSF3,CX3CL1,CXCL2,CYBB,CYGB,EPO,ESR1,F11,F2,FGF2,GABRA1,GABRA2,GABRA3,GABRA4,GABRA5,GABRB1,GABRB2,GABRD,GABRE,GABRG1,GABRG2,GABRG3,GABRP,GABRR1,GHR,GPX1,GPX3,GRIN2A,GRIN2B,GRIN3A,GSN,IGF1,IGF2,IL10,IL1RN,INS,KCNK2,…	95
Lipid Metabolism, Small Molecule Biochemistry, Vitamin and Mineral Metabolism	synthesis of steroid	6.45e-22		-0.445	ABCG1,ABCG5,ABCG8,ACAT1,ACAT2,ACLY,ACOX2,ADCY10,ADCYAP1,ADM,ADORA2B,AGT,AGTR1,AHR,AKR1C1/AKR1C2,AKR1C3,AKR1D1,ALOX12,AMH,APOA1,APOB,APOE,APP,AR,ASPA,ATF3,ATP1A1,BAAT,BDNF,BMP2,BMP4,BMP5,BMP6,BMP7,BRE,C1QTNF1,CACNA1H,CES1,CETP,CFTR,CGA,CGB3 (includes others),CH25H,CRH,CRHR1,CSF2,CX3CL1,CXCL10,CYP11A1,CYP11B1,CYP17A1,CYP19A1,CYP1A1,CYP21A2,CYP24A1,CYP27B1,CYP2C9,CYP39A1,CYP46A1,CYP7A1,CYP7B1,CYP8B1…	186
Cellular Development	differentiation of cells	5.68e-54		-0.447	A2M,ABCB5,ABL1,ACADM,ACE,ACER1,ACLY,ACVR1C,ADAM17,ADAM8,ADAM9,ADAMTS12,ADAMTS20,ADAMTS9,ADAP1,ADAR,ADCY6,ADCYAP1,ADD2,ADGRB1,ADGRF5,ADGRG3,ADIPOQ,ADK,ADM,ADORA1,ADORA2A,ADORA2B,ADORA3,ADRA1A,ADRA2C,AGER,AGT,AGTPBP1,AGTR2,AHR,AKAP5,AKR1C1/AKR1C2,AKR1C3,ALAS2,ALB,ALDH1A2,ALDH6A1,ALK,ALOX12,ALOX15B,ALOX5,ALOXE3,ALPL,AMBN,AMH,AMOT,ANG,ANK3,ANKRD2,ANKRD26,ANPEP,ANXA1,ANXA2,ANXA6,AP1S2,APBB1,APCS,APLN,…	1474
Nutritional Disease, Psychological Disorders	Eating Disorders	1.22e-18		-0.459	ACACB,ADARB1,ADM,ADRA1A,ADRA1B,ADRA1D,AGTR1,BBS2,BDNF,BSCL2,C3,CA1,CA12,CA13,CA2,CA3,CA4,CA5A,CA6,CA7,CA9,CALCA,CARTPT,CCK,CCKBR,CHRM1,CHRM2,CHRM3,CHRNA4,CLPS,CNR1,CNTF,CPE,CRH,CRHR1,DMBX1,DRD1,DRD4,EPM2A,GABRA1,GABRA2,GABRA3,GABRA4,GABRA5,GABRB1,GABRB2,GABRD,GABRE,GABRG1,GABRG2,GABRG3,GABRP,GHRL,GLP1R,GPRC6A,GRIK1,GRIN2A,GRIN2B,GRIN2C,GRIN2D,GRIN3A,GRIN3B,GRM5,GUCY2C,HAP1,HDC,HRH1,HRH3,HSD11B1,H…	120
Cancer, Organismal Injury and Abnormalities, Reproductive System Disease	female genital neoplasm	1.71e-74		-0.463	AACS,AADACL2,AAK1,AASS,ABCA10,ABCA3,ABCA4,ABCA6,ABCA8,ABCA9,ABCB1,ABCB4,ABCB5,ABCC11,ABCC12,ABCC2,ABCC6,ABCC8,ABCC9,ABCD1,ABCG5,ABHD12B,ABI2,ABI3BP,ABL1,ABLIM2,ABR,ACACB,ACAD11,ACADM,ACADS,ACADSB,ACBD7,ACE,ACE2,ACOT12,ACOX1,ACP5,ACSL1,ACSM1,ACSM2B,ACSM3,ACSS2,ACTC1,ACTG1,ACTG2,ACY1,ACYP1,ADAM12,ADAM17,ADAM19,ADAM7,ADAM9,ADAMDEC1,ADAMTS1,ADAMTS10,ADAMTS12,ADAMTS16,ADAMTS2,ADAMTS20,ADAMTS5,ADAMTS9,…	2565
Molecular Transport	quantity of metal	1.46e-37		-0.483	A2M,A4GALT,ABCC8,ACE,ACKR1,ACO1,ADAMTS1,ADCY6,ADCYAP1,ADCYAP1R1,ADD2,ADM,ADORA1,ADRA1A,ADRA1B,ADRA2A,AGT,AGTR1,ALAS2,ANXA2,ANXA6,AP3B2,APOC3,APOE,APP,AQP1,ATP12A,ATP2A1,ATP2B1,ATP2B2,ATP2B3,ATP2B4,ATP6V1B1,B2M,B4GALNT1,BANK1,BCL2,BCL2L1,BDKRB1,BDKRB2,BDNF,BMP2,BMPER,C3,C3AR1,C5AR1,CABP1,CACNA1C,CACNA1D,CACNA1G,CACNA1H,CACNA1S,CALB1,CALCA,CALCB,CAMK2A,CAMLG,CASQ2,CASR,CCK,CCKAR,CCKBR,CCL11,CCL13,C…	372
Molecular Transport	transport of inorganic cation	9.33e-28		-0.488	ABCC8,ABCC9,ACTN2,ADORA1,ADRA2A,AGT,AKT3,ANK1,ANK3,ANXA6,AQP1,ATP12A,ATP1A1,ATP1A2,ATP1A3,ATP1A4,ATP1B1,ATP1B2,ATP1B3,ATP1B4,ATP2A1,ATP2B1,ATP2B2,ATP2B4,ATP4A,ATP4B,ATP6V0A4,ATP6V0C,ATP6V0D2,ATP6V0E1,ATP6V1B1,ATP6V1B2,ATP6V1C1,BCL2,BCL2L1,BHLHA15,CA2,CACNA1A,CACNA1B,CACNA1C,CACNA1D,CACNA1E,CACNA1G,CACNA1H,CACNA1S,CACNA2D1,CACNA2D3,CACNB2,CACNB4,CALB1,CALCRL,CAMK2A,CAMK2B,CAMK2G,CASR,CATSPER1,CATS…	252
Lipid Metabolism, Small Molecule Biochemistry, Vitamin and Mineral Metabolism	synthesis of terpenoid	1.66e-22		-0.507	ABCA4,ABCG1,ABCG5,ABCG8,ACAT1,ACAT2,ACLY,ACOX2,ADCY10,ADCYAP1,ADH1C,ADH4,ADM,ADORA2B,AGT,AGTR1,AHR,AKR1C1/AKR1C2,AKR1C3,AKR1D1,ALDH1A1,ALDH1A2,ALDH1A3,ALDH8A1,ALOX12,AMH,APOA1,APOB,APOE,APP,AR,ASPA,ATF3,ATP1A1,BAAT,BCO1,BDNF,BMP2,BMP4,BMP5,BMP6,BMP7,BRE,C1QTNF1,CACNA1H,CES1,CETP,CFTR,CGA,CGB3 (includes others),CH25H,CRH,CRHR1,CSF2,CX3CL1,CXCL10,CYP11A1,CYP11B1,CYP17A1,CYP19A1,CYP1A1,CYP21A2,CYP24…	203
Cancer, Organismal Injury and Abnormalities, Reproductive System Disease	carcinoma in breast	3.49e-20		-0.528	ABCA4,ABCA8,ABCC11,ABLIM2,ABR,ACACB,ACOX1,ACP5,ACPP,ACSS2,ACTA1,ACTA2,ACTL6B,ACTN2,ADAM28,ADAMTS1,ADAMTS10,ADAMTS14,ADAMTS20,ADAMTS3,ADAMTS4,ADAMTS5,ADAMTS6,ADAMTS8,ADAMTS9,ADCY2,ADORA1,ADRA2C,AEBP1,AFF3,AGAP6 (includes others),AGPAT2,AGPAT4,AGR2,AGT,AIG1,AKAP2,AKR1C3,AKR7A3,ALDH2,ALK,ALOX12B,ALPP,AMHR2,AMN,AMPD1,ANGPTL6,ANK2,ANKLE1,ANKRD30A,ANKRD33,ANTXR2,ANXA1,ANXA6,ANXA9,AP1G2,APLP1,APOB,AQP7,…	836
Cellular Development, Tissue Development	differentiation of connective tissue	4.32e-20		-0.587	A2M,ABL1,ADAM8,ADAMTS12,ADAR,ADGRF5,ADIPOQ,ADK,ADM,ADORA2B,AGER,AGT,ALAS2,ALDH6A1,ALOX5,ALOXE3,ALPL,AMBN,ANKRD26,ANXA6,AP1S2,APCS,APOE,APP,AREG,ARID5A,ATF3,ATF5,ATP6V0D2,AXIN2,BCL2,BCL2L1,BGN,BMP2,BMP3,BMP4,BMP6,BMP7,BMP8A,BMPER,BMPR1B,BNIP3,BSCL2,C1QL4,C3,C3AR1,C5AR1,CA2,CALCA,CAMK4,CARTPT,CASP3,CASP8,CASR,CAT,CCL2,CCL3,CCR2,CD200,CD40LG,CDK6,CIITA,CITED1,CLDN18,CLEC4M,CLIC1,CNTF,COL11A2,COL2A1,…	471
Dermatological Diseases and Conditions	skin lesion	1.58e-197		-0.596	A1CF,A2M,A2ML1,A4GALT,AACS,AADAC,AADACL2,AADACL3,ABCA2,ABCA3,ABCA4,ABCA6,ABCA7,ABCA8,ABCA9,ABCB1,ABCB11,ABCB4,ABCB5,ABCC1,ABCC11,ABCC12,ABCC6,ABCC8,ABCC9,ABCD2,ABCG1,ABCG8,ABHD15,ABI3BP,ABL1,ABR,ABRA,ACAA1,ACACB,ACAD10,ACAN,ACAP1,ACE,ACER1,ACMSD,ACO1,ACOT12,ACOT6,ACOX2,ACOXL,ACP5,ACPP,ACRBP,ACSBG1,ACSF2,ACSL5,ACSL6,ACSM1,ACSM2A,ACSM2B,ACSM3,ACSM5,ACTC1,ACTG1,ACTL6B,ACTL8,ACTN2,ACVR1C,ACY3,ADAD2,A…	3301
Cancer, Organismal Injury and Abnormalities, Reproductive System Disease	tumorigenesis of reproductive tract	1.9e-74		-0.6	AACS,AADACL2,AAK1,AASS,ABCA10,ABCA3,ABCA4,ABCA6,ABCA8,ABCA9,ABCB1,ABCB4,ABCB5,ABCC11,ABCC12,ABCC2,ABCC6,ABCC8,ABCC9,ABCD1,ABCG5,ABHD12B,ABI2,ABI3BP,ABL1,ABLIM2,ABR,ACACB,ACAD11,ACADM,ACADS,ACADSB,ACBD7,ACE,ACE2,ACOT12,ACOX1,ACP5,ACSL1,ACSM1,ACSM2B,ACSM3,ACSS2,ACTC1,ACTG1,ACTG2,ACY1,ACYP1,ADAM12,ADAM17,ADAM19,ADAM7,ADAM9,ADAMDEC1,ADAMTS1,ADAMTS10,ADAMTS12,ADAMTS16,ADAMTS2,ADAMTS20,ADAMTS5,ADAMTS9,…	2563
Organismal Development	mass of organism	1.43e-18		-0.601	ABCA2,ACACB,ACE,ADAM12,ADAM17,ADAMTS1,ADIPOQ,ADRA2A,AGT,APOA1,APOA5,APOC1,APOE,APP,AQP7,AR,ARRB2,ATP1A2,ATP2B2,AZGP1,BBS1,BBS2,BDNF,BICC1,BRCA2,C3,CA5A,CALB1,CARTPT,CBFA2T2,CD200,CD36,CFTR,CGA,CHRM3,CISH,CITED1,CLPS,CNR1,CNTF,COL18A1,CORIN,CPE,CRH,CRHR1,CRP,CSF2,CYP19A1,CYP1A2,CYP27B1,DACT3,DCXR,DGAT1,DGAT2,DLG2,DLG4,DLGAP3,DLK1,DMBX1,DNMT3B,DSE,EGFR,EPO,FABP4,FCGRT,FEN1,FGF19,FGF9,FGFR4,FGL1,FLN…	226
Molecular Transport	transport of monovalent inorganic cation	1.76e-17		-0.603	ABCC8,ABCC9,ACTN2,ADORA1,ADRA2A,AKT3,ANK1,ANK3,AQP1,ATP1A1,ATP1A2,ATP1A3,ATP1A4,ATP1B1,ATP1B2,ATP1B3,ATP1B4,ATP4A,ATP4B,ATP6V0A4,ATP6V0C,ATP6V0D2,ATP6V0E1,ATP6V1B1,ATP6V1B2,ATP6V1C1,BCL2L1,CA2,CATSPER3,CHP2,CNKSR3,CNTFR,CNTN1,CXCL2,DMPK,DPP6,FGF12,FHL1,FXYD1,FXYD2,GJA5,GNAS,KCNA1,KCNA2,KCNA3,KCNA4,KCNA5,KCNA6,KCNAB3,KCNB1,KCNB2,KCNC1,KCND2,KCND3,KCNE2,KCNF1,KCNG1,KCNG3,KCNH1,KCNH2,KCNH3,KCNH4,KCN…	147
Gastrointestinal Disease	gastric lesion	2.26e-30		-0.606	A2M,AATK,ABCA10,ABCA2,ABCB1,ABCB5,ABCC1,ABCC8,ABCC9,ABL1,ACMSD,ACO1,ACOT12,ACTN2,ADAM12,ADAM28,ADAM7,ADAM9,ADAMTS10,ADAMTS16,ADAMTS9,ADARB1,ADCK1,ADCY2,ADCY5,ADCY8,ADCY9,ADRA1A,AFAP1L1,AFF2,AGXT,AHNAK,AHR,AIM1L,AIM2,AJAP1,AKAP2,ALPPL2,ALX3,AMHR2,AMZ1,ANK3,ANTXR1,ANTXR2,ANXA1,AP3M2,APBA2,APBB1,APOE,AR,ARHGAP20,ARHGAP32,ARHGEF10,ARHGEF18,ARID3A,ASCL1,ASTN1,ASXL3,ATAD2,ATP12A,ATP2B2,ATP4A,ATP4B,ATP6…	929
Molecular Transport	transport of cation	5.74e-31		-0.611	ABCB1,ABCC1,ABCC8,ABCC9,ACTN2,ADORA1,ADRA2A,AGT,AKT3,ANK1,ANK3,ANXA6,AQP1,ATP12A,ATP1A1,ATP1A2,ATP1A3,ATP1A4,ATP1B1,ATP1B2,ATP1B3,ATP1B4,ATP2A1,ATP2B1,ATP2B2,ATP2B4,ATP4A,ATP4B,ATP6V0A4,ATP6V0C,ATP6V0D2,ATP6V0E1,ATP6V1B1,ATP6V1B2,ATP6V1C1,BCL2,BCL2L1,BHLHA15,CA2,CACNA1A,CACNA1B,CACNA1C,CACNA1D,CACNA1E,CACNA1G,CACNA1H,CACNA1S,CACNA2D1,CACNA2D3,CACNB2,CACNB4,CALB1,CALCRL,CAMK2A,CAMK2B,CAMK2G,CASP3,…	286
Cancer, Organismal Injury and Abnormalities	head and neck neoplasia	1.9e-46		-0.618	AAK1,AATK,ABCA2,ABCA4,ABCA7,ABCA8,ABCC10,ABCC6,ABCD1,ABCG1,ABCG8,ABHD15,ABL1,ABLIM2,ACAD10,ACAD11,ACADL,ACAN,ACE,ACOT2,ACOT4,ACOXL,ACSL6,ACSM2A,ACSM2B,ACTA2,ACTC1,ACY1,ADAD2,ADAM12,ADAM19,ADAM8,ADAM9,ADAMTS1,ADAMTS10,ADAMTS12,ADAMTS13,ADAMTS14,ADAMTS15,ADAMTS16,ADAMTS19,ADAMTS2,ADAMTS4,ADAMTS5,ADAMTS6,ADAMTS8,ADAMTS9,ADAMTSL2,ADAMTSL5,ADAR,ADARB1,ADCY2,ADCY8,ADCY9,ADCYAP1,ADD2,ADH6,ADRA1D,ADRA2C,…	1982
Behavior	cognition	1.52e-27		-0.62	ABCA7,ABI2,ACAT1,ADAM11,ADAM2,ADCY1,ADCY5,ADCY8,ADCYAP1,ADD2,ADGRB3,ADORA1,ADORA2A,ADRA1B,ADRA1D,ADRA2A,ADRA2C,AGER,AKAP5,ANK3,AP1S2,APBB1,APOD,APOE,APP,ARC,ARF4,ATP13A2,ATP1A2,ATP1A3,BCHE,BCL2,BDNF,BMPR1B,BTG2,C3,CACNA1C,CACNA1E,CACNA1G,CALB1,CAMK2A,CAMK2B,CAMK4,CAMKK2,CASP1,CASP3,CHL1,CHRM1,CHRM2,CHRNA4,CHRNA7,CHST10,CKB,CKMT1A/CKMT1B,CLDN5,CNR1,CNTF,CNTN2,CNTNAP2,CPLX2,CRH,CRHBP,CRHR1,CRMP1,CR…	327
Cardiovascular Disease, Neurological Disease	cerebrovascular dysfunction	1.61e-18		-0.643	ACE,ACTA2,ADCY8,ADIPOQ,ADORA2A,ADRA1A,ADRA1B,ADRA1D,ADRA2A,ADRA2C,AGER,AGTR1,ALB,ALOX5AP,APOA1,APOB,APOE,APP,AQP4,BCHE,CA4,CACNA1B,CACNA1C,CACNA1D,CACNA1S,CACNA2D1,CACNB2,CACNB4,CD1D,CD36,CHRNA3,CHRNA4,CHRNA6,CHRNA7,CHRNA9,CHRNB1,CHRNB4,CHRNE,CNR1,COL4A1,CX3CL1,CXCL3,CYBB,CYP2C19,DDC,DLG2,DRD1,DRD4,EDNRA,ENG,EPO,F10,F11,F2,FABP3,FN1,FPR1,GABRA1,GABRA2,GABRA3,GABRA4,GABRA5,GABRB1,GABRB2,GABRD,GABR…	158
Cardiovascular Disease, Organismal Injury and Abnormalities, Skeletal and Muscular Disorders	myocardial infarction	8.77e-20		-0.666	ACE,ACE2,ACTA1,ACTA2,ADAM8,ADAMTS13,ADIPOQ,ADORA1,ADORA2A,ADORA2B,ADORA3,ADRA1A,ADRA1B,ADRA1D,ADRA2A,ADRA2C,AGT,AGTR1,APOA1,APOD,APOE,APP,AR,C3,C6,CACNA1C,CACNG1,CAMK2N2,CAMLG,CD14,CD163,CD36,CD40LG,CD44,CD55,CRP,CSF3,CXCL12,CYBA,CYBB,CYP2C19,CYP2C8,CYP2C9,CYP2J2,EEF1A2,EPO,ESR1,F10,F2,F7,FCER1G,FCGR1A,FCGR1B,FCGR2A,FCGR2B,FCGR2C,FCGR3A/FCGR3B,FGF2,FLT1,GABRA1,GABRA2,GABRA3,GABRA4,GABRA5,GABRB1,G…	162
Cancer, Organismal Injury and Abnormalities	cancer of secretory structure	1.08e-49		-0.668	AAK1,AATK,ABCA3,ABCA7,ABCA9,ABCB11,ABCB4,ABCC10,ABCC9,ABI3BP,ABL1,ABRA,ACADS,ACAN,ACAP1,ACE2,ACO1,ACOT13,ACOXL,ACP5,ACPP,ACSF2,ACTBL2,ACTC1,ACTN2,ADAD2,ADAM11,ADAM12,ADAM17,ADAM2,ADAM32,ADAM33,ADAM9,ADAMDEC1,ADAMTS1,ADAMTS10,ADAMTS13,ADAMTS15,ADAMTS19,ADAMTS2,ADAMTS20,ADAMTS3,ADAMTS5,ADAMTSL3,ADAP1,ADAP2,ADAR,ADARB2,ADCY1,ADCY8,ADCYAP1,ADCYAP1R1,ADGRG1,ADH4,ADIPOQ,ADRA1A,ADRA2A,ADRA2C,AFF2,AFF3,A…	1937
Cardiovascular Disease, Organismal Injury and Abnormalities	acute coronary syndrome	5.79e-23		-0.689	ACE,ACE2,ACTA1,ACTA2,ADAM8,ADAMTS13,ADIPOQ,ADORA1,ADORA2A,ADORA2B,ADORA3,ADRA1A,ADRA1B,ADRA1D,ADRA2A,ADRA2C,AGT,AGTR1,ALB,APOA1,APOB,APOD,APOE,APP,AR,ATP4A,C3,C6,CACNA1C,CACNA1D,CACNA2D1,CACNB2,CACNG1,CAMK2N2,CAMLG,CD14,CD163,CD36,CD40LG,CD44,CD55,CHRNA4,CHRNA7,CNR1,COG2,CRP,CSF3,CXCL12,CYBA,CYBB,CYP2C19,CYP2C8,CYP2C9,CYP2J2,EEF1A2,EGFR,EPO,ESR1,F10,F2,F2RL1,F7,FABP3,FCER1G,FCGR1A,FCGR1B,FCGR2A,F…	182
Cardiovascular System Development and Function, Organismal Development	vasculogenesis	1.1e-35		-0.701	ABCA4,ABRA,ACE2,ADAM9,ADAMTS1,ADAMTS2,ADAMTS6,ADAMTS8,ADGRB1,ADIPOQ,ADM,ADRA2A,ADRA2C,AGER,AGT,AGTR1,AGTR2,AHR,ALDH1A2,ALOX12,AMOT,ANG,ANGPTL1,ANGPTL3,ANGPTL4,ANPEP,ANXA2,AP1S2,APH1A,APLN,APOA1,APOB,APOE,APOH,APP,ARG1,ARHGAP22,ARHGAP24,ATF3,ATOH8,BCL2,BCL6B,BDKRB2,BDNF,BIRC5,BMP2,BMP4,BMP6,BMPER,BMX,BTC,C3,C3AR1,C5AR1,C6,CALCA,CAMP,CASP1,CAT,CAV2,CBS/CBSL,CBX2,CCKBR,CCL11,CCL2,CCL24,CCL26,CCNE1,C…	531
Connective Tissue Development and Function, Tissue Morphology	quantity of connective tissue	5.71e-22		-0.724	ABCA7,ABCC10,ABL1,ACACB,ACADL,ACADS,ACE,ACOT13,ACTA1,ADAM12,ADAMTS1,ADCYAP1,ADD2,ADIPOQ,ADRA2A,AEBP1,AGPAT2,AGT,AGTR2,AHNAK,AHR,ALDH1A1,ALPL,ANGPTL4,ANGPTL6,APCS,APOA2,APOA4,APOB,APOE,AQP1,AR,ARID3A,ARL6,ASPA,ATP1A2,ATP2B2,B4GALNT1,B4GALT1,BCL2,BCL2L1,BCL6B,BGN,BIRC5,BLM,BMP4,BRCA1,BSCL2,C3,C3AR1,C5AR1,CALCA,CALCB,CAMK4,CAMKK2,CARTPT,CASP8,CBFA2T3,CCBE1,CCDC80,CCKAR,CCL2,CCL25,CCND3,CCR2,CD14,CD3…	397
Cancer, Organismal Injury and Abnormalities, Reproductive System Disease	uterine tumor	8.14e-56		-0.725	AACS,AADACL2,AAK1,AASS,ABCA10,ABCA4,ABCA6,ABCA8,ABCA9,ABCB1,ABCB4,ABCB5,ABCC11,ABCC12,ABCC2,ABCC6,ABCC8,ABCC9,ABCD1,ABCG5,ABI2,ABI3BP,ABL1,ABR,ACACB,ACADM,ACADSB,ACBD7,ACE,ACOT12,ACOX1,ACSL1,ACSM1,ACSM2B,ACSM3,ACSS2,ACTC1,ACTG2,ACY1,ADAM12,ADAM19,ADAM7,ADAM9,ADAMTS1,ADAMTS12,ADAMTS16,ADAMTS2,ADAMTS5,ADARB1,ADCY1,ADCY10,ADCY2,ADCY6,ADCY9,ADGRE5,ADH1A,ADH1B,ADIPOQ,ADM,ADRA1A,ADRA1B,ADRA1D,ADRA2A,AD…	1994
Cancer, Organismal Injury and Abnormalities	melanoma	6.97e-181		-0.731	A1CF,A2M,A2ML1,A4GALT,AACS,AADAC,AADACL2,AADACL3,ABCA2,ABCA3,ABCA4,ABCA6,ABCA7,ABCA8,ABCA9,ABCB1,ABCB11,ABCB4,ABCB5,ABCC1,ABCC11,ABCC12,ABCC6,ABCC8,ABCC9,ABCD2,ABCG1,ABCG8,ABI3BP,ABL1,ABR,ABRA,ACAA1,ACACB,ACAD10,ACAN,ACAP1,ACE,ACER1,ACMSD,ACO1,ACOT12,ACOT2,ACOT6,ACOX2,ACOXL,ACP5,ACPP,ACRBP,ACSBG1,ACSF2,ACSL5,ACSM1,ACSM2A,ACSM2B,ACSM3,ACSM5,ACTC1,ACTG1,ACTL6B,ACTL8,ACTN2,ACVR1C,ACY3,ADAD2,ADAM19,A…	3212
Inflammatory Disease	chronic inflammatory disorder	7.61e-42		-0.747	ABCB1,ABCB4,ABCC2,ACAN,ACE,ACLY,ACO1,ACOX2,ACSL1,ACTA1,ACTA2,ADAM17,ADAM8,ADAMTS2,ADAMTS4,ADCY8,ADD2,ADGRA1,ADGRE5,ADIPOQ,ADK,ADM,ADORA1,ADORA2A,ADORA2B,ADORA3,ADRA1A,ADRA1B,ADRA1D,ADRA2A,ADRA2C,AGER,AGT,AGTR1,AHR,AHSG,AKR1D1,ALAS2,ALB,ALOX12,ALOX5,ALPL,ALPP,AMPD1,AMY2A,ANG,ANXA1,ANXA4,APOA1,APOA2,APOE,APOM,APP,ARAP2,AREG,ARG1,ATP4A,ATP4B,B2M,BCL11B,BCL2,BCL2L1,BDNF,BGN,BHMT,BIRC5,BLK,BMP4,BMP5,B…	687
Connective Tissue Disorders, Inflammatory Disease, Inflammatory Response, Skeletal and Muscular Disorders	osteoarthritis	7.36e-24		-0.752	ACAN,ADAMTS1,ADAMTS12,ADAMTS14,ADAMTS15,ADAMTS16,ADAMTS2,ADAMTS5,ADAMTS9,ADRA1A,ADRA1B,ADRA1D,ADRA2A,ADRA2C,ALOX5,ANXA1,AR,ASPN,ATP4A,ATP4B,BDNF,BGN,BMP2,BMP4,BMP5,CACNA1A,CACNA1C,CACNA1D,CACNA1H,CACNA1S,CACNA2D1,CACNA2D3,CACNA2D4,CACNB2,CCL2,CD163,CD274,CD80,CDH11,CEMIP,COL11A1,COL2A1,COL9A1,CRYAB,CTLA4,CXCL2,CXCL6,CYTL1,ELF3,EPO,ERRFI1,ESRRA,F10,FGF2,FRZB,GDF5,HGF,HYAL2,HYAL4,IL11RA,IL18,IL1RN,…	133
Carbohydrate Metabolism	metabolism of carbohydrate	2.19e-22		-0.756	ABCB1,ABCC8,ACADM,ADCY10,ADCY2,ADCYAP1,ADCYAP1R1,ADIPOQ,ADORA1,ADORA2A,ADORA2B,ADORA3,ADRA1A,ADRA1B,ADRA1D,ADRBK2,AGL,AGPAT2,AGT,AGTR1,AGTR2,ALDH1A1,ALDH2,ALDH5A1,ALDOB,ALDOC,AMY2A,ANGPTL3,ANXA1,AOAH,AP2A1,APLN,APOA1,APOA2,APOA4,APOD,APOE,APP,ASPN,B3GALNT1,B3GALT1,B3GALT2,B3GNT2,B3GNT3,B3GNT4,B3GNT8,B4GALNT1,B4GALNT2,B4GALT1,BDKRB2,BDNF,BMP2,BMP5,BMP7,C1QL3,C1QTNF2,CACNA1A,CAMKK2,CASR,CBR1,CCK,CC…	412
Cellular Development, Tissue Development	differentiation of connective tissue cells	3.45e-25		-0.765	A2M,ABL1,ADAM8,ADAMTS12,ADAR,ADGRF5,ADIPOQ,ADK,ADM,ADORA2B,AGER,AGT,ALDH6A1,ALOX5,ALOXE3,ALPL,AMBN,ANKRD26,ANXA6,AP1S2,APCS,APOE,AREG,ARID5A,ATF3,ATF5,ATP6V0D2,AXIN2,BCL2,BGN,BMP2,BMP3,BMP4,BMP6,BMP7,BMP8A,BMPER,BMPR1B,BNIP3,BSCL2,C1QL4,C3,C3AR1,C5AR1,CA2,CALCA,CAMK4,CARTPT,CASP3,CASP8,CASR,CAT,CCL2,CCL3,CCR2,CD200,CD40LG,CDK6,CIITA,CITED1,CLDN18,CLEC4M,CLIC1,CNTF,COL11A2,COL2A1,COL6A1,CREB3L2,CS…	438
Cancer, Organismal Injury and Abnormalities	abdominal carcinoma	6.81e-85		-0.767	A2M,A2ML1,AACS,AADACL2,AADACL3,AAK1,AASS,ABCA10,ABCA2,ABCA3,ABCA4,ABCA6,ABCA7,ABCA8,ABCA9,ABCB1,ABCB4,ABCB5,ABCC1,ABCC11,ABCC12,ABCC2,ABCC6,ABCC8,ABCC9,ABCD1,ABCG4,ABCG5,ABHD12B,ABI2,ABI3BP,ABL1,ABLIM2,ABR,ACACB,ACAD11,ACADM,ACADS,ACADSB,ACAN,ACAT1,ACBD7,ACE,ACE2,ACMSD,ACO1,ACOT12,ACOT2,ACOX1,ACOX2,ACP5,ACSL1,ACSM1,ACSM2B,ACSM3,ACSS1,ACSS2,ACTA1,ACTC1,ACTG1,ACTL6B,ACTN2,ACY1,ACYP1,ADAM19,ADAM28,A…	3733
Cardiovascular Disease	peripheral vascular disease	6.94e-22		-0.784	ACE,ACTA2,ADAMTS8,ADAP2,ADAR,ADCY8,ADGRE5,ADIPOQ,ADORA2A,ADRA1A,ADRA1B,ADRA1D,ADRA2A,ADRA2C,AGER,AGTR1,AHSG,ALB,ALOX5,ALOX5AP,APOA1,APOB,APOE,APP,AQP4,AR,ARID5A,ARL4C,B2M,BCHE,BDNF,BEX4,BTG2,C3AR1,C5AR1,CA4,CACNA1B,CACNA1C,CACNA1D,CACNA1S,CACNA2D1,CACNB2,CACNB4,CAMK2G,CAPG,CARTPT,CASP1,CASP8,CCDC109B,CCL18,CD163,CD1D,CD36,CD53,CEMIP,CFHR1,CHRNA3,CHRNA4,CHRNA6,CHRNA7,CHRNA9,CHRNB1,CHRNB4,CHRNE,CLE…	277
Cellular Development, Nervous System Development and Function, Tissue Development	differentiation of neurons	2.18e-18		-0.786	ABL1,ADCYAP1,ADRA2C,AGTR2,ALDH1A2,AMH,ANK3,APBB1,APP,AREG,ARHGAP32,ARPP21,ASCL1,ASPM,ATP2B2,BCL11B,BCL2,BCL2L1,BDNF,BHLHE22,BIN1,BMP2,BMP4,BMP6,BMP7,BRSK2,BTG2,CBLN1,CDH23,CDK5R2,CDK5RAP3,CDON,CFL1,CHRDL1,CIT,CNR1,CNTF,CNTFR,CNTN2,CNTN4,CORIN,CPNE1,CSF3,CXCL12,CYB5D2,DAB1,DISP1,DIXDC1,DLX1,DLX2,DMD,DMRTA2,DNMT3B,DOCK4,DTX1,DUOXA1,DYNC2H1,EBF1,EBF2,EBF3,ECT2,EDN3,EFNA2,EFNA5,EGFR,ELAVL2,ELAVL3,ELA…	272
Cancer, Gastrointestinal Disease, Organismal Injury and Abnormalities	intestinal adenocarcinoma	2.24e-46		-0.788	A2ML1,AADACL3,AASS,ABCA10,ABCA2,ABCA3,ABCA6,ABCA9,ABCB1,ABCB4,ABCC8,ABLIM2,ABR,ACACB,ACAN,ACAT1,ACE,ACMSD,ACOT2,ACOX2,ACSM3,ACTA1,ACTC1,ACTL6B,ACTN2,ADAM28,ADAM32,ADAM33,ADAM7,ADAMDEC1,ADAMTS10,ADAMTS12,ADAMTS14,ADAMTS19,ADAMTS2,ADAMTS3,ADAMTS4,ADAMTSL3,ADCY10,ADCY2,ADCY9,ADK,ADM,ADORA1,ADRA1A,ADRA1D,ADSSL1,AEBP1,AFAP1L1,AFF3,AFM,AFP,AGAP6 (includes others),AGBL4,AGL,AGMAT,AGT,AGTPBP1,AGTR2,AGXT,…	2032
Cancer, Organismal Injury and Abnormalities, Reproductive System Disease	female genital tract cancer	1.36e-73		-0.792	AACS,AADACL2,AAK1,AASS,ABCA10,ABCA3,ABCA4,ABCA6,ABCA8,ABCA9,ABCB1,ABCB4,ABCB5,ABCC11,ABCC12,ABCC2,ABCC6,ABCC8,ABCC9,ABCD1,ABCG5,ABHD12B,ABI2,ABI3BP,ABL1,ABLIM2,ABR,ACACB,ACAD11,ACADM,ACADS,ACADSB,ACBD7,ACE,ACE2,ACOT12,ACOX1,ACP5,ACSL1,ACSM1,ACSM2B,ACSM3,ACSS2,ACTC1,ACTG1,ACTG2,ACY1,ACYP1,ADAM17,ADAM19,ADAM7,ADAM9,ADAMDEC1,ADAMTS1,ADAMTS10,ADAMTS12,ADAMTS16,ADAMTS2,ADAMTS20,ADAMTS5,ADAMTSL3,ADCY1,…	2481
Organismal Development, Renal and Urological System Development and Function	development of urinary tract	2.34e-20		-0.827	ACE,ADAMTS1,ADAMTS16,ADM,AGER,AGPAT2,AGT,AGTR1,AGTR2,AHR,ALDH1A2,ALDH1A3,ANXA2,ANXA4,APH1A,APOE,AQP1,AREG,ATP12A,B4GALT1,BCL2,BCL2L11,BDKRB2,BDNF,BICC1,BMP2,BMP4,BMP6,BMP7,CADM1,CAT,CD44,CDH16,CDH4,CDH6,CENPF,CITED1,CITED2,COL4A3,COL4A4,COL4A5,CX3CL1,CXCL14,CXCR2,CYP26A1,CYS1,DACT2,DCHS1,EDNRA,EFEMP1,EHD3,EHD4,EPAS1,ERBB4,EREG,EYA1,FABP2,FAT4,FGF2,FGF21,FGF7,FGF8,FGFR1,FGFR2,FGFRL1,FLT1,FMN1,FOXC…	201
Embryonic Development, Organ Development, Organismal Development, Renal and Urological System Development and Function, Tissue Development	formation of kidney	9.38e-20		-0.827	ACE,ADAMTS1,ADAMTS16,ADM,AGER,AGPAT2,AGT,AGTR1,AGTR2,AHR,ALDH1A2,ALDH1A3,ANXA2,ANXA4,APH1A,APOE,AQP1,AREG,ATP12A,B4GALT1,BCL2,BCL2L11,BDKRB2,BDNF,BICC1,BMP2,BMP4,BMP6,BMP7,CADM1,CAT,CD44,CDH16,CDH4,CDH6,CENPF,CITED1,CITED2,COL4A3,COL4A4,COL4A5,CX3CL1,CXCL14,CXCR2,CYP26A1,CYS1,DACT2,DCHS1,EDNRA,EFEMP1,EHD3,EHD4,EPAS1,ERBB4,EREG,EYA1,FABP2,FAT4,FGF2,FGF21,FGF7,FGF8,FGFR1,FGFR2,FGFRL1,FLT1,FMN1,FOXC…	196
Cancer, Organismal Injury and Abnormalities	breast or ovarian carcinoma	1.66e-40		-0.884	AASS,ABCA10,ABCA3,ABCA4,ABCA8,ABCC11,ABCC8,ABCD1,ABHD12B,ABL1,ABLIM2,ABR,ACACB,ACAD11,ACADS,ACE2,ACOX1,ACP5,ACPP,ACSS2,ACTA1,ACTA2,ACTG1,ACTL6B,ACTN2,ACYP1,ADAM17,ADAM19,ADAM28,ADAMDEC1,ADAMTS1,ADAMTS10,ADAMTS12,ADAMTS14,ADAMTS2,ADAMTS20,ADAMTS3,ADAMTS4,ADAMTS5,ADAMTS6,ADAMTS8,ADAMTS9,ADAMTSL3,ADCY10,ADCY2,ADCYAP1R1,ADD2,ADORA1,ADORA2A,ADRA2C,AEBP1,AFF3,AGAP6 (includes others),AGL,AGPAT2,AGPAT4,A…	1502
Cancer, Organismal Injury and Abnormalities, Respiratory Disease	carcinoma in lung	6.45e-18		-0.903	ABCB1,ABCC2,ABL1,ACOX1,ACTN2,ADAM12,ADAM17,ADAM19,ADAM9,ADAMTS1,ADAMTS12,ADAMTS14,ADAMTS2,ADCY2,ADCY5,ADH1C,ADORA1,ADORA2A,AGAP6 (includes others),AHNAK,AHR,AHSG,AJAP1,AKR1B10,AKR7A3,AKT3,ALDH1B1,ALDH1L1,ALDOC,ALK,ALPP,AMY1C (includes others),ANGPTL1,ANK2,ANKFN1,ANKRD30A,ANXA2,APOA1,APOB,APOBEC3B,AQP7,AR,ARAP2,AREG,ARHGAP36,ARMC3,ARRB2,ART5,ASCL4,ASTN1,ASTN2,ATP10A,ATP2A1,ATP2B4,AURKA,AURKB,AXIN2…	718
Neurological Disease, Psychological Disorders	disorder of basal ganglia	6.73e-30		-0.907	A2M,ABCB1,ABCD1,ABCD2,ACADM,ACAT1,ACE,ACTB,ACTN2,ADAR,ADCY2,ADCY5,ADH1C,ADORA1,ADORA2A,ADORA2B,ADORA3,ADRA1A,ADRA1B,ADRA1D,ADRA2A,ADRA2C,AEBP1,AFM,AHCY,AIG1,ALAS1,ALB,ALDH2,ALDH6A1,ANKRD2,ANXA2,AP1S2,APBB1,APLP1,APOA4,APOD,APOE,APP,AQP1,AQP4,ARHGAP32,ARMCX2,ARMCX3,ARPP21,ASCL1,ATP13A2,ATP1A3,ATP2A1,ATP2B1,ATP2B2,ATP6AP2,ATP6V1B2,AVPR2,B2M,B3GALT4,B3GNT2,B4GALNT1,BBOX1,BCAS1,BCHE,BCL11B,BCL2,BCL2L…	518
Cell Morphology, Cellular Assembly and Organization, Cellular Development, Cellular Function and Maintenance, Cellular Growth and Proliferation	formation of plasma membrane projections	1.34e-24		-0.907	A2M,ABI2,ABL1,ACE,ACTB,ADAP1,ADCY1,ADCYAP1,ADGRB1,ADGRB3,ADORA2A,AGER,AGTPBP1,AGTR2,AHR,AKAP5,AMIGO1,ANK3,APOE,APP,AR,AREG,ARHGAP24,ARHGAP32,ASCL1,ATCAY,ATF3,BBS1,BCL11A,BCL11B,BCL2,BDNF,BMP2,BMP7,BOC,BRSK2,BSN,BTG2,BTG3,C3,CACNA1A,CACNA1H,CALD1,CAMK1D,CAMK1G,CAMK2A,CAMK2B,CAMK4,CAMKK2,CASP3,CCDC64,CCK,CCKAR,CCL19,CCL21,CD44,CD81,CDC20,CDH2,CDKL5,CELSR2,CHL1,CHRNA3,CIT,CKB,CKM,CLEC1B,CLSTN1,CNP,C…	417
Cancer, Hematological Disease, Immunological Disease, Organismal Injury and Abnormalities	lymphohematopoietic cancer	6.12e-29		-0.921	ABCA10,ABCA4,ABCA7,ABCA8,ABCB1,ABCB11,ABCB4,ABCC1,ABCC11,ABCC8,ABCC9,ABHD12B,ABL1,ACAD11,ACADSB,ACAN,ACE,ACER2,ACOXL,ACP5,ACSM2A,ACSM3,ACTB,ACTG1,ACTL8,ACTN2,ADAM12,ADAM7,ADAM9,ADAMTS14,ADAMTS15,ADAMTS16,ADAMTS5,ADAMTS9,ADAP1,ADARB2,ADCY10,ADCY9,ADD2,ADIPOQ,ADK,ADORA1,ADORA2A,ADORA3,ADRA1A,ADRA1D,ADRBK2,ADSSL1,AGAP6 (includes others),AGL,AGTR1,AHR,AHSG,AIG1,AJAP1,AK5,AKAP12,AKAP2,AKAP4,AKAP5,AKAP…	1440
Cell Death and Survival	cell death	1.13e-42		-0.945	A2M,A4GALT,AAK1,AATK,ABCA3,ABCB1,ABCB4,ABCC1,ABCC10,ABCC11,ABCC8,ABCC9,ABCD1,ABCD2,ABCG1,ABL1,ACAT1,ACE,ACER2,ACLY,ACSM5,ACTB,ACTC1,ACVR1C,ADAM12,ADAM17,ADAM8,ADAMTS1,ADAMTS12,ADAMTS13,ADAMTS16,ADAMTS20,ADAR,ADARB1,ADCY10,ADCY5,ADCY6,ADCYAP1,ADCYAP1R1,ADD2,ADGRG1,ADGRV1,ADI1,ADIPOQ,ADK,ADM,ADORA1,ADORA2A,ADORA2B,ADORA3,ADRA1A,ADRA1B,ADRA1D,AFP,AGBL4,AGER,AGPAT2,AGR2,AGT,AGTPBP1,AGTR1,AGTR2,AHR,AI…	2039
Cancer, Endocrine System Disorders, Gastrointestinal Disease, Organismal Injury and Abnormalities	ductal pancreatic carcinoma	3.74e-35		-0.946	AAK1,AATK,ABCA3,ABCA7,ABCA9,ABCB11,ABCB4,ABCC10,ABCC9,ABI3BP,ABRA,ACAN,ACAP1,ACE2,ACO1,ACOXL,ACSF2,ACTBL2,ACTN2,ADAD2,ADAM11,ADAM12,ADAM17,ADAM2,ADAM33,ADAMTS10,ADAMTS13,ADAMTS15,ADAMTS19,ADAMTS2,ADAMTS20,ADAMTS3,ADAMTS5,ADAMTSL3,ADAP1,ADAR,ADARB2,ADCY1,ADCY8,ADCYAP1,ADCYAP1R1,ADH4,ADRA1A,ADRA2A,AFF2,AFF3,AGL,AGR2,AGT,AGTPBP1,AGXT2,AIM2,AJAP1,AKAP11,AKR7A3,ALOXE3,ALPL,ALPP,AMFR,AMHR2,AMOT,AMPD1,A…	1289
Behavior	learning	2.79e-25		-0.953	ABCA7,ABI2,ACAT1,ADAM11,ADAM2,ADCY1,ADCY5,ADCY8,ADCYAP1,ADD2,ADGRB3,ADORA2A,ADRA1B,ADRA1D,ADRA2A,ADRA2C,AGER,AKAP5,AP1S2,APBB1,APOD,APOE,APP,ARC,ARF4,ATP13A2,ATP1A2,ATP1A3,BCHE,BCL2,BDNF,BMPR1B,BTG2,C3,CACNA1C,CACNA1E,CACNA1G,CALB1,CAMK2A,CAMK2B,CAMK4,CAMKK2,CASP1,CASP3,CHRM1,CHRM2,CHRNA7,CHST10,CKB,CKMT1A/CKMT1B,CLDN5,CNR1,CNTN2,CNTNAP2,CPLX2,CRH,CRHBP,CRHR1,CRMP1,CRTC1,CSF3,CYBB,CYP19A1,CYP46A1…	298
Cardiovascular System Development and Function, Hematological System Development and Function	blood pressure	2.85e-31		-0.973	ABCB4,ABCC1,ABCC9,ACE,ACE2,ACTA2,ACTC1,ADCY6,ADD2,ADIPOQ,ADM,ADM2,ADORA1,ADORA2A,ADORA2B,ADORA3,ADRA1A,ADRA1B,ADRA1D,ADRA2A,AGT,AGTR1,AGTR2,AHR,ALDH2,ALOX12,AOC3,APLN,APOB,APOE,APP,ARL6,ATP1A1,ATP1A2,ATP2B4,AVPR2,B4GALNT2,BCHE,BDKRB1,BDKRB2,BDNF,BGN,C3AR1,CACNA1B,CACNA1C,CALCA,CALCB,CARTPT,CD274,CD34,CD36,CD44,CHGA,CKM,CKMT2,CLEC1B,CNR1,COL4A3,CORIN,CORT,CRH,CRYAB,CXCL12,CYBA,CYBB,CYP11B1,CYP19A1…	236
Cell Morphology	sprouting	3.1e-18		-0.978	A2M,ABL1,ADAMTS1,ADAP1,ADCYAP1,ADGRA2,ADGRB1,ADM,AGT,AGTR2,AKAP5,ANG,ANXA2,APH1A,APLN,APOE,APP,AQP1,ARHGAP32,ATF3,BCL2,BDKRB2,BDNF,BMP2,BMP4,BMP7,BSN,C3,CACNA1A,CALCA,CALD1,CAMK1G,CAMK2A,CAMK2B,CAMK4,CAMKK2,CASP3,CAT,CCL19,CCL2,CCL21,CD44,CDH2,CDKL5,CHRM2,CHRNE,CLSTN1,CNR1,CNTF,CNTNAP2,COL18A1,COL25A1,CRH,CRHR1,CRIP1,CRMP1,CSRP1,CTBP2,CTNNA2,CXCL12,CYP19A1,CYR61,DBN1,DCN,DCX,DLG4,DLG5,DPYSL3,DPYS…	269
Cell-To-Cell Signaling and Interaction, Nervous System Development and Function	neurotransmission	6.16e-41		-0.981	ADARB1,ADCY1,ADIPOQ,ADORA1,ADORA2A,AKAP5,ALK,ANK3,ANXA9,AP2B1,APBA2,APOE,APP,ARC,ATP1A2,BAIAP3,BCHE,BDNF,BSN,CA7,CA8,CACNA1A,CACNA1B,CACNA1C,CACNA1G,CACNA1I,CACNA2D3,CACNB2,CACNB4,CACNG2,CALM1 (includes others),CAMK2A,CAMK4,CARTPT,CASR,CAV2,CBLN1,CCK,CCKBR,CCL2,CCR10,CD247,CD44,CDH2,CDH8,CHRM1,CHRM2,CHRM3,CHRNA3,CHRNA4,CHRNA7,CHRNB1,CHRNB4,CHRNE,CHST10,CLSTN1,CLSTN2,CNIH2,CNP,CNR1,CNTNAP2,CPLX1,C…	321
Endocrine System Disorders, Gastrointestinal Disease, Metabolic Disease, Organismal Injury and Abnormalities, Renal and Urological Disease	diabetic nephropathy	2.29e-16		-1	ABCG1,ACE,ACE2,ACO1,ADIPOQ,AGT,AGTR1,AKR1C3,APOD,APOE,AQP1,AQP5,AR,ATP10B,BMP2,BMP4,BRCA2,CACNA1C,CACNA1D,CACNA1S,CACNA2D1,CACNB2,CAPN3,CCL16,CCL3,CD34,CD36,CDKN2A,CDS1,CHI3L1,CLEC3B,COL4A4,CRHBP,CRIP1,CTSH,CXADR,CYP4F2,DHFR,DPEP1,DPYSL3,EDNRA,ENPEP,EPO,EXPH5,F3,FABP1,FBP1,FGF1,FOXC1,FXYD2,GAS2L1,GAS6,GCG,GLP1R,GMDS,GPLD1,GRIK2,GSS,HAVCR1,HPGD,HPN,HYAL2,IGFBP2,IMPDH1,INS,LEF1,LGALS3,LPL,MAGI2,MLX…	114
Immunological Disease	immediate hypersensitivity	4.17e-22		-1.002	ADAM17,ADIPOQ,ADORA2B,ADRA1A,ADRA1B,ADRA1D,ADRA2A,ADRA2C,AHCY,AHNAK,ALOX5,ALOX5AP,ANXA1,ANXA2P2,ANXA5,ARFGAP3,BCL11B,BCL2,BCL2L1,BCL3,BGN,C3,C3AR1,CAMP,CAPG,CARD11,CAT,CBR1,CCL13,CCL17,CCL18,CCL20,CCL21,CCL23,CCNA2,CCR2,CCR4,CCRL2,CD1A,CD44,CD74,CD81,CDC25A,CFL1,CHRM1,CHRM2,CHRM3,CISH,CORO1A,CPNE1,CPNE7,CPVL,CSF2RA,CST6,CXCL9,CYSLTR1,DBN1,DCD,DEFA3 (includes others),DEFB1,DEFB103A/DEFB103B,DEFB4A…	224
Cancer, Organismal Injury and Abnormalities	ductal carcinoma	3.96e-35		-1.031	AAK1,AATK,ABCA3,ABCA7,ABCA9,ABCB11,ABCB4,ABCC10,ABCC11,ABCC9,ABI3BP,ABRA,ACACB,ACAN,ACAP1,ACE2,ACO1,ACOXL,ACP5,ACSF2,ACTA2,ACTBL2,ACTN2,ADAD2,ADAM11,ADAM12,ADAM17,ADAM2,ADAM33,ADAMTS10,ADAMTS13,ADAMTS15,ADAMTS19,ADAMTS2,ADAMTS20,ADAMTS3,ADAMTS5,ADAMTSL3,ADAP1,ADAR,ADARB2,ADCY1,ADCY8,ADCYAP1,ADCYAP1R1,ADH4,ADRA1A,ADRA2A,AFF2,AFF3,AGL,AGPAT2,AGR2,AGT,AGTPBP1,AGXT2,AIM2,AJAP1,AKAP11,AKR7A3,ALOXE3,AL…	1352
Molecular Transport	transport of metal ion	8.49e-27		-1.034	ABCC8,ABCC9,ACTN2,ADORA1,ADRA2A,AGT,AKT3,ANK3,ANXA6,AQP1,ATP12A,ATP1A1,ATP1A2,ATP1A3,ATP1A4,ATP1B1,ATP1B2,ATP1B3,ATP2A1,ATP2B1,ATP2B2,ATP2B4,BCL2,BCL2L1,BHLHA15,CACNA1A,CACNA1B,CACNA1C,CACNA1D,CACNA1E,CACNA1G,CACNA1H,CACNA1S,CACNA2D1,CACNA2D3,CACNB2,CACNB4,CALB1,CALCRL,CAMK2A,CAMK2B,CAMK2G,CASR,CATSPER1,CATSPER3,CCDC109B,CCL3,CCL8,CDH23,CFL1,CHP2,CHRNA4,CHRNA7,CNKSR3,CNNM2,CNNM4,CNTFR,CNTN1,CORO1…	231
Behavior, Digestive System Development and Function	feeding	3.81e-26		-1.035	ACE,ACOT13,ACSS1,ADIPOQ,ADM,ADM2,ADORA2A,AEBP1,AGPAT2,AGTR2,ANKRD26,AOC3,APBA2,APLN,APOA4,APOE,APP,ASL,ATP1B2,BCAT2,BCL11B,BDNF,BIN1,BSCL2,C3,CALCA,CALCB,CAMKK2,CARTPT,CCDC80,CCK,CCKAR,CCKBR,CCND3,CD36,CDO1,CES1,CFL2,CHRM3,CHST8,CIDEB,CIDEC,CNR1,CNTF,CNTFR,COL5A2,CRH,CRHBP,CRHR1,CRLF1,CSF2,CSN3,CXCL14,CYP11A1,DBH,DGAT1,DGAT2,DLX2,DMBX1,DNM1,DRD1,DUSP1,EFNA5,EHHADH,EN1,ERRFI1,ESR1,FABP1,FEZF2,FGF2…	225
Cell Morphology, Cellular Assembly and Organization, Cellular Development, Cellular Function and Maintenance, Cellular Growth and Proliferation, Nervous System Development and Function, Tissue Development	neuritogenesis	6.68e-25		-1.069	A2M,ABI2,ABL1,ACE,ACTB,ADAP1,ADCY1,ADCYAP1,ADGRB1,ADGRB3,ADORA2A,AGER,AGTPBP1,AGTR2,AHR,AKAP5,AMIGO1,ANK3,APOE,APP,AR,AREG,ARHGAP32,ASCL1,ATCAY,ATF3,BBS1,BCL11A,BCL11B,BCL2,BDNF,BMP2,BMP7,BOC,BRSK2,BSN,BTG2,BTG3,C3,CACNA1A,CACNA1H,CALD1,CAMK1D,CAMK1G,CAMK2A,CAMK2B,CAMK4,CAMKK2,CASP3,CCDC64,CCK,CCKAR,CCL19,CCL21,CD44,CDC20,CDH2,CDKL5,CELSR2,CHL1,CHRNA3,CIT,CKB,CKM,CLSTN1,CNP,CNR1,CNTF,CNTN1,CNTN2,…	410
Cancer, Hematological Disease, Immunological Disease, Organismal Injury and Abnormalities	hematologic cancer	5.01e-28		-1.075	ABCA10,ABCA4,ABCA7,ABCA8,ABCB1,ABCB11,ABCB4,ABCC1,ABCC11,ABCC8,ABCC9,ABHD12B,ABL1,ACAD11,ACADSB,ACAN,ACE,ACER2,ACOXL,ACP5,ACSM2A,ACSM3,ACTB,ACTG1,ACTL8,ACTN2,ADAM7,ADAM9,ADAMTS14,ADAMTS15,ADAMTS16,ADAMTS5,ADAMTS9,ADAP1,ADARB2,ADCY10,ADCY9,ADD2,ADIPOQ,ADK,ADORA1,ADORA2A,ADORA3,ADRA1A,ADRA1D,ADRBK2,ADSSL1,AGAP6 (includes others),AGL,AGTR1,AHR,AHSG,AIG1,AJAP1,AK5,AKAP12,AKAP2,AKAP4,AKAP5,AKAP6,AKR1B…	1424
Carbohydrate Metabolism	quantity of monosaccharide	5.87e-19		-1.075	ABCB4,ABCC8,ABCC9,ACADM,ACSL1,ADCY5,ADCYAP1,ADIPOQ,ADM,ADRA2A,AGER,AGL,AGPAT2,ALDH1A1,ALX3,APOA2,APOA4,APOC1,APOE,AQP1,AQP7,AZGP1,BCAT2,BCL2,BDNF,BMP4,BSCL2,BTC,C2CD4B,C3,CA5A,CACNA1E,CAMKK2,CARTPT,CCDC80,CD36,CD44,CDK4,CDO1,CES1,CHGA,CHRM3,CIDEA,CIDEC,CIITA,CNTF,CORT,CPE,CRH,CRY2,CSF2,CTHRC1,CXCL14,CYP19A1,CYP2J2,CYP4F2,DBH,DCXR,DDAH2,DECR1,DGAT1,DGAT2,DGKB,DLGAP3,E2F1,EDN2,EGFR,EPHX2,EPO,ESR1,F…	227
Cell-To-Cell Signaling and Interaction, Nervous System Development and Function	synaptic transmission	6.45e-32		-1.086	ADARB1,ADIPOQ,ADORA1,ADORA2A,AKAP5,ALK,ANXA9,AP2B1,APBA2,APOE,APP,ARC,BCHE,BDNF,BSN,CA7,CA8,CACNA1A,CACNA1C,CACNA1G,CACNA2D3,CACNB2,CACNB4,CACNG2,CAMK2A,CAMK4,CASR,CAV2,CBLN1,CCK,CCKBR,CD44,CDH2,CDH8,CHRM1,CHRM2,CHRM3,CHRNA3,CHRNA4,CHRNA7,CHRNB1,CHRNB4,CHRNE,CLSTN1,CLSTN2,CNIH2,CNP,CNR1,CNTNAP2,CPLX1,CPNE6,CRH,CRHBP,CYTH1,DBH,DLG2,DLG4,DLGAP3,DMD,DOC2A,DPP6,DRD1,DRD4,DTNA,EGR3,EPHB1,EPHB2,EPS8,ER…	252
Cardiovascular System Development and Function, Cellular Movement	cell movement of endothelial cells	1.51e-16		-1.091	ADAMTS1,ADGRA2,ADGRB1,ADGRG3,ADIPOQ,ADM,AGT,ALOX12,AMOT,AMOTL1,ANGPTL1,ANGPTL3,ANGPTL4,ANPEP,ANXA2,APOE,ARHGAP24,ARRB2,ATOH8,BDKRB1,BDNF,BMP2,BMP4,BMP6,BMX,BTC,CALCA,CAMP,CBS/CBSL,CCBE1,CCL11,CCL2,CCL24,CD36,CD40LG,CD44,CD81,CDH2,CDH5,CDKN2A,CHGA,CLEC1B,COL18A1,COL4A1,COL4A2,CRP,CRYAB,CSF2,CSPG4,CTGF,CXCL1,CXCL12,CXCL14,CXCR2,CYR61,DCN,DGKA,DGKE,DIO2,EGFR,ELN,ENG,EPO,ERG,F11R,F2RL1,F3,FAP,FGF1,FG…	233
Organismal Injury and Abnormalities	discomfort	9.55e-33		-1.119	ABCB1,ABCC8,ADIPOQ,ADORA1,ADORA2A,ADRA1A,ADRA1B,ADRA1D,ADRA2A,ADRA2C,AGTR1,ALDH5A1,ALOX5,ANXA2,AR,ARTN,ATP1A2,ATP4A,ATP4B,AVPR2,BDNF,C5AR1,CA1,CA12,CA13,CA2,CA3,CA4,CA5A,CA6,CA7,CA9,CACNA1A,CACNA1B,CACNA1C,CACNA1D,CACNA1G,CACNA1H,CACNA1I,CACNA1S,CACNA2D1,CACNA2D3,CACNA2D4,CACNB2,CACNB4,CACNG1,CALCA,CALCB,CCR2,CD14,CD247,CHRM1,CHRM2,CHRM3,CHRNA3,CHRNA4,CHRNA6,CHRNA7,CHRNA9,CHRNB1,CHRNB4,CHRNE,CNR1…	230
Cancer, Dermatological Diseases and Conditions, Organismal Injury and Abnormalities	malignant cutaneous melanoma cancer	2.95e-178		-1.138	A1CF,A2M,A2ML1,A4GALT,AACS,AADAC,AADACL2,AADACL3,ABCA2,ABCA3,ABCA4,ABCA6,ABCA7,ABCA8,ABCA9,ABCB1,ABCB11,ABCB4,ABCB5,ABCC1,ABCC11,ABCC12,ABCC6,ABCC8,ABCC9,ABCD2,ABCG1,ABCG8,ABI3BP,ABL1,ABR,ABRA,ACAA1,ACACB,ACAD10,ACAN,ACAP1,ACE,ACER1,ACMSD,ACO1,ACOT12,ACOT6,ACOX2,ACOXL,ACP5,ACPP,ACRBP,ACSBG1,ACSF2,ACSL5,ACSM1,ACSM2A,ACSM2B,ACSM3,ACSM5,ACTC1,ACTG1,ACTL6B,ACTL8,ACTN2,ACVR1C,ACY3,ADAD2,ADAM19,ADAM2,A…	3003
Carbohydrate Metabolism, Molecular Transport, Small Molecule Biochemistry	concentration of D-glucose	8.16e-19		-1.174	ABCB4,ABCC8,ABCC9,ACADM,ACSL1,ADCY5,ADCYAP1,ADIPOQ,ADM,ADRA2A,AGER,AGL,AGPAT2,ALDH1A1,ALX3,APOA2,APOA4,APOC1,APOE,AQP1,AQP7,AZGP1,BCAT2,BCL2,BDNF,BMP4,BSCL2,BTC,C2CD4B,C3,CA5A,CACNA1E,CAMKK2,CARTPT,CCDC80,CD36,CD44,CDK4,CDO1,CES1,CHGA,CHRM3,CIDEA,CIDEC,CIITA,CNTF,CORT,CPE,CRH,CRY2,CSF2,CTHRC1,CXCL14,CYP19A1,CYP2J2,CYP4F2,DBH,DCXR,DDAH2,DECR1,DGAT1,DGAT2,DGKB,DLGAP3,E2F1,EDN2,EGFR,EPHX2,EPO,ESR1,F…	224
Cancer, Organismal Injury and Abnormalities, Respiratory Disease	lung cancer	1.39e-18		-1.224	ABCB1,ABCC2,ABL1,ACLY,ACOX1,ACTN2,ADAM12,ADAM17,ADAM19,ADAM28,ADAM8,ADAM9,ADAMTS1,ADAMTS12,ADAMTS14,ADAMTS2,ADCY2,ADCY5,ADGRF1,ADH1C,ADM,ADORA1,ADORA2A,AGAP6 (includes others),AHNAK,AHR,AHSG,AJAP1,AKAP12,AKR1B10,AKR7A3,AKT3,ALDH1B1,ALDH1L1,ALDOC,ALK,ALPP,AMY1C (includes others),ANGPTL1,ANGPTL4,ANK2,ANKFN1,ANKRD30A,ANPEP,ANXA2,APOA1,APOB,APOBEC3B,AQP7,AR,ARAP2,AREG,ARHGAP36,ARMC3,ARRB2,ART5,ASCL4,…	805
Cancer, Organismal Injury and Abnormalities, Respiratory Disease	respiratory system tumor	1.57e-16		-1.246	ABCB1,ABCC2,ABL1,ACLY,ACOX1,ACP5,ACSS2,ACTN2,ADAM12,ADAM17,ADAM19,ADAM28,ADAM8,ADAM9,ADAMTS1,ADAMTS12,ADAMTS14,ADAMTS2,ADCY2,ADCY5,ADCYAP1R1,ADGRF1,ADH1C,ADM,ADORA1,ADORA2A,AGAP6 (includes others),AGER,AGR2,AHNAK,AHR,AHSG,AIM1,AJAP1,AKAP12,AKR1B10,AKR1C3,AKR7A3,AKT3,ALDH1B1,ALDH1L1,ALDOC,ALK,ALPP,AMY1C (includes others),ANGPTL1,ANGPTL4,ANK2,ANKFN1,ANKRD30A,ANPEP,ANXA1,ANXA2,APOA1,APOB,APOBEC3B,AQ…	855
Molecular Transport	transport of ion	1.94e-41		-1.271	ABCB1,ABCC1,ABCC11,ABCC2,ABCC8,ABCC9,ACTN2,ADD2,ADORA1,ADRA2A,AGT,AKAP5,AKT3,ANK1,ANK3,ANKH,ANO4,ANO5,ANO7,ANO8,ANO9,ANXA6,AQP1,AQP6,AQP7,ATP12A,ATP1A1,ATP1A2,ATP1A3,ATP1A4,ATP1B1,ATP1B2,ATP1B3,ATP1B4,ATP2A1,ATP2B1,ATP2B2,ATP2B4,ATP4A,ATP4B,ATP6V0A4,ATP6V0C,ATP6V0D2,ATP6V0E1,ATP6V1B1,ATP6V1B2,ATP6V1C1,BCL2,BCL2L1,BDNF,BEST2,BEST3,BHLHA15,CA2,CA4,CA9,CACNA1A,CACNA1B,CACNA1C,CACNA1D,CACNA1E,CACNA1G…	373
Metabolic Disease	amyloidosis	2.92e-16		-1.278	A2M,ABCA2,ABCA7,ACE,ACLY,ACTA2,ACTB,ADAM12,ADGRL1,ADRA1A,ADRA1B,ADRA1D,ADRA2A,ADRA2C,AFM,AGER,AGT,AKAP2,AKAP5,ALB,ALDH1L1,ALDH2,ALDH5A1,APBB1,APCS,APOA1,APOA2,APOA4,APOBEC1,APOC1,APOC2,APOC3,APOD,APOE,APP,AQP1,AR,ARC,ARG1,ATAD2,B2M,BCHE,BCL2,BCL2L11,BDNF,BGN,BIN1,BMP6,BRCA1,C16orf71,C3,C7,C9,CALB1,CAMK2A,CAMK2B,CANX,CASP1,CASP3,CASP4,CASP5,CASP7,CASP8,CASP9,CBS/CBSL,CCL2,CCL3,CCNB1,CD14,CD36,CD40…	358
Lipid Metabolism, Small Molecule Biochemistry, Vitamin and Mineral Metabolism	steroid metabolism	3.44e-26		-1.314	AACS,ABCG1,ABCG5,ABCG8,ACAA1,ACLY,ADCYAP1,ADM,AFP,AGT,AKR1B10,AKR1C1/AKR1C2,AKR1C3,AKR1C4,AKR1D1,AMH,ANGPTL3,APOA1,APOA2,APOA4,APOB,APOE,APOF,APP,ASPA,ATF3,BAAT,BDNF,BMP2,BMP4,BMP5,BMP6,BMP7,CACNA1H,CALB1,CAT,CEL,CETP,CFTR,CGA,CGB3 (includes others),CH25H,CLN6,CRH,CRHR1,CSF2,CX3CL1,CXCL10,CYP11A1,CYP11B1,CYP17A1,CYP19A1,CYP1A1,CYP1A2,CYP21A2,CYP24A1,CYP27B1,CYP2A6 (includes others),CYP2B6,CYP2C19…	191
Cell Death and Survival	necrosis	2.46e-37		-1.328	A2M,A4GALT,AAK1,AATK,ABCB1,ABCB4,ABCC1,ABCC8,ABCC9,ABCG1,ABL1,ACAT1,ACE,ACER2,ACLY,ACSM5,ACTB,ACTC1,ACVR1C,ADAM12,ADAM17,ADAM8,ADAMTS1,ADAMTS12,ADAMTS13,ADAMTS16,ADAR,ADARB1,ADCY10,ADCY5,ADCY6,ADCYAP1,ADCYAP1R1,ADI1,ADIPOQ,ADM,ADORA1,ADORA2A,ADORA2B,ADORA3,ADRA1A,ADRA1D,AFP,AGER,AGPAT2,AGR2,AGT,AGTPBP1,AGTR1,AGTR2,AHR,AIFM3,AIM2,AKAP12,AKT3,ALB,ALDH1A1,ALDH1A2,ALDH1L1,ALDH2,ALDH3B1,ALK,ALOX12,ALO…	1608
Organismal Survival	neonatal death	6.01e-21		-1.334	ABCA3,ABL1,ABR,ADAM12,ADAM17,ADAM9,ADGRA2,AFMID,AKAP6,ALDH1A1,ALDH1A3,ALOX12B,ALOXE3,APBA2,ARRB2,ASCL1,ASS1,ATP1A2,ATP1A3,ATP2A1,B3GNT5,B4GALT1,BAK1,BARX1,BCL11A,BCL11B,BDNF,BIN1,BMP7,BMPER,BRCA1,BRSK2,CADPS,CASP3,CASP7,CBX2,CBX4,CCND3,CD44,CDK4,CDK6,CDON,CELSR3,CITED1,CLDN1,CLDN5,CLEC1B,CLIP3,CNTFR,COL2A1,COL5A2,CPLX1,CPLX2,CPLX3,CREB3L2,CRLF1,CTGF,CTNNA2,CXCL12,CYP11A1,CYP1A2,CYP26B1,DBH,DGAT2,…	293
Endocrine System Disorders, Gastrointestinal Disease, Metabolic Disease	diabetic complication	1.17e-31		-1.342	ABCG1,ACE,ACE2,ACO1,ADIPOQ,ADORA2B,ADRA1A,ADRA1B,ADRA1D,ADRA2A,ADRA2C,AGT,AGTR1,AKR1C3,APOD,APOE,AQP1,AQP5,AR,ATP10B,BMP2,BMP4,BRCA2,CACNA1A,CACNA1B,CACNA1C,CACNA1D,CACNA1S,CACNA2D1,CACNA2D3,CACNA2D4,CACNB2,CAPN3,CCL16,CCL3,CD34,CD36,CDKN2A,CDS1,CHI3L1,CHN2,CLEC3B,CNR1,COL10A1,COL11A1,COL11A2,COL14A1,COL15A1,COL17A1,COL18A1,COL19A1,COL1A1,COL21A1,COL22A1,COL24A1,COL25A1,COL27A1,COL2A1,COL4A1,COL4…	189
Cardiovascular System Development and Function	function of cardiovascular system	4.37e-27		-1.344	ABCB1,ABCC9,ABRA,ACE2,ADAMTS13,ADCY6,ADD2,ADGRA2,ADIPOQ,ADM,ADORA1,ADORA2A,ADORA2B,ADRA1B,ADRA1D,AGT,AKAP5,AMPD3,ANXA6,APLN,APOB,APOE,AQP1,AQP4,AR,ATP1A1,ATP1A2,BAK1,BCL2,BCL2L1,BDNF,BGN,BIRC3,BTC,C3,CACNA1G,CACNA2D1,CACNB2,CASP3,CASQ2,CAV3,CBS/CBSL,CD36,CD44,CD55,CD59,CFP,CHGA,CKM,CKMT2,CLCN2,CLDN5,CLEC1B,CNR1,COL15A1,CORIN,COX6A2,COX7A1,CR1L,CRP,CSF3,CSRP2,CSRP3,CXCL12,CYP19A1,CYP2J2,DES,DIO2,D…	267
Nervous System Development and Function, Tissue Morphology	quantity of neurons	6.58e-24		-1.373	A2M,ABL1,ACVR1C,ADCYAP1,ADORA2A,AGER,AGT,AKAP5,ANK3,APLP1,APOE,APP,AR,ASCL1,ATP2B2,B2M,BAK1,BCL2,BDNF,BMP2,BMP4,BMPR1B,BOC,BSN,C3,CACNA1A,CACNA1D,CACNA1G,CAMK2A,CAMK4,CANX,CASP3,CASP9,CBLN4,CDNF,CELSR3,CLCF1,CLSTN1,CNTF,CNTFR,CNTN2,CNTN5,CNTNAP2,CP,CRLF1,CSF3,CTSD,CUX2,CX3CL1,CXCL12,CYBB,DAO,DCLK1,DLG4,DLGAP3,DLX1,DLX2,DMRTA2,DNM1,DNM3,DPYSL4,DRD1,DSCAM,DUSP1,E2F1,EBF2,EGFR,EGR2,EGR3,EN1,EN2,EPHA…	291
Skeletal and Muscular System Development and Function	function of muscle	6.12e-27		-1.374	ABCC9,ACE2,ACTA1,ADCY6,ADIPOQ,ADM,ADORA1,ADORA2B,ADRA1B,AGT,AKAP5,ANKRD1,ANKRD2,ANXA6,APLN,APOBEC2,APOE,AQP1,AR,ARRB2,ATP1A1,ATP1A2,ATP2A1,BDNF,BIRC3,BTC,BUB1B,CACNA2D1,CALCA,CASQ2,CAT,CAV2,CAV3,CD44,CHGA,CHRM2,CHRM3,CKM,CKMT2,CNP,CNTF,COL14A1,CORIN,COX7A1,CPE,CSRP2,CSRP3,CYP19A1,DES,DIO2,DMD,DMPK,DUSP1,DYSF,EFEMP1,EPO,ESRRG,F2,F2RL1,F3,FBXO32,FGF2,FLNC,FOXO1,FST,FSTL3,FXYD1,FZD4,GAB1,GAB2,GATA4,…	253
Cancer, Hematological Disease, Immunological Disease, Organismal Injury and Abnormalities	lymphoid cancer	2.31e-27		-1.402	ABCA10,ABCA4,ABCA7,ABCA8,ABCB1,ABCB11,ABCB4,ABCC1,ABCC11,ABCC8,ABCC9,ABHD12B,ABL1,ACAD11,ACADSB,ACAN,ACE,ACER2,ACOXL,ACSM2A,ACSM3,ACTB,ACTG1,ACTL8,ACTN2,ADAM12,ADAM7,ADAMTS14,ADAMTS15,ADAMTS16,ADAMTS5,ADAMTS9,ADAP1,ADARB2,ADCY10,ADCY9,ADD2,ADORA1,ADORA2A,ADORA3,ADRA1A,ADRA1D,ADRBK2,ADSSL1,AGAP6 (includes others),AGL,AGTR1,AHR,AHSG,AIG1,AJAP1,AK5,AKAP12,AKAP2,AKAP4,AKAP6,AKR1B10,AKT3,ALAS1,ALDH1A1…	1340
Cellular Development	branching of cells	1.28e-17		-1.403	A2M,ABL1,ADAP1,ADCY6,ADCYAP1,ADGRB1,ADM,AGTR2,AHR,AKAP5,ANG,ANXA2,APLN,APOE,APP,AQP1,ARHGAP32,ATF3,BCL2,BDKRB2,BDNF,BMP2,BMP4,BMP7,BSN,C3,CACNA1A,CALCA,CALD1,CAMK1G,CAMK2A,CAMK2B,CAMK4,CAMKK2,CASP3,CCL19,CCL2,CCL21,CD44,CDH2,CDKL5,CLSTN1,CNR1,CNTF,CNTNAP2,COL18A1,COL25A1,CRH,CRHR1,CRIP1,CRMP1,CSRP1,CTBP2,CTNNA2,CXCL12,CYP19A1,CYR61,DBN1,DCN,DCX,DLG4,DLG5,DPYSL3,DPYSL4,DRD1,DSCAM,ECEL1,EFNA5,EGR3,…	257
Cancer, Organismal Injury and Abnormalities	Lymphoid Cancer and Tumors	7.46e-27		-1.445	ABCA10,ABCA4,ABCA7,ABCA8,ABCB1,ABCB11,ABCB4,ABCC1,ABCC11,ABCC8,ABCC9,ABHD12B,ABL1,ACAD11,ACADSB,ACAN,ACE,ACER2,ACOXL,ACSM2A,ACSM3,ACTB,ACTG1,ACTL8,ACTN2,ADAM12,ADAM17,ADAM7,ADAMTS14,ADAMTS15,ADAMTS16,ADAMTS5,ADAMTS9,ADAP1,ADARB2,ADCY10,ADCY9,ADD2,ADORA1,ADORA2A,ADORA3,ADRA1A,ADRA1D,ADRBK2,ADSSL1,AGAP6 (includes others),AGL,AGR2,AGTR1,AHR,AHSG,AIG1,AJAP1,AK5,AKAP12,AKAP2,AKAP4,AKAP6,AKR1B10,AKT3,A…	1371
Nervous System Development and Function, Tissue Morphology	quantity of nervous tissue	8.66e-25		-1.447	A2M,ABL1,ACVR1C,ADCYAP1,ADORA2A,AGER,AGT,AKAP5,ANK3,APLP1,APOE,APP,AR,ASCL1,ATP2B2,B2M,BAK1,BCL2,BDNF,BMP2,BMP4,BMPR1B,BOC,BSN,C3,CACNA1A,CACNA1D,CACNA1G,CAMK2A,CAMK4,CANX,CASP3,CASP9,CBLN4,CDNF,CELSR3,CLCF1,CLSTN1,CNTF,CNTFR,CNTN2,CNTN5,CNTNAP2,CP,CRLF1,CSF3,CTSD,CUX2,CX3CL1,CXCL12,CYBB,DAO,DCLK1,DLG4,DLGAP3,DLX1,DLX2,DMRTA2,DNM1,DNM3,DPYSL4,DRD1,DSCAM,DUSP1,E2F1,EBF2,EGFR,EGR2,EGR3,EN1,EN2,EPHA…	295
Lipid Metabolism, Small Molecule Biochemistry	synthesis of lipid	2.59e-33		-1.456	A4GALT,ABCA4,ABCA8,ABCB1,ABCC1,ABCG1,ABCG5,ABCG8,ACACB,ACADL,ACAT1,ACAT2,ACER1,ACLY,ACOX2,ACSL1,ACSL5,ACSL6,ACSM1,ACSM3,ACSS1,ACSS2,ADCY10,ADCYAP1,ADH1C,ADH4,ADIPOQ,ADM,ADORA2B,AGER,AGPAT2,AGT,AGTR1,AGTR2,AHR,AKR1C1/AKR1C2,AKR1C3,AKR1D1,ALB,ALDH1A1,ALDH1A2,ALDH1A3,ALDH8A1,ALOX12,ALOX12B,ALOX5,ALOX5AP,ALOXE3,AMH,ANG,ANPEP,ANXA1,APOA1,APOA2,APOA4,APOA5,APOB,APOC1,APOC2,APOC3,APOE,APOM,APP,AR,AREG,A…	498
Cancer, Organismal Injury and Abnormalities	abdominal adenocarcinoma	3.1e-89		-1.461	A2M,A2ML1,AACS,AADACL2,AADACL3,AAK1,AASS,ABCA10,ABCA2,ABCA3,ABCA4,ABCA6,ABCA7,ABCA8,ABCA9,ABCB1,ABCB4,ABCB5,ABCC1,ABCC11,ABCC12,ABCC2,ABCC6,ABCC8,ABCC9,ABCD1,ABCG4,ABCG5,ABHD12B,ABI2,ABI3BP,ABL1,ABLIM2,ABR,ACACB,ACAD11,ACADM,ACADS,ACADSB,ACAN,ACAT1,ACBD7,ACE,ACE2,ACMSD,ACO1,ACOT12,ACOT2,ACOX1,ACOX2,ACP5,ACSL1,ACSM1,ACSM2B,ACSM3,ACSS1,ACSS2,ACTA1,ACTC1,ACTG1,ACTL6B,ACTN2,ACY1,ACYP1,ADAM19,ADAM28,A…	3686
Cancer, Organismal Injury and Abnormalities	thoracic cancer	6.12e-19		-1.47	ABCB1,ABCC2,ABL1,ACLY,ACOX1,ACTN2,ADAM12,ADAM17,ADAM19,ADAM28,ADAM8,ADAM9,ADAMTS1,ADAMTS12,ADAMTS14,ADAMTS2,ADCY2,ADCY5,ADGRF1,ADH1C,ADM,ADORA1,ADORA2A,AGAP6 (includes others),AHNAK,AHR,AHSG,AJAP1,AKAP12,AKR1B10,AKR7A3,AKT3,ALDH1B1,ALDH1L1,ALDOC,ALK,ALPP,AMY1C (includes others),ANGPTL1,ANGPTL4,ANK2,ANKFN1,ANKRD30A,ANPEP,ANXA2,APOA1,APOB,APOBEC3B,AQP7,AR,ARAP2,AREG,ARHGAP36,ARMC3,ARRB2,ART5,ASCL4,…	822
Metabolic Disease, Neurological Disease, Psychological Disorders	Alzheimer's disease	3.31e-16		-1.483	A2M,ABCA2,ABCA7,ACE,ACLY,ACTA2,ACTB,ADAM12,ADGRL1,ADRA1A,ADRA1B,ADRA1D,ADRA2A,ADRA2C,AFM,AGER,AGT,AKAP2,AKAP5,ALB,ALDH1L1,ALDH2,ALDH5A1,APBB1,APOA1,APOA2,APOA4,APOBEC1,APOC1,APOC2,APOC3,APOD,APOE,APP,AQP1,AR,ARC,ARG1,ATAD2,BCHE,BCL2,BCL2L11,BDNF,BGN,BIN1,BMP6,BRCA1,C16orf71,C3,C7,C9,CALB1,CAMK2A,CAMK2B,CANX,CASP1,CASP3,CASP4,CASP5,CASP7,CASP8,CASP9,CBS/CBSL,CCL2,CCL3,CCNB1,CD14,CD36,CD40LG,CD68,C…	342
Cellular Development	differentiation of nervous system	5.13e-21		-1.485	ABL1,ADCYAP1,ADRA2C,AGTR2,ALDH1A2,AMH,ANK3,APBB1,APP,AREG,ARHGAP32,ARPP21,ASCL1,ASPA,ASPM,ATF5,ATP2B2,BCL11B,BCL2,BCL2L1,BDNF,BEX2,BHLHE22,BIN1,BMP2,BMP4,BMP6,BMP7,BRSK2,BTG2,CBLN1,CD82,CDH2,CDH23,CDK5R2,CDK5RAP3,CDKN2A,CDON,CFL1,CHRDL1,CIT,CLCF1,CNP,CNR1,CNTF,CNTFR,CNTN1,CNTN2,CNTN4,CORIN,CPNE1,CSF3,CXCL12,CYB5D2,DAB1,DISP1,DIXDC1,DLL3,DLX1,DLX2,DMD,DMRTA2,DNMT3B,DOCK4,DTX1,DUOXA1,DYNC2H1,EBF1,E…	331
Organismal Survival	survival of organism	5.05e-31		-1.519	A4GALT,ABCA3,ABCB1,ABCB4,ABCC1,ABCC10,ABCC11,ABL1,ACTC1,ACTG2,ADAM9,ADCYAP1,ADM,ADORA1,ADORA2A,ADORA2B,ADRA2A,ADRA2C,AEBP1,AGER,AGPAT2,AGT,AGTR1,AGTR2,AGXT,AHR,ALDH1A2,ALDH2,ALDH5A1,ALK,ANTXR2,ANXA1,APCS,APOA1,APOBEC1,APOE,APP,AQP1,AR,AREG,ARG1,AURKB,B3GALNT1,B3GNT5,BAK1,BCHE,BCL2,BCL2A1,BCL2L1,BCL2L11,BDNF,BGN,BIK,BIRC3,BIRC5,BMP7,BRCA1,BRCA2,C3,C3AR1,C5AR1,CACNA1A,CAMK2N2,CAMK4,CAMP,CARD9,CARTP…	501
Cancer, Organismal Injury and Abnormalities, Respiratory Disease	lung tumor	2.14e-18		-1.545	ABCB1,ABCC2,ABL1,ACLY,ACOX1,ACP5,ACSS2,ACTN2,ADAM12,ADAM17,ADAM19,ADAM28,ADAM8,ADAM9,ADAMTS1,ADAMTS12,ADAMTS14,ADAMTS2,ADCY2,ADCY5,ADCYAP1R1,ADGRF1,ADH1C,ADM,ADORA1,ADORA2A,AGAP6 (includes others),AGER,AGR2,AHNAK,AHR,AHSG,AJAP1,AKAP12,AKR1B10,AKR7A3,AKT3,ALDH1B1,ALDH1L1,ALDOC,ALK,ALPP,AMY1C (includes others),ANGPTL1,ANGPTL4,ANK2,ANKFN1,ANKRD30A,ANPEP,ANXA2,APOA1,APOB,APOBEC3B,AQP7,AR,ARAP2,AREG,A…	838
Cardiovascular System Development and Function, Organ Development	function of heart	6.56e-19		-1.552	ABCC9,ABRA,ACE2,ADCY6,ADIPOQ,ADM,ADORA1,ADORA2B,ADRA1B,AGT,AKAP5,ANXA6,APLN,APOB,APOE,AQP1,AR,ATP1A1,ATP1A2,BCL2,BDNF,BGN,BIRC3,BTC,CACNA2D1,CASP3,CASQ2,CAV3,CHGA,CKM,CNR1,CORIN,COX7A1,CSF3,CSRP3,CXCL12,CYP19A1,CYP2J2,DES,DIO2,DMPK,DYSF,ELN,EPO,ERBB4,ESRRG,FBXO32,FGF2,FLT1,FXYD1,GAB1,GAB2,GATA4,GATA5,GATA6,GDF15,GHRL,GNAS,GSN,HAND2,HBEGF,HCN1,HCN2,HCN3,HCN4,HEY2,HSPB8,HTR2B,IER3,IFNG,IGF1,IGF1R,I…	163
Cancer, Organismal Injury and Abnormalities	thoracic neoplasm	6.46e-19		-1.557	ABCB1,ABCC2,ABL1,ACLY,ACOX1,ACP5,ACSS2,ACTN2,ADAM12,ADAM17,ADAM19,ADAM28,ADAM8,ADAM9,ADAMTS1,ADAMTS12,ADAMTS14,ADAMTS2,ADCY2,ADCY5,ADCYAP1R1,ADGRF1,ADH1C,ADM,ADORA1,ADORA2A,AGAP6 (includes others),AGER,AGR2,AHNAK,AHR,AHSG,AJAP1,AKAP12,AKR1B10,AKR7A3,AKT3,ALDH1B1,ALDH1L1,ALDOC,ALK,ALPP,AMY1C (includes others),ANGPTL1,ANGPTL4,ANK2,ANKFN1,ANKRD30A,ANPEP,ANXA2,APOA1,APOB,APOBEC3B,AQP7,AR,ARAP2,AREG,A…	857
Organismal Survival	morbidity or mortality	2.62e-47		-1.594	A2M,A4GALT,ABCA2,ABCA3,ABCB1,ABCB11,ABCB4,ABCC1,ABCC10,ABCC8,ABCC9,ABL1,ABR,ACADL,ACADM,ACE,ACE2,ACLY,ACRBP,ACSS1,ACTA1,ACTA2,ACTB,ACTC1,ACTG1,ACTL6B,ADAM12,ADAM17,ADAM19,ADAM9,ADAMTS1,ADAMTS13,ADAMTS4,ADAMTS9,ADAR,ADARB1,ADCYAP1,ADCYAP1R1,ADGRA2,ADGRE5,ADGRF5,ADGRV1,ADH1C,ADH4,ADH7,ADIPOQ,ADK,ADM,ADORA1,ADORA2A,ADORA2B,ADORA3,ADRA1A,ADRA1B,ADRA2A,ADRA2C,AEBP1,AFMID,AGER,AGL,AGPAT2,AGR2,AGT,AGTR1…	1534
Cardiovascular System Development and Function	heart rate	1.21e-21		-1.624	ACE,ACE2,ACTC1,ACTG2,ADAMTS13,ADCY10,ADCY5,ADIPOQ,ADORA1,ADORA2A,ADORA2B,ADORA3,ADRA1A,ADRA1B,ADRA2A,ADRA2C,AGT,AGTR1,AGTR2,AKAP5,ALDH2,ANK2,ANK3,APLN,APP,ARL6,ATF3,ATP1A1,ATP1A2,ATP1A3,ATP1B1,ATP2B4,BDKRB1,BDKRB2,BDNF,CACNA1B,CACNA1D,CACNA1G,CACNA1H,CALCA,CALCB,CALM1 (includes others),CASP3,CASQ2,CAV3,CDH5,CELF2,CHGA,CHRM1,CHRM2,CORIN,CRYAB,CSRP3,CTGF,CYP19A1,CYP2D6,CYP2J2,DES,DIO2,DMD,DMPK,DNAS…	197
Organismal Development	growth of vessel	4.29e-18		-1.626	ADIPOQ,ADM,AGER,AGT,AGTR1,APOE,BMP6,CCR2,CCR7,CD40,CLEC1B,CNR1,COL18A1,COL1A1,CRIM1,CSF3,CTGF,CTSB,CX3CL1,CXCL12,EDNRA,EDNRB,EPO,F2,F2RL1,FGF1,FGF19,FGF2,FGFR3,FIGF,FLT1,FN1,FOXC1,FOXC2,G6PD,GAS6,GAST,GJA1,HBEGF,HDAC6,HDAC9,HGF,HOXB5,IFNG,IGF1,IGF2,IL6,IL6ST,ITGA5,ITGAV,ITGB1,ITGB3,JAM2,JAM3,LEP,LEPR,LGALS1,LGALS3,LMX1B,MYC,NDP,NELL1,NOS3,NRP1,NTN4,PDGFRB,PLG,PPARG,PTGS2,PTPN6,RETN,RND1,ROBO4,SCT…	87
Organismal Survival	organismal death	2.34e-45		-1.633	A2M,A4GALT,ABCA2,ABCA3,ABCB1,ABCB11,ABCB4,ABCC1,ABCC10,ABCC9,ABL1,ABR,ACADL,ACADM,ACE,ACE2,ACLY,ACRBP,ACSS1,ACTA1,ACTA2,ACTB,ACTC1,ACTG1,ACTL6B,ADAM12,ADAM17,ADAM19,ADAM9,ADAMTS1,ADAMTS13,ADAMTS4,ADAMTS9,ADAR,ADARB1,ADCYAP1,ADCYAP1R1,ADGRA2,ADGRF5,ADGRV1,ADH1C,ADH4,ADH7,ADIPOQ,ADK,ADM,ADORA1,ADORA2A,ADORA2B,ADORA3,ADRA1A,ADRA1B,ADRA2A,ADRA2C,AEBP1,AFMID,AGER,AGL,AGPAT2,AGR2,AGT,AGTR1,AGTR2,AHR,AI…	1508
Cancer, Endocrine System Disorders, Gastrointestinal Disease, Organismal Injury and Abnormalities	carcinoma in pancreas	9.45e-39		-1.703	AAK1,AATK,ABCA3,ABCA7,ABCA9,ABCB11,ABCB4,ABCC10,ABCC9,ABI3BP,ABRA,ACAN,ACAP1,ACE2,ACO1,ACOXL,ACSF2,ACTBL2,ACTN2,ADAD2,ADAM11,ADAM12,ADAM17,ADAM2,ADAM33,ADAM9,ADAMTS10,ADAMTS13,ADAMTS15,ADAMTS19,ADAMTS2,ADAMTS20,ADAMTS3,ADAMTS5,ADAMTSL3,ADAP1,ADAR,ADARB2,ADCY1,ADCY8,ADCYAP1,ADCYAP1R1,ADH4,ADRA1A,ADRA2A,AFF2,AFF3,AGL,AGR2,AGT,AGTPBP1,AGXT2,AHR,AIM2,AJAP1,AKAP11,AKR7A3,ALOXE3,ALPL,ALPP,AMFR,AMHR2,AM…	1335
Neurological Disease, Psychological Disorders	tauopathy	1.19e-17		-1.78	A2M,ABCA2,ABCA7,ACE,ACLY,ACTA2,ACTB,ADAM12,ADGRL1,ADRA1A,ADRA1B,ADRA1D,ADRA2A,ADRA2C,AFM,AGER,AGT,AKAP2,AKAP5,ALB,ALDH1L1,ALDH2,ALDH5A1,APBB1,APOA1,APOA2,APOA4,APOBEC1,APOC1,APOC2,APOC3,APOD,APOE,APP,AQP1,AR,ARC,ARG1,ATAD2,BCHE,BCL2,BCL2L11,BDNF,BGN,BIN1,BMP6,BRCA1,C16orf71,C3,C7,C9,CALB1,CAMK2A,CAMK2B,CANX,CASP1,CASP3,CASP4,CASP5,CASP7,CASP8,CASP9,CBS/CBSL,CCL2,CCL3,CCNB1,CD14,CD36,CD40LG,CD68,C…	361
Organismal Survival	perinatal death	6.89e-19		-1.785	ABCA3,ABL1,ABR,ACTG1,ADAM12,ADAM17,ADAM9,ADAMTS1,ADGRA2,AEBP1,AFMID,AKAP6,ALDH1A1,ALDH1A3,ALOX12B,ALOXE3,ANGPTL3,ANGPTL4,APBA2,APLP1,ARRB2,ASCL1,ASS1,ATP1A2,ATP1A3,ATP2A1,B3GNT5,B4GALT1,BAK1,BARX1,BCL11A,BCL11B,BDNF,BGN,BIN1,BMP4,BMP7,BMPER,BRCA1,BRSK2,BUB1,CADPS,CARD10,CASP3,CASP7,CASP9,CBX2,CBX4,CCND3,CD44,CDK4,CDK5R2,CDK6,CDON,CELSR3,CITED1,CITED2,CLDN1,CLDN5,CLEC1B,CLIP3,CNTFR,COL2A1,COL5A2,C…	378
Carbohydrate Metabolism	quantity of carbohydrate	1.11e-20		-1.851	ABCA3,ABCA4,ABCB1,ABCB11,ABCB4,ABCC1,ABCC8,ABCC9,ABCG1,ACACB,ACADM,ACPP,ACSL1,ACTA1,ADCY5,ADCYAP1,ADIPOQ,ADM,ADORA2B,ADORA3,ADRA1A,ADRA1B,ADRA2A,AGER,AGL,AGPAT2,AGT,ALB,ALDH1A1,ALX3,ANXA5,APOA2,APOA4,APOC1,APOE,APP,AQP1,AQP7,ATP2B2,AZGP1,BCAT2,BCL2,BDKRB2,BDNF,BHMT,BMP4,BSCL2,BTC,C2CD4B,C3,CA5A,CACNA1E,CAMKK2,CAMP,CARTPT,CASP9,CCDC80,CD14,CD36,CD44,CDK4,CDO1,CEL,CES1,CFB,CHGA,CHRM3,CHST1,CHST6,CI…	348
Cancer, Organismal Injury and Abnormalities	adenocarcinoma	4.23e-157		-1.859	A2M,A2ML1,AACS,AADACL2,AADACL3,AAK1,AASS,AATK,ABCA10,ABCA2,ABCA3,ABCA4,ABCA6,ABCA7,ABCA8,ABCA9,ABCB1,ABCB11,ABCB4,ABCB5,ABCC1,ABCC10,ABCC11,ABCC12,ABCC2,ABCC6,ABCC8,ABCC9,ABCD1,ABCD2,ABCG4,ABCG5,ABHD12B,ABI2,ABI3BP,ABL1,ABLIM2,ABR,ABRA,ACAA1,ACACB,ACAD10,ACAD11,ACADM,ACADS,ACADSB,ACAN,ACAP1,ACAT1,ACBD7,ACE,ACE2,ACLY,ACMSD,ACO1,ACOT12,ACOT13,ACOT2,ACOX1,ACOX2,ACOXL,ACP5,ACPP,ACRBP,ACSF2,ACSL1,ACSM…
Molecular Transport	transport of metal	8.82e-30		-1.877	ABCB1,ABCC2,ABCC8,ABCC9,ACO1,ACTN2,ADD2,ADORA1,ADRA2A,AGT,AKT3,ALAS2,ANK1,ANK3,ANXA6,AP3B2,APP,AQP1,ATP12A,ATP1A1,ATP1A2,ATP1A3,ATP1A4,ATP1B1,ATP1B2,ATP1B3,ATP2A1,ATP2B1,ATP2B2,ATP2B4,B2M,BCL2,BCL2L1,BDH2,BHLHA15,BMP2,BMP6,BMPER,CACNA1A,CACNA1B,CACNA1C,CACNA1D,CACNA1E,CACNA1G,CACNA1H,CACNA1S,CACNA2D1,CACNA2D3,CACNB2,CACNB4,CALB1,CALCRL,CAMK2A,CAMK2B,CAMK2G,CASR,CATSPER1,CATSPER3,CCDC109B,CCKBR,CC…	288
Skeletal and Muscular System Development and Function	muscle contraction	1.43e-25		-1.879	ABL1,ACE2,ACTA1,ACTA2,ACTC1,ACTN2,ADORA1,ADRA1A,AGT,AKAP5,ANK2,ANK3,ANXA6,ATP1A1,ATP1A2,ATP1A3,ATP1B1,ATP2A1,BDNF,C3,CACNA1C,CACNA1H,CACNA1S,CACNG1,CALCB,CALCRL,CALM1 (includes others),CASP3,CASQ1,CASQ2,CAV3,CCDC78,CCK,CHGA,CHRM1,CHRM2,CHRM3,CHRNA3,CHRNB1,CHRNB4,CHRNE,CKMT2,CNN1,CNTF,CRYAB,CSRP3,CTGF,DES,DMD,DRD1,DTNA,EDN2,EDNRA,EDNRB,ELANE,FCER1A,FXYD1,GAMT,GATA6,GCG,GJA1,GJA5,GNAO1,HCN4,HOMER1,…	186
Cancer, Endocrine System Disorders, Gastrointestinal Disease, Organismal Injury and Abnormalities	pancreatic cancer	1.75e-42		-1.973	AAK1,AATK,ABCA3,ABCA7,ABCA9,ABCB11,ABCB4,ABCC10,ABCC9,ABI3BP,ABL1,ABRA,ACAN,ACAP1,ACE2,ACO1,ACOXL,ACSF2,ACTBL2,ACTN2,ADAD2,ADAM11,ADAM12,ADAM17,ADAM2,ADAM33,ADAM9,ADAMTS1,ADAMTS10,ADAMTS13,ADAMTS15,ADAMTS19,ADAMTS2,ADAMTS20,ADAMTS3,ADAMTS5,ADAMTSL3,ADAP1,ADAR,ADARB2,ADCY1,ADCY8,ADCYAP1,ADCYAP1R1,ADH4,ADIPOQ,ADRA1A,ADRA2A,ADRA2C,AFF2,AFF3,AGL,AGR2,AGT,AGTPBP1,AGXT2,AHR,AIM2,AJAP1,AKAP11,AKR7A3,ALO…	1418
Gastrointestinal Disease, Inflammatory Response	inflammation of intestine	6.27e-17		-1.996	ABCB1,ABCB4,ADAMTS12,ADGRE1,ADM,ADORA2A,ADORA2B,AGR2,AHR,ALB,ALOX12,ALOX5,ANXA1,APOA4,APOH,ATP11C,B2M,B3GNT6,BSN,C3,CALCA,CALCB,CASP1,CBFA2T2,CCL11,CCL18,CCL2,CCL25,CCR2,CCR9,CD274,CD4,CD40,CD40LG,CD44,CD80,CFB,CKB,CKM,CKMT1A/CKMT1B,COL1A1,CORT,CR1L,CR2,CRH,CRP,CSF2,CTLA4,CXCL10,CXCL2,CXCL3,CXCL5,CYP11A1,CYP11B1,DMBT1,DRD1,DRD4,EREG,ERN2,F10,F2RL1,FCER1A,FGFR2,FOXF2,GCNT3,GPX1,GUCY2C,HGF,HPGD,HPG…	195
Cell Death and Survival	apoptosis of tumor cell lines	2.29e-16	Decreased	-2.055	A4GALT,AATK,ABCB1,ABCC1,ABL1,ACSM5,ACVR1C,ADAM17,ADI1,ADIPOQ,ADM,ADORA1,ADORA2A,ADORA2B,AFP,AGER,AGPAT2,AGT,AGTR2,AHR,AIM2,AKAP12,AKT3,ALB,ALDH1L1,ALK,ALOX12,ALOX5,AMH,ANKRD1,ANXA2,APOE,APP,AR,AREG,ARG1,ARHGAP4,ARRB2,ATAD2,ATF3,ATP2A1,AURKA,B2M,BAK1,BAZ1A,BCL2,BCL2A1,BCL2L1,BCL2L10,BCL2L11,BCL3,BCL6B,BDNF,BEX2,BHLHE40,BIK,BIRC3,BIRC5,BIRC7,BLM,BMP2,BMP4,BMP6,BMP7,BMPR1B,BMX,BNIP3,BRCA1,BRCA2,BTG2…	727
Cell Death and Survival	apoptosis	9.66e-37	Decreased	-2.056	A2M,A4GALT,AATK,ABCB1,ABCC1,ABCG1,ABL1,ACE,ACLY,ACSM5,ACTC1,ACVR1C,ADAM12,ADAM17,ADAM8,ADAMTS1,ADAMTS13,ADAMTS20,ADAR,ADCY10,ADCY5,ADCY6,ADCYAP1,ADCYAP1R1,ADI1,ADIPOQ,ADM,ADORA1,ADORA2A,ADORA2B,ADORA3,ADRA1A,ADRA1B,ADRA1D,AFP,AGER,AGPAT2,AGT,AGTR1,AGTR2,AHR,AIFM2,AIFM3,AIM2,AKAP12,AKT3,ALB,ALDH1A1,ALDH1A2,ALDH1A3,ALDH1L1,ALDH2,ALDOC,ALK,ALOX12,ALOX15B,ALOX5,ALX3,AMFR,AMH,AMOT,AMOTL1,ANG,ANGPTL1,A…	1604
Lipid Metabolism, Small Molecule Biochemistry, Vitamin and Mineral Metabolism	metabolism of terpenoid	9.05e-30	Decreased	-2.079	AACS,ABCG1,ABCG5,ABCG8,ACAA1,ACLY,ADCYAP1,ADH1C,ADH4,ADH7,ADM,AFP,AGT,AHR,AKR1B10,AKR1C1/AKR1C2,AKR1C3,AKR1C4,AKR1D1,ALDH1A1,ALDH1A2,ALDH1A3,ALDH8A1,AMH,ANGPTL3,APOA1,APOA2,APOA4,APOB,APOE,APOF,APP,ASPA,ATF3,BAAT,BCO1,BCO2,BDNF,BMP2,BMP4,BMP5,BMP6,BMP7,CACNA1H,CALB1,CAT,CEL,CETP,CFTR,CGA,CGB3 (includes others),CH25H,CLN6,CRABP2,CRH,CRHR1,CSF2,CX3CL1,CXCL10,CYP11A1,CYP11B1,CYP17A1,CYP19A1,CYP1A1,C…	226
Cancer, Endocrine System Disorders, Organismal Injury and Abnormalities, Reproductive System Disease	ovarian cancer	1.47e-38	Decreased	-2.236	AASS,ABCA10,ABCA3,ABCA4,ABCA8,ABCB1,ABCC11,ABCC8,ABCD1,ABHD12B,ABL1,ABLIM2,ABR,ACAD11,ACADS,ACE2,ACP5,ACTG1,ACYP1,ADAM17,ADAM19,ADAMDEC1,ADAMTS10,ADAMTS12,ADAMTS2,ADAMTS20,ADAMTSL3,ADCY10,ADCY2,ADCYAP1R1,ADD2,ADORA1,ADORA2A,AFF3,AFM,AGL,AGPAT2,AGR2,AGR3,AIM1L,AK7,AKAP2,AKAP6,AKNA,AKR1C1/AKR1C2,ALDH1A1,ALDH1A2,ALDH1L1,ALOXE3,AMOTL1,ANG,ANKRD24,ANKRD30A,ANKRD36,ANKRD52,ANKRD55,ANPEP,ANXA10,ANXA8/AN…	1011
Molecular Transport	transport of molecule	2.06e-69	Decreased	-2.282	A2M,ABCA2,ABCA3,ABCA4,ABCA7,ABCA8,ABCB1,ABCB11,ABCB4,ABCC1,ABCC10,ABCC11,ABCC2,ABCC6,ABCC8,ABCC9,ABCD1,ABCG1,ABCG4,ABCG5,ABCG8,ABRA,ACADL,ACADS,ACAT1,ACAT2,ACE,ACLY,ACO1,ACSL1,ACSL5,ACSL6,ACTN2,ADAM9,ADAR,ADCYAP1,ADD2,ADIPOQ,ADM,ADORA1,ADORA2A,ADORA2B,ADORA3,ADRA2A,ADRA2C,ADRBK2,AEBP1,AFM,AGER,AGT,AGTR1,AGTR2,AGXT,AKAP5,AKR1C1/AKR1C2,AKR1C3,AKR1C4,AKT3,ALAS2,ALB,ALOX5,AMN,ANG,ANK1,ANK3,ANKH,ANKRD…	1156
Hereditary Disorder, Organismal Injury and Abnormalities	autosomal dominant disease	1.55e-22	Decreased	-2.325	ABCA4,ABCC8,ABCC9,ABL1,ACE,ACLY,ACTA1,ACTA2,ACTB,ACTG1,ADCY10,ADCY5,AFP,AGT,AGTR1,AHNAK,AHR,AKT3,ALB,ALDH18A1,ANK2,ANKH,APOA1,APOA2,APOB,APOE,APP,AQP2,AQP5,ARHGEF10,ASCL1,ASPN,ATP1A2,ATP1A3,AUTS2,AVPR2,BCL11A,BCO1,BDNF,BFSP2,BGN,BLK,BRCA2,BSCL2,BUB1B,C10orf2,C10orf55,CA1,CA2,CA4,CA7,CACNA1A,CACNA1C,CACNA1S,CACNA2D1,CACNB2,CACNG2,CALD1,CALM1 (includes others),CASP1,CASP3,CASR,CAV2,CAV3,CCND3,CDH15…	438
Lipid Metabolism, Small Molecule Biochemistry	fatty acid metabolism	3.67e-32	Decreased	-2.399	A4GALT,AACS,ABCA2,ABCA4,ABCA7,ABCA8,ABCB1,ABCB11,ABCB4,ABCC1,ABCC10,ABCC11,ABCC2,ABCC6,ABCD1,ABCD2,ABCG1,ABCG4,ABCG5,ABCG8,ACAA1,ACACB,ACADL,ACADSB,ACAT1,ACLY,ACOT12,ACOT2,ACOT4,ACOX1,ACSBG1,ACSL1,ACSL5,ACSL6,ACSM1,ACSM3,ACSS1,ACSS2,ADCYAP1,ADIPOQ,ADORA2A,AEBP1,AGER,AGT,AGTR2,AKR1C1/AKR1C2,AKR1C3,AKR1C4,ALB,ALDH5A1,ALOX12,ALOX12B,ALOX15B,ALOX5,ALOX5AP,ALOXE3,ANGPTL3,ANKRD26,ANXA1,ANXA6,APCS,APLN,…	423
Skeletal and Muscular System Development and Function	contractility of muscle	4.38e-18	Decreased	-2.599	ACE2,ACTA2,ADCY6,ADIPOQ,ADM,ADRA1B,AGT,ANXA6,APLN,APOE,ATP1A1,ATP1A2,ATP2A1,BDNF,BIRC3,BTC,CA3,CACNA2D1,CASQ2,CAV3,CHGA,CHRM2,CHRM3,CHRNE,CKM,CKMT2,CLIP3,COL6A1,CORIN,COX7A1,CSRP3,CYP19A1,DES,DIO2,DMPK,FBXO32,FGF2,FXYD1,GAB1,GAB2,GATA5,GHRL,HAND2,HBEGF,HEY2,HSPB8,IER3,IL13RA2,IL18,IL6,IRX4,ITGB3,JPH1,JUNB,JUP,KCNMA1,KLK3,LEP,MAP3K1,MB,MEF2C,MMP9,MRVI1,MYH1,MYH11,MYH4,MYH6,MYH7,MYLK,MYLK3,MYOCD,NC…	135
Lipid Metabolism, Molecular Transport, Small Molecule Biochemistry	transport of lipid	6.58e-18	Decreased	-3.448	ABCA2,ABCA4,ABCA7,ABCB1,ABCB11,ABCB4,ABCC1,ABCC10,ABCC11,ABCC2,ABCC6,ABCD1,ABCG1,ABCG4,ABCG5,ABCG8,ACAT1,ACSL1,ACSL5,ACSL6,ADIPOQ,ADORA2A,AEBP1,AGER,AKR1C1/AKR1C2,AKR1C4,ALB,ANXA6,APCS,APLN,APOA1,APOA2,APOA4,APOA5,APOB,APOC1,APOC2,APOC3,APOE,APOF,APOH,APOM,APP,AQP8,ATP11B,ATP11C,ATP8B3,BDNF,CANX,CCL2,CD14,CD36,CES1,CETP,CFHR4,CFTR,CHKA,CPT1B,CPT2,CRAT,CYP3A4,CYP46A1,CYP7A1,EPHX1,F2,FABP1,FABP2,FA…	165
