# Supplementary material for: Interpreting pathways to discover cancer driver genes with Moonlight
Source: Nat Commun. 2020 Jan 3;11:69. doi: 10.1038/s41467-019-13803-0 (PMC6941958; doi:10.1038/s41467-019-13803-0)
Supplement: Supplementary file 5 — Supplementary Data 2 [file 41467_2019_13803_MOESM5_ESM.xlsx]

## Sheet: S2
Disease	Cancer growing	Cancer blocking
alzheimers_disease	?	?
amyloidosis	?	?
autosomal_dominant_disease	?	?
contractility_of_muscle	?	?
diabetic_complication	?	?
diabetic_nephropathy	?	?
differantiation_of_nervous_system	?	?
function_of_cardiovascular_system	?	?
function_of_heart	?	?
function_of_muscle	?	?
heart_rate	?	?
homing_of_blood_cells	?	?
homing_of_cells	?	?
homing_of_leukocytes	?	?
immediate_hypersensitivity	?	?
inflammation of joint	?	?
inflammation_of_intestine	?	?
metabolism_of_terpenoid	?	?
muscle_contraction	?	?
neonatal_death	?	?
neuritogenesis	?	?
perinatal_death	?	?
quantity_of_nervous_tissue	?	?
quantity_of_neurons	?	?
synaptic_transmission	?	?
tauopathy	?	?
apoptosis	Decreasing	Increasing
apoptosis_of_tumore_cell_lines	Decreasing	Increasing
cell_death	Decreasing	Increasing
cellular_homeostasis	Decreasing	Increasing
differentiation_of_cells	Decreasing	Increasing
respiratory_of_system_tumor	Decreasing	Increasing
survival_of_organism	Decreasing	Increasing
abdnominal_adenocarcinoma	Increasing	Decreasing
adenocarcinoma	Increasing	Decreasing
branching_of_cells	Increasing	Decreasing
carcinoma_in_pancreas	Increasing	Decreasing
cell_movement	Increasing	Decreasing
cell_movement_of_blood_cells	Increasing	Decreasing
cell_movement_of_endothelial_cells	Increasing	Decreasing
cell_movement_of_granulocytes	Increasing	Decreasing
cell_movement_of_leukocytes	Increasing	Decreasing
cell_movement_of_myeloid_cells	Increasing	Decreasing
cell_movement_of_neutrophils	Increasing	Decreasing
cell_movement_of_phagocytes	Increasing	Decreasing
cell_movement_of_tumor_cell_lines	Increasing	Decreasing
cell_proliferation_of_tumor_cell_lines	Increasing	Decreasing
cell_survival	Increasing	Decreasing
cellular_infiltration	Increasing	Decreasing
chemotaxis	Increasing	Decreasing
chemotaxis_of_cells	Increasing	Decreasing
chemotaxis_of_leukocytes	Increasing	Decreasing
concentration_of_d_glucose	Increasing	Decreasing
discomfort	Increasing	Decreasing
ductal carcinoma	Increasing	Decreasing
fatty_acid_metabolism	Increasing	Decreasing
feeding	Increasing	Decreasing
formation of cellular protrusions	Increasing	Decreasing
formation of plasma membrane projections	Increasing	Decreasing
generation_of_cells	Increasing	Decreasing
growth_of_tumor	Increasing	Decreasing
growth_of_vessel	Increasing	Decreasing
hematologic_cancer	Increasing	Decreasing
inflammatory_response	Increasing	Decreasing
invasion_of_cells	Increasing	Decreasing
leukocyte migration_cells	Increasing	Decreasing
leukocyte_migration	Increasing	Decreasing
lung_cancer	Increasing	Decreasing
lung_tumor	Increasing	Decreasing
lymphoid_cancer	Increasing	Decreasing
lymphoid_cancer_and_tumors	Increasing	Decreasing
malignant_cutaneous_melanoma_cancer	Increasing	Decreasing
metabolism_of_carbohydrate	Increasing	Decreasing
microtubule dynamics	Increasing	Decreasing
migration_of_blood_cells	Increasing	Decreasing
migration_of_cells	Increasing	Decreasing
migration_of_tumor_cell_lines	Increasing	Decreasing
morbidity_or_mortality	Increasing	Decreasing
morphology_of_cells	Increasing	Decreasing
necrosis	Increasing	Decreasing
organism_death	Increasing	Decreasing
organismal_death	Increasing	Decreasing
organization_of_cytoplasm	Increasing	Decreasing
organization_of_cytoskeletion	Increasing	Decreasing
ovarian_cancer	Increasing	Decreasing
pancreatic_cancer	Increasing	Decreasing
proliferaation_of_immune_cells	Increasing	Decreasing
proliferation_of_cells	Increasing	Decreasing
quantity of leukocytes	Increasing	Decreasing
quantity_of_carbohydrate	Increasing	Decreasing
quantity_of_cells	Increasing	Decreasing
quantity_of_monosaccharide	Increasing	Decreasing
steroid_metabolism	Increasing	Decreasing
synthesis_of_lipid	Increasing	Decreasing
thoracic_cancer	Increasing	Decreasing
thoracic_neoplasm	Increasing	Decreasing
transport_of_ion	Increasing	Decreasing
transport_of_lipid	Increasing	Decreasing
transport_of_metal	Increasing	Decreasing
transport_of_metal_ion	Increasing	Decreasing
transport_of_molecule	Increasing	Decreasing
