# Supplementary material for: Interpreting pathways to discover cancer driver genes with Moonlight
Source: Nat Commun. 2020 Jan 3;11:69. doi: 10.1038/s41467-019-13803-0 (PMC6941958; doi:10.1038/s41467-019-13803-0)
Supplement: Supplementary file 6 — Supplementary Data 3 [file 41467_2019_13803_MOESM6_ESM.xlsx]

## Sheet: TCGA PanCancer33
TCGA
Cancer	Cancer Types	01	02	03	05	06	07	11
ACC	Adrenocortical carcinoma	79	0	0	0	0	0	0
BLCA	Bladder Urothelial Carcinoma	408	0	0	0	0	0	19
BRCA	Breast invasive carcinoma	1097	0	0	0	7	0	114
CESC	Cervical squamous cell carcinoma and endocervical adenocarcinoma	305	0	0	0	2	0	3
CHOL	Cholangio carcinoma	36	0	0	0	0	0	9
COAD	Colon adenocarcinoma	452	1	0	0	1	0	41
DLBC	Lymphoid Neoplasm Diffuse Large B-cell Lymphoma	48	0	0	0	0	0	0
ESCA	Esophageal carcinoma	184	0	0	0	1	0	11
GBM	Glioblastoma multiforme	156	13	0	0	0	0	5
HNSC	Head and Neck squamous cell carcinoma	520	0	0	0	2	0	44
KICH	Kidney Chromophobe	66	0	0	0	0	0	25
KIRC	Kidney renal clear cell carcinoma	533	0	0	1	0	0	72
KIRP	Kidney renal papillary cell carcinoma	290	0	0	1	0	0	32
LAML	Acute Myeloid Leukemia	0	0	173	0	0	0	0
LGG	Brain Lower Grade Glioma	516	18	0	0	0	0	0
LIHC	Liver hepatocellular carcinoma	371	3	0	0	0	0	50
LUAD	Lung adenocarcinoma	515	2	0	0	0	0	59
LUSC	Lung squamous cell carcinoma	503	0	0	0	0	0	51
MESO	Mesothelioma	87	0	0	0	0	0	0
OV	Ovarian serous cystadenocarcinoma	272	4	0	0	0	0	0
PAAD	Pancreatic adenocarcinoma	178	0	0	0	1	0	4
PCPG	Pheochromocytoma and Paraganglioma	179	0	0	3	2	0	3
PRAD	Prostate adenocarcinoma	497	0	0	0	1	0	52
READ	Rectum adenocarcinoma	160	1	0	0	0	0	10
SARC	Sarcoma	259	3	0	0	1	0	2
SKCM	Skin Cutaneous Melanoma	103	0	0	0	369	1	1
STAD	Stomach adenocarcinoma	415	0	0	0	0	0	35
TGCT	Testicular Germ Cell Tumors	150	0	0	6	0	0	0
THCA	Thyroid carcinoma	505	0	0	0	8	0	59
THYM	Thymoma	120	0	0	0	0	0	2
UCEC	Uterine Corpus Endometrial Carcinoma	532	1	0	0	0	0	34
UCS	Uterine Carcinosarcoma	57	0	0	0	0	0	0
UVM	Uveal Melanoma	80	0	0	0	0	0	0
SubTot		9673	46	173	11	395	1	737

## Sheet: TCGA PanCancer18
TCGA
Cancer	TP	NT	DEG*
BLCA	408	19	2937
BRCA	1097	114	3390
CHOL	36	9	5015
COAD	286	41	3788
ESCA	184	11	2525
GBM	156	5	4828
HNSC	520	44	2973
KICH	66	25	4355
KIRC	533	72	3618
KIRP	290	32	3748
LIHC	371	50	3043
LUAD	515	59	3498
LUSC	503	51	4984
PRAD	497	52	1860
READ	94	10	3628
STAD	415	35	2622
THCA	505	59	1994
UCEC	176	24	4183

## Sheet: BLCA
GeneSymbol	logFC	logCPM	LR	PValue	FDR
APOA2	10.9067	5.46288	10.1997	0.00140462	0.00367103
PSG5	9.864	1.49087	22.361	2.2592e-06	1.18541e-05
ALB	9.70095	3.43757	17.196	3.37147e-05	0.000134643
PRSS1	9.62637	4.10393	15.0421	0.000105137	0.000370841
CST4	9.54173	1.17457	47.2494	6.25053e-12	8.46254e-11
XAGE1D	9.50507	3.71126	13.9149	0.000191281	0.000631415
COL2A1	9.48225	3.07377	21.9871	2.74493e-06	1.41171e-05
SSX1	9.15912	0.801033	11.8899	0.000564385	0.00165354
CGB1	9.08416	0.727812	10.9434	0.000939357	0.00257401
GAGE12J	8.94079	1.08254	8.41859	0.00371404	0.00865791
ALPP	8.91542	3.82196	33.2859	7.95566e-09	6.81666e-08
HAVCR1	8.86988	1.67284	18.4238	1.76835e-05	7.58686e-05
NAA11	8.80317	0.455853	8.82004	0.00297941	0.00710569
SPANXC	8.7939	0.446697	10.1375	0.00145282	0.00377404
CST1	8.78975	5.89201	44.6778	2.32279e-11	2.91505e-10
KRT38	8.78283	0.436256	8.42373	0.00370355	0.00863932
CLDN6	8.16515	1.4276	13.0903	0.000296833	0.000932786
ROS1	8.06681	1.5117	17.4124	3.00859e-05	0.0001216
CGB5	7.99531	2.70927	27.9027	1.2757e-07	8.70876e-07
IGFL2	7.95766	2.52442	27.7032	1.41431e-07	9.55527e-07
TMPRSS11B	-7.90415	0.656495	104.623	1.47744e-24	7.27706e-23
KLK2	7.69952	1.9179	11.12	0.000854031	0.00237141
COL11A1	7.57377	5.48047	49.5438	1.93996e-12	2.8062e-11
MS4A15	7.50934	1.51658	17.0844	3.57539e-05	0.000141921
CGB	7.49998	2.74152	25.5411	4.33056e-07	2.63671e-06
COL10A1	7.48899	4.91756	53.0296	3.28558e-13	5.18971e-12
EPYC	7.4884	1.24791	21.1225	4.30834e-06	2.12357e-05
VIL1	7.48679	0.764518	12.4023	0.000428802	0.00129479
TUBA3C	7.40824	0.867265	9.32092	0.00226552	0.00556975
CRNN	-7.39897	4.44228	67.58	2.02312e-16	4.86044e-15
CXorf49B	7.36839	1.7769	17.8564	2.38217e-05	9.86909e-05
DAZ1	7.30829	2.73395	8.36381	0.00382768	0.00888813
ALPPL2	7.23932	0.702945	14.9237	0.00011195	0.000391852
TNNI3	7.23028	0.516205	37.9498	7.25873e-10	7.4329e-09
GUCA2A	7.15117	1.87346	15.7498	7.22975e-05	0.000266429
KRT81	7.14545	5.22645	27.882	1.28942e-07	8.78494e-07
KRT79	7.07124	2.62278	20.9526	4.70786e-06	2.29905e-05
MAGEB2	7.06882	1.56728	12.3467	0.000441761	0.00133012
MARCH4	7.02	0.790032	36.9321	1.22317e-09	1.21101e-08
SLC1A6	7.00324	5.1827	23.1924	1.46576e-06	8.01851e-06
HSD3B1	6.93152	2.3607	15.5971	7.83727e-05	0.000286207
HMGA2	6.90615	4.48746	28.8732	7.72732e-08	5.52204e-07
CGB8	6.8689	0.999209	13.1519	0.000287233	0.000907182
PRAME	6.76918	4.12108	18.6729	1.55173e-05	6.75449e-05
XAGE2	6.75332	0.660484	9.34031	0.00224168	0.00552757
MUC16	6.61823	4.9144	18.3182	1.86913e-05	7.97939e-05
PNMA5	6.61302	3.54967	11.5881	0.000663737	0.00190499
PPP1R14D	6.59957	1.98857	31.2743	2.24027e-08	1.75348e-07
SLC39A5	6.51079	1.01917	18.2002	1.98863e-05	8.43449e-05
BAAT	6.44581	0.873457	12.9151	0.000325951	0.00101248
PSG4	6.41114	1.56442	15.074	0.000103377	0.000365196
PAGE5	6.38645	0.422501	12.4881	0.000409553	0.00124076
BARX1	6.36036	2.41213	30.2593	3.77979e-08	2.84925e-07
PIP	6.33161	0.672252	11.2191	0.000809584	0.00226492
MAGEC2	6.32655	2.51051	8.14769	0.0043116	0.00985389
CPLX2	6.28364	1.84368	10.0931	0.00148822	0.0038536
AMTN	6.26763	0.860585	10.6017	0.00112981	0.00303181
NLRP7	6.22765	4.65917	25.2164	5.12449e-07	3.07918e-06
SLC10A1	6.12766	1.12208	8.3367	0.00388521	0.00900194
IBSP	6.00254	1.8169	32.5227	1.17807e-08	9.74227e-08
ITLN1	5.94903	5.78493	10.32	0.00131597	0.00346705
MUC21	-5.76789	3.72732	100.188	1.3859e-23	6.36958e-22
PI16	-5.70576	4.08528	177.132	2.04956e-40	3.52063e-38
MYOC	-5.66856	0.789871	131.519	1.90618e-30	1.44722e-28
ENTPD8	5.60427	2.0715	19.2339	1.15641e-05	5.22057e-05
FOLR1	5.58688	2.1356	17.8929	2.33695e-05	9.70233e-05
GTSF1	5.55103	3.01766	15.226	9.53798e-05	0.000340798
TNNT1	5.53135	3.27309	36.281	1.70823e-09	1.64272e-08
CYP2C9	5.49072	1.55348	11.5842	0.000665135	0.00190701
TTR	5.44609	4.1345	9.33868	0.00224367	0.0055305
MAGEA11	5.4283	1.95921	17.2354	3.30223e-05	0.000132147
ESM1	5.41525	4.28433	83.9004	5.20336e-20	1.76992e-18
SCARA5	-5.38914	2.96602	270.01	1.12931e-60	8.62165e-58
ZFP42	5.34274	0.919669	10.5993	0.00113129	0.00303518
PSORS1C2	5.31169	4.33828	26.7984	2.2583e-07	1.46385e-06
ORM1	5.30971	0.725273	8.22787	0.00412519	0.00948283
B3GNT4	5.28206	0.89923	60.1381	8.84294e-15	1.72368e-13
GAL	5.26995	1.76357	15.7837	7.10129e-05	0.000262187
MMP11	5.26822	8.12855	52.8346	3.62848e-13	5.7051e-12
CNGB1	5.21517	1.22632	40.5635	1.90332e-10	2.07748e-09
ZIC5	5.16203	0.537559	23.8167	1.05957e-06	5.97478e-06
IGF2BP1	5.1472	3.51734	16.0163	6.27997e-05	0.000235579
PYGM	-5.12456	1.89724	362.057	1.00408e-80	6.89904e-77
SYT13	5.10602	1.42664	12.0527	0.000517183	0.00152973
CALB1	5.0952	4.67925	10.6481	0.00110182	0.00296713
LBP	5.03506	1.74237	13.7358	0.000210403	0.000687435
MT1H	5.02073	0.48684	22.8284	1.77125e-06	9.49246e-06
SLC2A4	-5.00983	2.26955	291.583	2.24674e-65	2.80679e-62
CSAG2	4.99568	2.00384	11.3693	0.000746692	0.00210742
PHGR1	4.90759	2.3044	8.5548	0.00344613	0.00809793
EN2	4.87685	0.349393	24.2684	8.38036e-07	4.82197e-06
CASP14	4.83727	4.61169	10.8903	0.00096669	0.00263943
PDZRN4	-4.83641	1.7729	145.544	1.63337e-33	1.50643e-31
RANBP3L	-4.8086	0.37495	129.173	6.21473e-30	4.51867e-28
C6orf223	4.80207	1.4018	26.1308	3.19053e-07	1.99655e-06
C2orf40	-4.79386	1.43086	105.467	9.64931e-25	4.82175e-23
C16orf89	-4.78832	1.26361	163.863	1.62103e-37	2.04369e-35
MYOCD	-4.77388	2.7489	214.653	1.32698e-48	4.34174e-46
DLL3	4.76789	0.472535	18.8538	1.41127e-05	6.19408e-05
PLEKHG4B	4.76471	3.00292	27.961	1.23786e-07	8.4868e-07
KRT34	4.76405	1.02212	10.1737	0.00142457	0.00371187
CXorf30	4.75925	0.354891	16.7515	4.26088e-05	0.000166818
CALHM3	4.75125	0.985709	16.4929	4.88335e-05	0.000187975
VIT	-4.7339	1.04684	99.9987	1.525e-23	6.9855e-22
NEFL	4.73289	3.07292	8.77716	0.00305026	0.00725449
KRT14	4.72065	9.75917	17.6708	2.62623e-05	0.000107622
ZNF114	4.71343	2.27817	33.2607	8.05934e-09	6.8961e-08
RNF186	4.70323	0.410889	13.4857	0.000240394	0.000772747
SLC5A5	4.69535	0.570355	20.4987	5.96731e-06	2.84831e-05
ASB5	-4.68462	2.1415	55.0515	1.17412e-13	1.99831e-12
CLEC3B	-4.67198	3.61698	509.748	7.19547e-113	9.88801e-109
MAPK15	4.66547	1.59051	51.4403	7.38078e-13	1.12446e-11
TM4SF19	4.65706	2.01346	26.9036	2.13856e-07	1.39744e-06
TCAM1P	4.64849	1.28852	21.0425	4.49212e-06	2.20388e-05
PPAPDC1A	4.64725	1.89849	31.0794	2.47689e-08	1.91976e-07
VCX3A	4.63807	2.01661	17.1208	3.50757e-05	0.000139511
IGF2BP3	4.62919	4.24189	38.1514	6.54638e-10	6.74871e-09
ACTN2	-4.62208	0.99958	110.018	9.71078e-26	5.19244e-24
ATP1A2	-4.61632	3.46809	115.095	7.5021e-27	4.40572e-25
CATSPER1	4.61466	1.05848	32.0719	1.48571e-08	1.2088e-07
TACR2	-4.60901	2.07032	272.769	2.82713e-61	2.28532e-58
MAGEA4	4.60644	4.81362	8.34408	0.00386946	0.00897302
DMRTA2	4.59954	1.78872	24.1295	9.00708e-07	5.15945e-06
MYOM1	-4.59357	2.66517	361.128	1.59949e-80	7.32671e-77
CHIT1	4.58658	2.78314	23.0085	1.61285e-06	8.74142e-06
HLF	-4.56418	2.02987	310.405	1.78257e-69	3.06201e-66
P2RX1	-4.52812	3.30023	175.775	4.0543e-40	6.71256e-38
SYNM	-4.51367	7.07063	217.342	3.43685e-49	1.18073e-46
PDZK1	4.50512	1.34005	30.6603	3.07392e-08	2.34547e-07
TM4SF4	4.49773	0.410915	8.49322	0.00356472	0.00834805
KIAA0408	-4.47802	0.670741	44.5186	2.51946e-11	3.14464e-10
KRT9	4.47787	0.591469	21.4231	3.68301e-06	1.84244e-05
SMC1B	4.47128	1.57136	36.9426	1.21659e-09	1.20536e-08
KLK13	-4.46828	2.22694	40.5874	1.8801e-10	2.0554e-09
HSPB6	-4.43573	6.15553	182.714	1.23844e-41	2.3637e-39
GATA5	-4.4294	1.22732	100.631	1.10824e-23	5.14509e-22
TAC3	4.41303	6.24989	8.21381	0.00415729	0.00954544
TPTE	4.41043	0.655176	10.6741	0.00108648	0.00292809
HEPHL1	4.40092	3.05432	15.0643	0.00010391	0.000366699
PGM5	-4.39237	5.27874	175.738	4.13069e-40	6.7576e-38
SOX11	4.39151	0.796878	34.5003	4.26183e-09	3.83537e-08
C1orf95	-4.38508	0.451925	100.73	1.05406e-23	4.96058e-22
SULT1E1	4.37857	4.04517	16.3462	5.27626e-05	0.000201407
SCN11A	-4.37485	1.90086	108.115	2.53647e-25	1.34062e-23
FLNC	-4.37288	6.92357	179.831	5.27593e-41	9.41582e-39
CLDN9	4.36778	2.42033	25.6218	4.15326e-07	2.53889e-06
TAGLN3	4.36295	0.479964	13.4838	0.000240637	0.000773348
PLP1	-4.36217	0.858844	97.1643	6.38075e-23	2.78363e-21
CASQ2	-4.35934	3.76595	94.8971	2.00543e-22	8.45355e-21
TNXB	-4.34567	5.66153	236.565	2.20665e-53	1.08299e-50
KLK12	-4.33937	0.895888	22.2189	2.43262e-06	1.26673e-05
KIAA1644	-4.33714	2.69606	244.214	4.74207e-55	2.60662e-52
HIST1H2BH	4.33512	0.785303	43.3718	4.52675e-11	5.40457e-10
ADAMTSL3	-4.33005	1.7372	209.413	1.84479e-47	5.5111e-45
DNAJB13	4.30119	1.00353	17.8551	2.38378e-05	9.8728e-05
ACTC1	-4.28687	6.24993	69.7298	6.80117e-17	1.70985e-15
SIGLEC5	4.28036	3.88321	21.7702	3.07341e-06	1.56372e-05
GGT3P	4.27085	2.18635	27.5388	1.53972e-07	1.03365e-06
FXYD1	-4.26011	1.21673	154.212	2.08186e-35	2.20069e-33
PSD	-4.25916	4.13997	218.107	2.34044e-49	8.69253e-47
OGN	-4.24693	3.29974	87.2676	9.47877e-21	3.44596e-19
FXYD4	4.23543	3.32252	10.3567	0.00129006	0.00340725
GPR133	-4.22494	2.74053	158.265	2.70863e-36	3.1279e-34
CDKN2A	4.22289	5.90398	27.4788	1.58828e-07	1.06417e-06
IGFL1	4.22266	5.96861	15.2684	9.32619e-05	0.000334012
TERT	4.2212	1.24312	38.1921	6.41121e-10	6.6193e-09
MNX1	4.21567	0.810061	43.1965	4.95085e-11	5.87518e-10
ADH1B	-4.20416	4.69632	91.432	1.15494e-21	4.58707e-20
F10	-4.20145	0.9139	277.604	2.49934e-62	2.28973e-59
MYT1	4.19791	2.46539	12.254	0.000464271	0.00138968
LRP2	4.19107	0.535877	21.4134	3.70173e-06	1.85113e-05
MUCL1	4.19008	1.78127	9.74741	0.00179575	0.00454545
KRT83	4.14486	0.348102	12.824	0.000342192	0.00105839
GRM3	4.14105	0.900213	12.2895	0.000455512	0.00136673
PRAP1	4.13073	2.71108	13.2538	0.000272031	0.000864135
SPP1	4.11955	8.31932	32.1268	1.4443e-08	1.1793e-07
ITGA8	-4.11949	1.64031	182.14	1.65283e-41	3.1114e-39
FILIP1	-4.1182	2.5644	300.242	2.91723e-67	4.00885e-64
DMRT2	4.09375	0.88816	14.6834	0.00012716	0.000439604
KLK4	4.09036	0.415915	9.89297	0.00165911	0.0042394
HNF4A	4.08858	0.566581	10.6419	0.00110553	0.00297594
CXCL5	4.08286	4.01273	16.8653	4.01294e-05	0.00015783
ECEL1	4.08025	1.01836	19.7909	8.63941e-06	4.01362e-05
MMP13	4.06712	5.91731	19.0299	1.28685e-05	5.72111e-05
HPSE2	-4.06707	0.788809	59.1179	1.48505e-14	2.82652e-13
CDX2	4.06094	1.42634	12.5658	0.000392863	0.001196
CYP26A1	4.05444	0.380967	9.95573	0.00160349	0.00411181
RGAG1	4.032	1.27049	8.96899	0.00274601	0.00660638
HIST1H2AE	4.00866	1.95813	52.4023	4.52188e-13	7.02144e-12
CYP4F2	4.00673	1.14274	8.8809	0.0028817	0.00688701
FAM107A	-4.00475	3.21114	232.061	2.11749e-52	8.81776e-50
C5orf46	3.99314	0.962833	15.99	6.36772e-05	0.000238369
PTPRN	3.98995	1.04576	17.8185	2.43008e-05	0.000100555
BHMT2	-3.98823	1.0842	221.117	5.16174e-50	2.02665e-47
HIST1H3D	3.98387	1.0815	61.3276	4.83262e-15	9.85309e-14
NXPH4	3.98386	3.56664	35.13	3.08419e-09	2.84184e-08
TCF21	-3.98356	3.53962	311.322	1.12506e-69	2.20866e-66
SGCA	-3.98256	2.24388	126.617	2.25311e-29	1.5797e-27
PRUNE2	-3.95578	4.72003	140.163	2.45282e-32	2.10667e-30
XPNPEP2	-3.95068	0.963835	100.957	9.40168e-24	4.4551e-22
RDM1	3.94605	1.5606	64.1131	1.17478e-15	2.57889e-14
RNF150	-3.94475	0.899506	248.392	5.81989e-56	3.33237e-53
ATP6V1B1	3.94315	2.05612	27.159	1.87393e-07	1.23865e-06
POPDC2	-3.94297	2.72812	261.586	7.74314e-59	5.32031e-56
CA9	3.93696	5.1639	19.6169	9.46281e-06	4.36076e-05
KISS1	3.93296	2.48572	19.2226	1.16329e-05	5.24474e-05
PPP4R4	3.91385	0.662763	13.6301	0.000222586	0.00072124
HOXC9	3.91051	1.88446	28.059	1.17674e-07	8.09755e-07
GRIN2D	3.90781	4.73351	44.4508	2.60832e-11	3.24376e-10
HSPB7	-3.90744	3.99167	126.591	2.28262e-29	1.59227e-27
SALL4	3.90087	2.13565	56.323	6.14908e-14	1.08334e-12
OTOF	3.89866	1.56969	26.6402	2.45084e-07	1.57307e-06
CNN1	-3.89547	7.18843	121.646	2.75918e-28	1.7554e-26
VGF	3.88841	1.66386	27.0063	2.02789e-07	1.33082e-06
TMPRSS11A	-3.88598	1.98065	42.5386	6.93011e-11	8.0638e-10
RGS20	3.88344	1.96328	30.2376	3.82225e-08	2.87968e-07
ZBTB16	-3.87983	0.751799	134.902	3.46937e-31	2.83786e-29
FAIM2	-3.87172	0.913131	116.208	4.27962e-27	2.53494e-25
FOSB	-3.86774	7.49021	180.774	3.28411e-41	6.01737e-39
CFD	-3.86765	5.24918	253.66	4.13614e-57	2.47126e-54
LGR5	3.85665	1.8456	16.4181	5.07982e-05	0.000194665
SYNPO2	-3.85076	7.09171	147.748	5.38645e-34	5.28718e-32
CLEC3A	-3.84956	1.02668	27.1536	1.8792e-07	1.24089e-06
POU4F1	3.84524	0.488684	14.9871	0.000108248	0.000380542
ADCY5	-3.84266	2.40811	113.627	1.57286e-26	8.89475e-25
KRT33B	3.8197	0.588532	11.4849	0.000701634	0.00199666
CACNA1H	-3.81813	4.99435	234.084	7.66727e-53	3.44892e-50
LMOD1	-3.81298	6.28863	151.572	7.85905e-35	8.12023e-33
PCSK1N	3.81228	2.04826	23.538	1.22472e-06	6.80827e-06
HIST1H2BG	3.80321	1.09451	38.5926	5.2216e-10	5.436e-09
PTGS1	-3.79702	6.04563	169.758	8.35691e-39	1.16001e-36
C19orf77	3.79686	0.326694	24.0417	9.42723e-07	5.37102e-06
AFF3	-3.7961	2.13742	142.244	8.60076e-33	7.62527e-31
IGDCC3	3.79115	1.54347	11.598	0.000660233	0.00189572
KRT33A	3.78046	1.27024	8.49942	0.0035526	0.00832332
FBXL22	-3.76919	1.37567	312.382	6.61269e-70	1.51453e-66
KRT86	3.76474	3.01638	20.0447	7.56519e-06	3.55422e-05
FSD1	3.75162	2.12317	23.5673	1.20617e-06	6.71606e-06
WBSCR17	-3.7496	1.71334	124.224	7.52544e-29	5.04462e-27
MSLN	3.74645	4.59076	11.7261	0.000616286	0.00178709
PNMT	3.7444	3.85627	17.2436	3.28799e-05	0.000131692
AMH	3.74367	0.988264	27.9604	1.23825e-07	8.4868e-07
USH2A	3.74258	1.08022	13.7054	0.000213837	0.000697495
KLHDC7B	3.74234	7.01473	24.7766	6.43758e-07	3.79354e-06
RBPMS2	-3.74165	3.43011	211.892	5.31018e-48	1.65847e-45
DLX6	3.73909	1.77901	29.3409	6.07013e-08	4.43229e-07
PCOLCE2	-3.73889	3.09308	127.566	1.39652e-29	9.89224e-28
NEGR1	-3.73263	3.35059	171.389	3.6789e-39	5.32163e-37
ASB2	-3.7307	3.01566	187.046	1.40295e-42	3.10958e-40
KCNMA1	-3.72418	4.05491	207.435	4.98321e-47	1.39754e-44
MYH11	-3.7212	9.76191	91.3924	1.17829e-21	4.66632e-20
WDR66	3.7095	3.49236	28.6085	8.85938e-08	6.24977e-07
KCNMB1	-3.70545	3.77799	185.156	3.62801e-42	7.33178e-40
REEP1	-3.69632	2.5507	134.082	5.24174e-31	4.2124e-29
FAM132A	3.69343	0.785112	25.28	4.95827e-07	2.98844e-06
FBN2	3.68383	5.41987	24.617	6.99308e-07	4.08064e-06
CST6	3.68065	4.99301	27.5076	1.56475e-07	1.04943e-06
PCP4	-3.66766	4.37837	47.7301	4.89125e-12	6.68811e-11
KRT78	-3.66555	1.41539	61.1646	5.24975e-15	1.06404e-13
KIF12	3.66495	1.27547	18.0267	2.17834e-05	9.11914e-05
PLAC9	-3.66398	2.10199	158.111	2.92731e-36	3.35226e-34
ABCA4	3.66295	3.18442	16.8755	3.99132e-05	0.000157025
NR4A1	-3.66143	7.52328	218.251	2.17762e-49	8.31246e-47
JPH2	-3.66056	4.0682	162.074	3.98597e-37	4.89064e-35
SPINK5	-3.65609	5.1222	94.6868	2.23026e-22	9.34397e-21
FHL1	-3.64658	6.35863	154.666	1.65638e-35	1.7645e-33
HAND2	-3.64606	2.25505	124.143	7.83733e-29	5.22819e-27
RHBG	3.6442	3.20229	19.9551	7.92833e-06	3.7134e-05
ELAVL2	3.64273	1.48149	17.0901	3.56468e-05	0.000141578
ADAM33	-3.64115	3.07427	160.118	1.0662e-36	1.27406e-34
CYP3A7	3.63931	0.836699	12.978	0.000315181	0.000982802
VEPH1	3.63705	0.944356	28.6137	8.83539e-08	6.23605e-07
LIMS2	-3.62492	5.20506	274.025	1.50579e-61	1.29328e-58
GPC2	3.62489	2.42977	39.6794	2.99271e-10	3.193e-09
SULT4A1	3.62361	0.64802	9.14097	0.00249948	0.00606425
SLC12A3	3.62282	0.688545	11.8348	0.000581345	0.00169867
FIGF	-3.61122	0.733999	117.641	2.07788e-27	1.25789e-25
PM20D1	3.60759	6.40181	9.40661	0.00216205	0.00535138
GNAO1	-3.6071	2.38	159.119	1.76248e-36	2.07009e-34
AKAP6	-3.5991	2.49166	203.765	3.14983e-46	8.48726e-44
WNT7A	3.59774	2.86609	17.5762	2.76028e-05	0.000112557
LPPR4	-3.59478	1.98566	238.997	6.50701e-54	3.4392e-51
EGR3	-3.59084	3.88577	198.328	4.83845e-45	1.18732e-42
PRKG1	-3.58856	0.932205	185.575	2.93914e-42	6.11964e-40
TPPP	-3.58594	2.99272	199.492	2.6955e-45	6.73484e-43
NR4A3	-3.5846	4.36748	169.458	9.71668e-39	1.33527e-36
LRRC15	3.58151	4.26523	21.2083	4.11971e-06	2.03864e-05
DTNA	-3.57896	3.63806	141.637	1.16775e-32	1.01564e-30
C7	-3.57805	5.02771	67.3432	2.28122e-16	5.42362e-15
TFF2	3.57344	2.46288	8.48869	0.0035736	0.00836601
SORBS1	-3.56918	6.3043	150.892	1.10681e-34	1.12665e-32
AOX1	-3.56172	2.373	94.7227	2.19017e-22	9.20408e-21
HOXC6	3.54764	2.10652	32.8716	9.84519e-09	8.26768e-08
C1QTNF7	-3.54531	1.76806	185.479	3.08474e-42	6.32694e-40
RYR3	-3.53493	0.433398	305.729	1.86071e-68	2.8411e-65
ENDOU	-3.53425	0.656281	50.7041	1.07397e-12	1.60419e-11
CXCL11	3.53238	5.08829	18.6697	1.55432e-05	6.75934e-05
NCAM1	-3.52906	3.95511	86.753	1.22958e-20	4.41172e-19
MKRN3	3.52905	1.41025	12.507	0.000405438	0.00122965
RNASE7	3.52516	2.3062	20.9436	4.73009e-06	2.30827e-05
IGSF10	-3.51052	2.03509	77.9581	1.05252e-18	3.13747e-17
ABCA8	-3.49256	2.50955	90.714	1.66013e-21	6.39034e-20
HOXC8	3.49215	0.905717	20.8657	4.92626e-06	2.3938e-05
DOK6	-3.4893	1.81682	163.787	1.68356e-37	2.10322e-35
MUC6	3.48898	1.11463	8.50256	0.00354648	0.008311
PRELP	-3.48553	5.15802	141.701	1.13051e-32	9.89524e-31
SPINK7	-3.4796	0.781501	26.7183	2.35376e-07	1.51643e-06
CCL14	-3.47783	3.2328	94.2259	2.81488e-22	1.16864e-20
SDPR	-3.47396	4.49775	186.463	1.88144e-42	3.97764e-40
FOXP2	-3.47032	0.988985	93.8046	3.48258e-22	1.43717e-20
DMD	-3.46601	4.15968	170.023	7.31406e-39	1.02561e-36
HAS1	-3.46472	1.83125	56.7317	4.99512e-14	8.92626e-13
GSTM5	-3.45917	1.81807	127.791	1.24711e-29	8.8797e-28
TNNT2	-3.44534	2.19438	101.33	7.7887e-24	3.70354e-22
MSI1	3.43809	2.19896	22.9981	1.62163e-06	8.77931e-06
DACT3	-3.43767	3.23556	166.627	4.03644e-38	5.184e-36
RNF182	3.42991	1.64172	21.735	3.13028e-06	1.58907e-05
REG4	3.41199	1.7319	11.5007	0.000695689	0.00198302
FOXH1	3.41078	1.09244	31.5923	1.90177e-08	1.51065e-07
SPEG	-3.41063	4.49093	130.489	3.20262e-30	2.37894e-28
FOXL2	3.40754	1.30718	17.7938	2.46184e-05	0.000101777
ADAMTS8	-3.40579	1.59468	99.041	2.47331e-23	1.10351e-21
EPS8L3	3.40508	2.20849	10.1465	0.00144579	0.00375953
SERPINB7	3.40416	2.90726	9.28416	0.00231143	0.00567209
LMO3	-3.40317	3.68746	84.753	3.38068e-20	1.16727e-18
NOTUM	3.40044	5.17535	9.50804	0.00204573	0.00509376
MAMDC2	-3.39831	2.90111	117.971	1.75931e-27	1.08414e-25
HOXC13	3.39245	2.13674	24.7874	6.40132e-07	3.77379e-06
HSD17B3	3.39075	0.519012	14.6099	0.000132215	0.000454224
AOC3	-3.38531	5.68904	167.052	3.25845e-38	4.26454e-36
SHISA2	3.37948	4.47874	18.0078	2.20007e-05	9.19504e-05
TNS1	-3.37307	7.41283	176.385	2.98313e-40	5.06102e-38
MYLK	-3.36239	7.32565	152.232	5.63898e-35	5.91533e-33
FAM46B	-3.35577	3.82949	133.156	8.35898e-31	6.56395e-29
TLL2	3.34882	1.31122	25.1819	5.2169e-07	3.13196e-06
PLN	-3.34526	4.0912	78.0457	1.00682e-18	3.00776e-17
ZNF695	3.34372	2.10182	75.4918	3.66932e-18	1.04182e-16
RYR2	-3.34175	1.8006	114.616	9.54905e-27	5.53684e-25
PRDM6	-3.33845	1.40395	183.031	1.05604e-41	2.04396e-39
GNAL	-3.33706	2.0684	146.586	9.66632e-34	8.97531e-32
ACTG2	-3.33359	8.39189	84.0055	4.93393e-20	1.69082e-18
CSF3	-3.3334	3.37712	39.4981	3.28378e-10	3.49e-09
ULBP1	3.32433	0.698261	45.4787	1.54304e-11	1.97067e-10
PGR	-3.32204	0.987412	172.156	2.50212e-39	3.77848e-37
PPP1R14A	-3.31669	3.39081	217.738	2.81667e-49	1.0186e-46
TCAP	3.31644	1.71784	18.8568	1.40905e-05	6.18829e-05
APOC2	3.31219	1.74034	33.0788	8.85001e-09	7.53045e-08
MRGPRF	-3.31092	4.4177	168.937	1.26298e-38	1.70156e-36
SLC15A1	3.29589	4.23394	25.1314	5.35541e-07	3.20392e-06
CDHR5	3.28673	0.859805	10.1816	0.00141852	0.00369892
NTS	3.28625	3.61341	8.15189	0.00430163	0.00983578
SAA2	3.28428	4.04994	11.5791	0.000666981	0.0019107
HIST1H3H	3.27688	1.01568	37.187	1.07328e-09	1.07109e-08
PDK4	-3.27272	5.55863	141.951	9.96757e-33	8.7804e-31
KREMEN2	3.27109	2.14546	26.1209	3.20697e-07	2.00501e-06
NRCAM	3.26586	3.76239	23.6064	1.18194e-06	6.59714e-06
KANK4	3.26508	2.34618	12.835	0.000340204	0.00105271
HSD17B1	3.26211	4.48946	28.4672	9.53008e-08	6.67835e-07
FAM72D	3.26148	3.21467	88.6821	4.6365e-21	1.71738e-19
FCRLB	3.25671	4.13245	29.3559	6.02314e-08	4.40266e-07
DLX4	3.25627	0.959884	25.4442	4.55366e-07	2.7591e-06
CYP11A1	3.25603	2.45197	13.0347	0.000305777	0.000956738
ITIH5	-3.2525	5.19075	166.924	3.47641e-38	4.50688e-36
FXYD6	-3.25063	4.97817	126.267	2.68802e-29	1.85622e-27
CGNL1	-3.24583	3.38469	208.728	2.60211e-47	7.60811e-45
DPT	-3.24198	4.27249	56.3737	5.99272e-14	1.05715e-12
PTGFR	-3.23281	2.24231	99.7045	1.76921e-23	8.0505e-22
EME1	3.23129	2.91859	100.906	9.64345e-24	4.55396e-22
ARHGAP20	-3.23078	1.07317	171.506	3.46922e-39	5.07171e-37
LRAT	3.23055	1.42175	8.98992	0.00271474	0.00653916
DMBX1	3.22259	2.30325	16.5865	4.64811e-05	0.000179928
SYCP2	3.21655	2.90842	32.691	1.08036e-08	9.00323e-08
TCEAL2	-3.21364	1.00778	72.737	1.48131e-17	3.96807e-16
B4GALNT4	3.20186	4.16833	21.8322	2.9756e-06	1.51954e-05
CACNG4	3.20141	3.62075	15.6394	7.66415e-05	0.000280507
SORBS2	-3.19977	4.85421	147.092	7.49405e-34	7.10229e-32
AGTR1	-3.19949	1.38651	72.1526	1.99183e-17	5.24363e-16
STK31	3.19948	1.25076	37.6659	8.3961e-10	8.52136e-09
RHCG	-3.19733	6.00471	44.6211	2.391e-11	2.99518e-10
RASL12	-3.19405	3.49913	195.624	1.88335e-44	4.54052e-42
TFR2	3.19366	2.07718	43.1928	4.96021e-11	5.88121e-10
PRIMA1	-3.19326	1.10184	67.4809	2.12743e-16	5.07554e-15
HIF3A	-3.19224	2.38791	62.3108	2.93307e-15	6.11627e-14
GJB7	3.19166	1.87288	25.5061	4.40991e-07	2.68265e-06
GRAMD2	3.18633	2.38906	22.0319	2.68158e-06	1.38275e-05
MYH7B	3.18353	2.78841	11.5185	0.000689054	0.00196697
SLURP1	-3.17995	1.99913	23.6038	1.18354e-06	6.6034e-06
CDSN	3.17372	3.67347	12.6578	0.000373995	0.00114617
SOBP	-3.17054	2.51504	216.776	4.56604e-49	1.5304e-46
KCNK13	3.16495	1.25879	25.5894	4.2236e-07	2.5773e-06
PDZD4	-3.16343	2.22579	117.864	1.85691e-27	1.13918e-25
POU5F1	3.16316	3.04003	20.5573	5.78721e-06	2.76907e-05
KRT4	-3.163	7.38972	29.1566	6.67582e-08	4.83346e-07
CACNB2	-3.16225	1.82627	169.014	1.21483e-38	1.65289e-36
GFRA1	-3.15304	2.30948	71.9887	2.16435e-17	5.6869e-16
CTSG	-3.15136	1.49106	44.0838	3.14606e-11	3.8809e-10
MAP1A	-3.14901	4.30316	184.001	6.48604e-42	1.2733e-39
FAM72A	3.14647	1.70668	74.6458	5.63205e-18	1.58923e-16
HIST1H2BJ	3.14621	2.03546	42.5658	6.83448e-11	7.97279e-10
CCDC150	3.14515	1.79128	65.2208	6.69602e-16	1.50847e-14
MYH3	-3.14493	2.7	107.999	2.68923e-25	1.41591e-23
PPP1R12B	-3.1438	6.65998	201.633	9.19177e-46	2.38327e-43
ABI3BP	-3.14354	4.13852	116.449	3.78943e-27	2.27399e-25
GPIHBP1	-3.14258	1.00477	121.666	2.73121e-28	1.74569e-26
ZNF488	3.13532	3.62384	29.1673	6.63918e-08	4.80946e-07
MYL9	-3.13139	8.63318	130.919	2.57966e-30	1.92661e-28
TMPRSS3	3.13067	3.09195	19.7997	8.59948e-06	3.99642e-05
CYP27B1	3.1284	2.2646	61.5569	4.30142e-15	8.80926e-14
BCHE	-3.1224	2.11527	60.7815	6.37747e-15	1.27198e-13
CNGB3	3.12206	0.536131	34.9867	3.31964e-09	3.04327e-08
SLIT2	-3.12203	2.24615	80.8563	2.42748e-19	7.59875e-18
KCNH2	-3.11512	3.22876	68.8376	1.06914e-16	2.6283e-15
GNG7	-3.11482	2.06001	208.243	3.32042e-47	9.5061e-45
MFAP4	-3.11434	6.30356	110.545	7.44184e-26	4.01042e-24
DES	-3.11367	9.29512	40.2815	2.19885e-10	2.38301e-09
ADAMTS1	-3.1019	6.49486	175.388	4.9267e-40	7.96503e-38
FGL2	-3.09805	5.25332	143.56	4.4348e-33	3.9832e-31
PTGIS	-3.09547	5.67955	71.88	2.28686e-17	5.99735e-16
TBX4	-3.09309	1.77542	79.2403	5.49965e-19	1.67947e-17
LRFN5	-3.09276	1.27526	70.7496	4.05562e-17	1.03785e-15
GREM2	-3.09214	1.39535	62.1633	3.1612e-15	6.56212e-14
IL6	-3.09198	4.16362	60.3186	8.06802e-15	1.57761e-13
KLF2	-3.09039	4.37836	253.788	3.87918e-57	2.42307e-54
ITGB1BP2	-3.08886	0.414206	180.16	4.47143e-41	8.08505e-39
OLR1	3.08797	4.95416	21.3714	3.78375e-06	1.88597e-05
PLA2G5	-3.0859	1.40357	93.6678	3.73182e-22	1.53541e-20
SPATA17	3.08408	1.39981	44.0773	3.15656e-11	3.89036e-10
KIF18B	3.08307	4.49601	85.1929	2.70631e-20	9.43913e-19
CILP	-3.08144	4.66519	53.0354	3.2759e-13	5.18037e-12
MSRB3	-3.08048	5.38745	143.364	4.89421e-33	4.36729e-31
CPNE4	3.07961	0.815187	10.9575	0.000932267	0.00255866
GATA6	-3.07361	2.93888	147.861	5.08661e-34	5.02879e-32
CRYAB	-3.07276	5.03205	114.957	8.04033e-27	4.70171e-25
TMEM35	-3.06932	1.98393	66.1109	4.26258e-16	9.79539e-15
LRFN2	3.06604	0.53525	14.2931	0.000156434	0.000527798
FOXF1	-3.06532	4.04902	171.856	2.90983e-39	4.29966e-37
DARC	-3.06491	4.33935	69.6164	7.20363e-17	1.80314e-15
CACNA2D1	-3.06451	1.1148	43.8498	3.54567e-11	4.32723e-10
MYOM3	3.06095	0.679915	26.819	2.23425e-07	1.45306e-06
CXCR2P1	3.06071	0.881307	14.0828	0.000174939	0.000583357
SMTN	-3.05083	7.0656	286.373	3.06864e-64	3.5141e-61
PLCD4	-3.04918	1.88408	344.164	7.90933e-77	2.71725e-73
BMP5	-3.0477	0.88591	35.8197	2.16453e-09	2.04996e-08
FAM129A	-3.04537	6.30149	173.11	1.54872e-39	2.36473e-37
MAOB	-3.04497	4.11698	77.7375	1.17683e-18	3.48534e-17
C19orf45	3.0442	0.503496	15.572	7.94238e-05	0.000289507
ACOX2	-3.04345	1.08191	105.46	9.68421e-25	4.82175e-23
LDB3	-3.03831	1.22965	100.57	1.14301e-23	5.28866e-22
SGOL1	3.03656	3.23742	82.615	9.96991e-20	3.30934e-18
TMSB15A	3.03597	1.88687	19.6449	9.32498e-06	4.30446e-05
PDE2A	-3.03462	3.08292	193.364	5.8616e-44	1.38879e-41
MKX	-3.03111	0.807025	63.4307	1.66109e-15	3.58346e-14
PID1	-3.03062	2.45371	148.955	2.93395e-34	2.94295e-32
SCN8A	3.03041	0.758875	24.9522	5.87701e-07	3.48713e-06
KIF26B	3.03004	3.68682	46.814	7.80535e-12	1.03835e-10
ITGA7	-3.02883	4.67509	128.354	9.39207e-30	6.72218e-28
TMEM100	-3.02862	0.860915	92.0554	8.42845e-22	3.37679e-20
KCNE4	-3.02787	3.50208	137.404	9.83753e-32	8.24313e-30
PKDCC	-3.0266	3.82325	71.5741	2.67034e-17	6.97639e-16
DDR2	-3.02491	2.23051	110.824	6.4676e-26	3.54095e-24
NXPH3	-3.02426	2.36411	129.744	4.66102e-30	3.42523e-28
CHRDL1	-3.02425	3.27375	36.4222	1.58886e-09	1.53761e-08
TBX5	-3.0236	1.14709	118.421	1.40236e-27	8.72002e-26
ONECUT2	3.02308	3.60122	15.9325	6.56429e-05	0.000244595
CYP21A2	-3.02153	0.616718	107.07	4.29639e-25	2.22192e-23
KCNS1	3.02145	1.3727	20.7156	5.32814e-06	2.57e-05
CGREF1	3.02114	3.1361	25.7373	3.91193e-07	2.40222e-06
COX7A1	-3.02062	2.60039	199.794	2.31636e-45	5.89471e-43
UCN2	3.02004	1.99781	32.9948	9.24043e-09	7.81909e-08
WNT3	3.01615	0.539344	50.3175	1.30775e-12	1.93655e-11
CENPA	3.01553	3.84654	74.2682	6.81944e-18	1.89702e-16
DOC2A	3.01547	0.778952	15.604	7.80878e-05	0.000285394
EMR1	3.01425	1.5573	15.1164	0.000101084	0.000358939
CLIP3	-3.01279	4.48033	133.782	6.09787e-31	4.84375e-29
HRASLS2	3.0089	2.07217	10.8517	0.000987067	0.00268759
NEURL3	3.00766	0.970425	17.1592	3.43737e-05	0.000137036
EPHB1	-3.00734	1.1097	84.3817	4.07909e-20	1.40488e-18
S100A3	3.00493	4.01776	14.1136	0.000172092	0.00057484
SLCO1A2	3.0048	1.362	9.79624	0.0017487	0.00443614
CAMK2B	2.99951	0.772839	14.3941	0.00014827	0.000503092
LRRN4CL	-2.99445	1.56435	160.272	9.86664e-37	1.18936e-34
MMP1	2.99138	7.32501	16.2163	5.65067e-05	0.00021427
GUCY1B2	2.98783	0.340187	20.7232	5.30681e-06	2.56151e-05
CSAG3	2.98672	2.65803	10.32	0.00131593	0.00346705
ROR1	-2.98671	0.505773	93.5664	3.92801e-22	1.61131e-20
PPFIA4	2.98648	1.7425	33.1151	8.68613e-09	7.40017e-08
DKK2	2.98623	1.7165	28.1253	1.13711e-07	7.84838e-07
C4orf48	2.983	2.84839	54.6202	1.46223e-13	2.45049e-12
IGF2	2.98222	11.1193	12.4698	0.000413584	0.00125187
RAC3	2.98146	3.86832	61.5831	4.24446e-15	8.70557e-14
DNASE1L2	2.98127	0.676199	43.9109	3.43677e-11	4.21303e-10
TROAP	2.97987	4.66327	86.6791	1.27637e-20	4.5558e-19
PDZRN3	-2.97959	3.92929	125.161	4.69347e-29	3.16165e-27
SGCD	-2.97712	3.03093	89.8972	2.50862e-21	9.47072e-20
SVEP1	-2.9738	3.92614	184.803	4.33253e-42	8.62865e-40
RBM24	-2.96879	1.24601	66.0066	4.49421e-16	1.02761e-14
KCNK3	-2.96629	1.83577	67.6845	1.91864e-16	4.6175e-15
HAPLN1	2.96591	2.63768	18.8112	1.44314e-05	6.31388e-05
CHRM3	-2.96453	1.24475	66.888	2.87373e-16	6.73905e-15
DUSP1	-2.96351	7.90717	164.542	1.15178e-37	1.46554e-35
UGT1A7	-2.96284	1.3858	22.4202	2.19058e-06	1.15183e-05
PHYHIP	-2.96019	2.29074	88.8638	4.22943e-21	1.57083e-19
RSPO4	2.95511	1.81585	13.1456	0.000288198	0.000909633
NR4A2	-2.95258	4.54233	155.926	8.78619e-36	9.58253e-34
SOX17	-2.95048	1.57664	217.467	3.22707e-49	1.13709e-46
DNAJB5	-2.94902	3.81898	189.217	4.7115e-43	1.0614e-40
EPHA7	-2.93341	2.95494	69.2395	8.72038e-17	2.17093e-15
CH25H	-2.92865	2.54137	132.767	1.01651e-30	7.80381e-29
NR3C2	-2.91983	2.66269	110.494	7.63859e-26	4.10037e-24
CXCL10	2.91775	6.42119	17.2732	3.23723e-05	0.000130038
GPR158	2.91577	1.71547	17.0281	3.68313e-05	0.000145818
RCAN2	-2.91382	4.24424	175.334	5.06069e-40	8.08652e-38
LBX2	2.91338	0.409811	65.5991	5.52637e-16	1.25526e-14
CELSR3	2.91331	4.51995	44.115	3.09634e-11	3.82643e-10
FAM72B	2.91228	4.24363	89.9211	2.47851e-21	9.38283e-20
DIXDC1	-2.90952	4.07436	202.236	6.78935e-46	1.79422e-43
ANK2	-2.90946	3.09529	80.0505	3.64965e-19	1.12958e-17
MYO18B	-2.90649	0.4611	35.6917	2.31152e-09	2.17568e-08
FRMD5	2.90483	0.841476	27.2489	1.7888e-07	1.18649e-06
MASP1	-2.90372	1.3793	65.3932	6.13495e-16	1.38662e-14
GABBR2	2.9026	4.50632	10.0664	0.00151	0.003899
CACNA1C	-2.89955	3.72424	131.831	1.62923e-30	1.24383e-28
WISP2	-2.89883	3.29115	53.7067	2.3277e-13	3.76764e-12
LAMC2	2.89861	8.44001	22.2328	2.41506e-06	1.2595e-05
IYD	2.89706	1.31223	11.8691	0.000570727	0.00166942
CAMK2N2	2.89322	1.89547	29.9588	4.41332e-08	3.30146e-07
TRIM17	2.89237	3.0048	25.1687	5.2529e-07	3.15082e-06
CADM3	-2.88833	2.52307	28.546	9.14985e-08	6.42829e-07
HIST3H2A	2.88821	2.66669	62.7027	2.40381e-15	5.06644e-14
MAP1B	-2.88764	5.78966	131.501	1.92366e-30	1.45247e-28
FAM101A	2.88255	1.84127	13.8503	0.000197962	0.000652021
ZFPM2	-2.88097	2.13763	106.892	4.70124e-25	2.41964e-23
TG	2.8806	2.91932	11.3813	0.000741863	0.00209465
RHEBL1	2.87914	1.15268	59.5006	1.22259e-14	2.33344e-13
GPRIN1	2.87888	3.59701	46.884	7.53145e-12	1.00385e-10
PLCB4	-2.87744	3.15965	96.5559	8.67579e-23	3.76097e-21
ATP1A3	2.87563	1.52708	17.6783	2.61592e-05	0.000107275
SLC28A3	2.87219	1.3101	11.5561	0.00067529	0.00193209
SLIT3	-2.87035	5.24519	116.398	3.888e-27	2.323e-25
PLIN4	-2.86936	5.47194	97.3045	5.94453e-23	2.60158e-21
EGR1	-2.86676	8.06543	145.487	1.68073e-33	1.53977e-31
LONRF2	-2.85952	2.64599	51.0185	9.14995e-13	1.37871e-11
CNTN1	-2.85751	3.60547	33.907	5.78098e-09	5.09245e-08
LIPG	2.85608	5.06452	29.5302	5.50535e-08	4.05872e-07
ANGPTL1	-2.85568	2.51655	47.1927	6.43392e-12	8.69371e-11
FAM171A2	2.85505	2.54695	34.8879	3.4924e-09	3.18253e-08
HIST2H2BF	2.85439	2.48493	42.0542	8.87798e-11	1.01752e-09
P2RY14	-2.85424	1.197	156.832	5.56879e-36	6.17147e-34
RNFT2	2.85155	2.39199	50.8104	1.01732e-12	1.5262e-11
OTX1	2.84607	1.14979	41.8153	1.00317e-10	1.14119e-09
PAMR1	-2.84489	3.4595	173.92	1.03031e-39	1.59084e-37
ACACB	-2.84291	3.8192	189.971	3.2261e-43	7.51408e-41
MAPT	-2.83789	2.16803	81.714	1.57277e-19	5.10947e-18
SLC6A10P	2.83686	1.49007	16.6867	4.40889e-05	0.000171829
MMRN1	-2.83522	2.41551	73.8294	8.51702e-18	2.35022e-16
CTSE	2.8326	6.25762	8.4001	0.00375201	0.00873603
MRVI1	-2.8325	4.97543	133.784	6.09095e-31	4.84375e-29
SIX3	2.83029	0.658392	9.23697	0.00237177	0.00579635
OMD	-2.83003	1.14366	34.6102	4.02792e-09	3.63677e-08
HOXC4	2.82896	1.87502	22.4493	2.15763e-06	1.13689e-05
MATN3	2.82806	2.43746	46.0456	1.15531e-11	1.50202e-10
TLE6	2.82495	2.21374	21.6561	3.26175e-06	1.64851e-05
SERPINA1	2.82434	6.32981	20.5689	5.75228e-06	2.75813e-05
GPRASP1	-2.82335	3.11833	204.293	2.41629e-46	6.64094e-44
FOS	-2.82152	9.04221	129.002	6.77626e-30	4.90102e-28
LAMC3	-2.82127	4.16102	135.131	3.0903e-31	2.54293e-29
CYP4Z2P	2.81823	0.771953	11.4146	0.000728701	0.00206385
RIBC2	2.81409	1.42472	47.8845	4.52084e-12	6.20633e-11
METTL7B	2.81267	2.50528	23.38	1.32957e-06	7.33479e-06
CSRNP1	-2.81148	5.59501	285.977	3.74304e-64	3.93713e-61
HAP1	2.81027	1.92234	19.6067	9.51334e-06	4.38258e-05
GEM	-2.80847	4.7205	110.684	6.94005e-26	3.75473e-24
ADCYAP1	-2.80427	0.43629	52.0265	5.4756e-13	8.42618e-12
CABP4	2.80377	1.29598	21.9464	2.80378e-06	1.43982e-05
NEXN	-2.79716	4.51357	122.045	2.25617e-28	1.4488e-26
CPXM2	-2.79542	4.46264	83.9186	5.15571e-20	1.75806e-18
POLQ	2.79339	4.0851	87.8174	7.17843e-21	2.64467e-19
HJURP	2.79213	4.91632	86.8038	1.19838e-20	4.31102e-19
C21orf58	2.78908	3.16931	74.4244	6.30056e-18	1.76339e-16
SFRP1	-2.78779	4.41092	50.1177	1.44793e-12	2.13264e-11
FNDC1	2.78545	4.16449	15.2747	9.29545e-05	0.000332998
CLEC18A	2.78432	1.48227	19.4792	1.01702e-05	4.65088e-05
NFASC	-2.78405	3.47884	126.892	1.96195e-29	1.38262e-27
TPRG1	-2.78372	1.92628	87.1526	1.00463e-20	3.63305e-19
KANK2	-2.7806	6.40806	210.265	1.20236e-47	3.67175e-45
PARD3B	-2.77319	0.634712	107.068	4.3009e-25	2.22192e-23
KCNG1	2.77297	5.59301	20.4079	6.25695e-06	2.97313e-05
PTPRR	2.77174	4.5159	14.6323	0.000130655	0.000449426
MYOM2	-2.77042	0.395855	111.704	4.1494e-26	2.29e-24
SYPL2	-2.76999	0.539979	98.916	2.63439e-23	1.17158e-21
SEPT3	2.76866	3.28904	22.5031	2.09807e-06	1.11019e-05
PDE1A	-2.76529	1.94473	104.639	1.46556e-24	7.24448e-23
SBK1	2.76158	4.77154	22.4856	2.11728e-06	1.11928e-05
C2CD4B	-2.76001	1.35782	80.5639	2.81451e-19	8.77029e-18
RAI2	-2.75613	2.89255	156.361	7.05815e-36	7.75945e-34
ESR1	-2.75341	2.94992	83.1806	7.48908e-20	2.51626e-18
ZNF492	2.75335	0.355439	12.9652	0.000317331	0.000989283
GNG4	2.75311	3.38374	14.4348	0.000145094	0.000493291
MFI2	2.74812	4.40015	17.5999	2.72609e-05	0.000111328
ETV4	2.74656	5.13323	41.5445	1.15216e-10	1.29886e-09
KLRC1	2.74586	0.731924	12.0885	0.000507334	0.00150546
SH3BGR	-2.74403	2.12487	213.735	2.10343e-48	6.72217e-46
SMOC2	-2.74245	5.28363	85.0109	2.96732e-20	1.03233e-18
RDH16	2.73909	1.65446	25.534	4.34662e-07	2.64532e-06
NUF2	2.73789	4.88677	63.6683	1.47231e-15	3.19629e-14
NLGN1	-2.73622	0.494967	56.3887	5.94725e-14	1.05048e-12
TMEM52	2.72852	1.27834	31.8209	1.69066e-08	1.35549e-07
RASGRP2	-2.72599	2.66018	92.5227	6.65556e-22	2.67429e-20
FMO3	2.72471	2.90702	12.0772	0.000510426	0.00151268
NECAB1	-2.724	2.44517	91.2269	1.28105e-21	5.01544e-20
XRCC2	2.72296	2.33167	81.8276	1.48494e-19	4.83556e-18
INHA	2.72084	0.938167	18.6609	1.56155e-05	6.78862e-05
GPBAR1	-2.71951	0.760464	147.635	5.70157e-34	5.51767e-32
HSPB8	-2.71751	6.4254	79.2149	5.57082e-19	1.69743e-17
MEX3A	2.71548	5.60112	33.7437	6.28713e-09	5.49255e-08
PABPC1L	2.71448	5.29974	48.6908	2.99666e-12	4.22793e-11
HOXC11	2.71181	0.784852	12.7349	0.000358894	0.00110557
GTSE1	2.71158	4.25638	80.9025	2.37134e-19	7.43994e-18
CNFN	-2.71071	4.05526	56.4266	5.83358e-14	1.03439e-12
TNN	2.70981	0.856856	10.5821	0.00114189	0.00305707
TPSAB1	-2.70846	4.28208	87.138	1.0121e-20	3.65046e-19
HAAO	-2.70548	2.22429	157.585	3.8135e-36	4.331e-34
ATF3	-2.70402	6.85519	102.852	3.61109e-24	1.74731e-22
VWDE	2.704	1.60044	13.9261	0.000190135	0.000628087
HPDL	2.69601	1.84615	21.3721	3.7823e-06	1.88593e-05
RPLP0P2	2.69514	1.93741	43.6002	4.02803e-11	4.85554e-10
GBP5	2.69276	5.68883	15.4264	8.57821e-05	0.000309889
PFKFB4	2.69097	4.19541	69.7284	6.80607e-17	1.70985e-15
HSPB2	-2.68901	1.43897	134.308	4.67829e-31	3.80409e-29
CENPI	2.68825	2.30719	58.3038	2.24607e-14	4.17839e-13
HHIP	-2.68527	0.794488	32.6525	1.10198e-08	9.17228e-08
CBX7	-2.68222	5.03487	236.484	2.29771e-53	1.0888e-50
ADAMTS4	-2.68162	5.10153	102.17	5.09432e-24	2.44777e-22
LRRC46	2.68139	0.432156	59.9643	9.65943e-15	1.87221e-13
KIAA1614	-2.68041	1.36648	186.633	1.72702e-42	3.7671e-40
PDLIM3	-2.67921	5.911	75.92	2.95395e-18	8.49231e-17
RGN	-2.67628	0.566452	62.2092	3.08847e-15	6.42084e-14
LTBP4	-2.67528	6.74747	172.022	2.67598e-39	3.9971e-37
CFL2	-2.67294	5.08321	178.118	1.24807e-40	2.17101e-38
GPR78	2.67286	1.57048	10.0095	0.00155731	0.0040091
IGF2BP2	2.67181	5.07405	19.7007	9.05661e-06	4.19185e-05
MAST1	2.67157	1.62282	28.2092	1.08888e-07	7.54203e-07
CDH3	2.67121	7.35141	24.9972	5.74149e-07	3.41852e-06
MGAM	2.66851	1.47847	10.823	0.00100245	0.00272462
HIST1H2BC	2.6671	2.03684	32.9796	9.31307e-09	7.87571e-08
FAM189A2	-2.66608	1.86926	93.9659	3.21005e-22	1.32869e-20
PCSK2	-2.66543	0.377778	11.4429	0.000717665	0.00203491
RASSF3	-2.66423	3.17664	170.225	6.60683e-39	9.3599e-37
NBEA	-2.66355	3.00686	78.9469	6.38035e-19	1.93125e-17
CATSPERB	2.66334	0.791641	16.2881	5.44047e-05	0.000207042
C16orf59	2.66112	3.42574	82.5891	1.01014e-19	3.3449e-18
LYVE1	-2.66106	3.1369	58.4032	2.13544e-14	3.98172e-13
RAMP1	-2.66091	4.29433	69.5586	7.41794e-17	1.85004e-15
REN	2.65984	2.23033	8.58439	0.00339057	0.00798103
E2F7	2.65601	3.68545	50.9251	9.59584e-13	1.44274e-11
HTR2C	2.65274	1.45787	12.1083	0.000501983	0.00149119
ITGA9	-2.6492	1.88691	113.789	1.4493e-26	8.22988e-25
ADM2	2.64888	2.73274	33.2347	8.16811e-09	6.98048e-08
UBE2C	2.64797	6.1588	73.0837	1.24265e-17	3.36152e-16
DEPDC1B	2.64625	3.92205	73.7007	9.0907e-18	2.4935e-16
PYCR1	2.64269	6.0875	46.8555	7.64177e-12	1.01757e-10
SLC8A2	-2.64186	1.02003	55.062	1.16785e-13	1.99361e-12
SLC23A3	2.63727	0.862875	30.9312	2.67342e-08	2.05356e-07
APOC1	2.63614	5.34679	35.7597	2.23223e-09	2.10972e-08
MYBL2	2.63543	6.60887	49.0989	2.43373e-12	3.46573e-11
IL12RB2	2.63505	1.96228	14.4188	0.000146331	0.000497128
LGI4	-2.63433	2.33959	141.032	1.58315e-32	1.36828e-30
NOVA1	-2.63271	0.897012	53.6829	2.35607e-13	3.8046e-12
S100A5	2.62911	0.559538	15.4266	8.57732e-05	0.000309889
UHRF1	2.62865	4.63261	81.57	1.6916e-19	5.46962e-18
NAGS	2.62525	2.19661	55.4422	9.62487e-14	1.65746e-12
CDC25C	2.6249	3.22883	64.938	7.72901e-16	1.72984e-14
HBEGF	-2.62424	5.47364	125.722	3.53717e-29	2.40632e-27
PLA2G2F	2.62326	6.35142	11.6982	0.000625604	0.00180914
MEST	2.62324	6.37435	28.2905	1.04408e-07	7.261e-07
LPP	-2.62255	4.38069	234.011	7.95615e-53	3.44892e-50
SPRR3	-2.62034	7.08049	31.6719	1.82541e-08	1.45504e-07
GPR19	2.61889	0.781914	39.0056	4.22592e-10	4.45001e-09
TPM2	-2.61864	8.04592	93.1847	4.76348e-22	1.94243e-20
C1QTNF6	2.6163	5.68616	48.9188	2.66777e-12	3.78724e-11
GNAZ	-2.61629	1.93745	75.3975	3.84876e-18	1.09051e-16
TDO2	2.61462	2.89695	28.4476	9.62698e-08	6.73938e-07
ULBP2	2.61405	3.35439	35.7377	2.25751e-09	2.13068e-08
MPZ	-2.61374	1.08563	144.69	2.51054e-33	2.26973e-31
CCNE2	2.61294	4.18565	50.1533	1.4219e-12	2.10105e-11
ITPR1	-2.61222	4.93497	163.588	1.86081e-37	2.30372e-35
SCUBE3	-2.60737	1.52817	54.1668	1.84173e-13	3.03829e-12
COL14A1	-2.60409	5.90462	84.01	4.92289e-20	1.69082e-18
STIL	2.59863	4.37286	99.0658	2.44247e-23	1.0933e-21
TGFB1I1	-2.59719	5.45236	145.039	2.10615e-33	1.91674e-31
TMPRSS11D	-2.59711	2.84832	11.4252	0.000724546	0.00205335
ZFP36	-2.59498	8.23798	151.778	7.0838e-35	7.37466e-33
AURKA	2.59487	5.40707	87.1755	9.9308e-21	3.60077e-19
GJA3	2.59308	0.984466	13.83	0.00020012	0.000658064
FBXL7	-2.5914	3.04458	159.743	1.28788e-36	1.5257e-34
PKD1L1	2.58792	1.78552	16.4239	5.06426e-05	0.000194286
HOXC10	2.58515	2.10582	8.71569	0.00315483	0.00747865
CLEC5A	2.58434	1.99649	27.4682	1.59699e-07	1.06845e-06
MELK	2.58386	5.19992	57.468	3.43527e-14	6.26925e-13
SH2D5	2.58344	1.39613	12.6189	0.000381867	0.00116536
RAD54L	2.5825	4.0817	77.3151	1.45745e-18	4.27955e-17
DNMT3B	2.58242	4.23175	47.0142	7.04747e-12	9.46689e-11
RARRES1	2.58087	8.09588	13.6289	0.000222727	0.000721526
KIF18A	2.57661	3.63252	65.6338	5.42982e-16	1.23537e-14
HIST1H2BD	2.57403	4.50643	46.7252	8.16719e-12	1.08125e-10
TBX1	2.57311	4.7223	18.2142	1.97402e-05	8.3751e-05
CLDN5	-2.57043	4.12655	114.004	1.3007e-26	7.41668e-25
CSDC2	-2.56516	2.38477	45.7444	1.34734e-11	1.732e-10
DNAH3	2.56471	0.853358	28.6267	8.77648e-08	6.20403e-07
BDKRB1	-2.56471	1.99457	76.6288	2.06309e-18	6.01932e-17
SSC5D	-2.56056	4.25221	74.6413	5.64501e-18	1.58962e-16
C3orf70	-2.56015	3.20844	106.622	5.38722e-25	2.75209e-23
FAM111B	2.55802	4.58384	53.0421	3.26467e-13	5.16856e-12
PARK2	-2.55745	0.684446	98.8865	2.67396e-23	1.18534e-21
POPDC3	2.55714	1.95707	10.5652	0.00115235	0.00308086
CRCT1	-2.55519	3.13282	18.1353	2.05756e-05	8.69466e-05
KLHL35	2.55472	1.4238	32.1163	1.45214e-08	1.18429e-07
CNIH2	2.55402	1.6781	24.6398	6.91112e-07	4.03795e-06
BVES	-2.55389	3.04421	74.0248	7.71401e-18	2.13722e-16
GRIK5	-2.55361	1.2129	55.485	9.41737e-14	1.62376e-12
KIF4A	2.55334	5.30405	70.7696	4.01466e-17	1.03121e-15
ATP1B2	-2.55269	0.875558	129.886	4.33963e-30	3.20619e-28
FANCB	2.55145	1.55371	72.9873	1.30488e-17	3.52291e-16
MAPK8IP2	2.55101	3.04896	22.4198	2.19102e-06	1.15183e-05
VSTM2L	2.54938	3.08346	12.6201	0.000381631	0.0011649
EXO1	2.54778	3.9619	64.3232	1.05593e-15	2.33665e-14
GRB14	2.54717	0.647194	18.6025	1.61013e-05	6.98212e-05
C18orf56	2.5469	1.15996	47.8459	4.6108e-12	6.3172e-11
WFDC1	-2.54678	3.87094	105.355	1.02128e-24	5.06657e-23
GPR64	2.54677	1.60638	9.75988	0.00178362	0.00451889
GRAMD1B	2.5467	0.394644	16.7851	4.18604e-05	0.000164121
DLG2	-2.54527	0.632554	60.059	9.20583e-15	1.78681e-13
VAX2	2.54358	0.485632	22.5276	2.07144e-06	1.09737e-05
TTK	2.54256	4.77761	69.938	6.11971e-17	1.54306e-15
OXTR	2.54207	2.11301	19.3833	1.06937e-05	4.85953e-05
CRISP3	-2.5417	4.37356	17.8612	2.37621e-05	9.85332e-05
PSD2	2.53997	0.412142	10.8014	0.00101425	0.00275343
NRXN2	-2.5386	1.70021	71.1304	3.3437e-17	8.66964e-16
MYB	2.5374	3.32867	28.1418	1.12745e-07	7.78957e-07
CCNE1	2.53624	4.81965	52.3638	4.61151e-13	7.15036e-12
TPX2	2.53553	7.18215	63.9585	1.27065e-15	2.78489e-14
DUSP2	-2.535	5.76101	67.4969	2.11019e-16	5.04316e-15
TSPAN18	-2.52929	4.08841	113.263	1.88992e-26	1.0644e-24
ZEB1	-2.52898	4.77908	139.677	3.13287e-32	2.67403e-30
CKAP2L	2.52834	3.9676	56.9571	4.45415e-14	7.99073e-13
NEK2	2.52815	4.73904	68.4388	1.30874e-16	3.18313e-15
ZCCHC24	-2.52802	4.89298	136.431	1.60628e-31	1.32973e-29
CCDC69	-2.5269	5.55526	151.361	8.74138e-35	8.96448e-33
PRR5-ARHGAP8	2.52669	0.989998	32.6709	1.09159e-08	9.09133e-08
RPTN	-2.52411	0.899975	8.21891	0.00414562	0.00952341
HPN	2.5211	0.642349	8.16799	0.00426361	0.00976509
JAM3	-2.5184	4.93915	122.111	2.1826e-28	1.40813e-26
NEIL3	2.51827	2.14256	37.6696	8.37987e-10	8.51118e-09
C15orf59	-2.51752	1.07358	44.7085	2.28668e-11	2.87235e-10
HSF2BP	2.51733	1.3351	41.5955	1.12254e-10	1.2665e-09
CDCA8	2.51505	5.14568	78.4632	8.15039e-19	2.4562e-17
CYR61	-2.51318	7.75919	98.3215	3.55686e-23	1.57165e-21
IFI6	2.51317	7.98856	25.8379	3.71322e-07	2.28821e-06
MUSTN1	-2.51285	1.65729	103.787	2.25317e-24	1.10189e-22
HIST1H1C	2.51182	6.07519	35.1678	3.02485e-09	2.79189e-08
KIF2C	2.50788	5.6607	77.3509	1.4313e-18	4.21175e-17
SCG2	2.50431	2.07524	15.7106	7.38094e-05	0.000271418
SPARCL1	-2.50393	7.57897	100.703	1.06867e-23	5.01216e-22
ATP13A4	-2.50377	0.509813	19.236	1.15514e-05	5.21827e-05
SCRG1	-2.5036	1.47636	13.6687	0.000218059	0.000708745
MYO15A	2.50312	1.04862	16.3074	5.38545e-05	0.000205176
KSR2	2.50239	2.36833	12.0453	0.000519229	0.00153545
CDC45	2.49985	4.40387	63.4333	1.65887e-15	3.58346e-14
TH	2.49956	3.48049	8.27685	0.00401538	0.00926605
CCL2	-2.49742	5.32042	73.8002	8.64374e-18	2.38041e-16
KIF15	2.49432	4.29081	65.2003	6.76594e-16	1.52173e-14
TACR1	-2.49394	0.564889	65.3374	6.31132e-16	1.42414e-14
ICAM5	2.49376	0.926388	18.362	1.82668e-05	7.81515e-05
MTL5	2.49073	2.81585	36.4728	1.5481e-09	1.50134e-08
OIP5	2.49044	2.95021	64.3609	1.03593e-15	2.2998e-14
C8orf31	2.49033	1.11449	17.2651	3.25102e-05	0.000130516
FGF2	-2.48976	3.12954	76.026	2.79952e-18	8.06521e-17
MESP1	2.48851	2.55576	13.85	0.000197998	0.000652021
COL21A1	-2.48582	2.00029	54.9746	1.221e-13	2.06638e-12
OLFM1	-2.48545	2.31041	61.8665	3.6754e-15	7.5837e-14
CXCL9	2.48442	6.38369	12.876	0.000332827	0.00103128
MYEOV	2.48274	4.54894	11.0336	0.00089476	0.00246755
SYN2	2.48151	2.00841	11.0957	0.000865277	0.00239634
TMEM139	2.48108	3.87338	16.5913	4.63627e-05	0.000179571
CSRP1	-2.48095	8.45614	173.946	1.01716e-39	1.58839e-37
PODN	-2.47951	5.23551	73.1758	1.18598e-17	3.22729e-16
CDCA2	2.47926	3.68334	59.3093	1.34736e-14	2.56802e-13
SLC25A25	-2.47665	4.85808	319.879	1.53881e-71	4.22928e-68
RERG	-2.47529	2.65108	97.0106	6.89559e-23	2.99871e-21
RTN4R	2.47324	3.02517	45.0413	1.92926e-11	2.44125e-10
GADD45B	-2.47223	5.75178	131.437	1.98632e-30	1.49159e-28
HSD17B6	-2.47026	2.90539	90.0033	2.3776e-21	9.07584e-20
STON1	-2.4685	4.23825	112.287	3.09088e-26	1.73367e-24
GPR124	-2.46769	5.87541	119.669	7.47645e-28	4.67006e-26
RSAD2	2.46686	5.20494	22.9814	1.63576e-06	8.83943e-06
FANCA	2.46465	4.92243	81.1269	2.11678e-19	6.70248e-18
KLF4	-2.46439	5.66793	122.751	1.5808e-28	1.02954e-26
FABP6	2.46426	3.74453	12.5462	0.000397004	0.00120673
JAM2	-2.46219	2.07085	103.587	2.49162e-24	1.21418e-22
C15orf48	2.46136	5.64783	19.6809	9.15125e-06	4.22995e-05
TPSB2	-2.46019	5.02644	64.8425	8.11305e-16	1.80696e-14
RDH12	-2.45948	1.26374	29.3739	5.96763e-08	4.3644e-07
KLK11	-2.45787	2.88541	13.0984	0.000295545	0.000929164
NEB	2.45724	2.90686	20.1954	6.99219e-06	3.30081e-05
CELF2	-2.4563	4.08841	102.819	3.67245e-24	1.77076e-22
PCSK9	2.45467	3.26724	10.0678	0.00150883	0.0038969
BRIP1	2.45349	3.06089	53.9567	2.04956e-13	3.34105e-12
ADARB1	-2.44914	4.99356	134.268	4.77408e-31	3.85914e-29
CCDC136	-2.44785	1.50641	90.7835	1.60285e-21	6.2046e-20
EPHA3	-2.44439	3.3645	89.6256	2.87774e-21	1.07755e-19
HDC	-2.44315	0.586625	59.709	1.09973e-14	2.11659e-13
LRRK2	-2.43897	2.42866	94.2284	2.81132e-22	1.16864e-20
SCN4B	-2.43747	1.8136	99.8955	1.60654e-23	7.33456e-22
SKA3	2.43726	4.25453	72.5473	1.63074e-17	4.33456e-16
INHBA	2.43659	3.56787	18.3108	1.8764e-05	8.00793e-05
MYLK4	2.43643	3.10678	14.6245	0.000131197	0.000451067
SLC8A1	-2.43536	3.97183	123.532	1.06674e-28	7.01393e-27
MAPK4	-2.43426	1.85844	25.4968	4.43107e-07	2.69314e-06
CDC20	2.43163	6.24716	55.1136	1.13762e-13	1.94685e-12
LAMA1	2.42945	3.32343	12.0846	0.000508393	0.00150828
PAPL	2.42896	1.36318	10.2831	0.00134256	0.00353033
RUNDC3A	2.42815	1.3739	18.2623	1.92476e-05	8.19647e-05
MYCN	2.4269	3.20161	11.6279	0.000649712	0.00187031
ARC	-2.42333	1.2489	31.4535	2.04269e-08	1.60956e-07
SRPX	-2.42101	4.34863	59.7863	1.05736e-14	2.0379e-13
AURKB	2.42095	5.02547	58.8246	1.72371e-14	3.25821e-13
MT1A	-2.42037	0.941444	18.8651	1.40293e-05	6.17521e-05
GHR	-2.41931	1.72694	68.5555	1.23356e-16	3.01094e-15
AQP1	-2.41672	6.67217	132.796	1.00221e-30	7.73727e-29
CKB	-2.41593	6.92986	68.934	1.01812e-16	2.50736e-15
GSG2	2.41333	2.22047	54.4053	1.63123e-13	2.71713e-12
RECQL4	2.41305	5.55121	77.8814	1.09419e-18	3.24758e-17
EBF1	-2.41113	2.8154	107.942	2.76711e-25	1.45136e-23
NT5DC3	-2.41075	4.09119	189.456	4.17966e-43	9.57282e-41
ADCY2	-2.40953	0.710073	33.3585	7.66405e-09	6.5907e-08
DAAM2	-2.40928	3.21149	111.672	4.21608e-26	2.31749e-24
ASPM	2.40893	5.41834	56.5829	5.38788e-14	9.5907e-13
PDE5A	-2.40734	4.51373	111.862	3.82979e-26	2.13073e-24
TAGLN	-2.40638	9.11476	59.9051	9.95413e-15	1.92391e-13
FBLN2	-2.40636	6.18403	65.0406	7.33705e-16	1.64479e-14
NCAPH	2.40616	4.88798	63.7069	1.44376e-15	3.14143e-14
IQGAP3	2.40611	5.47131	54.0273	1.97725e-13	3.23855e-12
CENPK	2.40606	3.58469	67.806	1.80396e-16	4.34914e-15
PRR11	2.40425	2.91882	28.9608	7.38577e-08	5.28897e-07
ISL2	2.40374	0.912214	34.8197	3.61689e-09	3.28943e-08
SRMS	2.40324	0.811242	18.094	2.10266e-05	8.85527e-05
ERCC6L	2.40234	3.3657	62.2541	3.01876e-15	6.28542e-14
MMP9	2.40187	6.50852	12.6464	0.000376289	0.00115202
SVIL	-2.40016	6.99015	158.887	1.98112e-36	2.30717e-34
SKA1	2.39941	4.14058	63.3168	1.75993e-15	3.77889e-14
IDO1	2.39804	5.77923	10.3534	0.00129236	0.00341203
BIN1	-2.39649	5.20055	92.5924	6.42539e-22	2.59699e-20
AIFM3	2.39397	3.51908	19.1422	1.21329e-05	5.43628e-05
RGS2	-2.39278	6.15869	83.7039	5.74727e-20	1.9501e-18
ZWINT	2.39146	5.93657	80.8247	2.46654e-19	7.70346e-18
DGKG	-2.39088	2.15105	62.9033	2.17103e-15	4.61832e-14
TMOD1	-2.38969	4.06861	149.006	2.85946e-34	2.88932e-32
TDRD5	2.38939	2.46325	12.2577	0.000463341	0.0013872
DMPK	-2.38892	6.03655	266.445	6.75488e-60	4.88555e-57
CACNB4	-2.38862	1.80205	55.0295	1.18737e-13	2.01442e-12
CDK1	2.38603	6.37447	81.5585	1.70148e-19	5.48866e-18
PLK1	2.38547	5.52404	57.7332	3.00191e-14	5.50764e-13
COL7A1	2.38305	7.81357	26.2508	2.99826e-07	1.8885e-06
RASGRF1	2.38167	1.68733	17.6455	2.66141e-05	0.000108913
FAM24B	2.37953	1.50728	37.2938	1.01608e-09	1.01771e-08
FCGR1A	2.37826	2.5496	19.0402	1.27996e-05	5.69414e-05
DUSP9	2.37741	3.25403	14.9095	0.000112796	0.000394414
TPM1	-2.37606	8.32033	114.555	9.85158e-27	5.68825e-25
EPM2A	-2.37478	2.66473	285.839	4.01105e-64	3.93713e-61
PPAPDC3	-2.37241	1.09789	78.8857	6.58104e-19	1.98762e-17
TMEM108	-2.3711	1.93479	45.839	1.28384e-11	1.65462e-10
CTGF	-2.37095	7.55888	71.2332	3.17409e-17	8.24544e-16
TNFAIP8L3	-2.37085	2.5736	72.1962	1.94831e-17	5.1389e-16
NTNG1	-2.37069	1.12559	24.9699	5.82322e-07	3.46269e-06
MST1P2	2.36953	2.31027	35.6019	2.42053e-09	2.26741e-08
LRCH2	-2.36828	2.18756	81.9142	1.42127e-19	4.65027e-18
ZIC2	2.36768	2.33838	11.1978	0.000818922	0.00228965
LTK	2.36659	0.861071	12.8934	0.000329739	0.00102309
PRKAA2	-2.36595	2.3759	53.7911	2.22979e-13	3.61341e-12
MEOX1	-2.36567	1.49749	62.4226	2.77128e-15	5.7965e-14
HMMR	2.36551	4.79465	60.4394	7.58776e-15	1.49587e-13
CHAC1	2.36523	2.52914	42.8324	5.96372e-11	6.99262e-10
MYADM	-2.3615	6.54632	91.3688	1.19245e-21	4.70879e-20
SIX1	2.36093	3.67462	38.0975	6.72956e-10	6.93236e-09
CXCR2	-2.36009	1.8655	50.4735	1.20784e-12	1.79246e-11
NACC2	-2.35867	1.51983	171.287	3.87404e-39	5.54553e-37
LAMA2	-2.35741	4.46708	99.6318	1.83537e-23	8.324e-22
UNC13A	2.35681	0.522457	14.9238	0.00011194	0.000391852
ARID3A	2.35655	3.37387	25.1763	5.23218e-07	3.13977e-06
FAT4	-2.35441	2.87667	106.371	6.11444e-25	3.10054e-23
ACTA2	-2.34728	8.97889	63.7477	1.41418e-15	3.08472e-14
KLRC2	2.34677	0.426325	9.17716	0.00245054	0.00596341
DLX3	2.34556	2.59703	12.6603	0.000373501	0.00114492
SELE	-2.34537	4.27976	33.8148	6.06147e-09	5.3089e-08
CLVS1	2.34486	1.23125	13.6971	0.000214783	0.000699916
TCHH	-2.34356	1.85955	28.1345	1.1317e-07	7.81502e-07
MCM10	2.34316	4.30263	49.6768	1.81274e-12	2.63327e-11
CRYM	-2.34063	2.19246	26.6464	2.44304e-07	1.5688e-06
RNF180	-2.33951	1.59492	110.814	6.50014e-26	3.54464e-24
PALLD	-2.33844	7.70244	106.375	6.1012e-25	3.10054e-23
KIF14	2.33645	4.19732	54.3795	1.65277e-13	2.74635e-12
EGR2	-2.33617	3.60063	75.7766	3.17649e-18	9.09401e-17
GCOM1	-2.33391	5.20502	81.8867	1.44114e-19	4.70408e-18
BUB1B	2.33285	4.96346	66.147	4.18511e-16	9.65029e-15
TP73	2.33272	2.70172	22.4899	2.11255e-06	1.11742e-05
FERMT2	-2.33136	5.62481	99.4335	2.02863e-23	9.14015e-22
SLC24A3	-2.33099	3.38489	71.1091	3.38015e-17	8.74766e-16
EMP1	-2.33062	7.66475	91.0898	1.37297e-21	5.36005e-20
TREM1	2.32933	2.81654	14.1581	0.000168073	0.000562918
GNLY	2.32884	3.14607	13.3347	0.000260537	0.000830695
TCEAL7	-2.32827	1.13475	81.4983	1.75415e-19	5.61899e-18
FGF11	2.3282	4.15477	31.3147	2.19409e-08	1.72194e-07
C16orf93	2.32375	1.99534	64.8822	7.95106e-16	1.77376e-14
HOXB5	2.3235	3.24864	19.7168	8.98081e-06	4.15816e-05
FAM64A	2.31966	3.53076	39.691	2.97499e-10	3.17655e-09
POLE2	2.31748	2.87567	59.5128	1.21504e-14	2.32549e-13
CCDC11	2.31571	1.11806	25.6486	4.09589e-07	2.50716e-06
CACNA1A	2.31527	1.07957	15.2643	9.34686e-05	0.000334665
ISG15	2.31385	7.68411	33.583	6.82867e-09	5.92796e-08
FBLN5	-2.31203	4.84768	95.7027	1.33497e-22	5.69725e-21
APBB1	-2.31059	3.76989	91.2826	1.2455e-21	4.90418e-20
S1PR5	2.31012	3.90999	26.5019	2.63281e-07	1.67811e-06
RASL11A	-2.30958	2.81224	81.5981	1.66778e-19	5.40533e-18
SYNE1	-2.30894	5.11686	126.136	2.87106e-29	1.96289e-27
WNT6	2.30633	1.69679	12.6401	0.000377559	0.00115529
KLF9	-2.30524	5.38314	120.982	3.8561e-28	2.44196e-26
CDT1	2.30472	5.307	62.4433	2.74221e-15	5.74443e-14
C2orf72	2.30106	1.83903	9.22547	0.00238671	0.00582976
ABCC9	-2.30051	2.84752	73.9562	7.98677e-18	2.20833e-16
DUSP8	-2.30017	2.96707	103.993	2.03009e-24	9.96337e-23
PTGDS	-2.30013	5.47022	42.0367	8.95784e-11	1.02582e-09
SHOX2	2.29892	1.38229	14.9767	0.000108848	0.000382263
SEMA3E	-2.29763	2.36131	38.7929	4.71237e-10	4.92452e-09
SHH	-2.29753	2.5979	11.989	0.000535143	0.00157742
CLSPN	2.29581	3.29064	35.8943	2.08315e-09	1.97562e-08
RGAG4	-2.29301	2.31324	74.1207	7.34837e-18	2.04003e-16
SIM2	2.29094	3.86987	33.8419	5.97761e-09	5.24884e-08
ATAD5	2.2908	3.42525	73.0943	1.23602e-17	3.35018e-16
TOP2A	2.29075	8.00138	55.0439	1.17865e-13	2.00211e-12
MICB	2.29028	3.26065	38.0554	6.87647e-10	7.07838e-09
ARHGAP8	2.2879	4.27367	43.5163	4.20432e-11	5.05033e-10
RAB23	-2.28779	5.02397	155.77	9.50555e-36	1.02051e-33
BAG2	-2.28685	4.38752	107.259	3.9059e-25	2.03314e-23
ALDH1B1	-2.28641	6.04776	133.191	8.21038e-31	6.48431e-29
PLCL1	-2.28451	1.73807	124.001	8.4209e-29	5.59034e-27
DCLK1	-2.28443	2.45971	40.6771	1.79578e-10	1.96791e-09
BOC	-2.28273	4.122	64.3943	1.01855e-15	2.26486e-14
HES6	2.28251	4.29269	16.4773	4.92366e-05	0.00018942
TAS1R3	2.28183	0.683926	15.8905	6.71137e-05	0.000249534
NFIX	-2.27855	5.43253	129.544	5.15604e-30	3.76885e-28
ELN	-2.27777	5.52778	48.0331	4.19093e-12	5.77071e-11
ANO5	-2.27666	1.62586	40.0112	2.5251e-10	2.71943e-09
TGM5	-2.27543	0.366968	19.2431	1.15088e-05	5.20073e-05
CDCA3	2.27521	4.52929	63.0235	2.0426e-15	4.35185e-14
EEF1A2	2.27513	6.02418	9.24406	0.0023626	0.00577703
PER1	-2.27082	5.97146	122.905	1.46271e-28	9.57173e-27
TTC23L	2.27024	0.497159	16.8601	4.02378e-05	0.000158166
AKAP12	-2.26657	5.98096	72.5875	1.59788e-17	4.25544e-16
IER3	-2.26468	6.78628	106.137	6.88165e-25	3.46402e-23
CA2	2.26408	5.18985	15.9835	6.38967e-05	0.00023893
DYNC1I1	-2.26091	3.138	56.6782	5.13295e-14	9.16065e-13
SPAG5	2.25745	5.92117	69.1464	9.14183e-17	2.27174e-15
REEP2	-2.25639	2.40333	59.0519	1.53568e-14	2.91886e-13
BNC2	-2.25536	3.28083	53.5707	2.49454e-13	4.00948e-12
TRIM36	2.2532	0.841981	19.6885	9.1147e-06	4.21448e-05
TP53INP2	-2.25314	5.43659	137.505	9.35241e-32	7.88471e-30
ITGB3	-2.25152	2.85867	56.2038	6.53354e-14	1.14374e-12
MS4A2	-2.25148	0.840418	58.2737	2.28077e-14	4.22974e-13
GABRD	2.25119	1.14049	28.6348	8.73954e-08	6.1811e-07
GPAT2	2.2511	3.40062	10.7308	0.00105364	0.00284575
PRR19	2.24938	1.74052	62.7461	2.35149e-15	4.96377e-14
TREM2	2.24832	2.85491	28.7581	8.20047e-08	5.8178e-07
TRIP13	2.24685	5.30106	48.4404	3.40486e-12	4.75022e-11
GALNT6	2.2459	4.66144	33.8444	5.97003e-09	5.24554e-08
DENND2A	-2.2448	3.0019	93.3166	4.45629e-22	1.82257e-20
TENC1	-2.24385	5.29667	167.558	2.52665e-38	3.33858e-36
CCNB2	2.24381	5.6968	60.8292	6.22468e-15	1.24512e-13
EML1	-2.24296	4.11796	99.4699	1.99164e-23	9.00302e-22
WISP1	2.24235	3.1035	18.1149	2.07971e-05	8.78016e-05
DCHS1	-2.24214	4.73939	100.412	1.23782e-23	5.70807e-22
SLC29A2	2.24158	4.00822	37.6355	8.52792e-10	8.6233e-09
LYPD1	2.24134	2.50445	19.7344	8.89866e-06	4.12429e-05
INMT	-2.23995	2.40535	84.764	3.36195e-20	1.16373e-18
CCDC80	-2.23652	6.71699	46.9687	7.21289e-12	9.66077e-11
PITX2	-2.23543	2.85672	59.9059	9.9501e-15	1.92391e-13
CHDH	2.23401	2.10765	23.7665	1.08758e-06	6.11768e-06
SLC12A8	2.23367	4.38962	44.2133	2.94469e-11	3.64558e-10
PHACTR3	2.2317	0.914795	9.81536	0.0017306	0.00439673
FZD2	2.22774	3.35985	46.7097	8.23208e-12	1.08879e-10
PIF1	2.22541	2.94537	60.8856	6.04882e-15	1.21347e-13
SPON1	-2.22505	5.47356	47.9713	4.32499e-12	5.9434e-11
TRPA1	-2.22334	3.69382	28.972	7.34318e-08	5.26395e-07
MTBP	2.22303	3.28008	76.2349	2.51852e-18	7.30159e-17
PALM3	2.22242	4.66414	12.6238	0.000380865	0.00116308
PRICKLE2	-2.22194	4.43548	120.825	4.17395e-28	2.6191e-26
DNA2	2.22125	3.52611	95.1202	1.7917e-22	7.57587e-21
FILIP1L	-2.21938	5.75978	81.1953	2.04481e-19	6.50459e-18
ALOX12P2	2.21533	1.81396	12.4435	0.000419454	0.00126824
DLGAP5	2.21242	5.15775	48.5875	3.1588e-12	4.43393e-11
UCA1	2.21162	7.05989	9.25403	0.00234977	0.00575282
FOXM1	2.21062	6.38421	49.5266	1.95696e-12	2.82484e-11
GJC2	-2.20905	0.971276	120.86	4.10088e-28	2.58506e-26
SNED1	-2.20781	2.7461	100.675	1.08375e-23	5.0656e-22
ASF1B	2.20568	5.11063	70.3351	5.00388e-17	1.2687e-15
KLRB1	-2.20482	1.27067	37.6503	8.46328e-10	8.5832e-09
C17orf53	2.20473	3.09836	70.2122	5.32573e-17	1.34781e-15
INA	2.20362	5.65927	10.1842	0.00141646	0.00369565
OLFML1	-2.20274	2.80949	96.5299	8.79044e-23	3.79869e-21
CACNA1I	2.19986	1.69942	8.89883	0.00285354	0.00682446
SOCS3	-2.19856	7.20037	90.7165	1.65802e-21	6.39034e-20
C1orf53	2.19645	1.48025	49.1653	2.35278e-12	3.3609e-11
PELI2	-2.19558	3.34064	86.6103	1.32159e-20	4.70498e-19
KIAA1875	2.19524	0.879488	31.2626	2.25384e-08	1.76279e-07
KIF20A	2.19486	5.61994	52.9034	3.50362e-13	5.52775e-12
AKAP2	-2.19387	4.50969	45.5048	1.52263e-11	1.94641e-10
BLM	2.19304	4.02115	82.6511	9.78943e-20	3.2573e-18
CBX2	2.19242	4.63287	24.0017	9.62512e-07	5.46649e-06
SCAND3	2.19178	2.07946	20.9023	4.83309e-06	2.35352e-05
COL4A4	-2.19145	2.2447	42.3046	7.81093e-11	9.02756e-10
MFAP5	-2.19122	4.33973	20.6935	5.38988e-06	2.59705e-05
NPR1	-2.19119	2.98755	68.35	1.36907e-16	3.31812e-15
FHAD1	2.19018	1.92703	18.5321	1.67067e-05	7.21508e-05
ARID5A	-2.18814	5.12976	176.182	3.3045e-40	5.53785e-38
BDKRB2	-2.18696	4.53185	92.562	6.52471e-22	2.6294e-20
ADD2	2.18613	1.73467	8.30795	0.0039472	0.00912557
PKIB	2.18577	3.16932	20.4555	6.10354e-06	2.90425e-05
ITPKB	-2.18552	5.24289	259.918	1.78851e-58	1.17037e-55
ALOX15B	-2.18495	2.43584	27.6215	1.47527e-07	9.93297e-07
COCH	2.18394	3.80829	16.1629	5.81226e-05	0.00021973
CLEC18B	2.18275	0.698276	8.60235	0.0033573	0.00790947
TUBB3	2.18176	6.66126	24.5895	7.09372e-07	4.13059e-06
SGK2	2.18004	3.1963	9.2791	0.00231783	0.00568576
TMEM191A	2.17903	1.32835	36.4105	1.59838e-09	1.54465e-08
WNT2B	-2.17737	0.394679	81.5163	1.73825e-19	5.59414e-18
SIGLEC14	2.17703	2.4076	9.91731	0.00163731	0.00418837
APOLD1	-2.1768	5.28925	102.011	5.52124e-24	2.64366e-22
PER2	-2.17527	4.32257	180.983	2.95721e-41	5.49162e-39
C1QTNF2	-2.17462	0.547983	90.8008	1.58886e-21	6.17316e-20
GINS1	2.17348	5.02979	73.3816	1.06859e-17	2.91939e-16
LRRC4B	-2.17219	1.38559	51.4499	7.34477e-13	1.12022e-11
KLC3	2.17066	4.10775	20.9172	4.79566e-06	2.33861e-05
NCS1	-2.16942	5.62554	136.852	1.29917e-31	1.08201e-29
THSD4	-2.16936	4.62037	103.293	2.89103e-24	1.40384e-22
DUSP5	-2.16822	6.38211	78.2414	9.11891e-19	2.73607e-17
ZBED2	2.16807	3.08151	10.2552	0.00136299	0.00357377
TMEM132A	2.16788	6.58317	54.5412	1.52219e-13	2.54477e-12
CYS1	-2.16242	1.29285	52.1955	5.02404e-13	7.74864e-12
DEPDC1	2.15986	4.58478	47.3336	5.98776e-12	8.12278e-11
PROC	2.15942	1.33506	16.7957	4.16285e-05	0.000163305
CXCL2	-2.15561	3.56353	31.1634	2.37201e-08	1.84367e-07
PLAU	2.15378	7.75019	26.516	2.6136e-07	1.66742e-06
RAD51AP1	2.15281	4.20951	55.7421	8.26317e-14	1.4392e-12
FGF7	-2.15281	4.14167	40.7175	1.75907e-10	1.93077e-09
VSIG1	-2.15177	2.35279	27.6997	1.41683e-07	9.56759e-07
IGSF9	2.15156	5.9231	26.3659	2.82485e-07	1.79055e-06
CPA3	-2.15112	3.53723	37.6099	8.64067e-10	8.71999e-09
CYGB	-2.15013	4.83362	108.533	2.0538e-25	1.0897e-23
PPAP2B	-2.14759	6.10094	168.366	1.68287e-38	2.24524e-36
PRSS8	2.14651	6.60731	23.4481	1.28329e-06	7.10801e-06
PRKCB	-2.14413	3.59905	49.4154	2.07118e-12	2.97721e-11
NDC80	2.13819	4.97307	50.1272	1.44097e-12	2.12465e-11
CDC6	2.13804	5.55179	67.0729	2.61652e-16	6.16744e-15
SPC25	2.13736	3.52515	48.4547	3.38004e-12	4.72037e-11
BIRC5	2.13435	5.29161	42.8956	5.77416e-11	6.78193e-10
APOBEC3B	2.13239	4.87415	23.7588	1.09192e-06	6.1371e-06
CNNM1	-2.13207	0.557717	25.3694	4.73373e-07	2.86442e-06
POU5F1B	2.13093	1.2914	19.2058	1.17358e-05	5.27898e-05
PPM1N	2.13086	2.38952	15.7741	7.13743e-05	0.000263309
C16orf45	-2.12999	3.87492	81.3052	1.93415e-19	6.17678e-18
USP2	-2.12956	1.4985	55.535	9.18113e-14	1.58901e-12
SLC25A23	-2.12863	5.49124	122.212	2.07492e-28	1.34498e-26
HDAC4	-2.12798	3.79634	186.575	1.77851e-42	3.81879e-40
PAQR4	2.12698	5.33073	56.5109	5.58869e-14	9.93529e-13
GSN	-2.12678	8.61834	146.82	8.59029e-34	8.03046e-32
C3orf67	2.12643	2.06249	15.6327	7.69138e-05	0.000281403
TGM1	-2.1254	4.65333	18.8903	1.38458e-05	6.10423e-05
ANXA6	-2.12415	6.66889	71.834	2.34088e-17	6.12731e-16
SLCO4C1	2.1239	2.34521	9.21583	0.00239932	0.00585638
DCN	-2.12341	8.67097	44.5628	2.46332e-11	3.08015e-10
EMILIN1	-2.12335	6.79573	51.6319	6.69443e-13	1.02217e-11
ADAMTS15	-2.12136	0.770084	22.4268	2.18301e-06	1.14939e-05
RHPN1	2.12108	5.0421	31.7945	1.71376e-08	1.37081e-07
RELL2	2.12076	2.77638	55.7075	8.40983e-14	1.46288e-12
NR2F1	-2.1201	3.53557	69.0381	9.65811e-17	2.39138e-15
SMPDL3B	2.11947	3.3856	21.8471	2.95258e-06	1.5089e-05
KCNC3	2.1186	3.32948	25.3105	4.88049e-07	2.94673e-06
PI4KAP2	2.11587	4.05182	23.4058	1.31182e-06	7.24851e-06
RSPO3	-2.11568	2.07619	23.257	1.41734e-06	7.7691e-06
SLMAP	-2.1155	6.49403	229.677	7.0105e-52	2.83348e-49
GAS7	-2.11409	4.53714	60.1008	9.01203e-15	1.75167e-13
MKI67	2.11384	7.37839	53.0968	3.17505e-13	5.03829e-12
MATN2	-2.11319	6.03931	50.7522	1.04796e-12	1.56875e-11
KIAA0101	2.10889	5.1994	53.5706	2.49462e-13	4.00948e-12
CSPG4	-2.10805	6.02003	56.2421	6.40755e-14	1.12312e-12
RAD51	2.10303	4.02012	66.5332	3.44044e-16	8.01331e-15
NCAPG	2.10197	5.44444	54.4059	1.63069e-13	2.71713e-12
TSLP	-2.10178	1.34142	48.3934	3.48733e-12	4.86033e-11
BRI3BP	2.1017	2.87318	68.6222	1.19255e-16	2.91602e-15
DHDH	2.1006	0.453873	16.0546	6.15427e-05	0.000231261
TUB	-2.09995	2.49314	60.6572	6.79306e-15	1.35094e-13
RCAN1	-2.0998	6.13022	100.645	1.10048e-23	5.12635e-22
PLK4	2.0987	4.28121	81.1455	2.09692e-19	6.65493e-18
IL17RB	2.09722	2.41077	25.7263	3.9342e-07	2.41356e-06
LRP8	2.09498	3.96517	29.1936	6.54949e-08	4.75452e-07
CENPE	2.09314	5.06371	62.8583	2.22129e-15	4.71793e-14
DNAH2	2.09307	1.45498	9.91823	0.0016365	0.00418706
SAMD4A	-2.09205	4.29957	89.9329	2.46376e-21	9.35276e-20
KIFC1	2.09135	5.38358	55.2375	1.06813e-13	1.83021e-12
BAIAP2L2	2.09115	2.61173	12.1024	0.000503566	0.00149525
ZNF432	2.09016	3.93038	19.8058	8.57229e-06	3.98783e-05
ZNF365	2.08911	2.85001	14.9805	0.000108627	0.000381584
GRASP	-2.08867	3.13088	114.479	1.02347e-26	5.86021e-25
PKIG	-2.08839	5.295	126.251	2.7098e-29	1.86191e-27
FLNA	-2.08832	10.3643	68.7867	1.09711e-16	2.68815e-15
GALNT14	2.08788	4.67832	17.7881	2.46926e-05	0.000101961
CNTN4	-2.08575	1.11108	49.8504	1.65928e-12	2.42572e-11
PTX3	-2.08409	3.08044	22.1419	2.53225e-06	1.31363e-05
KIAA1024	2.08302	1.0013	42.3414	7.66538e-11	8.87427e-10
BRCA2	2.08232	3.56536	46.4662	9.32113e-12	1.22108e-10
RASL10A	2.08224	0.384789	19.1851	1.18635e-05	5.32947e-05
NCALD	-2.08129	3.76484	86.7404	1.23744e-20	4.42837e-19
SOD3	-2.07959	5.46577	48.6883	3.00054e-12	4.22907e-11
ANKRD29	-2.07953	1.1122	27.6937	1.42123e-07	9.58788e-07
SCD	2.07887	9.24304	27.1527	1.88003e-07	1.24089e-06
POSTN	2.07736	8.26709	12.4846	0.000410318	0.00124253
GHRLOS	2.07546	0.486175	30.6623	3.07075e-08	2.34534e-07
PKMYT1	2.07391	4.97304	46.4506	9.39558e-12	1.22966e-10
THRA	-2.07245	4.27355	146.84	8.50386e-34	8.00411e-32
DAPL1	-2.07044	2.77492	9.12712	0.00251848	0.00610602
MMP23B	-2.06793	3.11878	63.3301	1.74814e-15	3.75946e-14
GYPC	-2.0677	4.07561	60.6259	6.90209e-15	1.36866e-13
APLN	2.06559	3.07467	19.195	1.18023e-05	5.30716e-05
KIAA1199	2.06525	4.55021	15.1164	0.000101081	0.000358939
GAD1	2.06176	2.57981	11.4059	0.000732117	0.00207102
A2M	-2.06123	9.41019	66.3529	3.77002e-16	8.73652e-15
FAM149A	-2.06086	2.3842	40.6149	1.85386e-10	2.02994e-09
CDON	-2.06049	2.88895	55.4377	9.64697e-14	1.65918e-12
HSPA2	-2.0582	4.60888	61.3121	4.87078e-15	9.91183e-14
PCDHGB7	-2.05818	1.42101	45.0679	1.90318e-11	2.41046e-10
PPM1L	-2.05713	2.47036	83.2984	7.05554e-20	2.38224e-18
NACAD	-2.05698	2.31869	52.5382	4.21957e-13	6.58752e-12
KIF23	2.05567	5.32182	58.974	1.59772e-14	3.0284e-13
CARD9	2.05471	2.82147	25.2406	5.06068e-07	3.04616e-06
IFI27	2.05451	8.03147	16.8995	3.94113e-05	0.000155228
NUP62CL	2.05401	1.55724	25.9789	3.45176e-07	2.14634e-06
COL11A2	2.05384	0.748108	18.9407	1.34845e-05	5.96792e-05
GFRA3	-2.05382	1.10888	23.6075	1.18127e-06	6.59612e-06
RANBP17	2.0511	2.01332	19.5792	9.65148e-06	4.44026e-05
KIAA1524	2.05049	4.25781	66.1469	4.1854e-16	9.65029e-15
HMGB3	2.05037	7.00358	74.3554	6.52468e-18	1.8224e-16
PRSS27	-2.04851	3.38928	42.1461	8.47038e-11	9.74058e-10
ARHGAP6	-2.04847	2.94341	35.6899	2.31364e-09	2.17618e-08
SNX10	2.04794	4.51751	38.728	4.87183e-10	5.08728e-09
SLC26A6	2.04673	4.16225	76.4554	2.2524e-18	6.55773e-17
USP18	2.04487	4.44569	40.886	1.61371e-10	1.7826e-09
CCNB1	2.04444	6.55	56.4115	5.87853e-14	1.04101e-12
CSGALNACT1	-2.04438	3.88276	117.657	2.06172e-27	1.25363e-25
CLCA4	-2.04398	6.28076	11.0085	0.000906951	0.00249716
HIST1H2BK	2.04368	6.29968	32.9737	9.34143e-09	7.89483e-08
ITGA5	-2.04153	7.42446	63.7056	1.44476e-15	3.14143e-14
XCL1	2.04056	1.38123	17.7963	2.45863e-05	0.000101674
FNBP1	-2.04038	5.94715	157.438	4.10675e-36	4.62581e-34
TSPAN2	-2.04037	4.16029	47.6889	4.99523e-12	6.81673e-11
CAP2	-2.03946	3.54195	72.2766	1.87052e-17	4.94322e-16
ABCA9	-2.03938	2.29253	27.8599	1.30425e-07	8.86836e-07
ARHGAP11B	2.03915	1.18044	32.5444	1.16503e-08	9.65026e-08
PNPLA7	-2.03718	1.92703	77.5112	1.31974e-18	3.90018e-17
NUSAP1	2.03046	6.02835	54.0075	1.99726e-13	3.26743e-12
RUSC2	-2.03033	4.56619	128.625	8.19189e-30	5.89387e-28
TTLL7	-2.03031	2.36522	49.3111	2.1842e-12	3.12985e-11
MAFF	-2.03026	6.08332	117.092	2.74112e-27	1.65213e-25
RNASE4	-2.03019	4.52865	87.3923	8.89984e-21	3.24407e-19
UBD	2.02964	6.42394	9.1502	0.00248691	0.00603801
ANTXR2	-2.02888	6.06447	83.4046	6.68657e-20	2.26322e-18
PODXL2	2.02653	5.82871	23.8755	1.02774e-06	5.81439e-06
CHAF1B	2.0265	4.1233	59.0263	1.55575e-14	2.95292e-13
PRDM8	-2.02603	1.7388	53.2661	2.91288e-13	4.63296e-12
RAD54B	2.02521	3.7411	63.4978	1.60547e-15	3.4744e-14
PDE4D	-2.02376	4.7347	116.347	3.98945e-27	2.37329e-25
WNT2	2.02171	3.28802	16.1787	5.76383e-05	0.00021826
AURKAPS1	2.02147	0.509528	46.5264	9.03921e-12	1.18736e-10
SMTNL2	-2.02138	1.19659	29.5645	5.40876e-08	3.99394e-07
RND1	-2.01947	2.42122	60.8297	6.22308e-15	1.24512e-13
CDCA5	2.01689	5.44539	48.7038	2.97695e-12	4.20445e-11
HIST1H4H	2.01334	2.57644	18.9863	1.31661e-05	5.84019e-05
HIST2H2BE	2.0118	5.66893	29.7638	4.88031e-08	3.63694e-07
CDCA7	2.0083	4.79344	34.8957	3.4785e-09	3.17239e-08
COLEC12	-2.00446	4.04636	32.4435	1.22706e-08	1.01093e-07
HOXB9	2.00292	3.51203	10.6177	0.00112009	0.00301042
CCDC19	2.00161	2.21648	18.3937	1.79649e-05	7.69797e-05
ST8SIA1	-2.00126	1.92125	43.111	5.17208e-11	6.11659e-10
FCGR3A	1.99909	6.25135	15.4018	8.6906e-05	0.000313702
PTGER3	-1.99724	2.54713	26.0593	3.31088e-07	2.06528e-06
VSIG10L	-1.99612	3.57538	35.2478	2.90304e-09	2.68825e-08
STAC	-1.99603	1.29825	26.6751	2.40698e-07	1.54853e-06
TK1	1.99523	6.47001	53.2772	2.89654e-13	4.61231e-12
ARHGEF37	-1.9936	3.5921	72.7124	1.49991e-17	4.01008e-16
FZD7	-1.99069	4.84663	95.3978	1.55726e-22	6.62534e-21
PPP1R1C	1.99039	0.603798	17.3983	3.03105e-05	0.000122328
SEMA3G	-1.98969	2.99168	89.9631	2.42638e-21	9.23638e-20
DTL	1.9883	4.5811	51.0553	8.98013e-13	1.35461e-11
SIX4	1.98821	3.87632	51.438	7.38958e-13	1.12456e-11
RNF122	-1.98652	3.49682	147.706	5.50101e-34	5.36133e-32
CEP55	1.98647	5.35369	49.7828	1.7174e-12	2.50271e-11
UNC5CL	1.98497	1.20438	20.2462	6.8088e-06	3.22088e-05
APOBEC3H	1.98431	0.716549	20.5972	5.66796e-06	2.72149e-05
RAB37	-1.98258	1.18104	60.9803	5.76484e-15	1.16501e-13
SYNGR3	1.98141	1.45086	16.3875	5.16246e-05	0.000197501
CALD1	-1.98108	8.30648	60.3961	7.75653e-15	1.5249e-13
UBE2T	1.9806	4.82331	62.799	2.28912e-15	4.847e-14
TACC2	-1.98027	5.65276	112.246	3.15669e-26	1.76338e-24
PLIN1	-1.98022	1.5347	19.2242	1.16229e-05	5.24195e-05
FCER1A	-1.97924	1.07533	27.2689	1.77033e-07	1.17583e-06
ALOXE3	1.97782	0.701758	9.24927	0.00235589	0.00576266
SLC39A4	1.97748	5.6598	52.7018	3.88237e-13	6.08342e-12
BUB1	1.97649	5.44575	53.2114	2.99513e-13	4.75828e-12
IER5L	1.97503	5.40038	50.2202	1.37425e-12	2.03283e-11
KLHL13	-1.9747	2.73507	41.4471	1.21107e-10	1.35968e-09
FGFR1	-1.97271	5.79121	43.0917	5.22345e-11	6.17202e-10
STK32B	-1.97161	0.721981	49.1245	2.40218e-12	3.42436e-11
IL6ST	-1.97121	4.07452	49.7948	1.70698e-12	2.49281e-11
COL4A6	-1.96454	5.58562	31.9637	1.57078e-08	1.27199e-07
DNAH14	1.96417	2.54936	35.3514	2.7527e-09	2.55765e-08
CXCL13	-1.96396	5.748	15.3145	9.10158e-05	0.000326905
HSD17B7P2	1.9639	1.84158	38.9903	4.25923e-10	4.48165e-09
AMN	1.96327	1.98031	15.5807	7.90563e-05	0.000288408
CD34	-1.96287	5.55807	106.832	4.84467e-25	2.48416e-23
SPAG4	1.96246	4.04288	31.0235	2.54924e-08	1.96696e-07
SLC19A1	1.962	4.90766	64.1678	1.14262e-15	2.52037e-14
RASD1	-1.96074	3.5372	31.6588	1.83782e-08	1.46323e-07
AGMAT	1.95939	2.39169	34.6633	3.91953e-09	3.54823e-08
CCNA2	1.95407	5.54478	51.9076	5.81756e-13	8.93239e-12
SETBP1	-1.95359	3.71738	60.8018	6.31195e-15	1.26074e-13
CRISPLD2	-1.95188	6.24609	56.6667	5.16314e-14	9.20258e-13
FAM43A	-1.95118	3.46694	75.7109	3.28389e-18	9.3625e-17
CABP7	1.95067	0.688261	10.4975	0.00119534	0.00318156
CDC25A	1.95055	3.98361	48.878	2.72388e-12	3.8629e-11
CXCL12	-1.94961	5.60335	34.3586	4.58379e-09	4.10094e-08
RECK	-1.94946	3.02574	82.9989	8.20971e-20	2.75166e-18
PI4KAP1	1.94847	5.08096	22.3488	2.27353e-06	1.19248e-05
PDLIM7	-1.94821	6.58538	89.8061	2.62677e-21	9.8896e-20
NKAIN1	1.94793	0.70324	9.97936	0.00158305	0.00406698
MCAM	-1.94777	6.59008	91.8644	9.28258e-22	3.70817e-20
TNNC1	1.94666	3.03481	8.92884	0.00280702	0.00672491
TRAIP	1.94542	3.38806	64.1555	1.14976e-15	2.53206e-14
TMEM220	-1.94301	1.23035	77.9149	1.07577e-18	3.19983e-17
TNFRSF11B	1.94193	3.20588	10.0851	0.00149476	0.00386763
MGLL	-1.94091	5.58514	65.6699	5.33131e-16	1.21699e-14
CNRIP1	-1.94091	2.80998	76.1075	2.68635e-18	7.77174e-17
TSPAN11	-1.9385	2.70182	51.7537	6.29196e-13	9.62852e-12
E2F2	1.93765	3.48637	28.9649	7.37013e-08	5.28052e-07
C11orf82	1.93629	3.88762	54.3883	1.64537e-13	2.73736e-12
HSPA12A	-1.9327	2.62577	62.4671	2.70928e-15	5.68412e-14
KNTC1	1.93223	5.37365	72.6878	1.51871e-17	4.05244e-16
C3orf18	-1.93068	2.02562	117.992	1.74073e-27	1.07753e-25
NTN1	-1.93055	3.63282	30.3897	3.53397e-08	2.66981e-07
ADRA2A	-1.93039	2.27787	43.6325	3.96209e-11	4.78866e-10
RGS5	-1.93035	7.30089	51.0691	8.91704e-13	1.34657e-11
ATG9B	1.92917	2.6057	14.7167	0.000124933	0.000432779
FCGR1C	1.92846	0.863505	13.9456	0.000188177	0.000622214
SGK494	1.92587	2.34146	35.4821	2.574e-09	2.40298e-08
SRD5A2	-1.92556	0.497163	10.1189	0.00146757	0.00380733
SLFN13	1.92328	4.92486	17.6705	2.62672e-05	0.000107622
KCNQ5	-1.92308	0.684448	12.5212	0.00040237	0.00122115
FOSL1	-1.9221	5.45154	44.7864	2.1974e-11	2.76527e-10
MXRA7	-1.92105	6.65828	111.832	3.88872e-26	2.15479e-24
SYNPO	-1.92055	6.18444	85.7807	2.01037e-20	7.06562e-19
CENPF	1.92037	6.81281	45.9888	1.18931e-11	1.54184e-10
PDE4B	-1.92029	3.77542	54.0444	1.96008e-13	3.22068e-12
FYCO1	-1.91992	5.81647	161.728	4.74336e-37	5.76843e-35
NFIC	-1.91954	4.22326	85.7742	2.017e-20	7.07083e-19
SLC16A10	1.91834	1.58137	18.0372	2.16625e-05	9.08412e-05
TNFSF11	1.91821	0.77906	13.4059	0.000250829	0.000802162
CYBRD1	-1.91782	6.27019	58.5737	1.95815e-14	3.67609e-13
DNAJB4	-1.91689	4.33813	133.139	8.42918e-31	6.58146e-29
LIPC	1.91655	2.37521	8.96503	0.00275196	0.00661837
EZH2	1.91238	5.09366	50.544	1.16522e-12	1.73108e-11
PTGS2	-1.91185	6.80436	33.145	8.55365e-09	7.29635e-08
C4orf21	1.9109	3.22067	57.0753	4.1944e-14	7.57417e-13
RHOB	-1.9098	7.88291	101.539	7.00869e-24	3.34421e-22
PTPRN2	-1.90946	2.32087	41.6204	1.1083e-10	1.25146e-09
SYT12	1.90932	3.15013	10.2012	0.00140353	0.00367028
FANCD2	1.90931	5.21238	66.166	4.14502e-16	9.58938e-15
STMN1	1.90904	8.51922	37.9685	7.18956e-10	7.37856e-09
ZYG11A	1.90865	0.665759	11.0729	0.000875996	0.00242163
DYSF	-1.90635	4.64597	81.302	1.93727e-19	6.17678e-18
EPHA10	1.90614	1.38507	10.7846	0.00102348	0.00277629
RASGEF1A	1.90586	3.14054	15.4344	8.54177e-05	0.000308897
KIAA1462	-1.90584	5.24939	65.6643	5.34647e-16	1.21843e-14
FAP	1.90583	5.07197	13.4089	0.000250434	0.000801086
ROR2	-1.90515	3.67788	33.4877	7.17145e-09	6.19033e-08
AKR7A3	1.90408	0.349479	19.1069	1.23599e-05	5.52356e-05
TSHZ3	-1.90352	3.87711	52.1815	5.06012e-13	7.79553e-12
PDGFRA	-1.90265	5.47857	49.6237	1.86252e-12	2.69987e-11
DIRAS1	-1.89851	1.69555	18.9341	1.35313e-05	5.98673e-05
HIST2H4A	1.89848	4.42303	24.5902	7.09128e-07	4.13059e-06
GINS4	1.89835	3.88539	48.5683	3.18989e-12	4.47301e-11
VGLL1	1.89701	6.27919	11.7109	0.000621359	0.00179878
CKS2	1.89651	5.88234	54.7981	1.33573e-13	2.24396e-12
MAD2L1	1.89383	5.21784	50.6835	1.08529e-12	1.61934e-11
ITPKA	1.89199	1.12784	12.5502	0.000396167	0.00120445
IFIT3	1.89092	6.18682	18.1114	2.08348e-05	8.79336e-05
MEOX2	-1.89089	0.914362	16.6374	4.52488e-05	0.000175901
IGF1	-1.89034	3.77472	22.2169	2.43526e-06	1.26763e-05
CCL18	1.88994	5.08092	8.22566	0.00413022	0.00949121
TGFBR3	-1.88911	5.89327	54.2887	1.73098e-13	2.86592e-12
FAM155B	1.88905	1.86424	8.3473	0.00386261	0.00896015
HOXB6	1.88801	3.82634	15.1438	9.96234e-05	0.000354303
SKP2	1.88675	4.43114	48.1856	3.87734e-12	5.34963e-11
PPP1R14C	1.88451	4.1788	8.94043	0.00278928	0.0066894
CFP	-1.88274	1.27997	34.0555	5.35614e-09	4.73643e-08
CRYGS	1.88102	0.920983	22.6569	1.93663e-06	1.03112e-05
C12orf75	1.88012	4.61614	17.5933	2.73551e-05	0.000111647
DPYSL3	-1.87865	7.26126	39.5483	3.20045e-10	3.40407e-09
ZNF737	1.87855	5.70212	13.2902	0.0002668	0.000848891
RIC3	-1.87717	1.25426	23.3384	1.35858e-06	7.47679e-06
BMP8A	1.87695	2.68047	43.7011	3.82561e-11	4.64003e-10
SCEL	-1.87682	4.14808	10.2037	0.00140156	0.00366653
ACOT4	1.87403	2.34332	36.7151	1.36718e-09	1.33911e-08
WDHD1	1.87308	4.46059	60.3699	7.86062e-15	1.54315e-13
MCM2	1.87253	6.4036	48.2714	3.71133e-12	5.13606e-11
SPDYE6	1.871	1.02066	42.5517	6.884e-11	8.01695e-10
PEG3	-1.87075	2.52235	19.8084	8.5606e-06	3.98374e-05
SLC9A7	1.87025	1.99719	23.4631	1.27333e-06	7.05856e-06
ZFHX4	-1.86862	3.13805	29.5177	5.54079e-08	4.08047e-07
RAB3IP	1.86838	5.69313	29.4843	5.63716e-08	4.14478e-07
SLC6A12	1.86647	0.522763	14.1954	0.000164775	0.000552549
PDGFD	-1.86607	3.62861	55.8716	7.73626e-14	1.35085e-12
ZGLP1	1.86327	1.09928	34.2603	4.82107e-09	4.30202e-08
SLC9A9	-1.86298	3.17223	64.2295	1.10737e-15	2.44655e-14
CDO1	-1.86283	0.861779	14.8672	0.00011535	0.000402525
OXER1	-1.86216	0.954153	60.7478	6.48763e-15	1.29207e-13
ITM2A	-1.86191	4.19076	29.1759	6.60974e-08	4.7932e-07
FAM131C	1.86111	0.716277	12.3888	0.000431911	0.00130303
SPERT	1.86067	0.820479	13.8097	0.000202293	0.000664097
CCDC18	1.85895	3.06663	58.262	2.29427e-14	4.24905e-13
CLEC10A	-1.85879	2.00399	26.4855	2.65523e-07	1.69083e-06
ECE2	1.85757	3.89697	61.4203	4.61035e-15	9.41389e-14
AIM2	1.85529	4.72519	8.31068	0.00394126	0.00911645
GCNT3	-1.85437	3.03357	10.7603	0.00103699	0.00280574
XIRP1	-1.85428	0.951162	16.2956	5.41907e-05	0.000206399
WNT9A	-1.85278	0.630286	32.8797	9.80399e-09	8.24015e-08
ABCB1	-1.85258	1.68233	58.495	2.03808e-14	3.81052e-13
GOLGA7B	1.85189	2.40455	13.3201	0.00026258	0.000836239
CDKN3	1.85179	4.02275	35.6164	2.40256e-09	2.25211e-08
CYTL1	-1.85123	1.22704	22.4746	2.12946e-06	1.12466e-05
HIST1H4J	1.84978	1.05215	22.9762	1.64016e-06	8.85274e-06
ESCO2	1.84911	3.18705	40.588	1.87958e-10	2.0554e-09
FGF13	-1.84895	1.10433	39.3838	3.48182e-10	3.69476e-09
C2orf15	1.84804	2.30547	27.8933	1.2819e-07	8.74235e-07
CCDC78	1.84777	1.05621	20.6346	5.55828e-06	2.67163e-05
E2F1	1.84776	5.04669	32.9584	9.41539e-09	7.93799e-08
FCHO1	1.84727	4.20975	27.0413	1.99152e-07	1.30882e-06
CMPK2	1.84513	4.3511	25.2899	4.93276e-07	2.97438e-06
PACSIN1	1.84512	1.9232	13.9494	0.000187801	0.000621272
JUN	-1.84386	7.92815	76.0704	2.73724e-18	7.90233e-17
SVOPL	1.84364	0.870309	11.8024	0.00059155	0.00172372
DEPDC7	1.84275	2.28076	12.6263	0.000380363	0.00116206
TMEM119	-1.83998	4.25427	41.4394	1.21581e-10	1.36389e-09
OLFML3	-1.83866	5.04643	35.5935	2.43093e-09	2.2725e-08
CASC5	1.83607	3.72285	27.3718	1.67865e-07	1.12035e-06
FAT3	-1.8357	2.16112	17.8597	2.37805e-05	9.855e-05
ANO7	1.83562	0.647	32.2547	1.3523e-08	1.10813e-07
KIF11	1.83548	5.72734	55.4967	9.3614e-14	1.61614e-12
CHTF18	1.83528	5.13945	70.8116	3.93029e-17	1.01142e-15
FRAS1	1.83378	4.55897	13.4492	0.000245112	0.000785709
DLX5	1.83191	3.17784	11.5705	0.00067008	0.00191838
GPR137C	1.83186	1.62298	22.1181	2.56383e-06	1.32751e-05
KCNAB3	1.82999	0.615916	19.2989	1.1177e-05	5.05745e-05
ECT2	1.82973	6.03949	55.4057	9.80534e-14	1.68431e-12
PBK	1.82853	4.27362	32.4498	1.22314e-08	1.0083e-07
CBX6	-1.82781	4.22156	62.8313	2.25187e-15	4.77549e-14
HBA1	-1.82726	3.32489	14.1538	0.000168453	0.000563918
KCTD14	1.82661	2.68167	15.9773	6.41053e-05	0.00023958
SPRY1	-1.82489	5.33055	80.0421	3.66523e-19	1.13185e-17
SOX4	1.82347	8.02281	32.8176	1.01227e-08	8.4769e-08
STARD13	-1.82308	4.07026	82.2191	1.21808e-19	4.00452e-18
DSCC1	1.82184	3.72795	44.5652	2.46021e-11	3.07907e-10
KCP	1.81906	2.39628	18.0264	2.17859e-05	9.11914e-05
TRPV6	1.81803	3.60393	8.39593	0.00376063	0.00875462
TIGD3	1.81796	0.539529	23.0021	1.61823e-06	8.76537e-06
RADIL	-1.8175	0.550143	31.1604	2.37562e-08	1.84544e-07
S1PR1	-1.81594	4.08143	67.3809	2.23804e-16	5.33018e-15
THBS1	-1.81587	8.80612	44.0391	3.21874e-11	3.95989e-10
ACAN	1.8156	2.41968	16.3253	5.3347e-05	0.000203468
HIC2	1.81393	4.47423	17.9839	2.22778e-05	9.29676e-05
SRCRB4D	1.81166	1.08677	24.1202	9.05045e-07	5.17998e-06
KIAA0513	-1.81071	4.1363	82.7733	9.20267e-20	3.06949e-18
GABRA3	1.80998	1.96461	8.69644	0.00318832	0.00755151
CTCFL	1.80956	1.05397	15.0958	0.000102191	0.000361897
CRY2	-1.80956	4.64864	233.992	8.03125e-53	3.44892e-50
LEPR	-1.80848	3.65252	80.9297	2.33889e-19	7.35493e-18
SLC9A5	1.80632	0.384635	26.3444	2.8564e-07	1.80971e-06
EDNRB	-1.80629	4.09992	42.5878	6.75797e-11	7.89023e-10
PLXNA4	-1.80527	1.07014	21.596	3.36552e-06	1.69721e-05
IGDCC4	-1.80518	1.80064	54.201	1.80997e-13	2.98949e-12
CD248	-1.80396	5.75236	49.739	1.75618e-12	2.55651e-11
BDNF	-1.80294	1.30714	27.7612	1.37248e-07	9.30012e-07
PTPRD	-1.80239	2.34813	18.7884	1.46052e-05	6.38172e-05
MND1	1.8017	2.60876	33.2393	8.14886e-09	6.96836e-08
NPR2	-1.80053	2.74456	85.2718	2.60047e-20	9.09304e-19
CDC7	1.80008	4.20177	52.5365	4.22326e-13	6.58752e-12
SMAD9	-1.79948	0.775719	24.8511	6.19322e-07	3.65895e-06
KRT7	1.79876	11.4407	11.9819	0.000537209	0.00158215
NAP1L3	-1.79873	1.18883	33.6866	6.47454e-09	5.64192e-08
ALOX12	-1.79858	2.79939	17.1794	3.4011e-05	0.000135787
NPTX1	-1.79701	0.859263	16.6259	4.55258e-05	0.000176778
KCNJ10	1.79698	0.366048	12.2101	0.000475315	0.00141749
SCN1B	-1.79678	2.01001	48.602	3.13552e-12	4.40576e-11
PCDH18	-1.79647	3.60703	58.2892	2.26284e-14	4.20216e-13
LIFR	-1.79581	4.56738	40.7378	1.74084e-10	1.91381e-09
SRF	-1.7947	6.17322	238.41	8.73647e-54	4.44654e-51
HELLS	1.79358	3.98541	58.6582	1.87581e-14	3.53115e-13
PLEKHG4	1.79319	4.1051	15.0236	0.000106177	0.000374125
C19orf40	1.79279	1.96819	64.1139	1.17432e-15	2.57889e-14
NFATC2	-1.79094	0.698176	27.9444	1.2485e-07	8.55276e-07
ANKLE1	1.78929	0.517152	18.5521	1.65321e-05	7.14864e-05
RHOJ	-1.78923	2.63731	66.7346	3.10627e-16	7.25959e-15
KIF24	1.7866	2.88368	40.5369	1.92941e-10	2.10261e-09
PRKAR2B	-1.78599	3.87785	45.1914	1.78687e-11	2.26942e-10
SYT7	1.78527	4.51734	16.0654	6.11923e-05	0.000230007
SPC24	1.78245	1.25339	25.2192	5.1169e-07	3.07596e-06
TIPARP	-1.78174	5.93036	91.664	1.02717e-21	4.09143e-20
GPR84	1.78099	0.863419	15.6994	7.42478e-05	0.000272738
ARHGAP24	-1.78071	3.11161	65.0888	7.15963e-16	1.60764e-14
LRRC4	-1.77965	1.36659	31.1184	2.4276e-08	1.88475e-07
CCL28	1.77772	1.32721	14.26	0.000159216	0.000536394
PLAC1	1.77711	1.41166	9.25493	0.00234862	0.00575205
BTG2	-1.77665	8.4749	48.4573	3.37565e-12	4.71904e-11
NAP1L2	-1.77541	1.6035	35.7252	2.27211e-09	2.14005e-08
NAV3	-1.77446	1.42071	25.9238	3.55165e-07	2.20048e-06
RBMS3	-1.77256	0.479574	32.9583	9.41561e-09	7.93799e-08
KMO	1.77117	1.72889	14.9055	0.000113031	0.000395035
EPSTI1	1.77054	5.08905	17.1968	3.36997e-05	0.000134623
CENPM	1.76849	4.01004	39.5702	3.16475e-10	3.37132e-09
JAZF1	-1.76815	3.81991	80.4533	2.97656e-19	9.25428e-18
ARHGAP39	1.76795	4.20785	74.2734	6.8014e-18	1.89584e-16
PKD1	-1.7667	6.19317	155.791	9.4043e-36	1.01759e-33
CENPL	1.76453	3.49578	71.2902	3.08359e-17	8.02551e-16
TACC3	1.76436	6.42318	43.6726	3.88161e-11	4.7038e-10
FOXD2	1.76322	1.42145	18.8613	1.40579e-05	6.1799e-05
EDNRA	-1.76267	4.05349	52.3622	4.61532e-13	7.15036e-12
MLXIP	-1.76261	5.35916	114.843	8.51908e-27	4.96056e-25
PTRF	-1.76069	8.03257	46.0737	1.13888e-11	1.48206e-10
PCDH9	-1.75992	0.509586	13.5382	0.000233761	0.000754425
RTKN2	1.75958	4.17216	26.179	3.11188e-07	1.95178e-06
PRC1	1.75886	6.27587	50.1273	1.4409e-12	2.12465e-11
MITF	-1.75797	3.30275	57.2345	3.8682e-14	7.01212e-13
HEPH	-1.75735	4.35707	35.3003	2.82584e-09	2.62029e-08
CLCN2	1.75653	2.9375	57.7878	2.91982e-14	5.36419e-13
PLSCR4	-1.75518	3.50049	60.3378	7.98989e-15	1.56629e-13
DONSON	1.75318	4.76468	62.3375	2.89366e-15	6.04326e-14
ACBD7	1.75254	2.43359	17.7237	2.55429e-05	0.000104967
CTAGE4	1.75162	2.49706	24.9633	5.84327e-07	3.47311e-06
SLC5A6	1.75143	6.07673	49.1553	2.36478e-12	3.37454e-11
CDH26	1.75067	4.10858	9.27521	0.00232276	0.00569479
FCGR1B	1.75008	2.47635	13.481	0.000240985	0.000774286
NFE2L3	1.7499	5.71416	29.9592	4.41238e-08	3.30146e-07
EPCAM	1.74984	7.62519	21.7974	3.03004e-06	1.54538e-05
GCSH	1.74936	0.857084	24.1611	8.86062e-07	5.0798e-06
RGMA	-1.74774	3.00131	20.5173	5.90954e-06	2.8227e-05
PODNL1	1.74641	3.01629	16.6336	4.53405e-05	0.000176158
BMP8B	1.74635	2.74189	19.9103	8.11602e-06	3.79355e-05
PTCH1	-1.74635	3.67403	89.79	2.64824e-21	9.9432e-20
CGB7	1.74519	1.20276	13.6811	0.000216626	0.000704751
NUP210	1.74417	6.44143	21.6064	3.34733e-06	1.68866e-05
CENPH	1.7437	4.16155	56.2451	6.39777e-14	1.12284e-12
CIT	1.74369	4.94534	44.6522	2.35338e-11	2.95074e-10
C2orf27A	1.74113	0.966518	25.566	4.27512e-07	2.60411e-06
FAM110B	-1.74089	2.25362	37.371	9.7663e-10	9.79624e-09
TMEM206	1.73931	4.26985	78.1459	9.57037e-19	2.86527e-17
AGPAT9	-1.73924	2.27903	28.8232	7.9296e-08	5.64312e-07
NFIA	-1.73861	5.47886	79.1521	5.75088e-19	1.74842e-17
ADAMTS16	-1.73733	1.86748	14.9755	0.000108918	0.000382411
GRB7	1.7367	6.47165	16.7552	4.2525e-05	0.000166537
RRM2	1.73659	6.86919	31.8587	1.65808e-08	1.33403e-07
ZEB2	-1.73558	4.79429	57.4537	3.46023e-14	6.29809e-13
MME	1.73269	6.16469	11.0371	0.000893049	0.00246332
GLI1	-1.73236	0.453081	31.0512	2.51316e-08	1.94459e-07
GARNL3	-1.73205	2.41812	45.9823	1.19326e-11	1.54551e-10
FANCI	1.73174	6.22836	72.9274	1.34506e-17	3.61718e-16
HIST1H3E	1.72868	0.809939	17.1738	3.41112e-05	0.000136148
TINAGL1	1.72772	8.573	21.6631	3.24984e-06	1.64354e-05
CDRT1	1.72644	0.439315	11.2472	0.000797422	0.00223408
MFAP2	1.72622	6.01242	19.8601	8.33203e-06	3.88659e-05
TRIB3	1.72614	5.11794	28.2836	1.0478e-07	7.2832e-07
GINS2	1.72321	4.57351	42.1843	8.30662e-11	9.56828e-10
PALM	-1.72312	4.10443	31.2518	2.2664e-08	1.7706e-07
BCO2	-1.72283	0.957521	31.1778	2.35449e-08	1.83213e-07
CD80	1.72075	0.511723	10.7248	0.00105708	0.00285446
NFATC4	-1.71903	4.73135	68.3167	1.39238e-16	3.36868e-15
STARD8	-1.71695	2.29105	72.9422	1.335e-17	3.59718e-16
ACRBP	1.71676	0.989136	22.1084	2.57673e-06	1.33369e-05
C9orf169	-1.71538	3.19364	19.7628	8.76746e-06	4.07035e-05
PPARGC1A	-1.71517	1.55213	10.8119	0.0010085	0.00273943
MN1	-1.71427	2.78411	26.7616	2.30165e-07	1.48913e-06
E2F8	1.71403	4.22379	28.2105	1.08814e-07	7.54069e-07
ZNF154	-1.7138	0.86722	56.9933	4.37294e-14	7.85528e-13
ADAMTS5	-1.71315	2.9069	51.1366	8.61547e-13	1.30246e-11
IFIT2	1.70978	4.77968	15.8504	6.8553e-05	0.00025406
TNFSF12	-1.70898	4.28522	105.563	9.19289e-25	4.61053e-23
MAGI2	-1.70788	2.65177	74.5599	5.88267e-18	1.65316e-16
OSBPL10	-1.70775	5.01575	79.6947	4.3697e-19	1.34638e-17
EMCN	-1.70704	3.67856	46.6833	8.3439e-12	1.10252e-10
CHRNB1	1.70641	3.65814	35.6422	2.37092e-09	2.22701e-08
KIFC2	1.70639	6.47207	27.3229	1.72159e-07	1.14678e-06
SLAMF8	1.70634	4.21315	16.1027	5.99981e-05	0.000226075
MCOLN3	1.70526	2.05143	8.1656	0.00426924	0.00977207
PRR15L	1.70509	3.99098	9.16071	0.00247266	0.00601403
RFX2	-1.70251	3.56431	86.5325	1.37458e-20	4.88101e-19
SSPN	-1.70179	4.82444	72.365	1.78855e-17	4.73569e-16
HAGHL	1.70099	2.01417	21.5024	3.53381e-06	1.77556e-05
HIC1	-1.70046	3.27591	53.6269	2.42423e-13	3.91006e-12
TYMP	1.69975	7.4721	15.4134	8.63739e-05	0.000311863
EPHX2	-1.69927	3.44436	33.3595	7.66022e-09	6.5907e-08
SELM	-1.69896	5.81204	44.3198	2.78882e-11	3.45572e-10
IGJ	-1.6989	6.69662	15.8442	6.87758e-05	0.000254807
CBS	1.69826	5.00212	12.6058	0.000384554	0.00117278
SELP	-1.69802	2.95135	22.0846	2.60893e-06	1.34731e-05
C1orf112	1.69797	4.41809	39.0916	4.04375e-10	4.26471e-09
ZNF761	1.69589	5.21256	29.7497	4.9158e-08	3.66141e-07
RPS6KA2	-1.69579	4.90781	82.1708	1.24822e-19	4.09379e-18
EYA1	-1.69577	0.907167	12.6608	0.000373395	0.00114484
ZDHHC23	1.69557	3.78735	43.8267	3.58777e-11	4.37084e-10
SPDYA	1.69439	0.516232	29.7252	4.97846e-08	3.69806e-07
CHEK1	1.69424	4.28916	54.04	1.96445e-13	3.22142e-12
LIF	-1.69367	4.48845	30.8977	2.71999e-08	2.08816e-07
ZNF738	1.69325	4.3811	35.1635	3.03155e-09	2.79594e-08
MEF2C	-1.69259	4.45973	59.825	1.0368e-14	2.00107e-13
TRPM2	1.69211	4.30182	23.1222	1.52025e-06	8.29349e-06
KCNIP3	-1.69146	1.68346	35.4162	2.66261e-09	2.47997e-08
LMNB1	1.69091	6.27641	46.0911	1.12879e-11	1.47172e-10
ITGA1	-1.6868	5.16645	54.6898	1.41135e-13	2.3681e-12
C10orf55	1.68625	0.715833	15.4574	8.43878e-05	0.000305656
ADAMTS9	-1.68603	3.94266	43.4508	4.34755e-11	5.20872e-10
C8orf4	-1.68502	7.19112	29.0707	6.97855e-08	5.02616e-07
EYA4	-1.68415	1.1274	20.7514	5.22921e-06	2.52583e-05
KIRREL	-1.68405	2.5728	24.8333	6.25095e-07	3.68989e-06
CAND2	-1.6835	2.4111	30.38	3.55178e-08	2.68179e-07
RCC1	1.68189	6.33402	63.184	1.88275e-15	4.02375e-14
CPEB2	-1.68159	4.06617	98.2038	3.77461e-23	1.66252e-21
NFATC1	-1.68147	3.56654	47.1068	6.72233e-12	9.04782e-11
PMP22	-1.67886	6.32042	39.4296	3.40106e-10	3.61185e-09
PCDH7	-1.67804	5.26799	23.5956	1.1886e-06	6.62894e-06
GGH	1.6773	6.12438	20.4053	6.26576e-06	2.97629e-05
CCL19	-1.67666	3.32224	9.56497	0.00198325	0.00495886
JUNB	-1.67526	8.82584	96.4909	8.96562e-23	3.86224e-21
PSRC1	1.67369	3.51284	39.8078	2.80218e-10	3.00136e-09
TMTC1	-1.67334	4.25972	29.3913	5.9144e-08	4.33008e-07
ZNF682	1.67313	3.44119	17.9455	2.27325e-05	9.46349e-05
TYMS	1.67304	6.07143	31.5355	1.95826e-08	1.55192e-07
PRIM1	1.6726	3.72548	45.3792	1.6235e-11	2.07151e-10
CHST6	1.67242	2.00138	12.7774	0.000350831	0.00108315
EPHB2	1.67239	5.03544	22.4852	2.11769e-06	1.11928e-05
ZNF525	1.66948	4.29122	70.9603	3.64482e-17	9.41488e-16
ACYP1	1.66875	3.44788	49.3323	2.16073e-12	3.09945e-11
TBC1D3H	1.6687	1.2319	15.4612	8.42158e-05	0.000305194
OLFM2	1.66837	3.62952	14.5215	0.000138567	0.000472973
TLN1	-1.66806	8.18078	123.882	8.93851e-29	5.90543e-27
CTHRC1	1.66767	6.1497	12.6316	0.000379289	0.00116007
ADCY9	-1.66739	4.09418	80.3975	3.06186e-19	9.49799e-18
FCN1	-1.66687	1.14303	18.9009	1.37687e-05	6.07803e-05
MEIS2	-1.66592	4.41281	61.7205	3.95836e-15	8.1309e-14
CXCR5	-1.66558	0.926748	12.8013	0.000346379	0.00107061
TMEM171	1.66489	1.2054	10.2742	0.00134904	0.00354397
C12orf76	1.66467	3.17718	86.4054	1.46587e-20	5.19176e-19
CCDC68	1.66231	2.75945	17.2912	3.20673e-05	0.000128926
SNTA1	-1.66032	4.78204	79.4502	4.94531e-19	1.51693e-17
EFR3B	-1.65879	1.0964	31.3103	2.19912e-08	1.7249e-07
CDCA4	1.65858	5.33427	53.4279	2.68265e-13	4.29661e-12
PALM2	1.6571	0.788792	15.2347	9.49404e-05	0.000339404
PNMAL2	-1.65659	0.486528	53.3937	2.72975e-13	4.36189e-12
CBX8	1.65476	3.20665	66.8536	2.9243e-16	6.84596e-15
ILK	-1.65469	6.63572	147.248	6.92701e-34	6.61048e-32
PART1	-1.65432	1.84912	15.6215	7.73705e-05	0.000282998
STRA6	1.65415	3.75095	11.9678	0.000541285	0.00159245
F2RL2	1.6533	1.96512	8.54004	0.00347418	0.00815547
PRX	-1.65321	2.79821	88.4906	5.10766e-21	1.88682e-19
C19orf73	1.65308	0.747489	39.99	2.5527e-10	2.74485e-09
LMCD1	-1.65286	5.25244	35.1884	2.99302e-09	2.76597e-08
MTHFD1L	1.6525	5.22178	47.2022	6.40287e-12	8.66026e-11
FGF12	1.65223	2.39377	8.9226	0.00281664	0.00674325
HECW1	1.65219	0.438441	9.01646	0.00267559	0.00645165
ZSCAN16	1.65144	3.2921	33.0472	8.99505e-09	7.63968e-08
AMOTL1	-1.65063	6.31495	60.318	8.07061e-15	1.57761e-13
GEMIN8P4	1.649	1.08087	36.1917	1.78829e-09	1.71132e-08
GLI2	-1.64868	1.70687	23.1485	1.49957e-06	8.19366e-06
UGCG	-1.64771	3.93918	52.2317	4.93231e-13	7.61571e-12
GNG11	-1.64762	4.7417	58.09	2.50401e-14	4.61881e-13
FAM26F	1.64734	3.13921	13.3064	0.000264502	0.000842167
RAB26	1.64714	1.51275	9.4489	0.00211276	0.00524269
ALDH2	-1.64711	6.3336	31.5071	1.98707e-08	1.57295e-07
HIPK3	-1.64589	4.69014	51.1558	8.53195e-13	1.29126e-11
GPM6B	-1.64499	2.35625	40.5565	1.91014e-10	2.08327e-09
HBA2	-1.64444	4.79881	25.7579	3.87049e-07	2.37873e-06
CD55	-1.64383	7.20375	46.1769	1.08042e-11	1.41133e-10
TMEM88	-1.64371	1.79546	68.7862	1.0974e-16	2.68815e-15
SASS6	1.64313	3.83536	70.7155	4.12641e-17	1.054e-15
ZNF117	1.64262	6.65554	15.0955	0.000102206	0.000361897
PVT1	1.64166	3.21384	24.0567	9.35403e-07	5.33989e-06
BRCA1	1.63896	4.91854	58.303	2.247e-14	4.17839e-13
SHCBP1	1.63782	4.40187	33.7342	6.31807e-09	5.51607e-08
FLVCR1	1.63748	3.16838	33.6251	6.68254e-09	5.80477e-08
ARTN	1.63595	2.54664	14.8147	0.000118607	0.000412735
SNHG3	1.63531	3.03662	31.9884	1.55095e-08	1.25816e-07
SGOL2	1.63449	4.0306	53.7965	2.22371e-13	3.60783e-12
KRT18	1.63315	10.0419	23.6901	1.13161e-06	6.34975e-06
LSM11	-1.63173	3.44784	132.801	9.99243e-31	7.73727e-29
CD274	1.63029	2.13591	9.23	0.00238082	0.00581639
LY6K	1.62937	4.83736	12.3311	0.000445462	0.00133892
LGR6	-1.62911	2.14973	13.8072	0.000202561	0.000664818
ARHGAP11A	1.629	5.07355	47.0855	6.79572e-12	9.13765e-11
PRR7	1.62793	2.28795	27.46	1.60376e-07	1.07237e-06
WFIKKN1	1.627	0.619189	12.6154	0.000382573	0.00116726
LRFN1	1.62539	2.07128	18.8317	1.42772e-05	6.25629e-05
RUNDC3B	-1.62488	0.407833	51.3026	7.91715e-13	1.20218e-11
ZNF93	1.62429	2.93927	27.0784	1.95367e-07	1.28579e-06
PYGB	-1.62384	7.37623	83.1891	7.45661e-20	2.51149e-18
KCNJ8	-1.62353	3.2005	40.7469	1.73282e-10	1.90652e-09
CX3CL1	-1.62301	5.51435	25.2225	5.10827e-07	3.07212e-06
DBNDD1	1.62259	4.81847	21.0032	4.58527e-06	2.24477e-05
WWTR1	-1.62239	4.25898	65.4921	5.83479e-16	1.32095e-14
SHE	-1.62114	2.23714	58.2333	2.32805e-14	4.3058e-13
MFSD2B	1.62082	2.27392	29.4126	5.8497e-08	4.285e-07
MT1M	-1.62077	1.95104	11.9924	0.000534186	0.00157561
TSPAN10	1.62024	1.22413	12.9169	0.000325635	0.00101189
KPNA2	1.61935	7.80566	54.2027	1.80842e-13	2.98949e-12
EPHX4	1.61932	1.55132	13.2052	0.000279178	0.000883978
ABL1	-1.61818	6.33709	148.021	4.69369e-34	4.67396e-32
MAGED4	1.61792	3.20118	9.7796	0.00176459	0.00447398
PAFAH1B3	1.6179	6.36595	52.315	4.7275e-13	7.30768e-12
TMEM180	1.61745	3.03427	48.7624	2.8893e-12	4.08905e-11
F8	-1.61721	3.07537	70.7654	4.02326e-17	1.03149e-15
SALL1	-1.61623	0.553057	19.2088	1.17171e-05	5.27282e-05
PTPLA	-1.61615	2.23192	26.1171	3.21321e-07	2.008e-06
FBXO2	1.61598	3.87579	11.1479	0.000841257	0.00234209
CENPO	1.61559	3.1425	50.78	1.03319e-12	1.54832e-11
C9orf66	1.61415	0.561972	14.6669	0.000128278	0.000442581
IFI44L	1.61406	5.96606	11.1583	0.000836581	0.00233049
MPDZ	-1.61393	4.33037	75.7299	3.25248e-18	9.29223e-17
SLC17A9	1.61319	2.83528	15.035	0.000105536	0.000372151
PAQR6	1.61282	2.62948	19.6562	9.27002e-06	4.28053e-05
PITX1	-1.61023	6.0112	27.29	1.75118e-07	1.1648e-06
ZBTB47	-1.60953	4.58286	147.608	5.77842e-34	5.55294e-32
NEURL1B	-1.6085	5.04928	52.878	3.5492e-13	5.58684e-12
CC2D2A	-1.60822	3.63507	85.9097	1.88341e-20	6.65344e-19
KDELR3	1.60733	5.08667	24.4544	7.60914e-07	4.40087e-06
TEAD1	-1.60687	6.30313	114.532	9.96482e-27	5.72956e-25
PDE7B	-1.60674	3.17871	32.3522	1.28608e-08	1.05639e-07
KIAA1755	-1.60569	1.80057	19.6055	9.51961e-06	4.384e-05
BCAT1	1.60499	5.91389	11.6691	0.000635475	0.00183344
TDRKH	1.60465	4.42379	32.0996	1.46468e-08	1.19381e-07
HCN3	1.60443	3.07744	34.1372	5.13603e-09	4.55057e-08
TMEM92	1.6043	2.4023	12.9622	0.000317848	0.000990446
IGSF21	-1.60424	0.872868	14.3485	0.000151901	0.000514395
C1orf213	1.60333	2.33429	25.8968	3.60166e-07	2.22639e-06
GULP1	-1.60319	3.12827	36.3001	1.69151e-09	1.62779e-08
TRIB1	-1.60116	7.07211	68.1935	1.48211e-16	3.57945e-15
PHYHD1	-1.60035	2.39074	20.8409	4.99069e-06	2.42138e-05
XYLB	1.59733	3.33694	29.3245	6.12174e-08	4.46523e-07
WDR72	1.59623	5.97605	8.78268	0.00304105	0.00723888
WDR62	1.59547	3.74692	27.8371	1.31973e-07	8.96475e-07
SEMA3A	-1.59427	3.15139	24.0094	9.5865e-07	5.45272e-06
TCF15	1.59356	0.981414	9.98413	0.00157895	0.00405796
SPTBN4	-1.59308	1.15645	17.352	3.10579e-05	0.000125197
FBXL6	1.59278	5.33887	83.9673	5.03033e-20	1.71957e-18
HSPA12B	-1.5917	2.65395	58.216	2.3486e-14	4.33797e-13
RDH5	-1.59059	1.07772	45.6994	1.37862e-11	1.77055e-10
SNHG10	1.59017	2.95939	38.9156	4.42536e-10	4.64934e-09
HS3ST1	-1.58841	5.09411	33.5064	7.10289e-09	6.13886e-08
PGBD5	1.58784	2.31557	10.0242	0.00154494	0.00398097
ARMCX1	-1.58728	3.64489	37.2061	1.06279e-09	1.0614e-08
DUSP4	-1.58707	4.93922	36.3265	1.66877e-09	1.60928e-08
AKT3	-1.58636	4.62484	39.2031	3.81942e-10	4.03431e-09
SEC14L2	1.58631	4.33148	21.1159	4.32319e-06	2.13013e-05
SYT11	-1.58339	4.19416	41.6568	1.08788e-10	1.22941e-09
MUC1	1.58305	8.03938	9.95681	0.00160255	0.00411093
FBXO41	1.58303	4.13504	33.1202	8.66355e-09	7.38552e-08
SOX9	1.58102	5.51234	11.4939	0.000698251	0.00198946
IGFBP6	-1.58092	5.44112	21.1032	4.3519e-06	2.14274e-05
RBL1	1.57969	3.48862	38.5201	5.41921e-10	5.63319e-09
PROCA1	1.57937	1.08277	22.7	1.8937e-06	1.01061e-05
ANKRD35	-1.57933	2.87351	28.2966	1.04078e-07	7.24173e-07
TLCD1	1.57808	4.33784	29.7111	5.01464e-08	3.72287e-07
LATS2	-1.57736	4.459	91.2353	1.27564e-21	5.00854e-20
UNC13D	1.5753	6.6242	19.853	8.3632e-06	3.89847e-05
NCAPG2	1.57474	5.44736	46.8078	7.83028e-12	1.03965e-10
FAM155A	-1.57431	0.887665	23.8538	1.03938e-06	5.87061e-06
ADAM12	1.57241	5.32024	12.7318	0.000359487	0.00110665
PADI2	1.57207	3.09178	11.6	0.00065953	0.0018941
FREM1	-1.57205	2.07415	14.2062	0.000163833	0.00055006
RFC4	1.57145	5.17866	45.9901	1.1885e-11	1.54184e-10
ANKK1	1.57117	0.609423	9.11276	0.00253833	0.00614982
TIAM2	-1.56908	1.8416	41.4704	1.19669e-10	1.34463e-09
APOBEC3A	-1.56789	3.38694	16.0914	6.03571e-05	0.000227178
CTAGE9	1.5672	3.96141	22.454	2.15239e-06	1.13457e-05
SQLE	1.56706	6.7805	35.0939	3.14187e-09	2.88607e-08
DBF4	1.56697	4.30118	69.5872	7.31114e-17	1.82672e-15
IGFBP3	1.56637	10.2634	11.5157	0.000690113	0.00196917
ARHGEF17	-1.56349	5.14051	81.5064	1.74696e-19	5.60905e-18
ZNF92	1.56285	3.95993	57.6818	3.08142e-14	5.64598e-13
C3	-1.56238	8.26178	19.4863	1.01325e-05	4.63672e-05
NFIL3	-1.56229	5.4698	74.451	6.21611e-18	1.7433e-16
MEIS1	-1.56156	4.58674	66.0976	4.29129e-16	9.8449e-15
DNAH17	1.56124	1.96114	16.4348	5.03528e-05	0.000193424
ULBP3	1.56078	1.40147	20.2446	6.81459e-06	3.22141e-05
WEE1	-1.55985	6.23735	95.343	1.60101e-22	6.79048e-21
EVC	-1.55957	3.75003	34.937	3.40548e-09	3.11572e-08
DISP1	-1.5591	3.13112	70.3979	4.84716e-17	1.23351e-15
SLC2A14	-1.5589	0.338041	22.9267	1.68301e-06	9.05912e-06
EFNA4	1.55821	4.20178	54.5966	1.4799e-13	2.47707e-12
MYC	-1.55798	6.69516	33.4512	7.3073e-09	6.29968e-08
DLEU2	1.55775	2.29396	30.6007	3.16979e-08	2.41459e-07
PLA2G7	1.55765	3.27541	15.6927	7.45125e-05	0.000273637
LYNX1	-1.55749	4.90363	17.2388	3.29641e-05	0.000131953
AGAP8	1.55744	1.13978	21.141	4.26699e-06	2.10395e-05
BPGM	1.55719	6.3766	19.0122	1.29884e-05	5.76506e-05
TIMELESS	1.55716	6.05065	59.7047	1.10211e-14	2.11821e-13
CNKSR3	-1.5562	3.64898	49.4636	2.02089e-12	2.91101e-11
FEN1	1.55482	6.09269	43.2862	4.72897e-11	5.62158e-10
SULT2B1	-1.55461	3.67609	11.6255	0.000650549	0.00187183
PI15	-1.55448	2.86445	20.0978	7.35828e-06	3.46293e-05
RAG1	1.55423	1.70177	13.6121	0.000224735	0.000727347
TCF19	1.55313	5.63957	29.1776	6.60378e-08	4.7914e-07
RCOR2	1.5502	2.99229	11.5363	0.000682501	0.00195029
RBPMS	-1.54983	6.23127	54.8347	1.31108e-13	2.21066e-12
C9orf116	1.54959	2.07581	29.0884	6.91486e-08	4.98669e-07
FLVCR2	1.54929	3.0617	28.8503	7.81939e-08	5.57334e-07
STC1	-1.54895	5.55645	29.8774	4.60241e-08	3.43544e-07
COLEC11	-1.54576	1.05076	23.5248	1.23316e-06	6.8469e-06
NMB	1.54504	3.92775	30.08	4.14594e-08	3.11161e-07
YDJC	1.54499	5.17745	60.8972	6.01356e-15	1.2109e-13
KCND2	1.54323	2.03897	12.6462	0.000376321	0.00115202
TMED7-TICAM2	1.54319	2.34139	10.4635	0.00121759	0.00323264
CEP152	1.54307	2.89942	49.9529	1.57483e-12	2.30718e-11
CD200	-1.5423	3.7337	33.2885	7.94531e-09	6.81551e-08
CCDC102A	-1.54189	3.03567	64.3292	1.05275e-15	2.33337e-14
SLC45A1	-1.54164	0.838607	36.1718	1.8067e-09	1.72774e-08
MANEAL	1.53929	4.38618	19.402	1.05898e-05	4.81873e-05
WBSCR27	1.53926	1.82873	14.6862	0.000126971	0.000439173
SH3RF3	-1.53822	2.7963	45.8203	1.29613e-11	1.66774e-10
RPS6KA5	-1.538	3.21958	55.6642	8.59677e-14	1.49163e-12
GAS6	-1.53744	6.96815	26.8419	2.20802e-07	1.43736e-06
ZNF681	1.53689	3.63666	21.3828	3.76124e-06	1.87816e-05
ATP2B4	-1.5367	7.41148	58.014	2.60256e-14	4.79415e-13
KIF26A	-1.53653	1.96517	25.6183	4.16079e-07	2.54236e-06
TSPYL2	-1.53645	5.05303	90.7991	1.59023e-21	6.17316e-20
PRSS16	1.53645	4.0895	23.6681	1.14463e-06	6.41345e-06
STXBP6	-1.53555	1.8321	11.1678	0.000832296	0.00232185
ATAD2	1.53554	6.23481	47.4665	5.59513e-12	7.60517e-11
MDK	1.53549	8.64548	21.0163	4.55387e-06	2.2302e-05
IRF5	1.5353	5.22071	29.4126	5.84951e-08	4.285e-07
SERTAD1	-1.53313	4.9881	108.997	1.62513e-25	8.65601e-24
FBXO43	1.53298	0.563022	14.5597	0.000135788	0.000464874
IL11RA	-1.53296	2.90207	73.2459	1.14465e-17	3.12098e-16
GOLGA8B	1.53274	5.41196	14.9058	0.000113016	0.000395035
C18orf54	1.53147	3.36881	49.4911	1.99274e-12	2.87347e-11
C5orf34	1.53096	2.56342	35.1083	3.11863e-09	2.87048e-08
CNTNAP1	-1.53029	3.21054	48.8415	2.77501e-12	3.93136e-11
DNASE1L3	-1.53013	1.88864	8.48802	0.00357493	0.00836626
SLC16A13	1.5296	2.70608	33.5522	6.93752e-09	6.01498e-08
SCG5	1.5292	2.28748	11.5449	0.00067937	0.00194296
KLF15	-1.52914	2.37117	19.7348	8.89683e-06	4.12429e-05
FOLH1	1.5289	1.91692	13.7777	0.000205763	0.00067404
ZNF497	1.52854	1.84938	40.078	2.44026e-10	2.63499e-09
GBP6	-1.52807	4.17405	8.65465	0.00326227	0.00771205
MNS1	1.52636	2.99991	20.564	5.76712e-06	2.76138e-05
MS4A14	1.52578	1.07229	13.7291	0.000211155	0.000689731
POC1A	1.5254	4.08649	41.8194	1.00104e-10	1.1397e-09
TBX15	1.52508	1.02084	10.0504	0.00152316	0.00392927
PLCH1	1.52398	2.65085	9.66153	0.00188167	0.00473587
SAC3D1	1.52394	4.25493	52.8077	3.67852e-13	5.77057e-12
JUND	-1.52301	7.49637	97.4396	5.5525e-23	2.43778e-21
NSUN5P1	1.52295	3.3921	30.6615	3.07205e-08	2.34534e-07
TBC1D3C	1.52258	2.11045	10.087	0.00149319	0.00386502
ETV7	1.52057	4.06156	18.8952	1.38096e-05	6.09219e-05
PARM1	-1.52008	5.73585	25.9941	3.42462e-07	2.13139e-06
SLC22A3	-1.51714	2.76197	15.3208	9.07132e-05	0.000325989
ADAM8	1.51712	6.17017	21.439	3.65258e-06	1.82855e-05
PCDHB2	1.51689	3.1144	11.5215	0.000687973	0.0019647
MCM4	1.51682	6.91853	37.4107	9.56953e-10	9.6129e-09
MYO10	1.51669	6.45585	21.811	3.00868e-06	1.53586e-05
PDLIM4	-1.51666	4.66383	23.6472	1.15717e-06	6.4773e-06
PLAG1	1.51662	3.29106	15.9392	6.54084e-05	0.000243985
LIN9	1.51625	3.3266	58.5497	1.98224e-14	3.71623e-13
DCLK2	-1.5157	2.12831	28.8045	8.00658e-08	5.692e-07
ZNF85	1.51375	3.19824	29.0823	6.93692e-08	4.9988e-07
ATP8B2	-1.512	4.46849	35.1676	3.02512e-09	2.79189e-08
RGS17	1.50832	0.618703	10.1107	0.00147414	0.00382291
SYT15	-1.5083	1.20368	48.4854	3.32753e-12	4.65651e-11
BCL2	-1.5083	3.62178	49.7094	1.78289e-12	2.59265e-11
CDH24	1.50797	4.13015	30.8107	2.84469e-08	2.18146e-07
USP12	-1.50758	3.47151	75.1654	4.32897e-18	1.22405e-16
IGSF11	1.50716	1.83919	8.53803	0.00347802	0.0081631
GEN1	1.50706	4.82782	58.7274	1.81102e-14	3.41854e-13
CNTD1	1.50656	1.56351	28.8515	7.81446e-08	5.57272e-07
GPR146	-1.50425	1.5032	87.6354	7.87028e-21	2.8918e-19
FANK1	1.50337	2.28285	25.3391	4.80865e-07	2.90847e-06
SUSD2	1.50304	4.28437	11.9035	0.000560273	0.00164199
SLC2A6	1.50298	4.63955	18.0363	2.16728e-05	9.08563e-05
IFI44	1.5021	6.02138	13.5247	0.000235448	0.000758622
EBF3	-1.50196	1.24814	32.492	1.19684e-08	9.88398e-08
MLLT11	1.50148	4.97221	16.2312	5.60643e-05	0.000212769
APBA2	1.5012	3.19842	11.0556	0.000884194	0.00244135
ZNF215	1.50107	1.74892	14.8066	0.000119115	0.000414401
PCDHB8	1.49836	1.86701	10.158	0.00143678	0.00374014
ADAMTSL1	-1.49805	1.86323	18.4489	1.74522e-05	7.49931e-05
C10orf35	1.49795	3.6826	35.3881	2.70134e-09	2.51162e-08
P2RY6	1.49726	3.2266	11.5831	0.000665542	0.00190778
PNMA1	-1.4968	5.18215	54.9755	1.22042e-13	2.06638e-12
RTKN	1.4956	5.14698	28.8806	7.69813e-08	5.50691e-07
RPRM	-1.49523	1.24088	10.4672	0.0012151	0.00322851
KBTBD11	-1.49514	1.98701	24.1773	8.78635e-07	5.04142e-06
NES	-1.49509	5.63137	33.4651	7.25561e-09	6.25905e-08
AKR1E2	1.49499	1.61312	9.98652	0.0015769	0.00405422
HBB	-1.49495	4.57781	15.8134	6.99039e-05	0.000258578
PPP1R3B	-1.49279	5.6226	57.3905	3.5733e-14	6.49527e-13
DCBLD1	1.49228	4.9461	30.4941	3.34876e-08	2.54528e-07
CCND2	-1.49013	5.92164	24.6866	6.74505e-07	3.9477e-06
PDE3A	-1.48987	0.560965	21.1709	4.20106e-06	2.07522e-05
NSUN5P2	1.48984	4.66596	33.0738	8.87284e-09	7.54521e-08
ZNF257	1.48982	1.83071	10.2255	0.00138511	0.00362625
E2F3	1.48947	6.04549	17.7477	2.52223e-05	0.000103774
CEP72	1.48933	2.65149	30.5471	3.25856e-08	2.47809e-07
AGRN	1.4892	9.24137	38.6356	5.10797e-10	5.32174e-09
OAZ3	1.48919	0.420637	23.2483	1.42379e-06	7.7982e-06
PKNOX2	-1.48906	1.34529	15.2498	9.41884e-05	0.000337067
OR51E1	1.48894	0.432018	20.4246	6.20278e-06	2.94943e-05
CCNF	1.48833	4.87951	50.5499	1.16171e-12	1.72773e-11
NAP1L5	-1.48685	2.81125	61.9151	3.58597e-15	7.42144e-14
CXorf57	1.48603	4.76465	10.7824	0.00102469	0.00277848
PJA2	-1.48572	6.62646	156.9	5.38242e-36	6.01343e-34
PRKAG2	-1.48532	4.72506	95.8773	1.22228e-22	5.24893e-21
CLIC4	-1.48429	7.69445	42.1343	8.52165e-11	9.79135e-10
WARS	1.48328	8.58974	12.3766	0.000434757	0.00131047
IFFO1	-1.48243	2.79104	45.355	1.64366e-11	2.09528e-10
ZNF107	1.48185	4.45991	33.5151	7.07126e-09	6.11538e-08
PPP1R12A	-1.48148	6.54213	174.688	7.00351e-40	1.10623e-37
CDC42EP3	-1.48113	5.44929	55.0529	1.1733e-13	1.99831e-12
SEMA4F	1.47963	3.91351	40.9881	1.53158e-10	1.69871e-09
XRCC3	1.4792	4.51663	57.0849	4.17404e-14	7.54732e-13
ZNF530	1.47893	2.49981	48.0367	4.18306e-12	5.76565e-11
ABCB9	1.47821	3.01893	48.3484	3.56836e-12	4.95544e-11
TSC22D3	-1.47707	6.58976	51.8322	6.04523e-13	9.27159e-12
HN1	1.47423	7.9509	52.5054	4.29069e-13	6.67754e-12
FAM46C	-1.47408	4.29754	37.0867	1.12994e-09	1.12437e-08
GPRIN2	1.47408	2.97579	9.49751	0.00205751	0.00511938
EIF4EBP1	1.47374	6.37923	28.6148	8.83057e-08	6.23585e-07
ERBB2	1.47351	9.27147	12.1546	0.000489671	0.0014584
MTCP1	1.47285	1.62136	32.5135	1.18365e-08	9.78099e-08
CYP27A1	-1.47196	4.1001	27.8678	1.29896e-07	8.84114e-07
ARID5B	-1.47166	6.38242	78.3481	8.63907e-19	2.59777e-17
KIF20B	1.47059	4.61144	45.9449	1.21628e-11	1.57384e-10
DPYSL2	-1.47038	5.70912	44.4703	2.58239e-11	3.21733e-10
HEY1	1.46997	4.23494	13.6818	0.000216542	0.000704645
MRAS	-1.4695	4.41891	46.6011	8.70134e-12	1.14754e-10
HSBP1L1	1.46912	3.3943	31.1994	2.32834e-08	1.81383e-07
GPR183	-1.46892	3.87325	23.714	1.11768e-06	6.27416e-06
RNASEH2A	1.46877	5.28016	55.8359	7.87796e-14	1.37384e-12
DISP2	1.4686	2.4106	10.2665	0.00135464	0.00355664
PER3	-1.46822	4.66878	43.1891	4.96958e-11	5.88723e-10
PITPNM2	-1.46782	3.88358	60.4643	7.49236e-15	1.48144e-13
DKK1	-1.46686	5.73096	10.2996	0.00133063	0.00350095
OSBPL5	-1.46628	4.67007	95.8407	1.24507e-22	5.33016e-21
LRRC6	1.46606	1.63772	15.3847	8.7694e-05	0.000316297
SGK1	-1.46553	6.99738	27.787	1.35435e-07	9.18631e-07
PIGL	1.46529	2.38046	31.3725	2.12977e-08	1.67433e-07
IL4I1	1.46349	3.48734	13.9644	0.000186309	0.000616929
ALPK3	-1.46261	3.21563	35.7253	2.2719e-09	2.14005e-08
ORAOV1	1.46202	5.18356	13.0952	0.000296049	0.000930536
NRP2	-1.46011	5.30702	26.8532	2.19506e-07	1.43028e-06
PTTG1	1.45977	5.7569	25.7621	3.86195e-07	2.37454e-06
YEATS4	1.45954	5.11876	21.0781	4.40944e-06	2.16874e-05
C1orf63	1.45934	5.38026	34.198	4.9781e-09	4.4249e-08
LDB2	-1.45775	3.47613	46.75	8.06449e-12	1.06868e-10
QRICH2	1.45708	1.60776	18.7706	1.47418e-05	6.43732e-05
MPP2	-1.45675	2.49553	29.6757	5.107e-08	3.78331e-07
YJEFN3	1.45675	2.66333	14.2465	0.00016036	0.000539849
EMR2	1.45623	3.60775	17.5291	2.8294e-05	0.000114966
ANO1	1.45581	6.37435	11.1339	0.000847645	0.00235653
STK40	-1.4558	5.6263	125.376	4.21085e-29	2.85052e-27
HSPG2	-1.45556	8.50383	53.9579	2.04834e-13	3.34105e-12
SDC2	-1.45548	5.9929	30.4418	3.44036e-08	2.61201e-07
MST1	1.45437	3.25531	17.9773	2.23549e-05	9.3261e-05
CUZD1	1.45396	0.591852	12.6007	0.000385606	0.00117573
PSAT1	1.45324	5.58062	23.8187	1.05852e-06	5.97131e-06
BCL2L2	-1.45278	5.6507	107.84	2.91353e-25	1.52235e-23
C12orf60	1.45214	0.478237	26.1523	3.15522e-07	1.97625e-06
ACPL2	1.45213	5.12975	28.3347	1.02048e-07	7.10769e-07
CHST11	1.45145	4.00702	13.0812	0.000298269	0.000936017
FASN	1.4509	9.02098	23.498	1.25041e-06	6.9371e-06
TBC1D7	1.45002	4.67611	56.076	6.97236e-14	1.21901e-12
CHRD	-1.4496	1.91419	24.9218	5.97047e-07	3.538e-06
GOLGA8A	1.44857	6.93814	15.1248	0.000100635	0.00035753
SORCS2	-1.44743	2.57424	12.3228	0.000447468	0.00134466
PLEKHO1	-1.44741	5.80527	43.9082	3.44136e-11	4.2149e-10
GEMIN6	1.44726	4.06024	57.5638	3.27189e-14	5.987e-13
ANGPTL2	-1.44694	5.8554	27.7249	1.3985e-07	9.45776e-07
CCDC138	1.44632	2.47829	34.0256	5.43919e-09	4.80677e-08
FIGNL1	1.44626	4.48403	50.3414	1.29196e-12	1.91523e-11
LILRB5	-1.4453	1.88773	15.0765	0.000103239	0.000364896
MAP6D1	1.44463	2.06261	29.9865	4.35054e-08	3.25805e-07
MICAL1	-1.44369	5.55706	67.0042	2.70928e-16	6.37517e-15
TSPAN7	-1.44317	4.70599	13.0595	0.000301753	0.000945869
MT1F	1.44253	2.77226	14.0224	0.000180643	0.000600338
TRIM59	1.44187	4.10966	49.8948	1.62211e-12	2.37391e-11
LHFP	-1.44143	4.92056	41.5353	1.15762e-10	1.30393e-09
CCDC14	1.44113	6.09245	37.0565	1.14756e-09	1.14026e-08
TMSB15B	1.441	2.41993	15.8874	6.72258e-05	0.000249883
PPIAL4G	1.44096	0.634295	32.2828	1.33288e-08	1.09417e-07
SLC35F2	1.44079	4.99089	29.7391	4.94269e-08	3.67944e-07
LINGO1	1.43945	2.33586	15.764	7.17554e-05	0.000264502
KIAA0907	1.43834	6.12601	43.6474	3.93195e-11	4.7606e-10
RCSD1	-1.43821	3.63905	26.5701	2.54143e-07	1.62666e-06
CKS1B	1.43702	6.20916	37.6402	8.50733e-10	8.60882e-09
RASL11B	1.43658	3.09638	10.374	0.00127801	0.00337935
CMTM1	1.43636	2.30822	33.8182	6.05103e-09	5.30653e-08
MEF2D	-1.43602	5.70443	179.495	6.24671e-41	1.10054e-38
RAB17	1.43522	3.24903	15.786	7.09251e-05	0.000262074
CCDC134	1.43346	1.69767	35.8396	2.14251e-09	2.0305e-08
GATC	1.43295	1.27854	43.3207	4.64641e-11	5.53781e-10
CILP2	1.43264	3.45436	10.1548	0.00143923	0.0037458
UCK2	1.43154	5.07789	46.958	7.25243e-12	9.69483e-11
PPP1R15A	-1.43143	7.17051	63.2139	1.85434e-15	3.97218e-14
C11orf45	1.43105	1.78656	21.2745	3.97998e-06	1.97447e-05
ITPR3	1.4296	6.69781	28.6014	8.89159e-08	6.26285e-07
SRPK3	-1.42945	1.23688	22.8649	1.73794e-06	9.33766e-06
TFAP2A	1.42904	5.57547	14.2274	0.000161992	0.000544543
DACH1	-1.42886	1.45407	15.2844	9.24783e-05	0.000331638
H2AFX	1.42862	6.65807	52.3178	4.72084e-13	7.3056e-12
ZNF300	1.42841	3.64312	11.1162	0.000855748	0.00237473
CSTA	-1.42758	6.75549	15.6908	7.45846e-05	0.000273756
PCNA	1.42752	7.7818	48.287	3.68181e-12	5.10549e-11
ZNF485	1.42721	2.09151	38.4876	5.51032e-10	5.71925e-09
SDC3	-1.42703	6.34313	55.5271	9.21808e-14	1.59339e-12
KANK1	-1.42648	6.33736	46.8885	7.51428e-12	1.00331e-10
POU6F1	-1.4261	2.37978	66.9618	2.76822e-16	6.5027e-15
MARVELD3	1.42608	4.21479	21.1089	4.33903e-06	2.13717e-05
PRRT2	-1.42592	1.47208	26.7379	2.33011e-07	1.50401e-06
CMTM8	1.42564	2.80954	23.0714	1.56095e-06	8.49863e-06
LPAR1	-1.42533	4.00468	41.1233	1.42926e-10	1.59422e-09
DHCR7	1.42527	6.26227	33.669	6.53332e-09	5.68953e-08
PPM1E	1.42458	0.343768	8.60506	0.00335231	0.00790043
MFSD3	1.42324	4.49772	41.4227	1.22626e-10	1.37449e-09
SRD5A1	1.42241	4.75106	24.4313	7.7008e-07	4.45014e-06
ANKRD44	-1.42058	1.07186	31.274	2.24065e-08	1.75348e-07
DLC1	-1.42057	4.88087	40.0019	2.53714e-10	2.73026e-09
CCR6	-1.42023	1.24455	27.8686	1.29842e-07	8.84114e-07
KCNMB3	1.42003	2.22872	42.4933	7.09245e-11	8.24573e-10
TMEM26	1.4199	0.651745	17.0752	3.5928e-05	0.000142532
RRAS	-1.41985	5.70882	51.3758	7.6272e-13	1.15944e-11
TSHZ2	-1.41976	1.68619	23.359	1.34412e-06	7.41209e-06
GPC6	-1.41733	4.03632	15.8338	6.91554e-05	0.000255947
IL34	-1.41694	2.25346	25.5971	4.2067e-07	2.56813e-06
KATNAL1	-1.41562	3.70546	32.5269	1.17555e-08	9.73156e-08
PLB1	1.41562	3.28079	12.8546	0.000336657	0.00104244
PANX2	1.41495	3.90386	9.85804	0.00169091	0.00431184
F13A1	-1.41472	5.37568	13.8404	0.000199012	0.000655046
XKR9	1.41388	1.76559	9.97278	0.00158871	0.00408
CPEB4	-1.41354	5.11184	89.2873	3.41449e-21	1.27505e-19
RAB42	1.41336	0.341555	15.1596	9.87933e-05	0.000351714
ARNTL2	1.41269	4.08162	15.9843	6.38709e-05	0.000238899
ZNF675	1.4126	3.73898	29.95	4.43342e-08	3.31469e-07
SLC16A4	-1.41224	2.15125	18.2235	1.96443e-05	8.33958e-05
IL6R	-1.41214	2.51435	23.4254	1.29854e-06	7.18377e-06
IGFBP5	-1.41208	8.40319	15.8833	6.7369e-05	0.00025028
MSX1	-1.41148	2.56398	19.345	1.09105e-05	4.94909e-05
ZNF69	1.41046	2.99979	15.5594	7.99546e-05	0.00029121
CDC42EP2	-1.4081	4.15855	45.8376	1.28473e-11	1.65462e-10
PRDM1	-1.408	5.00989	35.9518	2.02255e-09	1.92345e-08
CLU	-1.40548	8.99291	15.3518	8.92362e-05	0.000321101
SAMD13	1.40529	2.23467	10.6342	0.00111015	0.00298662
RHBDL1	1.40437	1.14071	14.7806	0.000120769	0.000419942
PDIA4	1.40426	8.47949	57.5387	3.31386e-14	6.05574e-13
GAS1	-1.40373	3.7676	12.628	0.000380019	0.0011613
OAS3	1.4036	7.29954	20.4697	6.05815e-06	2.88365e-05
HLA-G	1.40313	2.93758	10.4292	0.00124035	0.00328482
MYCT1	-1.40281	2.95404	43.6163	3.99494e-11	4.82221e-10
SIK1	-1.40267	7.54511	41.7518	1.03627e-10	1.17495e-09
AMACR	1.40129	5.7809	12.7971	0.00034715	0.00107275
C19orf48	1.40082	6.36137	50.6637	1.09631e-12	1.63238e-11
SERINC2	1.40018	8.96133	18.6046	1.60829e-05	6.97855e-05
IFIT1	1.39971	5.54278	8.52135	0.00351003	0.00823121
CD302	-1.3963	4.62849	72.4293	1.73121e-17	4.59272e-16
REV3L	-1.3963	4.57051	92.905	5.48657e-22	2.23066e-20
CTSF	-1.39588	5.36031	45.6491	1.41452e-11	1.81497e-10
ABLIM1	-1.3954	7.04975	49.0057	2.55215e-12	3.6306e-11
TMEM97	1.39267	7.87432	9.7254	0.00181738	0.00459175
ZNF516	-1.39258	3.40561	37.2259	1.05207e-09	1.05146e-08
CDKN1A	-1.39165	7.941	44.0414	3.21506e-11	3.95891e-10
HABP4	-1.39106	3.85656	67.167	2.49452e-16	5.88998e-15
MYO19	1.39002	5.82392	53.8229	2.19402e-13	3.56807e-12
OSR1	-1.38939	4.58489	15.0157	0.000106618	0.000375292
KIAA1841	1.3881	4.3112	47.5009	5.49777e-12	7.48765e-11
AQP3	-1.38775	9.28143	11.6031	0.00065843	0.00189213
ZNF702P	1.38743	3.42482	15.9329	6.56289e-05	0.000244595
TCEAL3	-1.38676	4.58489	66.5132	3.4755e-16	8.08127e-15
WDR76	1.38668	4.07604	27.593	1.4972e-07	1.00757e-06
AMIGO2	1.38545	7.28765	14.9967	0.000107699	0.000378905
[truncated: 938 more rows]

## Sheet: BRCA
GeneSymbol	logFC	logCPM	LR	PValue	FDR
GAGE12D	10.5679	1.79008	51.2291	8.21925e-13	1.73581e-12
CGA	9.84597	4.71553	97.4645	5.48309e-23	1.76585e-22
CST4	9.70944	2.77067	277.334	2.86128e-62	3.20193e-61
IBSP	9.66861	2.45316	452.753	1.81564e-100	3.98571e-99
MUC2	9.63875	5.56137	90.216	2.13528e-21	6.4832e-21
GAGE2D	9.31417	0.557857	46.2062	1.06442e-11	2.12977e-11
UCN3	9.10161	0.98082	35.3289	2.78472e-09	4.97888e-09
ACTL8	8.95037	2.29918	156.354	7.083e-36	3.7179e-35
CST5	8.84022	3.65502	81.4056	1.8384e-19	5.1716e-19
SPDYC	8.7352	2.03559	95.4085	1.5489e-22	4.8931e-22
MAGEA1	8.71694	1.21266	77.5308	1.30671e-18	3.53341e-18
KLHL1	8.70785	1.46849	30.9471	2.65156e-08	4.52418e-08
MAGEA12	8.6223	0.993053	49.0315	2.51884e-12	5.19494e-12
MAGEA2	8.5009	1.11906	30.4068	3.50297e-08	5.94515e-08
MAGEA3	8.22618	2.28788	42.6464	6.55854e-11	1.26744e-10
C4orf40	8.10062	1.62658	27.5402	1.53861e-07	2.52371e-07
CHRNA9	7.87664	2.4916	85.9736	1.82356e-20	5.36489e-20
MAGEA6	7.86814	2.7836	42.4467	7.26331e-11	1.40166e-10
EPYC	7.7828	2.13824	335.914	4.95203e-75	7.19353e-74
CASP14	7.74588	2.87113	71.1911	3.24246e-17	8.29447e-17
RTBDN	7.71351	1.16223	171.055	4.35358e-39	2.53182e-38
CST1	7.69556	4.45209	318.248	3.48699e-71	4.72566e-70
TRPA1	7.57443	4.08295	194.467	3.3684e-44	2.28812e-43
COL10A1	7.57144	7.24992	837.187	4.43783e-184	3.85979e-182
MAGEC2	7.40035	0.465331	45.6847	1.38907e-11	2.76166e-11
MMP1	7.38471	5.1747	324.871	1.25858e-72	1.76125e-71
PCSK1	7.28357	5.94093	161.418	5.54306e-37	3.03477e-36
KRT20	7.2519	1.25274	23.8118	1.06232e-06	1.67106e-06
ABCC13	7.09032	1.80546	107.417	3.60632e-25	1.273e-24
CPLX2	7.0315	3.2464	34.7176	3.81176e-09	6.77636e-09
COL11A1	6.98361	7.75183	556.069	6.02362e-123	1.96153e-121
MMP13	6.95438	5.16295	390.534	6.33372e-87	1.11444e-85
C20orf85	6.95312	0.418324	40.9502	1.56156e-10	2.96354e-10
OLFM3	6.91301	0.423302	29.7302	4.9654e-08	8.36105e-08
CBLN2	6.87024	4.04515	149.132	2.68342e-34	1.33849e-33
CA9	6.69895	3.01881	124.166	7.74876e-29	3.15506e-28
LIN28A	6.66737	0.750843	39.5053	3.27174e-10	6.12621e-10
MAEL	6.63007	1.10122	111.461	4.69021e-26	1.71326e-25
S100G	6.57749	1.1494	20.8574	4.94772e-06	7.52036e-06
SLC30A8	6.53553	6.09753	116.305	4.07506e-27	1.55554e-26
LRTM2	6.50631	1.13768	163.408	2.03709e-37	1.13335e-36
TLX1	6.40493	1.12064	125.07	4.91265e-29	2.01788e-28
MAGEA4	6.40359	2.18458	27.1453	1.88728e-07	3.08603e-07
GNG13	6.3612	0.620592	178.272	1.15529e-40	7.05912e-40
GRM4	6.35433	3.22398	317.668	4.66608e-71	6.31115e-70
HOXB13	6.27335	2.41794	97.7762	4.68443e-23	1.51325e-22
HAPLN1	6.24343	2.84415	242.378	1.19208e-54	1.09869e-53
CSMD3	6.17039	0.951532	35.3773	2.71631e-09	4.85972e-09
CARTPT	6.15664	6.59613	18.6777	1.54779e-05	2.28859e-05
PLAC1	6.08725	0.737214	383.902	1.76015e-85	3.03108e-84
MYLPF	-6.08646	0.54425	593.287	4.82964e-131	1.95203e-129
MMP11	6.02674	9.26054	745.782	3.31544e-164	2.32453e-162
CST2	6.00301	1.71846	246.801	1.29371e-55	1.21852e-54
NELL1	5.96977	1.22968	46.335	9.96653e-12	1.99746e-11
CYP2A7	5.95141	4.63851	47.6264	5.15685e-12	1.04861e-11
CCL11	5.94677	0.609411	517.96	1.17608e-114	3.33918e-113
GLYAT	-5.94255	1.31897	777.222	4.83678e-171	3.61234e-169
CDC20B	5.93363	2.87293	74.2989	6.71397e-18	1.76109e-17
CAMP	5.93216	0.834077	218.399	2.0208e-49	1.59964e-48
CAPSL	5.91444	0.540233	176.011	3.60074e-40	2.16265e-39
TRH	5.90116	4.71092	102.417	4.49849e-24	1.51739e-23
HORMAD1	5.89746	1.75419	60.5239	7.26918e-15	1.67916e-14
PPAPDC1A	5.88534	2.82803	611.527	5.20806e-135	2.26485e-133
LEP	-5.86697	5.15542	937.874	5.73707e-206	6.35797e-204
GATA4	5.86648	0.688085	61.1862	5.19252e-15	1.20655e-14
NMU	5.81377	0.987404	120.683	4.4843e-28	1.77537e-27
ASCL1	5.76335	2.58772	55.9489	7.43806e-14	1.64384e-13
CLEC3A	5.74439	7.62148	59.3833	1.29767e-14	2.95585e-14
MYH2	-5.73372	3.19375	171.239	3.96824e-39	2.3136e-38
CLDN6	5.68205	1.04251	66.3798	3.71897e-16	9.08069e-16
CA4	-5.66859	1.33854	492.196	4.74336e-109	1.2071e-107
KCNJ3	5.65113	4.69494	102.848	3.61836e-24	1.22593e-23
ORM1	5.6503	3.41509	97.6548	4.98058e-23	1.6074e-22
CD177	5.6446	3.42369	128.201	1.01456e-29	4.2846e-29
C14orf180	-5.63285	2.52519	743.949	8.30244e-164	5.76223e-162
PVALB	5.61042	3.77854	112.015	3.54651e-26	1.30206e-25
TGM4	5.58737	0.419204	54.3996	1.63597e-13	3.55889e-13
PLIN4	-5.55453	8.9093	1474.61	1.28457e-322	4.52614e-320
SYT5	5.52996	0.822915	151.101	9.96102e-35	5.03436e-34
AQP7P1	-5.52264	1.00885	996.593	9.88221e-219	1.25742e-216
APOB	-5.50796	0.817062	934.273	3.47861e-205	3.79389e-203
DQX1	5.50131	0.98896	239.213	5.83804e-54	5.28849e-53
VGF	5.49919	1.122	223.92	1.26272e-50	1.03782e-49
MYT1	5.49707	1.84742	176.62	2.65104e-40	1.60135e-39
KRT75	5.46692	0.778291	85.1678	2.74085e-20	7.98998e-20
KRT1	5.46455	3.74693	66.7167	3.13465e-16	7.67165e-16
CKM	-5.44075	2.54143	411.634	1.61602e-91	3.03793e-90
SYT13	5.44016	6.29529	200.296	1.79979e-45	1.27357e-44
GPR26	5.37901	2.91606	83.9673	5.03033e-20	1.44859e-19
MYL2	-5.37784	1.67194	87.3399	9.13867e-21	2.71767e-20
HEPACAM	-5.35719	0.639589	763.452	4.77062e-168	3.48712e-166
WT1	5.32263	2.36902	182.81	1.18002e-41	7.45553e-41
MRAP	-5.32219	1.45176	436.185	7.3241e-97	1.53193e-95
HBA1	-5.31686	3.80755	635.855	2.66294e-140	1.284e-138
PYGM	-5.29969	2.01735	2228.37	0	0
SLC1A6	5.29616	0.462659	48.6299	3.09117e-12	6.34582e-12
INSM1	5.27652	3.51803	114.94	8.11208e-27	3.06001e-26
KCNIP2	-5.2485	4.07122	2115.96	0	0
DPYSL5	5.22354	1.11999	46.6317	8.56643e-12	1.72357e-11
TBX10	5.22073	0.42839	31.6586	1.83798e-08	3.16035e-08
AQP7	-5.20874	3.56476	1046.19	1.64053e-229	2.39831e-227
CIDEC	-5.18951	5.14391	843.347	2.03228e-185	1.80178e-183
HIST1H3H	5.1809	1.24921	337.905	1.82446e-75	2.6672e-74
ADH1A	-5.17089	0.801857	658.136	3.79964e-145	2.00056e-143
PRAME	5.16002	4.87492	106.877	4.73788e-25	1.66431e-24
CD300LG	-5.15947	3.46695	1066.75	5.57448e-234	9.0123e-232
AQPEP	-5.15944	1.04295	1673.82	0	0
SERPINB4	5.14291	1.31146	28.035	1.1914e-07	1.96404e-07
PLIN1	-5.13955	7.03459	1157.3	1.16462e-253	2.31946e-251
SLC7A10	-5.1172	1.83045	957.646	2.88835e-210	3.45146e-208
SCARA5	-5.11182	3.61721	1090.33	4.17355e-239	7.0806e-237
PCK1	-5.10797	3.26206	729.73	1.02535e-160	6.67792e-159
NRAP	-5.07807	1.30673	190.271	2.77413e-43	1.83544e-42
TRDN	-5.07353	0.909728	487.368	5.32853e-108	1.34111e-106
HSPB7	-5.06838	4.13384	2236.1	0	0
TUSC5	-5.05954	5.3545	756.533	1.52356e-166	1.09046e-164
CIDEA	-5.0551	3.5829	595.876	1.3206e-131	5.41723e-130
GPD1	-5.05487	6.33809	1093.46	8.6954e-240	1.49365e-237
MYOT	-5.04322	0.487411	553.722	1.95144e-122	6.26558e-121
MYL1	-5.00801	1.22197	64.1491	1.15349e-15	2.76155e-15
COL9A1	5.00277	1.55216	47.4247	5.71572e-12	1.15969e-11
MYH7	-4.97081	3.06956	62.9714	2.09728e-15	4.95628e-15
S100P	4.96944	5.80806	240.785	2.65139e-54	2.41614e-53
ACVR1C	-4.95654	3.22244	1983.01	0	0
FIGF	-4.94286	2.03626	1252.31	2.61708e-274	6.20068e-272
MSMB	4.93741	4.61771	104.354	1.69246e-24	5.7985e-24
NEK2	4.93736	4.72689	884.889	1.89194e-194	1.78076e-192
NPW	4.89509	0.863651	153.436	3.07605e-35	1.58082e-34
ALDH1L1	-4.89492	3.05657	1030.8	3.62461e-226	5.0826e-224
SFTPB	-4.89427	1.31175	314.162	2.70701e-70	3.60812e-69
KIF1A	4.88616	4.26495	114.09	1.24507e-26	4.65572e-26
KIAA0408	-4.88284	1.22595	423.988	3.30636e-94	6.58493e-93
TMEM145	4.86914	1.85973	230.654	4.29234e-52	3.68428e-51
CHGA	4.8676	5.66175	39.7043	2.95471e-10	5.54618e-10
RBP4	-4.83919	4.93213	1080.3	6.33379e-237	1.04866e-234
ADIPOQ	-4.8343	7.47765	641.294	1.74763e-141	8.63884e-140
ORM2	4.83366	2.39553	64.4968	9.66898e-16	2.32333e-15
TDO2	4.83246	2.45874	319.863	1.55166e-71	2.12803e-70
LYVE1	-4.81959	3.60777	2308.16	0	0
CHGB	4.81362	6.20607	55.8151	7.96168e-14	1.75673e-13
HBB	-4.79703	5.05891	1514.44	0	0
HBA2	-4.78846	5.31463	1747.16	0	0
SBSN	4.78481	2.41271	71.2495	3.14797e-17	8.05575e-17
GABBR2	4.77842	1.31136	67.0971	2.58457e-16	6.35255e-16
NCAN	4.77013	2.57067	36.4322	1.5807e-09	2.85965e-09
PYDC1	4.77004	2.56668	101.897	5.84993e-24	1.96408e-23
SLC5A8	4.76138	3.21248	60.6936	6.66881e-15	1.54333e-14
SYT4	4.74403	1.08255	21.1997	4.13834e-06	6.31949e-06
HSPB6	-4.73672	6.47284	1869.96	0	0
TMEM132C	-4.72917	2.77247	931.45	1.42957e-204	1.54686e-202
TNNC2	-4.72129	1.10548	760.761	1.83439e-167	1.32675e-165
GJB2	4.71815	5.58671	460.93	3.01591e-102	6.93054e-101
ATP2A1	-4.71323	1.52609	1029.41	7.26763e-226	1.00881e-223
INA	4.71255	0.644662	78.8611	6.66348e-19	1.82847e-18
ADH1B	-4.69941	7.58832	643.636	5.41093e-142	2.70389e-140
SLN	-4.69656	0.488557	565.214	6.1723e-125	2.10994e-123
SLC2A4	-4.68663	2.30078	2019.32	0	0
SLC19A3	-4.6846	4.10849	1038.85	6.44735e-228	9.32626e-226
NXPH1	4.67822	2.96986	58.3081	2.24119e-14	5.06221e-14
NUF2	4.66882	4.1669	663.607	2.45443e-146	1.32791e-144
HTR1D	4.65655	0.481775	315.999	1.07777e-70	1.44354e-69
FOXJ1	4.64185	3.28535	154.178	2.11752e-35	1.09766e-34
TYRP1	4.63106	1.13152	116.89	3.0342e-27	1.16567e-26
ACAN	4.63071	4.03298	195.309	2.20582e-44	1.50808e-43
AIM1L	4.61412	1.21851	365.852	1.49741e-81	2.42087e-80
IRS4	4.59921	1.84606	30.419	3.48095e-08	5.9085e-08
SEZ6L	4.5986	2.29484	104.841	1.32319e-24	4.56063e-24
CDC25C	4.58867	2.67242	693.046	9.7246e-153	5.91307e-151
NEIL3	4.5815	1.81185	589.314	3.53306e-130	1.39515e-128
KREMEN2	4.58119	2.30758	301.043	1.95235e-67	2.44346e-66
UNC13A	4.58068	2.13541	192.371	9.65702e-44	6.4735e-43
SERPINB7	4.57317	1.24347	113.94	1.34309e-26	5.01677e-26
DCD	4.57173	5.48326	21.28	3.96844e-06	6.06611e-06
SERPINB3	4.56421	1.31075	17.3935	3.03856e-05	4.42657e-05
KIF4A	4.55639	4.91482	743.441	1.07032e-163	7.39115e-162
SMYD1	-4.5509	1.81282	480.355	1.7884e-106	4.42813e-105
KISS1R	4.54817	0.723381	152.79	4.25743e-35	2.18142e-34
MYO3B	4.53908	2.21696	130.485	3.20978e-30	1.38012e-29
SLC6A4	4.53693	3.7172	111.753	4.0463e-26	1.48041e-25
BMPR1B	4.53541	7.71097	161.746	4.70189e-37	2.58144e-36
GAD1	4.53523	1.432	126.315	2.62367e-29	1.08959e-28
UGT2B4	4.5318	3.19926	44.6224	2.38938e-11	4.69741e-11
MYBPC2	-4.52931	0.628847	302.441	9.68345e-68	1.21636e-66
DEFB132	-4.52793	0.950722	640.055	3.25122e-141	1.60137e-139
KIAA1199	4.52565	4.38612	383.835	1.82024e-85	3.13062e-84
CXADRP3	4.51952	1.71882	101.623	6.71748e-24	2.24931e-23
KLB	-4.51777	2.68123	2021.56	0	0
A2ML1	4.51611	3.77122	81.8233	1.48816e-19	4.20701e-19
MS4A15	4.51488	1.88002	124.468	6.65513e-29	2.72025e-28
LGALS12	-4.50813	2.94843	782.689	3.13171e-172	2.37767e-170
IGFL2	4.49203	0.557615	210.931	8.60536e-48	6.49395e-47
CEACAM5	4.48279	6.15421	111.175	5.4161e-26	1.97579e-25
SEZ6	4.47695	1.58474	41.1527	1.40791e-10	2.68083e-10
HCN2	4.47617	1.39209	259.898	1.80649e-58	1.83887e-57
FXYD1	-4.46824	2.82988	1242.92	2.87605e-272	6.69875e-270
LIPE	-4.45217	6.03375	1658	0	0
RDH5	-4.44005	2.84655	1926.09	0	0
CADPS	4.43659	0.718813	171.087	4.28225e-39	2.49245e-38
UBE2C	4.43337	5.15404	580.567	2.82334e-128	1.03739e-126
CXCL11	4.42522	4.08588	312.991	4.87141e-70	6.45544e-69
FABP4	-4.42449	7.72851	734.5	9.41101e-162	6.24764e-160
CTAG1B	4.41717	1.28787	25.6658	4.05956e-07	6.53543e-07
CEACAM6	4.4137	7.84319	145.038	2.10674e-33	1.01582e-32
TIMP4	-4.40162	3.66363	969.838	6.46549e-213	7.86272e-211
CNTNAP2	4.38618	5.32532	193.551	5.33577e-44	3.60138e-43
MELK	4.37489	4.3786	579.228	5.52204e-128	1.99694e-126
ARMC3	4.35813	1.11103	195.303	2.21285e-44	1.51214e-43
IL20	4.35541	2.31521	123.24	1.23532e-28	4.99139e-28
PCOLCE2	-4.34629	4.11845	884.282	2.56326e-194	2.39621e-192
KIF14	4.34454	3.71495	560.278	7.31374e-124	2.41987e-122
ANGPTL7	-4.33793	0.451483	320.631	1.05562e-71	1.45064e-70
COMP	4.32734	7.50146	364.369	3.14893e-81	5.04342e-80
TNNC1	-4.32245	1.13916	636.912	1.56907e-140	7.61913e-139
EXO1	4.31668	3.82635	590.176	2.29385e-130	9.19012e-129
CXorf49B	4.30834	0.795349	26.6162	2.48156e-07	4.03521e-07
FHL1	-4.28984	7.03468	1966.54	0	0
TNXB	-4.27688	6.97875	1649.7	0	0
MAGEA9B	4.26852	0.518117	18.7608	1.48184e-05	2.19292e-05
PKMYT1	4.26453	4.77019	723.773	2.02397e-159	1.27584e-157
NBPF6	4.26095	1.16076	77.2274	1.52361e-18	4.10459e-18
SPC24	4.25958	0.688012	476.533	1.21371e-105	2.96248e-104
LPL	-4.25656	7.00809	1387.24	1.24789e-303	4.08299e-301
XIRP2	-4.25134	1.61435	106.403	6.01538e-25	2.10232e-24
FAM196A	4.25012	3.80286	145.384	1.77009e-33	8.56497e-33
EMX1	4.24922	1.1296	122.61	1.69779e-28	6.83193e-28
ATP1A3	4.24301	2.19126	190.806	2.12053e-43	1.40707e-42
SGOL1	4.24152	2.34413	578.257	8.97797e-128	3.22972e-126
TROAP	4.23605	3.7163	616.483	4.35133e-136	1.95412e-134
ATP1A2	-4.21588	3.6681	723.293	2.57391e-159	1.60776e-157
KRTDAP	4.19669	0.955162	12.9315	0.000323101	0.000441488
ACTA1	-4.18421	4.20995	431.068	9.51543e-96	1.95457e-94
GRIA2	4.17291	4.34528	64.017	1.23351e-15	2.94696e-15
PBK	4.16225	3.95472	605.995	8.31662e-134	3.52737e-132
TFR2	4.16201	1.79358	331.811	3.87478e-74	5.55816e-73
SKA1	4.15133	3.17054	570.43	4.52625e-126	1.57468e-124
SMC1B	4.14104	0.888364	161.37	5.67847e-37	3.1052e-36
IQGAP3	4.13317	5.19643	618.628	1.48626e-136	6.74065e-135
DIO1	4.13063	3.78768	133.545	6.87208e-31	3.02292e-30
MYOM1	-4.12835	2.6776	2108.02	0	0
ZPLD1	4.12757	1.40896	124.754	5.76022e-29	2.36008e-28
HJURP	4.12099	4.09008	638.382	7.51458e-141	3.67492e-139
GATA5	4.11943	0.753546	54.6508	1.43967e-13	3.1393e-13
CHRDL1	-4.10969	5.56771	956.133	6.16052e-210	7.23572e-208
AURKB	4.10541	3.60883	472.989	7.16776e-105	1.72503e-103
BRSK2	4.10468	1.47093	140.301	2.28727e-32	1.06332e-31
SMR3B	4.10441	4.92455	17.5268	2.83284e-05	4.13039e-05
HHIPL2	4.10397	1.62965	146.809	8.63756e-34	4.22561e-33
ZNF695	4.10281	1.86547	375.374	1.2648e-83	2.11963e-82
OXTR	-4.09475	5.28428	1100.13	3.09779e-241	5.38858e-239
XAGE1D	4.09253	2.03715	24.6588	6.84306e-07	1.08789e-06
ITPKA	4.087	0.818747	263.106	3.61059e-59	3.7362e-58
EPHA8	4.07787	0.761978	102.101	5.27575e-24	1.77477e-23
S100A7A	4.07712	3.40213	25.2965	4.91605e-07	7.87646e-07
CRISP3	4.07703	6.12192	61.3647	4.7424e-15	1.10458e-14
ABCD2	-4.0759	1.60039	1391.44	1.52225e-304	5.10214e-302
CD1A	4.07216	0.992316	122.459	1.83134e-28	7.3564e-28
PRRT4	-4.06653	1.43465	952.291	4.21406e-209	4.8258e-207
KIF18B	4.0602	3.48545	524.802	3.81738e-116	1.11141e-114
CNIH2	4.05996	2.76367	413.581	6.09005e-92	1.15275e-90
CLEC3B	-4.05872	5.1804	2435.5	0	0
ONECUT2	4.04445	2.01288	135.63	2.40429e-31	1.07516e-30
CLEC5A	4.04234	2.80592	477.267	8.40444e-106	2.06239e-104
CXCL10	4.03924	5.94796	275.745	6.35262e-62	7.03446e-61
CENPA	4.03568	3.08255	480.753	1.4652e-106	3.63444e-105
WISP1	4.03475	3.9948	599.03	2.72172e-132	1.12997e-130
VSTM2A	4.02934	4.16596	43.759	3.71408e-11	7.24984e-11
RUNDC3A	4.02928	2.28129	128.883	7.19239e-30	3.05905e-29
DLGAP5	4.02285	4.28805	589.064	4.0031e-130	1.56725e-128
KIAA0101	4.02026	4.21261	727.388	3.31296e-160	2.14749e-158
BIRC5	4.01689	4.57132	427.014	7.25851e-95	1.46042e-93
ASPM	4.01556	5.13838	571.628	2.48409e-126	8.73052e-125
G0S2	-4.0131	4.89198	1114.09	2.86128e-244	5.38627e-242
NDC80	4.00652	4.03032	569.219	8.30254e-126	2.88115e-124
HOXC11	4.00562	2.77363	207.675	4.41622e-47	3.26805e-46
NKAIN1	3.99118	5.73265	191.732	1.33142e-43	8.87744e-43
PRSS33	3.98743	1.21871	25.4468	4.54757e-07	7.30054e-07
GDF9	3.98232	3.40523	135.2	2.98487e-31	1.33046e-30
SPC25	3.98169	2.89573	779.127	1.8634e-171	1.39928e-169
CKAP2L	3.98133	3.21229	613.603	1.84103e-135	8.18753e-134
GPAM	-3.97839	6.17163	2848.03	0	0
ACSM5	-3.97791	1.53765	1582.77	0	0
BUB1	3.97688	4.72039	626.19	3.36856e-138	1.56388e-136
HAGHL	3.97578	3.63546	605.369	1.13779e-133	4.81091e-132
HIST1H3D	3.96714	1.69259	269.951	1.16325e-60	1.24983e-59
CA3	-3.95616	3.09067	536.219	1.25285e-118	3.79221e-117
CEP55	3.95504	4.55018	611.288	5.87013e-135	2.54471e-133
GCNT3	3.94767	0.560624	90.3521	1.99335e-21	6.06435e-21
BTNL9	-3.94564	3.91036	1533.12	0	0
CXCR2P1	3.93637	1.56067	162.685	2.93075e-37	1.6181e-36
GYG2	-3.93366	5.24483	1836.72	0	0
KIF2C	3.93163	4.80407	553.3	2.41057e-122	7.72171e-121
FAM83D	3.92954	4.42006	496.354	5.90467e-110	1.53678e-108
FAM196B	-3.92376	0.982363	645.597	2.02611e-142	1.02363e-140
CCDC78	3.9222	3.02478	354.77	3.87712e-79	6.02026e-78
JAKMIP1	3.92065	0.746716	250.132	2.43e-56	2.34832e-55
FAM72A	3.92026	1.23473	417.144	1.02109e-92	1.96799e-91
GPIHBP1	-3.91915	3.43421	1482.2	4.94066e-324	1.83298e-321
DEPDC1B	3.91524	2.7261	578.329	8.65905e-128	3.12317e-126
TNNT3	-3.91388	1.72468	372.711	4.80792e-83	7.9699e-82
MYBL2	3.89675	5.97684	374.097	2.39975e-83	4.01184e-82
FBN2	3.89243	3.74353	257.024	7.64421e-58	7.6509e-57
PCDH10	3.89034	3.13897	75.3603	3.9219e-18	1.03803e-17
MCM10	3.88749	3.78139	430.491	1.27093e-95	2.60286e-94
TCAM1P	3.87511	0.493115	87.3175	9.24264e-21	2.7474e-20
KIF20A	3.87285	5.01332	576.658	2.00035e-127	7.13996e-126
PI16	-3.86461	4.63005	514.944	5.32873e-114	1.48836e-112
PPP2R2C	3.85981	4.48493	174.982	6.04229e-40	3.61485e-39
DEPDC1	3.85782	3.97607	492.917	3.30483e-109	8.45718e-108
SOX2	3.85726	1.21216	71.5083	2.76088e-17	7.08232e-17
CYP2A6	3.85639	6.06768	41.1269	1.42659e-10	2.71601e-10
TRPM8	3.85187	0.669107	79.7916	4.16065e-19	1.1532e-18
LRRC15	3.84839	7.20288	372.007	6.84079e-83	1.12717e-81
MND1	3.84095	2.00107	407.094	1.57258e-90	2.92033e-89
HIF3A	-3.84091	1.27128	595.256	1.80195e-131	7.34788e-130
KLK12	3.83854	1.44471	30.8505	2.78687e-08	4.74975e-08
PPP1R1A	-3.83694	4.62665	705.615	1.79744e-155	1.10764e-153
SKA3	3.83447	3.42177	584.251	4.46134e-129	1.68428e-127
CDC45	3.83025	3.35137	465.175	3.59543e-103	8.36013e-102
UBE2T	3.82887	4.58492	675.989	4.97901e-149	2.8157e-147
CCNB2	3.82255	4.69389	584.706	3.55236e-129	1.34852e-127
AOC3	-3.82233	6.58203	1767.22	0	0
CCL20	3.82099	0.63293	144.365	2.95662e-33	1.41864e-32
NBPF4	3.81276	2.67147	111.823	3.90755e-26	1.43194e-25
HSD17B6	3.81154	2.46043	795.201	5.96315e-175	4.60369e-173
ANLN	3.81012	5.47483	556.896	3.9795e-123	1.29896e-121
FOXM1	3.8059	5.82334	463.428	8.62674e-103	2.00251e-101
MYH1	-3.80023	1.27702	133.24	8.01195e-31	3.51758e-30
S100A8	3.79991	6.16397	97.1338	6.47966e-23	2.08143e-22
CKMT2	-3.79577	1.04067	942.33	6.166e-207	7.00274e-205
MLXIPL	-3.79149	2.65469	923.258	8.62564e-203	9.04837e-201
TPX2	3.79023	6.42052	614	1.50894e-135	6.75435e-134
PTTG1	3.79004	4.64714	558.976	1.40414e-123	4.62727e-122
CLSPN	3.78567	2.87953	443.936	1.50636e-98	3.23443e-97
PLK1	3.78561	4.87692	560.275	7.32548e-124	2.41987e-122
CCDC19	3.78303	2.57346	381.36	6.29326e-85	1.07699e-83
CAPN9	3.77758	2.917	180.507	3.75618e-41	2.32931e-40
CLDN19	-3.77467	0.799458	379.628	1.49977e-84	2.55072e-83
HMMR	3.76342	4.06683	647.225	8.96437e-143	4.59658e-141
RDH16	3.76257	1.70392	231.593	2.67859e-52	2.3165e-51
ABCA8	-3.75994	3.9804	723.871	1.92744e-159	1.22059e-157
INHBA	3.75863	4.24172	494.792	1.29156e-109	3.3362e-108
UMODL1	3.75306	0.476627	175.462	4.74583e-40	2.84419e-39
NNAT	-3.75013	1.81704	840.687	7.69754e-185	6.73755e-183
PITX1	3.74942	5.41893	311.644	9.57237e-70	1.25999e-68
CD36	-3.74519	7.78828	820.135	2.26182e-180	1.8724e-178
NPR1	-3.73662	4.55146	2248.49	0	0
UHRF1	3.7362	4.41523	628.264	1.19204e-138	5.62922e-137
CDCA2	3.73328	3.37225	429.147	2.49249e-95	5.06683e-94
E2F7	3.73237	2.49574	459.395	6.51088e-102	1.48133e-100
LDB3	-3.72596	1.80708	1283.4	4.56835e-281	1.14142e-278
PAH	3.72219	1.09553	86.0049	1.79491e-20	5.28173e-20
TOP2A	3.71469	7.50419	461.833	1.9188e-102	4.43908e-101
PADI3	3.714	1.36972	73.9026	8.20699e-18	2.14575e-17
FAM57B	3.70957	1.45995	184.246	5.73316e-42	3.65932e-41
SDPR	-3.70786	4.58509	1188.53	1.89332e-260	4.00278e-258
MSLN	3.70761	5.06903	63.3229	1.75457e-15	4.15999e-15
ITGA7	-3.70199	5.03029	1567.2	0	0
SIX3	3.69346	0.849566	82.2473	1.20079e-19	3.41004e-19
ITIH5	-3.6915	5.68813	1380.07	4.51073e-302	1.44155e-299
ULBP1	3.68737	0.926909	227.751	1.84389e-51	1.5441e-50
C2orf54	3.68636	4.12801	122.53	1.7673e-28	7.10331e-28
RAD54L	3.68088	3.16731	502.368	2.90254e-111	7.70013e-110
MMP10	3.67625	2.46574	133.552	6.84781e-31	3.01321e-30
RRM2	3.67554	5.81412	531.206	1.54388e-117	4.60216e-116
DNAH11	3.6743	0.911965	97.9381	4.31673e-23	1.39676e-22
CDCA3	3.66854	3.72737	513.539	1.07684e-113	2.97149e-112
SPRR1B	3.66784	0.82546	19.2614	1.13989e-05	1.69749e-05
TUBA3E	3.66645	1.72034	107.846	2.90518e-25	1.03027e-24
CDKN3	3.66421	3.27654	608.863	1.97674e-134	8.48886e-133
COL22A1	3.65477	2.98851	170.415	6.00544e-39	3.48361e-38
TTK	3.64375	4.12027	487.556	4.84761e-108	1.22456e-106
GPX3	-3.64357	7.30434	1298.78	2.07829e-284	5.38865e-282
ABCA9	-3.63286	3.19283	1138.6	1.35005e-249	2.65034e-247
MNX1	3.63023	0.844432	128.939	6.99522e-30	2.97795e-29
PLA2G10	3.62873	0.50463	148.763	3.23143e-34	1.60602e-33
NELL2	3.62831	5.59009	160.182	1.03224e-36	5.58904e-36
CPB1	3.62274	9.73446	47.091	6.7765e-12	1.36985e-11
FAM64A	3.62133	2.77363	424.007	3.27596e-94	6.53385e-93
SGK2	-3.61518	0.917383	925.27	3.15102e-203	3.34429e-201
CES1	-3.6148	4.93184	735.199	6.63356e-162	4.42516e-160
PFKFB1	-3.6131	1.00907	730.468	7.08684e-161	4.6375e-159
CDC20	3.6119	5.40443	446.492	4.18452e-99	9.02726e-98
CCNE2	3.60955	4.05072	525.808	2.30634e-116	6.74334e-115
SRL	-3.60015	0.900605	1287.63	5.50596e-282	1.40117e-279
IGFBP6	-3.59966	4.75458	2299.01	0	0
CDK1	3.59621	5.72286	635.049	3.98799e-140	1.91619e-138
SCN4A	-3.59333	1.99253	1066.36	6.7584e-234	1.07993e-231
BUB1B	3.58943	4.42219	633.462	8.8297e-140	4.2278e-138
TCAP	-3.58887	1.85517	395.44	5.414e-88	9.66222e-87
PLAC9	-3.58749	3.50394	1352.88	3.64967e-296	1.0903e-293
FAM72D	3.58009	2.04896	415.327	2.53857e-92	4.87221e-91
KCNH1	3.57551	2.80956	184.056	6.30695e-42	4.02181e-41
TNNI2	-3.56865	1.37391	561.093	4.86244e-124	1.614e-122
KLK4	3.55822	1.97514	214.599	1.36321e-48	1.0542e-47
PAMR1	-3.55162	3.62877	1479.83	9.88131e-324	3.57209e-321
AURKA	3.54333	4.82667	563.618	1.37266e-124	4.61201e-123
GTSE1	3.54116	3.61029	509.836	6.88545e-113	1.88862e-111
ABCA10	-3.53939	1.45429	894.017	1.96104e-196	1.87143e-194
SLC4A10	3.53551	1.06726	68.6444	1.17922e-16	2.94473e-16
KLF15	-3.53522	2.28398	1129.74	1.13452e-247	2.16536e-245
ERCC6L	3.53398	2.91952	644.358	3.76914e-142	1.89035e-140
PEX5L	3.5319	1.12218	96.7953	7.68797e-23	2.46094e-22
OIP5	3.52812	2.24545	584.384	4.17259e-129	1.57961e-127
MYOC	-3.52523	2.39542	106.055	7.1702e-25	2.4983e-24
KIF15	3.52332	3.56859	529.248	4.11599e-117	1.21639e-115
LRRN4CL	-3.52274	2.13017	1329.29	4.86863e-291	1.39385e-288
ACACB	-3.5226	5.86373	1489.17	0	0
FOSB	-3.52234	6.95848	619.389	1.01554e-136	4.63639e-135
ERMN	3.51873	1.16245	285.685	4.33265e-64	5.02866e-63
C9orf169	3.51834	0.977467	244.503	4.10111e-55	3.81567e-54
CILP2	3.51539	4.55612	433.067	3.49385e-96	7.24171e-95
ELAVL2	3.51508	1.74403	218.166	2.27264e-49	1.7928e-48
NAT1	3.50584	7.18871	172.699	1.90452e-39	1.12181e-38
PDE3B	-3.50407	3.80627	1134.11	1.27428e-248	2.46635e-246
DTL	3.50172	4.93292	666.393	6.08059e-147	3.32906e-145
FGG	3.49999	3.39165	19.3199	1.1055e-05	1.64787e-05
NCAPG	3.47733	4.72385	570.623	4.1089e-126	1.43311e-124
ESM1	3.47652	3.47982	468.239	7.74254e-104	1.82814e-102
ESCO2	3.46832	2.9859	571.315	2.90523e-126	1.01846e-124
PRR11	3.46759	2.97771	242.185	1.31317e-54	1.20868e-53
SAA1	-3.46317	6.44744	517.859	1.23677e-114	3.50426e-113
ATOH8	-3.46264	2.35372	1165.96	1.52814e-255	3.08819e-253
CENPF	3.45787	6.8878	587.432	9.06659e-130	3.50967e-128
PCSK2	3.45634	1.49782	26.1753	3.11783e-07	5.04358e-07
SCUBE3	3.454	3.50509	165.164	8.42269e-38	4.73006e-37
CASC5	3.45229	3.43584	454.515	7.50802e-101	1.6668e-99
POLQ	3.44998	3.02164	516.856	2.04479e-114	5.76992e-113
PENK	-3.44949	1.71327	240.222	3.51809e-54	3.19958e-53
ROBO2	3.43615	3.3849	101.112	8.69218e-24	2.8943e-23
EME1	3.43336	2.53253	454.57	7.30439e-101	1.62422e-99
CDCA8	3.43323	4.56021	554.069	1.63977e-122	5.30206e-121
CDC6	3.43295	4.97076	365.446	1.83506e-81	2.95286e-80
TEX14	3.43028	2.07628	137.848	7.86923e-32	3.59146e-31
CENPM	3.42833	3.08929	543.367	3.49087e-120	1.08533e-118
ARTN	3.42547	2.44785	287.167	2.06023e-64	2.40541e-63
CXCL9	3.42514	6.88458	180.711	3.39031e-41	2.10432e-40
GABRD	3.42452	2.35911	491.658	6.21032e-109	1.57749e-107
SCG2	3.42185	3.29937	133.738	6.23369e-31	2.74738e-30
TNNI3	3.41712	0.47388	68.1319	1.52918e-16	3.79587e-16
NEB	-3.41437	2.7964	439.418	1.44939e-97	3.06424e-96
KLHL31	-3.41102	2.17195	1314.64	7.43526e-288	2.04351e-285
SOX11	3.40912	4.04941	139.339	3.71386e-32	1.71261e-31
TMPRSS4	3.40161	3.03174	85.0966	2.84135e-20	8.27243e-20
SULT1C3	-3.39889	1.3209	25.7739	3.83843e-07	6.18596e-07
FBXO43	3.39879	0.424481	421.556	1.11871e-93	2.19305e-92
SAA2	-3.39789	5.13242	396.031	4.02753e-88	7.19718e-87
MATN3	3.39747	4.83779	335.755	5.36143e-75	7.78001e-74
SYNGR3	3.39029	2.16495	304.456	3.52301e-68	4.47029e-67
CDO1	-3.38985	3.18809	908.582	1.33699e-199	1.34109e-197
ADAMTS14	3.38413	2.87675	429.388	2.20813e-95	4.5021e-94
CAMK2N2	3.3839	1.57649	270.63	8.27163e-61	8.9082e-60
SLC16A7	-3.38309	1.43831	1344.38	2.56572e-294	7.50172e-292
NPY2R	-3.3829	1.34723	92.7944	5.80179e-22	1.79771e-21
HOTAIR	3.37804	2.79054	135.857	2.14429e-31	9.62025e-31
TNMD	-3.37331	1.14648	260.744	1.18106e-58	1.2094e-57
CDCA5	3.36979	4.82907	516.521	2.41815e-114	6.79553e-113
SYT1	3.3684	5.16509	128.708	7.85627e-30	3.33624e-29
CXCL2	-3.36502	2.20325	589.464	3.27712e-130	1.29781e-128
PDE2A	-3.36278	4.15456	1723.03	0	0
MKRN3	3.35979	0.656961	69.615	7.20878e-17	1.81734e-16
NUSAP1	3.35402	5.49589	664.189	1.83411e-146	9.96219e-145
NCAPH	3.34409	4.16485	546.743	6.43496e-121	2.01893e-119
KIFC1	3.34316	5.02673	561.469	4.0282e-124	1.34033e-122
CCNE1	3.3429	3.10536	245.198	2.893e-55	2.70815e-54
ADAMDEC1	3.33949	3.25965	166.404	4.51366e-38	2.54939e-37
GDF10	-3.33768	1.91761	427.086	7.00132e-95	1.41074e-93
CFD	-3.33517	6.30157	747.171	1.65431e-164	1.16582e-162
SORBS1	-3.33487	6.82846	1637.91	0	0
CNN1	-3.33325	5.35771	1069.32	1.53995e-234	2.51929e-232
CENPI	3.33305	1.90876	402.845	1.32331e-89	2.415e-88
COL6A6	-3.33281	2.23771	663.301	2.86075e-146	1.53564e-144
SALL4	3.32974	0.880245	387.492	2.91009e-86	5.05568e-85
GPBAR1	-3.3177	0.729665	1705.72	0	0
KY	-3.31652	0.498515	450.154	6.67572e-100	1.45385e-98
FAM72B	3.31576	2.96456	417.47	8.67355e-93	1.67404e-91
ADAM33	-3.30085	3.45888	935.485	1.89695e-205	2.08543e-203
DGAT2	-3.29624	6.22371	907.388	2.43116e-199	2.42094e-197
HS6ST3	3.29581	3.75299	128.427	9.05357e-30	3.83403e-29
KIF18A	3.29506	3.29175	531.745	1.17827e-117	3.52761e-116
GSTM5	-3.2909	3.64534	388.85	1.47329e-86	2.57254e-85
GNG4	3.29046	3.50418	116.471	3.7489e-27	1.43423e-26
RAB26	3.28978	3.63497	343.58	1.05961e-76	1.59486e-75
NTNG1	3.28642	1.99642	74.1222	7.34263e-18	1.92305e-17
GRIA4	-3.28381	1.26735	280.212	6.75187e-63	7.64284e-62
HOXC13	3.28174	3.53413	232.033	2.14726e-52	1.86403e-51
KIF26B	3.27927	4.35982	429.56	2.02558e-95	4.13603e-94
FAM83A	3.27208	2.68692	97.7902	4.65155e-23	1.50298e-22
CENPE	3.26958	4.44512	530.551	2.14362e-117	6.37611e-116
PNCK	3.26798	1.57441	140.159	2.45775e-32	1.14103e-31
RIMS4	3.26718	5.44943	126.666	2.1978e-29	9.16608e-29
KIAA0319	3.26698	0.847054	117.552	2.17274e-27	8.40117e-27
CCNA2	3.26271	4.69998	507.272	2.48697e-112	6.75415e-111
TUBA3D	3.25972	2.88921	89.9879	2.39622e-21	7.26106e-21
UPK1A	3.25859	0.854587	75.0879	4.50214e-18	1.18795e-17
ACTN2	-3.24695	2.324	177.033	2.15407e-40	1.30574e-39
FCRLB	3.24251	2.9776	127.428	1.49722e-29	6.27854e-29
ZIC2	3.2423	1.49624	89.3516	3.30518e-21	9.96702e-21
NKX6-1	3.23681	0.513442	131.421	2.00267e-30	8.67338e-30
DACT2	-3.23548	0.674581	340.424	5.1594e-76	7.62371e-75
MMRN1	-3.23482	3.67458	661.856	5.8988e-146	3.14191e-144
SHCBP1	3.23474	3.64419	503.676	1.5074e-111	4.02227e-110
RAD51	3.23319	3.2831	570.95	3.48929e-126	1.2201e-124
PLXNA4	-3.23288	4.12373	1025.29	5.71332e-225	7.85125e-223
ADH1C	-3.22874	1.58355	308.016	5.90674e-69	7.63598e-68
E2F8	3.22301	2.83308	297.856	9.65899e-67	1.18724e-65
GAL	3.21828	1.75863	98.2481	3.6911e-23	1.19828e-22
MYH11	-3.20884	7.21724	646.121	1.55846e-142	7.9027e-141
AMZ1	3.2088	1.88932	185.002	3.92077e-42	2.51889e-41
ASF1B	3.20544	4.74828	648.444	4.87023e-143	2.51604e-141
COL2A1	3.20446	6.79527	54.8768	1.28327e-13	2.80584e-13
TUBB3	3.2042	5.90476	282.793	1.84925e-63	2.11594e-62
DES	-3.20372	4.24199	252.089	9.09906e-57	8.86175e-56
GPR19	3.19268	0.882033	308.427	4.80618e-69	6.23669e-68
ADAMTS19	3.19177	1.07255	80.1131	3.53575e-19	9.83369e-19
FAM111B	3.19063	4.80653	415.005	2.98356e-92	5.71032e-91
ALG1L	3.19002	1.20233	133.402	7.38493e-31	3.24644e-30
KIAA1211	3.18922	3.48107	358.233	6.82921e-80	1.07131e-78
NAT8L	-3.18178	3.37604	725.805	7.31693e-160	4.69856e-158
BEX1	3.18103	3.87088	55.9829	7.31026e-14	1.61689e-13
CLGN	3.17418	4.4966	173.682	1.16178e-39	6.89343e-39
GPR37L1	3.17406	0.453722	142.46	7.71568e-33	3.64862e-32
PPARG	-3.17189	4.23825	1265.87	2.95363e-277	7.12083e-275
ESPL1	3.16487	4.12279	458.276	1.14038e-101	2.58598e-100
S100A9	3.15644	7.39361	85.055	2.90187e-20	8.44684e-20
ACADL	-3.15566	0.946356	208.991	2.27979e-47	1.70451e-46
SPAG5	3.15382	5.29725	509.465	8.29273e-113	2.26558e-111
FSIP1	3.15054	4.14958	148.97	2.91167e-34	1.45024e-33
DPT	-3.14856	6.28996	832.291	5.14853e-183	4.42195e-181
KIF23	3.14646	4.81455	613.495	1.94385e-135	8.6169e-134
TNNI1	-3.14625	1.9616	482.242	6.94741e-107	1.73584e-105
PRG4	-3.14517	3.80931	399.393	7.46682e-89	1.3413e-87
MME	-3.14274	5.84041	813.641	5.83846e-179	4.66465e-177
AVPR2	-3.14182	0.954742	929.442	3.9045e-204	4.19185e-202
AKR1C1	-3.1382	4.8823	429.644	1.94249e-95	3.97227e-94
MKI67	3.13778	6.85762	434.112	2.07009e-96	4.30367e-95
PDK4	-3.13348	6.58434	724.832	1.19121e-159	7.61375e-158
SPAG6	3.12373	2.65633	51.5179	7.09463e-13	1.50292e-12
ANGPTL1	-3.12025	2.5526	869.119	5.07059e-191	4.67651e-189
F7	3.11952	2.82569	137.819	7.98363e-32	3.64126e-31
KCNE1	-3.11697	0.891278	533.391	5.16574e-118	1.55675e-116
FREM1	-3.11242	2.40069	702.892	7.02716e-155	4.31104e-153
HOXB9	3.11144	1.54017	170.259	6.49396e-39	3.76223e-38
PKD1L2	-3.11106	0.670638	620.158	6.90791e-137	3.16428e-135
S100A7	3.11073	5.95156	25.0546	5.57296e-07	8.90404e-07
NAALAD2	-3.10911	0.534368	1587.84	0	0
ENTPD8	3.10551	2.31098	149.153	2.6556e-34	1.3251e-33
RIMS2	3.10449	1.4441	80.774	2.53062e-19	7.08121e-19
DIAPH3	3.09928	3.33167	402.834	1.33052e-89	2.42494e-88
B4GALNT2	3.09892	0.906092	41.7086	1.05942e-10	2.0285e-10
SLC15A1	3.09864	1.60623	41.7311	1.04731e-10	2.00588e-10
SLC23A1	3.0887	0.611224	186.351	1.9898e-42	1.28435e-41
SYNM	-3.08824	7.11914	586.64	1.34814e-129	5.1605e-128
F10	-3.08754	1.55254	1308.65	1.4893e-286	4.01295e-284
CCL14	-3.08506	4.63763	613.653	1.79532e-135	8.01015e-134
PTCHD2	3.08421	0.848022	136.69	1.40972e-31	6.3746e-31
SVEP1	-3.08415	5.55689	1061.69	7.00764e-233	1.09431e-230
CAV1	-3.08174	7.33268	1557.92	0	0
MMP12	3.07891	2.90897	88.3016	5.61983e-21	1.68252e-20
CD80	3.07863	0.739724	360.192	2.55717e-80	4.03915e-79
ZBTB16	-3.07755	2.32632	376.312	7.90547e-84	1.32971e-82
DLX5	3.07085	1.35606	146.468	1.02586e-33	5.00972e-33
PACSIN1	3.06998	2.39148	400.132	5.15351e-89	9.26957e-88
ZMAT4	3.06995	1.00326	95.9341	1.18775e-22	3.76952e-22
TMEM100	-3.06771	2.1745	530.283	2.4512e-117	7.27526e-116
CASQ2	-3.0629	1.61254	600.889	1.07265e-132	4.48037e-131
CCDC151	3.0625	0.860408	176.699	2.5486e-40	1.54082e-39
IGSF10	-3.0625	3.27361	752.335	1.24675e-165	8.8771e-164
RET	3.05974	6.0692	154.745	1.59203e-35	8.28702e-35
MAOA	-3.05821	5.66819	575.619	3.36495e-127	1.19178e-125
MYOZ1	-3.05708	1.55083	421.626	1.08006e-93	2.12638e-92
ZIC1	3.0561	1.86908	69.5579	7.42024e-17	1.86928e-16
C16orf59	3.05434	3.27258	677.949	1.86592e-149	1.05956e-147
GPR146	-3.05404	3.26828	2306.68	0	0
ODAM	3.05331	0.585682	20.0728	7.45512e-06	1.12186e-05
SLC8A2	3.05235	1.32966	98.1439	3.89049e-23	1.26182e-22
IGFALS	3.04924	2.4748	146.527	9.95837e-34	4.86484e-33
HAS3	-3.04895	3.54051	680.307	5.73139e-150	3.2817e-148
APOBEC3B	3.04643	3.92633	229.917	6.21574e-52	5.29552e-51
AIM2	3.03908	1.21934	160.385	9.32251e-37	5.06164e-36
BHMT2	-3.03827	2.54351	917.491	1.54694e-201	1.59835e-199
CKS2	3.0382	5.17155	580.334	3.17331e-128	1.16287e-126
TRIP13	3.03667	4.45474	457.092	2.06433e-101	4.65049e-100
TK1	3.03619	6.09063	527.885	8.14964e-117	2.39812e-115
ARHGAP20	-3.03555	2.11317	1591.17	0	0
TMPRSS6	3.03495	3.14495	111.478	4.64924e-26	1.69875e-25
FMO2	-3.03427	5.32435	580.326	3.18622e-128	1.1645e-126
AMH	3.032	0.457396	140.996	1.61249e-32	7.53188e-32
CCDC64	3.0287	4.44024	562.792	2.07629e-124	6.95911e-123
PCSK1N	3.02819	2.49127	86.1651	1.65527e-20	4.87498e-20
GLDC	3.02746	2.87543	79.6892	4.38186e-19	1.21378e-18
PAX7	3.02381	1.62628	20.544	5.82761e-06	8.82166e-06
CDH2	3.0199	3.65321	147.532	6.00518e-34	2.95464e-33
UCA1	3.0188	0.934082	81.6911	1.59111e-19	4.49252e-19
ISG15	3.0165	7.27087	234.836	5.25633e-53	4.62732e-52
LRRC31	3.01578	2.62622	56.2976	6.22902e-14	1.38309e-13
BMP8A	3.01544	3.81802	525.615	2.54015e-116	7.4112e-115
MAMDC2	-3.01469	3.32313	823.583	4.02472e-181	3.35198e-179
IL21R	3.01073	2.40183	307.729	6.82101e-69	8.80135e-68
P4HA3	3.01027	3.28341	414.844	3.23359e-92	6.1631e-91
KCNB1	-3.00977	0.664233	350.657	3.0477e-78	4.68474e-77
DPEP1	3.00781	0.875974	223.335	1.69376e-50	1.38876e-49
CNTD2	3.00646	3.2817	188.746	5.9714e-43	3.90571e-42
KLHL30	-3.00198	0.584874	520.179	3.86872e-115	1.10758e-113
GBP5	2.99792	4.92481	186.817	1.57449e-42	1.0182e-41
XPNPEP2	-2.99586	0.712857	563.95	1.16241e-124	3.92479e-123
TNFRSF18	2.99226	3.40963	302.594	8.96486e-68	1.12713e-66
C3orf67	2.99199	1.9652	328.218	2.34861e-73	3.33071e-72
ELFN2	2.99083	1.36623	94.0531	3.07178e-22	9.61995e-22
OTX1	2.98891	1.04263	178.189	1.20459e-40	7.35711e-40
CASQ1	-2.98675	1.49511	303.915	4.62325e-68	5.85555e-67
COL17A1	-2.98278	5.98309	336.048	4.62891e-75	6.7384e-74
PLAC4	2.97821	0.769623	74.1426	7.26744e-18	1.90408e-17
CNTFR	-2.97696	3.82034	320.93	9.08528e-72	1.25226e-70
EDN2	2.97439	2.78299	196.096	1.4854e-44	1.02164e-43
SYPL2	-2.97409	0.620855	1005.17	1.35135e-220	1.75191e-218
LILRB5	-2.97053	2.31223	742.484	1.72824e-163	1.18747e-161
PPM1E	2.95679	1.77112	152.563	4.77363e-35	2.44045e-34
ALDH1A2	-2.95518	2.18964	624.238	8.95606e-138	4.14391e-136
KIT	-2.95315	6.07735	584.235	4.49602e-129	1.69272e-127
C6	-2.95239	1.70307	216.801	4.5101e-49	3.53755e-48
CXCL17	2.94825	4.83255	78.6413	7.44747e-19	2.03993e-18
SEMA3G	-2.94625	5.5383	1106.64	1.19002e-242	2.1238e-240
PRC1	2.94397	5.98637	538.193	4.66065e-119	1.41696e-117
ADAMTS5	-2.94314	4.62455	1323.86	7.36804e-290	2.06636e-287
NKX3-2	2.93767	0.761427	200.733	1.44478e-45	1.02765e-44
TNS1	-2.93725	8.03953	1810.71	0	0
CHL1	-2.9362	3.78925	588.999	4.13607e-130	1.61471e-128
GCOM1	-2.93578	4.01608	915.379	4.4528e-201	4.56645e-199
CLDN5	-2.93447	4.56115	1015.55	7.47214e-223	9.87329e-221
SLIT1	2.9321	2.69949	71.9255	2.23481e-17	5.75001e-17
C2orf40	-2.93199	2.81724	258.816	3.10848e-58	3.15486e-57
F12	2.93195	3.44708	367.145	7.83098e-82	1.27353e-80
GINS1	2.92938	4.26429	583.131	7.81514e-129	2.91045e-127
SPATA17	2.92739	2.02797	369.47	2.44133e-82	4.00343e-81
ZBED2	2.92406	0.421157	147.437	6.29953e-34	3.09614e-33
FAM135B	2.92354	1.59695	69.0276	9.70953e-17	2.43349e-16
RELN	-2.91916	2.50116	289.895	5.24029e-65	6.18661e-64
TTN	-2.90585	3.91544	619.241	1.09364e-136	4.97642e-135
SAMD5	-2.90511	3.14367	668.117	2.56517e-147	1.41002e-145
COX6C	2.90412	9.21546	249.183	3.91402e-56	3.74297e-55
RAD51AP1	2.90402	3.78492	462.232	1.57069e-102	3.63988e-101
E2F2	2.89836	3.36849	343.264	1.24192e-76	1.86723e-75
SAMD11	2.89439	3.42998	159.43	1.50711e-36	8.10279e-36
DLK2	-2.89172	0.964641	471.928	1.2196e-104	2.92491e-103
KCNK15	2.89047	3.86479	175.654	4.30949e-40	2.58494e-39
TMEM37	-2.88988	3.90141	1197.97	1.68581e-262	3.73651e-260
KIF11	2.8895	5.32879	617.245	2.97079e-136	1.34291e-134
SPIB	2.88609	2.18616	86.4134	1.45989e-20	4.30881e-20
CELSR3	2.88587	4.07684	242.081	1.3835e-54	1.27086e-53
FN1	2.88167	12.2153	440.142	1.00794e-97	2.13751e-96
PDE1C	-2.8811	0.983232	453.168	1.47461e-100	3.24744e-99
RHBDL1	2.88031	2.47304	256.047	1.24779e-57	1.24255e-56
DMGDH	-2.87755	0.796834	987.559	9.09066e-217	1.13567e-214
RPLP0P2	2.87561	1.86346	528.958	4.76158e-117	1.40415e-115
TPH1	2.87504	0.604295	58.7937	1.751e-14	3.9687e-14
DMD	-2.8731	4.68117	772.444	5.28968e-170	3.92923e-168
AKR1C2	-2.87266	4.92524	267.642	3.70447e-60	3.93711e-59
CWH43	2.87099	0.527895	37.8727	7.5516e-10	1.38735e-09
SPEF1	2.86976	1.81097	213.057	2.9574e-48	2.26536e-47
VIT	-2.86942	2.50051	382.605	3.37079e-85	5.78294e-84
ZWINT	2.8674	5.47412	604.699	1.59161e-133	6.70919e-132
RIBC2	2.86629	1.52665	381.273	6.5737e-85	1.12358e-83
ZMYND10	2.86525	3.91608	206.544	7.7946e-47	5.73412e-46
CCNB1	2.86468	5.73488	620.804	4.99911e-137	2.29759e-135
SRMS	2.86283	1.71165	209.096	2.16293e-47	1.61978e-46
GPRIN1	2.854	3.98285	419.679	2.86622e-93	5.57109e-92
GHR	-2.85264	4.92906	861.18	2.69756e-189	2.4388e-187
RECQL4	2.85099	5.09534	504.301	1.1022e-111	2.95253e-110
CST6	2.84865	2.57415	154.718	1.61401e-35	8.39823e-35
C10orf82	2.84851	2.33499	62.6193	2.50784e-15	5.9042e-15
OGDHL	2.84762	0.457515	58.8718	1.68285e-14	3.81549e-14
HES6	2.84595	3.70011	319.835	1.57344e-71	2.15575e-70
SCN2B	-2.84439	0.651741	415.779	2.02402e-92	3.89008e-91
GPR158	2.84347	1.51357	104.647	1.45984e-24	5.01403e-24
SLC29A4	-2.84254	4.03129	788.352	1.83881e-173	1.40383e-171
EBF1	-2.84135	4.16256	1378.12	1.19531e-301	3.65022e-299
HSH2D	2.83942	4.11423	253.939	3.59574e-57	3.54213e-56
CENPK	2.83836	2.39466	523.567	7.08694e-116	2.04598e-114
ANKRD30B	2.83579	3.57308	70.6303	4.30841e-17	1.0958e-16
PZP	2.83542	0.41688	29.1341	6.75391e-08	1.12842e-07
EGR1	-2.83466	8.68961	632.898	1.17119e-139	5.58836e-138
BRIP1	2.82904	3.07951	325.835	7.76194e-73	1.09176e-71
GP2	2.8284	5.30976	55.109	1.14026e-13	2.49872e-13
DTX1	-2.8173	3.5558	1166.92	9.43836e-256	1.93585e-253
FOXP3	2.81465	2.37818	324.633	1.41808e-72	1.98041e-71
CDC25A	2.8135	3.09804	329.017	1.57385e-73	2.23659e-72
LGI4	-2.81194	2.53803	1379.91	4.88209e-302	1.52477e-299
BMX	-2.81172	0.643468	525.833	2.2777e-116	6.67381e-115
MYOM3	-2.80281	0.897743	688.351	1.02064e-151	6.04552e-150
HIST1H2BD	2.80147	5.37697	310.631	1.59118e-69	2.08645e-68
COL11A2	2.79595	3.46015	64.8461	8.09824e-16	1.95239e-15
MAPK15	2.79529	3.63135	157.461	4.05818e-36	2.15153e-35
LEPR	-2.79507	4.35353	1189.47	1.18463e-260	2.54363e-258
CHST6	2.79459	1.74946	196.253	1.37274e-44	9.45571e-44
CST9	2.79237	3.74794	29.3036	6.1881e-08	1.0359e-07
EZH2	2.78962	4.6514	556.966	3.84163e-123	1.25694e-121
MLC1	2.78826	1.52677	63.3778	1.70629e-15	4.04901e-15
SLC16A6	2.77835	4.55895	142.216	8.72367e-33	4.1182e-32
CSMD2	2.77724	1.32684	209.349	1.90492e-47	1.4289e-46
SOD3	-2.77254	5.29513	685.626	3.99545e-151	2.3364e-149
E2F1	2.772	4.60881	422.624	6.55239e-94	1.29558e-92
S100B	-2.77043	4.05808	293.017	1.0942e-65	1.31323e-64
MORN3	2.76923	0.620626	278.465	1.62258e-62	1.82467e-61
KLHL29	-2.7654	2.77044	1052.3	7.70275e-231	1.1632e-228
LRRC46	2.76069	2.40119	241.482	1.86856e-54	1.70844e-53
SLC22A3	-2.76019	1.82377	542.896	4.41905e-120	1.3708e-118
PIF1	2.7597	1.48552	276.919	3.52447e-62	3.92809e-61
CCDC69	-2.75941	5.17849	1108.36	5.04479e-243	9.2434e-241
KCNE4	2.75887	6.42972	132.97	9.17667e-31	4.01995e-30
IGF2BP3	2.75168	1.15711	112.766	2.42793e-26	8.9883e-26
PAX2	2.75029	1.45792	77.7093	1.19378e-18	3.23697e-18
HLF	-2.74515	3.85675	577.696	1.18916e-127	4.25558e-126
FOXA3	2.74407	0.449213	61.4725	4.48977e-15	1.04644e-14
DNASE1L3	-2.74396	0.860519	371.066	1.09697e-82	1.80534e-81
ARHGAP11B	2.74392	0.616721	286.876	2.38326e-64	2.77549e-63
HAS1	-2.74383	0.98638	245.427	2.57872e-55	2.41889e-54
GFAP	-2.73924	0.444462	242.747	9.90019e-55	9.16151e-54
FGB	2.73869	3.60157	15.6743	7.52393e-05	0.000106768
TIGIT	2.73652	2.34505	191.13	1.80178e-43	1.19729e-42
CCDC3	-2.73513	4.87679	1017.22	3.24934e-223	4.33518e-221
GSDMC	2.7345	1.81808	98.9809	2.54946e-23	8.34159e-23
VTN	2.73444	1.10714	79.3396	5.23017e-19	1.44265e-18
WDR72	2.73154	2.51439	52.6486	3.98901e-13	8.54531e-13
KLHDC7B	2.72941	4.90339	106.635	5.35243e-25	1.87731e-24
ADRB2	-2.72567	2.05718	922.151	1.50171e-202	1.56337e-200
SCN3A	-2.72393	0.457806	436.355	6.72733e-97	1.40925e-95
HIST1H4H	2.72315	4.15643	180.909	3.06862e-41	1.9081e-40
RCOR2	2.72259	2.75817	154.679	1.64551e-35	8.55564e-35
JPH3	2.72076	0.796064	122.128	2.16459e-28	8.67982e-28
CLDN9	2.72035	1.17194	151.998	6.34108e-35	3.22618e-34
LMOD1	-2.71921	5.3411	1053.23	4.82379e-231	7.36538e-229
CBX2	2.71769	4.77195	197.448	7.52875e-45	5.24911e-44
SFRP1	-2.71668	8.22204	254.908	2.21008e-57	2.19285e-56
HIST1H2BC	2.71456	3.09807	202.753	5.23752e-46	3.77222e-45
KLF4	-2.71303	5.74411	938.113	5.08963e-206	5.68631e-204
ENO3	-2.7128	2.3206	576.062	2.6953e-127	9.57075e-126
SLC7A11	2.71102	3.45784	218.28	2.14559e-49	1.69647e-48
HSPB2	-2.71046	2.64081	975.432	3.93172e-214	4.82408e-212
GPLD1	-2.71023	0.521824	471.321	1.65338e-104	3.95143e-103
BCAS1	2.70282	5.50556	121.855	2.48332e-28	9.93474e-28
IL4I1	2.70138	3.64337	307.459	7.81357e-69	1.0035e-67
HIST1H2BG	2.70058	1.78664	150.833	1.13977e-34	5.7478e-34
FOS	-2.69883	8.63242	481.24	1.14812e-106	2.85823e-105
PLA2G3	2.69846	0.525286	42.525	6.9783e-11	1.3478e-10
GPR133	-2.69504	2.13713	601.887	6.5064e-133	2.72594e-131
SCG3	2.69307	1.58783	31.7178	1.78279e-08	3.0678e-08
FAM107A	-2.69278	3.97552	401.571	2.50586e-89	4.53697e-88
FGFBP2	-2.6921	1.442	186.876	1.52847e-42	9.89363e-42
FBN3	2.69091	1.70104	53.8374	2.17793e-13	4.71027e-13
OLR1	2.68697	4.26493	382.509	3.5377e-85	6.06174e-84
MYBL1	2.68257	4.37887	222.186	3.017e-50	2.45178e-49
SLITRK6	2.68062	6.565	78.2961	8.86957e-19	2.41981e-18
ABCA6	-2.6804	3.159	757.574	9.04947e-167	6.51088e-165
VMO1	2.67785	2.81423	103.685	2.37197e-24	8.08423e-24
MMP3	2.67759	4.04734	156.41	6.88909e-36	3.61888e-35
RNFT2	2.67686	2.49569	355.026	3.41e-79	5.30693e-78
KRT86	2.67516	3.13676	92.3852	7.13458e-22	2.20421e-21
DNASE1L2	2.67447	0.793112	258.491	3.65931e-58	3.69752e-57
MEOX1	-2.67188	2.97504	471.607	1.43241e-104	3.42931e-103
HELLS	2.67036	3.36073	498.213	2.32736e-110	6.11521e-109
RTKN2	2.66896	3.43284	476.324	1.34782e-105	3.27819e-104
NIPSNAP3B	-2.66636	1.21297	1402.69	5.47807e-307	1.88199e-304
VWA5B2	2.66067	0.597935	98.4878	3.27029e-23	1.06544e-22
BLM	2.6569	3.38645	408.115	9.42887e-91	1.75809e-89
MAST1	2.65597	1.32987	122.947	1.4324e-28	5.77753e-28
CTXN1	2.65539	5.01321	466.206	2.14436e-103	5.02007e-102
APLP1	2.65365	4.37627	134.259	4.79458e-31	2.12197e-30
TMSB15A	2.65331	1.66454	112.096	3.40345e-26	1.25255e-25
HOXC10	2.65276	5.19399	168.057	1.96592e-38	1.12005e-37
IRX6	-2.65014	1.55192	285.218	5.47834e-64	6.33698e-63
CX3CL1	-2.64865	6.96092	593.443	4.46691e-131	1.81075e-129
CCL21	-2.64838	4.21964	258.516	3.61434e-58	3.65476e-57
BARX1	2.64832	1.25067	54.127	1.87943e-13	4.07561e-13
RYR3	-2.64525	0.753586	506.511	3.64239e-112	9.87252e-111
RERGL	-2.64364	1.34235	202.37	6.34794e-46	4.55527e-45
CAV2	-2.6425	5.61058	1204.25	7.27869e-264	1.63973e-261
PIK3C2G	-2.6403	2.6318	229.353	8.25094e-52	6.99472e-51
IFI6	2.63992	8.38044	182.334	1.49875e-41	9.42168e-41
MAD2L1	2.63922	4.6226	477.872	6.20463e-106	1.5253e-104
DKK1	2.63921	2.75713	69.9557	6.065e-17	1.53405e-16
SHISA9	2.63813	3.21736	113.359	1.80021e-26	6.6933e-26
ICOS	2.63749	1.20129	160.855	7.36034e-37	4.00578e-36
THRSP	-2.63626	4.51446	238.228	9.57385e-54	8.6102e-53
AKR7A3	2.63558	5.28514	110.974	5.99501e-26	2.18119e-25
VSTM2L	2.63542	3.01671	112.193	3.24207e-26	1.19412e-25
CCDC150	2.6353	0.731675	247.582	8.74307e-56	8.28602e-55
HIST1H2BJ	2.63473	1.82304	197.216	8.46215e-45	5.88199e-44
ANKRD22	2.63328	3.61827	261.061	1.00731e-58	1.03302e-57
GSN	-2.63311	9.31555	1728.64	0	0
ARHGAP11A	2.63157	4.49696	466.559	1.79688e-103	4.22097e-102
HDC	2.63032	3.5686	59.9712	9.62576e-15	2.20719e-14
C3orf55	-2.62561	0.764023	389.575	1.02403e-86	1.79492e-85
RNF150	-2.62348	2.36984	533.034	6.17754e-118	1.85759e-116
SYN2	-2.62347	1.66421	344.584	6.40636e-77	9.6743e-76
IL6	-2.62051	2.23993	280.534	5.74331e-63	6.51193e-62
COX7A1	-2.61652	3.39613	818.684	4.67517e-180	3.80155e-178
CCNI2	2.6156	0.9228	140.96	1.64167e-32	7.66297e-32
POLE2	2.61495	2.42964	513.868	9.13351e-114	2.52541e-112
EBF3	-2.61483	2.58565	967.621	1.96063e-212	2.36342e-210
PALMD	-2.61313	5.35229	1089.44	6.51782e-239	1.09229e-236
CDSN	2.61189	3.93293	90.2313	2.11886e-21	6.43621e-21
IQSEC3	-2.61028	1.19528	502.182	3.18579e-111	8.43527e-110
ETV7	2.60729	2.65774	250.081	2.49309e-56	2.4059e-55
CTHRC1	2.6069	6.67685	402.359	1.68852e-89	3.06927e-88
C2CD4A	2.60617	2.47614	59.4792	1.23596e-14	2.82042e-14
MAPK8IP2	2.60437	5.38899	210.075	1.32273e-47	9.96001e-47
ACSL6	2.60354	0.556896	118.571	1.30044e-27	5.06395e-27
STIL	2.60235	4.1442	482.163	7.22909e-107	1.80294e-105
HMGB3	2.60092	6.37704	392.281	2.63853e-87	4.66049e-86
S100A14	2.59622	7.69203	215.896	7.10635e-49	5.53917e-48
DDR2	-2.59509	4.12266	723.573	2.23778e-159	1.40418e-157
METRN	2.59148	5.48114	276.452	4.45365e-62	4.95563e-61
MUSTN1	-2.58824	1.41578	607.196	4.5566e-134	1.94462e-132
TLCD1	2.58696	3.82312	348.912	7.31314e-78	1.11788e-76
SCN4B	-2.58575	3.75441	824.211	2.93981e-181	2.46335e-179
MEOX2	-2.58405	2.83301	561.803	3.4081e-124	1.13675e-122
COL9A3	2.58027	4.19145	77.3952	1.39955e-18	3.77776e-18
CD209	-2.57933	2.61937	544.988	1.54978e-120	4.84026e-119
ATG9B	2.5769	1.55826	207.557	4.68679e-47	3.46455e-46
KIAA1257	2.57598	1.5406	209.361	1.89396e-47	1.42145e-46
ABHD12B	2.57236	0.574524	45.4162	1.59314e-11	3.15779e-11
NRG2	-2.57078	0.632965	262.699	4.42751e-59	4.57465e-58
ADORA2A	2.56748	4.36949	221.85	3.57174e-50	2.89233e-49
GPRC5A	2.56719	7.56594	251.918	9.91424e-57	9.64883e-56
SLC1A1	2.56682	5.71311	104.301	1.73802e-24	5.95013e-24
KLHL13	-2.56668	3.76208	475.322	2.22721e-105	5.39794e-104
FGA	2.56173	1.89696	8.17295	0.00425196	0.00540423
INMT	-2.56069	2.68203	650.639	1.62197e-143	8.41098e-142
C19orf33	2.56068	4.84347	119.785	7.0514e-28	2.76937e-27
IL33	-2.5603	4.40867	406.753	1.86617e-90	3.46086e-89
OASL	2.55959	4.32286	197.523	7.25059e-45	5.06288e-44
SLC44A4	2.55933	6.87063	143.017	5.82694e-33	2.76403e-32
PIGR	-2.55908	6.58482	148.689	3.35432e-34	1.66649e-33
GINS2	2.55708	4.35756	365.75	1.57586e-81	2.54471e-80
TSPAN1	2.55686	6.5949	130.057	3.98247e-30	1.70809e-29
KCNH2	2.55356	2.95726	105.896	7.77089e-25	2.70143e-24
PDZD2	-2.55327	5.12195	843.564	1.82269e-185	1.62646e-183
CDKN2A	2.55169	4.56669	157.513	3.95401e-36	2.09792e-35
GPR84	2.55096	1.05302	272.123	3.91049e-61	4.25479e-60
GPC2	2.54838	1.40123	155.69	9.89267e-36	5.16901e-35
C9orf172	2.54722	0.767848	253.471	4.54806e-57	4.46744e-56
LMNB1	2.54698	5.97335	500.925	5.98043e-111	1.57741e-109
KIAA1524	2.54626	3.62948	417.778	7.4327e-93	1.43657e-91
TACR1	-2.54457	2.34367	380.921	7.84231e-85	1.33875e-83
FANCA	2.54341	3.79769	305.336	2.26616e-68	2.88081e-67
SYT9	2.53988	3.38516	76.0438	2.77441e-18	7.38303e-18
TFF1	2.53868	7.64748	49.9519	1.57558e-12	3.28502e-12
NOXO1	2.53732	0.81366	142.045	9.50859e-33	4.48257e-32
C5orf46	2.53726	2.01311	115.815	5.21643e-27	1.98571e-26
UGT3A2	2.53691	0.517316	62.8355	2.24708e-15	5.30574e-15
LYPD1	2.53645	2.20152	228.081	1.56286e-51	1.31357e-50
DLX2	2.53638	1.59456	48.7352	2.92958e-12	6.02308e-12
TP63	-2.53385	4.58663	316.446	8.61159e-71	1.15906e-69
HSD11B1	-2.53377	2.10554	486.56	7.98463e-108	2.00594e-106
KCNF1	2.52835	3.7157	82.2644	1.19047e-19	3.38214e-19
ANXA9	2.52567	5.10634	187.704	1.00816e-42	6.55044e-42
ULBP2	2.52449	0.796781	154.041	2.26817e-35	1.17442e-34
SDS	2.52164	3.47611	330.768	6.5404e-74	9.34285e-73
MATN2	-2.51791	5.8584	519.55	5.30223e-115	1.50855e-113
TRIM67	2.51579	0.5115	63.1541	1.91147e-15	4.52496e-15
TPSG1	2.51542	1.88065	55.3563	1.00546e-13	2.2086e-13
PGM5	-2.51517	3.43501	550.589	9.37268e-122	2.97458e-120
AGR3	2.51445	6.93387	72.6763	1.52757e-17	3.94882e-17
MMD	-2.5132	4.85737	1189.69	1.05933e-260	2.31067e-258
JPH2	-2.50904	3.16615	451.994	2.65579e-100	5.81144e-99
INHA	2.50857	1.47024	110.054	9.53385e-26	3.43329e-25
GSG2	2.50789	1.72502	319.562	1.80407e-71	2.46682e-70
ANGPT1	-2.50714	2.94315	514.629	6.23937e-114	1.73566e-112
SAMD14	2.50473	0.815963	361.434	1.3721e-80	2.18234e-79
NPTX2	2.50299	2.39444	107.391	3.65508e-25	1.28955e-24
CAPS	2.50257	6.00066	200.351	1.75049e-45	1.23996e-44
UGT1A6	2.50188	1.55101	18.0884	2.10886e-05	3.09681e-05
CRYAB	-2.50069	6.88748	275.464	7.31343e-62	8.07887e-61
CFB	2.4975	9.10775	163.132	2.34062e-37	1.29854e-36
CETP	-2.49473	0.734193	475.204	2.36193e-105	5.70432e-104
MFAP4	-2.49325	6.38043	466.133	2.22476e-103	5.19061e-102
AKAP12	-2.49301	5.86413	782.027	4.36348e-172	3.29467e-170
MUC5B	2.49048	7.58449	62.4631	2.71488e-15	6.38397e-15
SNAP25	2.48678	2.3124	64.7379	8.55539e-16	2.06079e-15
PTH1R	-2.48512	1.49684	496.208	6.35334e-110	1.65043e-108
AGR2	2.48381	9.13442	93.9485	3.23847e-22	1.01397e-21
ENPP2	-2.48253	5.65685	626.774	2.5151e-138	1.1756e-136
CDKN1C	-2.48217	4.7227	1007.77	3.67542e-221	4.81025e-219
FGF2	-2.48203	4.27059	430.589	1.20945e-95	2.48064e-94
RAMP1	2.48076	4.5876	152.558	4.78393e-35	2.44481e-34
NUAK2	2.47967	3.54265	540.256	1.65841e-119	5.08701e-118
NTRK2	-2.47852	6.72344	295.092	3.865e-66	4.68367e-65
DLX4	2.47766	0.736053	149.072	2.76577e-34	1.37807e-33
WDR62	2.47752	3.55606	296.717	1.71052e-66	2.09128e-65
KCNMB1	-2.47563	3.3979	564.528	8.7038e-125	2.96058e-123
TSHZ2	-2.47534	2.95496	681.721	2.82339e-150	1.62339e-148
SPOCD1	2.46772	2.41928	173.797	1.09643e-39	6.50848e-39
PER1	-2.46768	6.30876	835.782	8.96731e-184	7.75024e-182
SRPX	-2.4673	4.62301	816.066	1.73365e-179	1.3932e-177
GINS4	2.46645	3.88504	290.7	3.50018e-65	4.14651e-64
XIRP1	-2.46621	1.99391	194.601	3.14858e-44	2.14197e-43
RSPH1	2.46608	2.96999	205.06	1.64304e-46	1.20163e-45
C5orf49	2.46522	1.80383	162.734	2.86018e-37	1.57977e-36
IDO1	2.46489	4.33637	89.0534	3.84301e-21	1.1561e-20
CCNO	2.45819	3.96952	105.082	1.17204e-24	4.04475e-24
DARC	-2.45767	5.15212	268.3	2.66355e-60	2.84402e-59
TFF3	2.45565	8.02431	75.7984	3.14156e-18	8.33745e-18
MMP9	2.45375	7.47175	124.808	5.60766e-29	2.29963e-28
NGFR	-2.45174	5.04201	392.989	1.84985e-87	3.28857e-86
SGCG	-2.44337	1.1556	124.293	7.26676e-29	2.9632e-28
GLYATL1	2.44311	2.94611	87.24	9.61215e-21	2.856e-20
PPP1R14A	-2.44263	1.96372	495.386	9.59252e-110	2.48718e-108
PRR15	2.44113	4.99395	165.479	7.18886e-38	4.04212e-37
FAM89A	-2.43956	3.07261	590.089	2.39663e-130	9.57397e-129
FSTL4	2.43872	2.08684	133.321	7.69132e-31	3.37897e-30
CDT1	2.43805	4.50651	318.71	2.76657e-71	3.77164e-70
MRGPRF	-2.43764	3.5295	896.674	5.1866e-197	4.98421e-195
PREX2	-2.43243	2.03937	432.872	3.85331e-96	7.97473e-95
CADM3	-2.43137	2.64885	251.224	1.40448e-56	1.36205e-55
SIM2	2.43128	3.194	150.954	1.07286e-34	5.41235e-34
SQLE	2.43116	6.81754	348.372	9.5843e-78	1.46342e-76
HRC	-2.42701	0.718366	431.597	7.301e-96	1.50646e-94
LIFR	-2.42659	5.86687	828.32	3.75742e-182	3.20711e-180
RHCG	2.42578	2.26819	31.2738	2.24087e-08	3.83583e-08
CEBPA	-2.42374	6.04302	1061.52	7.60965e-233	1.17496e-230
DST	-2.42268	8.16407	902.281	3.13233e-198	3.0528e-196
ZBP1	2.42034	1.85395	145.59	1.59585e-33	7.74095e-33
NDP	2.41977	3.42506	62.6672	2.44758e-15	5.76528e-15
FHL5	-2.4196	1.18142	547.684	4.01581e-121	1.26572e-119
RASL10A	-2.41936	0.686966	551.302	6.55801e-122	2.08612e-120
DNAI1	2.41857	0.748751	89.9625	2.42719e-21	7.35166e-21
GIPC2	-2.41573	1.10181	611.747	4.66348e-135	2.03446e-133
CPNE7	2.41475	3.1687	148.366	3.94557e-34	1.9574e-33
HOXA4	-2.41264	1.23069	738.785	1.10138e-162	7.41923e-161
LINGO1	2.41243	4.76287	173.315	1.39689e-39	8.2635e-39
KRT6A	2.41231	5.43689	29.4084	5.86244e-08	9.83419e-08
LIMS2	-2.41117	5.21108	1272.8	9.21466e-279	2.26121e-276
PSCA	2.41008	3.80353	62.9034	2.171e-15	5.12785e-15
TYMS	2.40494	5.18195	341.047	3.77398e-76	5.58257e-75
PHYHIP	-2.40433	1.2216	564.182	1.03507e-124	3.50341e-123
C2CD4B	-2.40408	1.66246	264.52	1.77535e-59	1.85952e-58
ITPRIPL1	-2.40405	0.789348	636.058	2.40549e-140	1.16395e-138
ITIH2	-2.40335	0.765668	69.9909	5.95794e-17	1.50837e-16
POC1A	2.39898	3.56359	638.999	5.51587e-141	2.70711e-139
XRCC2	2.39525	2.16395	379.612	1.51156e-84	2.56443e-83
RAD54B	2.39452	3.46851	413.865	5.28127e-92	1.00242e-90
ACSL1	-2.39326	7.45244	740.837	3.94241e-163	2.6688e-161
DNA2	2.39322	3.27938	466.141	2.21551e-103	5.17782e-102
FAT2	-2.3927	4.23685	236.959	1.81022e-53	1.61953e-52
ART3	2.39119	2.51076	21.6505	3.27131e-06	5.0234e-06
TMEM132E	2.39101	1.10948	86.2789	1.56267e-20	4.60821e-20
CIT	2.39076	4.49174	453.218	1.43825e-100	3.17246e-99
TRIM59	2.39037	4.11359	665.593	9.07717e-147	4.94994e-145
PAQR4	2.3865	6.47669	436.046	7.85221e-97	1.6399e-95
MYOM2	-2.38369	2.44807	162.154	3.82864e-37	2.10875e-36
CORO2B	-2.38325	2.29723	957.428	3.22148e-210	3.81635e-208
RLN2	2.38276	1.54246	99.3698	2.09489e-23	6.87393e-23
CPA6	2.37782	1.56018	31.9175	1.60864e-08	2.77644e-08
LETM2	2.37716	2.02722	188.858	5.64437e-43	3.69885e-42
LRP8	2.37587	3.38013	229.629	7.18183e-52	6.10345e-51
SPRY2	-2.37529	4.31485	897.202	3.98244e-197	3.85399e-195
PNLDC1	2.37499	0.593008	31.8966	1.62606e-08	2.80614e-08
PCDHA1	2.37409	1.30389	82.6404	9.84268e-20	2.80502e-19
PID1	-2.37347	3.04301	688.7	8.57172e-152	5.12142e-150
NDRG2	-2.37207	6.88332	652.502	6.38074e-144	3.334e-142
GABRE	-2.36904	3.17376	236.286	2.53817e-53	2.25466e-52
CDC7	2.36903	3.68613	377.213	5.03123e-84	8.48334e-83
SLC7A5	2.36828	7.14289	174.874	6.37837e-40	3.8126e-39
PKDCC	-2.36739	4.19208	541.171	1.04878e-119	3.23145e-118
PTN	-2.36198	5.4212	247.517	9.03016e-56	8.54631e-55
EEF1A2	2.36145	7.10405	80.8429	2.44392e-19	6.84416e-19
TAS1R3	2.35777	0.863858	144.869	2.29368e-33	1.10518e-32
APOBEC3A	2.35662	1.02953	120.162	5.83073e-28	2.29851e-27
DLX1	2.35488	1.51452	43.0044	5.46161e-11	1.05888e-10
C16orf71	2.35425	1.4741	226.082	4.26396e-51	3.54265e-50
UNC5A	2.35402	3.54972	96.1646	1.05716e-22	3.35974e-22
FLNC	-2.35337	4.83973	492.497	4.0779e-109	1.04161e-107
UBE2S	2.35249	5.01442	431.46	7.81758e-96	1.61063e-94
TMEM88	-2.35071	1.592	1036.35	2.25164e-227	3.22314e-225
EDN3	-2.34911	1.85716	77.5561	1.29006e-18	3.48978e-18
SULT4A1	2.34746	0.585204	70.8592	3.83655e-17	9.78323e-17
AK5	-2.3469	4.2673	239.365	5.4096e-54	4.90361e-53
CCL28	-2.3465	4.01547	264.603	1.70331e-59	1.78543e-58
DNAJC12	2.34576	5.58339	118.675	1.23347e-27	4.80726e-27
CORIN	2.34555	2.65187	160.744	7.78092e-37	4.23132e-36
DENND2A	-2.34534	2.63953	791.687	3.46316e-174	2.6587e-172
FZD4	-2.34502	6.39627	1000.7	1.2623e-219	1.62117e-217
WDR86	-2.34472	1.75642	520.942	2.64056e-115	7.57549e-114
FAM13A	-2.34091	4.96546	1303.54	1.92559e-285	5.08874e-283
TSPAN7	-2.34055	4.4266	578.217	9.15825e-128	3.28597e-126
MGAT5B	2.33993	1.99283	91.464	1.13641e-21	3.48973e-21
TGFBR3	-2.3399	6.27353	421.589	1.10073e-93	2.16398e-92
SSTR2	2.33978	3.56337	114.239	1.15526e-26	4.32814e-26
MUC1	2.33308	9.15304	162.833	2.72115e-37	1.5054e-36
NXPH4	2.33273	3.33343	105.845	7.97516e-25	2.77034e-24
SIK2	-2.33201	5.40264	1582.72	0	0
PRR19	2.33154	1.97007	541.901	7.27504e-120	2.25166e-118
PARD6B	2.33058	5.64115	180.429	3.90568e-41	2.41983e-40
NCCRP1	2.32996	3.8677	60.0599	9.20155e-15	2.11274e-14
GPC3	-2.32989	5.04787	265.244	1.23443e-59	1.29989e-58
TACC3	2.32989	5.61427	514.591	6.35952e-114	1.76551e-112
LAMP3	2.32933	3.98173	130.756	2.80038e-30	1.20636e-29
ECM2	-2.328	5.05663	744.314	6.9137e-164	4.82275e-162
PHF21B	2.32785	0.793028	42.4289	7.32976e-11	1.41389e-10
CLDN11	-2.32731	3.65227	460.556	3.63864e-102	8.34762e-101
CACNG4	2.32623	6.59542	116.538	3.62306e-27	1.38724e-26
ALDH1A1	-2.32481	5.20117	580.78	2.53805e-128	9.35063e-127
DOK7	2.32363	3.64781	97.1565	6.4059e-23	2.05822e-22
GRIN2D	2.32334	2.60012	198.281	4.95383e-45	3.46617e-44
KCNG1	2.32321	2.84876	64.7088	8.68269e-16	2.09053e-15
LCN12	2.32159	1.25232	114.663	9.32611e-27	3.50641e-26
TNFSF4	2.3209	3.02417	364.28	3.29318e-81	5.26832e-80
PLK4	2.31847	3.66726	456.697	2.51645e-101	5.65051e-100
REM2	2.3164	0.918089	229.094	9.39396e-52	7.949e-51
EBF2	-2.31568	0.503088	415.106	2.83559e-92	5.43467e-91
RGS6	-2.31155	0.445444	232.394	1.79177e-52	1.55839e-51
FCGR1C	2.31009	1.26854	335.098	7.45669e-75	1.07977e-73
ALPK3	-2.30862	3.64173	819.395	3.27646e-180	2.69611e-178
AKR7L	2.30707	1.39287	167.789	2.24896e-38	1.27919e-37
P2RY12	-2.30603	0.73285	414.859	3.20951e-92	6.13423e-91
SPP1	2.30317	8.04142	153.523	2.94394e-35	1.51462e-34
KCNC1	2.30016	0.876861	47.4697	5.5861e-12	1.13372e-11
CDH23	-2.29827	2.95796	558.137	2.13777e-123	7.01128e-122
PEAR1	-2.29697	3.49738	905.023	7.94109e-199	7.85083e-197
ZFP36	-2.29646	7.70916	540.613	1.38729e-119	4.2649e-118
C1QTNF7	-2.29594	1.78592	303.202	6.61103e-68	8.35007e-67
CNTNAP3	-2.29466	1.77643	267.25	4.51179e-60	4.78403e-59
MAT1A	2.29446	1.53943	66.585	3.35128e-16	8.19453e-16
ANGPTL4	-2.29169	5.16375	335.592	5.81925e-75	8.43545e-74
EMX2OS	-2.29121	1.46519	493.559	2.39604e-109	6.15446e-108
MFAP2	2.29016	5.87637	303.148	6.79125e-68	8.56982e-67
DNAH14	2.28946	3.26963	519.952	4.33557e-115	1.23609e-113
EPHB1	-2.28778	2.53114	316.286	9.32969e-71	1.25326e-69
APCDD1	-2.28671	4.89267	683.613	1.09425e-150	6.34483e-149
C1QTNF6	2.28637	5.50923	431.227	8.78856e-96	1.80797e-94
PDE11A	-2.28613	1.55516	366.779	9.40785e-82	1.52456e-80
LEF1	2.28455	4.65038	272.736	2.87551e-61	3.13862e-60
DMBT1	2.28374	2.47729	23.6766	1.13957e-06	1.79033e-06
SYN1	2.28173	1.86587	110.154	9.06718e-26	3.27037e-25
ADAMTSL4	-2.27972	4.64415	596.142	1.15584e-131	4.75556e-130
LTBP4	-2.27782	6.49833	1105.63	1.97323e-242	3.47642e-240
FCGR1A	2.27259	2.93519	305.99	1.63211e-68	2.08443e-67
HOXA5	-2.27159	1.26663	448.22	1.76023e-99	3.80929e-98
C15orf48	2.26905	4.88999	147.482	6.15727e-34	3.02731e-33
C11orf82	2.26767	3.20446	341.448	3.08657e-76	4.57558e-75
KL	-2.26713	1.55636	586.244	1.64393e-129	6.27524e-128
DEGS2	2.26633	6.53272	138.289	6.30002e-32	2.88583e-31
HIST1H4J	2.26572	1.61122	227.154	2.48919e-51	2.07564e-50
MTL5	2.26558	5.22059	269.63	1.36631e-60	1.46686e-59
SIX2	2.26231	3.40087	117.465	2.27069e-27	8.76267e-27
HPDL	2.26197	1.52578	100.07	1.47086e-23	4.84948e-23
LGALS9C	2.26123	0.814423	160.894	7.21546e-37	3.93004e-36
C6orf15	2.25845	1.86073	25.5492	4.3124e-07	6.93192e-07
TLE6	2.25718	2.03192	176.758	2.47317e-40	1.49587e-39
STAC2	-2.25689	6.15978	111.017	5.86629e-26	2.13492e-25
CHRDL2	2.2567	2.05716	34.3508	4.60202e-09	8.15171e-09
GNAL	-2.25561	2.07241	593.173	5.11378e-131	2.06081e-129
C10orf10	-2.25267	6.74979	623.918	1.0509e-137	4.84614e-136
ABCC12	2.24755	0.940969	25.3763	4.71682e-07	7.56784e-07
TYRO3	-2.24559	4.13694	866.182	2.20579e-190	2.0208e-188
KPNA2	2.24142	7.43505	408.893	6.38559e-91	1.19389e-89
TWIST2	-2.23976	0.912278	563.873	1.20793e-124	4.06847e-123
GALNT5	2.23936	3.74714	105.224	1.09108e-24	3.77484e-24
ADAM8	2.23741	4.96375	290.418	4.03122e-65	4.7715e-64
EGR2	-2.23661	4.92926	472.059	1.14219e-104	2.74404e-103
CXCR5	2.23578	0.993529	94.4751	2.48195e-22	7.79767e-22
DDC	2.23444	0.53168	14.6288	0.000130902	0.000183126
MYLK	-2.23423	7.41864	613.292	2.15107e-135	9.50481e-134
HN1	2.23185	6.82	390.443	6.62824e-87	1.16477e-85
CD207	2.23144	1.86975	82.273	1.18529e-19	3.36882e-19
HIST2H4A	2.22976	5.40913	204.628	2.04152e-46	1.4891e-45
SLC17A9	2.22962	3.20466	168.596	1.4993e-38	8.59546e-38
NRN1	-2.22828	4.19563	612.296	3.54321e-135	1.55561e-133
SDR16C5	2.22786	4.23651	72.3463	1.80564e-17	4.658e-17
GNAI1	-2.22749	4.23899	732.107	3.11908e-161	2.06069e-159
OSR1	-2.22224	3.46481	212.603	3.7147e-48	2.83439e-47
SERPINA6	2.22161	5.50195	17.8141	2.43575e-05	3.56275e-05
GPR143	2.21908	2.29781	177.673	1.56115e-40	9.49259e-40
PNMT	2.2161	3.63643	39.0925	4.04184e-10	7.5333e-10
CALML5	2.21572	6.6403	43.8644	3.51938e-11	6.87564e-11
RLTPR	2.21503	2.50632	117.873	1.84851e-27	7.1697e-27
SYNPO2	-2.21378	6.19195	488.66	2.78837e-108	7.05668e-107
KRT14	-2.21175	8.19664	111.792	3.96743e-26	1.45272e-25
HES2	2.21115	2.59973	95.2775	1.65487e-22	5.21948e-22
CHST9	-2.21081	2.0322	162.051	4.03275e-37	2.2185e-36
RSPO3	-2.20737	2.46482	425.885	1.27818e-94	2.5642e-93
FANCI	2.20626	5.72816	504.086	1.22753e-111	3.28184e-110
CCDC87	2.2037	1.1987	237.926	1.11391e-53	1.00048e-52
KLRG2	2.2027	2.28655	96.6304	8.35546e-23	2.66839e-22
PHGR1	2.20258	1.3806	26.4977	2.63858e-07	4.28445e-07
GFRA2	-2.20212	0.629073	265.77	9.48007e-60	1.00135e-58
FAM149A	-2.19567	1.89382	582.985	8.40812e-129	3.12282e-127
COL24A1	2.19363	1.28296	247.222	1.04719e-55	9.89721e-55
PCP2	2.19084	1.39466	104.133	1.89146e-24	6.47063e-24
KNDC1	2.19055	2.47675	45.5206	1.51042e-11	2.99684e-11
MFSD2B	2.18791	0.677989	254.569	2.62022e-57	2.58857e-56
THPO	2.18675	1.39208	98.3657	3.4784e-23	1.1311e-22
CYP26B1	-2.18616	2.96197	402.747	1.38948e-89	2.52903e-88
NR4A1	-2.18482	7.09476	330.226	8.5829e-74	1.22224e-72
EPN3	2.18257	5.71218	221.548	4.1561e-50	3.35368e-49
C9orf116	2.18219	3.37314	260.634	1.24827e-58	1.27727e-57
FUT3	2.17864	2.61823	62.4167	2.77949e-15	6.53367e-15
ANK2	-2.17835	4.28869	589.684	2.93506e-130	1.16571e-128
MMP28	-2.17764	2.79747	581.283	1.97247e-128	7.30613e-127
EGR3	-2.17507	5.40931	288.364	1.13004e-64	1.32863e-63
MMEL1	2.17337	0.610952	136.001	1.99395e-31	8.96332e-31
ISM1	-2.17301	4.08588	505.079	7.46146e-112	2.0105e-110
RP1	2.17078	1.04654	57.783	2.92689e-14	6.58764e-14
RASL11B	2.17017	3.00464	261.975	6.36875e-59	6.55576e-58
C4orf48	2.16994	1.97641	180.409	3.94645e-41	2.44399e-40
HRASLS2	2.16562	2.13784	96.8944	7.31252e-23	2.34403e-22
OGN	-2.16524	5.38783	191.317	1.64e-43	1.09137e-42
SLC6A15	2.16492	1.5546	24.902	6.03212e-07	9.62422e-07
PGAM2	-2.16187	2.15698	306.54	1.23856e-68	1.58623e-67
HOXB5	2.16163	2.60739	72.8318	1.4118e-17	3.65505e-17
HIST3H2A	2.16096	2.6842	139.843	2.88038e-32	1.33498e-31
ROBO3	-2.15931	2.60628	741.988	2.21604e-163	1.51506e-161
KRT5	-2.15898	8.2337	119.289	9.05195e-28	3.54595e-27
ADAMTS1	-2.15843	6.2394	460.423	3.88914e-102	8.89261e-101
AOX1	-2.15839	4.0583	271.685	4.87199e-61	5.28838e-60
PXDNL	2.15833	3.06441	54.5028	1.55227e-13	3.38269e-13
KANK3	-2.15504	3.05899	1182.1	4.73506e-259	9.85896e-257
UBD	2.15489	6.04858	81.9779	1.37618e-19	3.90009e-19
PMAIP1	2.15457	4.35747	227.853	1.75212e-51	1.46815e-50
KCNK1	2.15428	4.96559	139.8	2.94458e-32	1.36427e-31
APCDD1L	-2.15313	2.83823	202.953	4.73523e-46	3.41225e-45
FGFR3	2.15238	5.40954	111.817	3.91835e-26	1.43551e-25
SOX17	-2.15208	2.29724	630.87	3.23278e-139	1.53719e-137
TMEM191A	2.15199	0.435441	246.181	1.76624e-55	1.66016e-54
AKR1C3	-2.15	4.89831	361.641	1.23682e-80	1.97173e-79
KLK13	2.14985	1.16412	24.5732	7.15414e-07	1.13629e-06
CACNA1H	2.14677	5.7396	85.5119	2.30308e-20	6.74242e-20
KMO	2.14507	3.79641	118.89	1.10694e-27	4.32392e-27
CAPN3	-2.14413	2.2194	483.474	3.74894e-107	9.38397e-106
HSF2BP	2.14407	1.05403	401.898	2.12698e-89	3.85606e-88
HIST1H1C	2.14362	6.2268	156.593	6.28319e-36	3.30945e-35
CENPW	2.14335	3.6571	182.244	1.56813e-41	9.84886e-41
AQP1	-2.143	7.82307	594.833	2.22677e-131	9.05333e-130
SCN9A	-2.1419	0.424263	477.255	8.45253e-106	2.07049e-104
TF	-2.14032	4.96825	123.644	1.00815e-28	4.08914e-28
MCAM	-2.13752	7.18055	1031.04	3.21784e-226	4.55872e-224
SLIT3	-2.13721	5.71405	587.938	7.03742e-130	2.73961e-128
USHBP1	-2.13703	1.56508	795.387	5.43191e-175	4.21725e-173
LALBA	-2.13494	3.9867	8.45689	0.00363663	0.00464663
PYCR1	2.13483	7.09945	514.69	6.05047e-114	1.68652e-112
CREB3L1	2.13434	6.38893	196.589	1.15929e-44	8.01354e-44
KRT81	2.13431	6.42083	40.1835	2.31191e-10	4.35567e-10
RACGAP1	2.13212	5.6735	487.547	4.87147e-108	1.22833e-106
FIBCD1	2.13058	2.22723	50.384	1.26418e-12	2.64499e-12
SIRPG	2.13003	1.21962	119.435	8.41061e-28	3.29753e-27
ZYG11A	2.12972	2.58991	183.784	7.23269e-42	4.60787e-41
MYO18B	-2.12966	0.500869	101.417	7.45057e-24	2.4857e-23
BGN	2.12585	9.72102	357.488	9.92326e-80	1.55491e-78
RBP7	-2.1246	3.98723	437.668	3.48315e-97	7.33009e-96
GDF15	2.12439	4.93372	108.235	2.38768e-25	8.48721e-25
MRAS	-2.12322	5.64513	663.486	2.60776e-146	1.40533e-144
HPX	2.12296	4.51867	70.0317	5.83595e-17	1.47775e-16
FBXO16	2.12269	2.02889	216.837	4.42861e-49	3.4776e-48
UGT2B28	-2.12255	3.00631	31.2123	2.31292e-08	3.95423e-08
ABCC9	-2.12106	4.07796	646.435	1.33203e-142	6.77953e-141
PAX9	2.12104	3.17053	138.112	6.88838e-32	3.15009e-31
SPTB	-2.11992	2.48293	566.041	4.07878e-125	1.39777e-123
PRR7	2.11877	2.11601	249.687	3.03908e-56	2.91641e-55
LRG1	2.11816	5.44939	89.6034	2.91026e-21	8.78961e-21
TREM1	2.11788	1.50776	125.132	4.76148e-29	1.95788e-28
C2orf88	-2.11744	2.32266	334.309	1.10734e-74	1.60179e-73
KCNJ16	-2.11633	1.06322	63.3182	1.75869e-15	4.16904e-15
EN1	2.11467	3.8496	62.7378	2.36142e-15	5.56996e-15
KLK14	2.11394	3.24381	25.6988	3.99085e-07	6.42708e-07
POSTN	2.11354	10.286	215.575	8.34708e-49	6.49154e-48
DLGAP3	2.11081	0.4292	96.756	7.84178e-23	2.50842e-22
MCOLN2	2.10991	1.88765	229.772	6.68545e-52	5.69216e-51
ATAD2	2.1095	6.46798	344.486	6.72995e-77	1.01407e-75
ECEL1	2.10941	3.7876	32.5083	1.18685e-08	2.06034e-08
BCL2A1	2.10784	2.73918	101.858	5.96579e-24	2.00151e-23
FANCB	2.10757	0.888938	275.924	5.80557e-62	6.43907e-61
SCN2A	-2.10714	1.62019	190.025	3.13958e-43	2.07523e-42
LAG3	2.10696	3.0142	123.374	1.15481e-28	4.67436e-28
TPRG1	2.10598	5.61021	65.4994	5.81311e-16	1.40839e-15
PGLYRP2	2.10591	3.36124	44.4848	2.56334e-11	5.03363e-11
SUSD3	2.10586	5.77756	110.857	6.36044e-26	2.30986e-25
IRX1	-2.10578	4.19345	162.127	3.88038e-37	2.13639e-36
DOCK11	-2.10412	4.65798	716.674	7.07881e-158	4.40168e-156
PRKAR2B	-2.10231	6.25453	529.873	3.00936e-117	8.91264e-116
ZNF367	2.10151	3.58697	360.49	2.20257e-80	3.48706e-79
HIST1H2BK	2.09954	6.593	252.31	8.14599e-57	7.95044e-56
MGLL	-2.0995	6.80774	589.29	3.57532e-130	1.40377e-128
DUSP1	-2.0993	7.72806	422.646	6.47989e-94	1.28309e-92
GRIN2C	2.09883	2.0577	72.8196	1.42061e-17	3.67576e-17
MED12L	2.09633	0.733731	117.044	2.80706e-27	1.08082e-26
SORCS1	2.09548	3.17993	43.4114	4.43589e-11	8.63549e-11
HIST2H2BE	2.09235	6.51982	198.34	4.80982e-45	3.36712e-44
CSRNP1	-2.09177	5.99346	859.74	5.54831e-189	4.98332e-187
ECT2	2.09076	5.98098	541.194	1.03701e-119	3.20237e-118
NMB	-2.09009	2.98179	515.105	4.91409e-114	1.37535e-112
C16orf93	2.08954	2.20653	295.581	3.0232e-66	3.67653e-65
CLIC3	2.08758	2.71588	116.512	3.67207e-27	1.40522e-26
CDR1	-2.08726	0.613198	150.593	1.28654e-34	6.47605e-34
SLC38A5	2.08694	3.04873	185.612	2.8847e-42	1.85936e-41
NTS	2.08675	4.3129	10.2498	0.00136698	0.00179968
CCR4	2.08654	1.11787	133.126	8.4837e-31	3.72232e-30
CELF4	2.08649	0.634508	68.8834	1.04458e-16	2.61421e-16
SOX10	-2.08596	5.95766	81.478	1.77224e-19	4.98856e-19
PAFAH1B3	2.08496	6.42359	669.637	1.19797e-147	6.66498e-146
RGS4	2.08414	3.72705	185.337	3.31305e-42	2.13246e-41
NPNT	2.08322	7.72556	151.349	8.7926e-35	4.44711e-34
CACNA2D1	-2.08255	2.18256	233.638	9.59141e-53	8.39524e-52
DLEU2	2.08041	1.51682	334.068	1.24976e-74	1.80211e-73
CBS	2.07904	4.39057	111.809	3.93444e-26	1.44102e-25
PSRC1	2.07858	3.3896	377.307	4.80072e-84	8.1046e-83
SLC16A3	2.07742	5.87194	264.205	2.07932e-59	2.17458e-58
CASKIN1	2.07602	1.72457	130.506	3.17631e-30	1.36616e-29
IGF1	-2.07426	5.17077	324.219	1.74545e-72	2.43019e-71
MOCS1	-2.07287	4.5287	1108.15	5.58185e-243	1.00929e-240
KIAA1644	2.07183	2.2795	122.626	1.68366e-28	6.77705e-28
CYP27B1	2.06955	2.20349	141.307	1.37828e-32	6.45548e-32
TMTC1	-2.06934	5.2006	331.246	5.1456e-74	7.36571e-73
SLC12A1	2.06886	0.873199	36.0034	1.96974e-09	3.5462e-09
GRIK4	2.06791	0.512685	73.7633	8.8069e-18	2.29953e-17
MRPS30	2.06759	6.40814	152.918	3.99118e-35	2.04728e-34
ATF3	-2.06734	5.93862	322.095	5.06564e-72	7.01734e-71
FAM13C	-2.0667	2.26226	587.063	1.09055e-129	4.18613e-128
MMRN2	-2.0659	5.79558	801.186	2.97942e-176	2.35306e-174
FUT2	2.06533	3.24892	161.609	5.03752e-37	2.76239e-36
PLCXD3	-2.06319	0.971205	159.999	1.13213e-36	6.11304e-36
GJB6	2.06159	0.943788	22.713	1.88091e-06	2.9216e-06
ITM2A	-2.06154	4.93875	402.902	1.2862e-89	2.35039e-88
GRB14	2.06088	3.48436	47.5568	5.34333e-12	1.08525e-11
RBMS3	-2.06076	1.5406	638.005	9.07409e-141	4.42185e-139
CAPN13	2.05907	5.02179	108.568	2.01811e-25	7.19027e-25
LAGE3	2.0589	4.95215	404.309	6.35305e-90	1.16405e-88
STAG3	2.05844	1.68279	88.3733	5.41985e-21	1.623e-20
VWF	-2.05743	7.93095	681.972	2.48882e-150	1.43703e-148
ALDH2	-2.05741	7.25531	587.075	1.08409e-129	4.17297e-128
NPY1R	2.05691	8.33536	40.7081	1.76752e-10	3.34517e-10
ROBO4	-2.05599	4.95629	1049.94	2.50943e-230	3.74833e-228
NR3C2	-2.05157	3.37075	509.508	8.11366e-113	2.22107e-111
LRRC16B	2.05037	0.81237	112.838	2.34149e-26	8.67296e-26
AGAP11	-2.05033	1.61218	417.034	1.07882e-92	2.07635e-91
PKIB	2.05003	5.67888	135.867	2.13355e-31	9.57518e-31
CCDC8	-2.0486	4.53258	429.189	2.4403e-95	4.9681e-94
TGFBR2	-2.04477	7.32234	735.367	6.0992e-162	4.08855e-160
ADM2	2.04289	4.49369	237.887	1.1363e-53	1.01992e-52
ASPN	2.04185	7.04377	123.835	9.15399e-29	3.72062e-28
ASCL2	2.03925	2.6768	113.042	2.11275e-26	7.84263e-26
ARNT2	2.03832	6.18153	145.438	1.72303e-33	8.34313e-33
MEX3A	2.03771	5.69449	151.754	7.17161e-35	3.6393e-34
CACHD1	-2.03767	4.34123	616.75	3.80792e-136	1.71568e-134
TBX15	-2.03699	3.26886	647.276	8.74113e-143	4.4989e-141
SLC6A11	2.03641	0.780929	35.3295	2.78377e-09	4.97781e-09
CLIC5	-2.03569	3.24679	469.127	4.96312e-104	1.17795e-102
SH2D2A	2.03387	2.12498	177.486	1.71514e-40	1.04197e-39
FAM189A2	-2.03384	3.99379	263.783	2.57045e-59	2.67396e-58
GZMK	2.03318	3.14043	99.676	1.79487e-23	5.90355e-23
EHD2	-2.03287	7.21239	861.392	2.42652e-189	2.20829e-187
NRG1	-2.03277	1.71687	170.118	6.97265e-39	4.03445e-38
FCRL3	2.03227	0.700096	61.5336	4.35258e-15	1.01533e-14
ECE2	2.03193	3.82464	318.352	3.31004e-71	4.49472e-70
SCN3B	-2.02912	0.785185	269.258	1.64674e-60	1.76517e-59
PPAPDC3	-2.0273	2.00247	761.342	1.37177e-167	9.97402e-166
CACNA1I	2.0263	1.29909	90.6485	1.71602e-21	5.2357e-21
FGF1	-2.0261	4.30327	590.423	2.02714e-130	8.1453e-129
PPP1R12B	-2.02566	6.0888	1228.77	3.40532e-269	7.79933e-267
LTB	2.02518	3.76143	93.2602	4.58526e-22	1.42622e-21
SBK1	2.02246	5.90821	271.763	4.6854e-61	5.08986e-60
ANO7	2.02201	1.19434	121.04	3.74543e-28	1.48756e-27
FGD3	2.02192	5.94039	145.073	2.07048e-33	9.99738e-33
GRHL3	2.01711	2.0893	117.583	2.13932e-27	8.27429e-27
RELL2	2.01441	2.21226	267.904	3.24815e-60	3.46016e-59
PHEX	2.01407	0.884383	100.991	9.24247e-24	3.07381e-23
BRCA2	2.01393	3.31236	301.981	1.21943e-67	1.53036e-66
PNPLA2	-2.0134	7.70629	1111.39	1.10424e-243	2.05061e-241
ACE2	2.01175	2.13645	25.3468	4.78938e-07	7.67978e-07
LRRN3	-2.01096	1.77224	241.018	2.35949e-54	2.15443e-53
S100A2	2.01058	4.43648	45.2075	1.77224e-11	3.5062e-11
WISP2	-2.01057	5.63251	249.834	2.8219e-56	2.71368e-55
EDNRB	-2.00646	3.9287	549.634	1.512e-121	4.78753e-120
DSCC1	2.00609	3.52893	253.431	4.63858e-57	4.5531e-56
ARHGEF15	-2.00573	4.37588	825.302	1.70214e-181	1.43502e-179
AMY1A	2.00317	1.40404	29.0946	6.89284e-08	1.15079e-07
CD248	-2.00084	6.56753	673.829	1.46881e-148	8.27229e-147
ANXA1	-2.00072	7.80414	506.288	4.07318e-112	1.09968e-110
WASF3	-1.99576	3.85903	511.418	3.11661e-113	8.5657e-112
RHPN1	1.99215	5.65436	365.937	1.4347e-81	2.32222e-80
FAM83E	1.98862	3.5475	76.5709	2.12452e-18	5.68885e-18
PCSK9	1.98853	1.1013	66.9483	2.78725e-16	6.84459e-16
DNMT3B	1.98831	3.12488	220.983	5.5206e-50	4.43131e-49
KRT4	1.98764	3.1421	11.699	0.00062535	0.000841598
LDHD	-1.98752	3.63598	300.914	2.0828e-67	2.60435e-66
ANKRD23	-1.98679	1.87658	377.618	4.10784e-84	6.95196e-83
ABCB1	-1.98673	2.59502	388.86	1.46585e-86	2.56282e-85
RHEBL1	1.98543	0.562717	228.585	1.21307e-51	1.02144e-50
MAML2	-1.98468	4.48035	469.15	4.90652e-104	1.16653e-102
KIF24	1.98445	3.3798	454.115	9.17255e-101	2.03305e-99
KLHL35	1.9819	3.11746	174.622	7.23852e-40	4.31922e-39
CXorf36	-1.97869	4.8149	818.611	4.85102e-180	3.92134e-178
CALB2	-1.97825	4.21671	135.924	2.07322e-31	9.31054e-31
SOCS3	-1.97682	6.65178	442.929	2.4944e-98	5.33927e-97
LDB2	-1.97681	4.15761	889.608	1.78165e-195	1.68851e-193
MT1M	-1.97641	1.33583	238.93	6.72976e-54	6.07624e-53
SERPINB2	1.97635	1.41599	28.5668	9.05218e-08	1.50254e-07
CD34	-1.97536	6.4473	904.402	1.08379e-198	1.06382e-196
FAM155A	1.97339	2.17478	104.672	1.44102e-24	4.95061e-24
C21orf58	1.97307	2.97247	337.539	2.19221e-75	3.20142e-74
SEMA3D	-1.97305	2.75457	254.648	2.51878e-57	2.49194e-56
SULF1	1.97203	8.22599	227.33	2.2785e-51	1.9011e-50
PTRF	-1.97071	8.60991	805.821	2.92715e-177	2.32514e-175
TRIM29	-1.97068	6.2194	148.934	2.96493e-34	1.47517e-33
ERP27	1.96993	4.32855	121.371	3.16935e-28	1.26351e-27
RIMS1	1.96907	1.59273	54.2271	1.78603e-13	3.87856e-13
OBP2B	1.96906	3.10616	24.8549	6.18109e-07	9.85389e-07
CCR7	1.96705	3.05284	100.33	1.29015e-23	4.26593e-23
PDCD1	1.96688	1.4591	114.273	1.13562e-26	4.25572e-26
TESC	-1.96662	1.85746	236.916	1.84996e-53	1.65294e-52
AGPAT2	-1.96565	6.57436	939.657	2.34959e-206	2.64656e-204
LEFTY1	1.96534	0.454569	64.0898	1.18874e-15	2.84246e-15
C6orf165	1.96528	1.23354	164.381	1.24872e-37	6.99547e-37
BMP2	-1.96431	1.83657	257.379	6.39514e-58	6.41007e-57
SYP	1.96399	2.88744	78.6865	7.279e-19	1.99418e-18
RASGRP1	1.96373	4.20151	141.501	1.24992e-32	5.86227e-32
PRELP	-1.96327	6.35537	277.294	2.91888e-62	3.26108e-61
CITED1	-1.96256	2.79226	112.411	2.90402e-26	1.07104e-25
PALM2-AKAP2	-1.9621	6.01457	925.262	3.16372e-203	3.34429e-201
GNG11	-1.96184	5.22138	707.649	6.49311e-156	4.01929e-154
SLC6A17	1.96129	1.52375	68.7744	1.10395e-16	2.75979e-16
NCAM2	1.96064	4.08311	81.8513	1.46722e-19	4.14968e-19
CRYM	1.96057	1.74786	37.381	9.71624e-10	1.77648e-09
CENPP	1.95828	3.01538	282.26	2.41586e-63	2.75508e-62
DCN	-1.9579	9.73399	388.077	2.17037e-86	3.78012e-85
MIR155HG	1.95738	0.53147	160.033	1.11293e-36	6.01173e-36
PGBD5	1.95691	3.19737	82.1351	1.27092e-19	3.6055e-19
ASTN1	-1.95503	0.508369	134.761	3.72326e-31	1.65529e-30
TMEM220	-1.95447	1.986	692.436	1.31973e-152	7.98933e-151
HRASLS5	-1.95127	4.16648	144.715	2.47887e-33	1.19232e-32
PTGIS	-1.95117	5.09944	367.1	8.00897e-82	1.30094e-80
FCGR1B	1.9507	2.75813	273.166	2.3174e-61	2.53751e-60
FLVCR1	1.95015	3.69912	470.337	2.70696e-104	6.45817e-103
P2RY10	1.94951	1.36431	115.407	6.40801e-27	2.42787e-26
ANKRD29	-1.94949	2.09714	295.218	3.62846e-66	4.40091e-65
CHST1	1.94918	4.63341	98.589	3.10741e-23	1.01358e-22
SHE	-1.94868	3.57184	726.845	4.34779e-160	2.80504e-158
DEPDC7	1.94835	0.86625	187.772	9.74028e-43	6.33764e-42
GPRASP1	-1.94827	3.25547	660.549	1.13507e-145	6.02242e-144
SLC4A8	1.94625	4.94035	113.292	1.8622e-26	6.92007e-26
PLA2G4F	1.94533	2.29086	107.691	3.14167e-25	1.11241e-24
STARD10	1.94384	7.78053	185.55	2.9774e-42	1.91821e-41
CLDN8	-1.9433	3.94034	137.036	1.1842e-31	5.37606e-31
GLDN	-1.94314	2.40434	211.343	6.99784e-48	5.30123e-47
RIMKLA	1.94286	2.79122	123.563	1.04981e-28	4.2556e-28
LAMA3	-1.94203	6.08213	239.073	6.26519e-54	5.66423e-53
BBOX1	-1.93828	3.21591	94.1989	2.85366e-22	8.943e-22
S1PR1	-1.93813	5.05404	576.207	2.50715e-127	8.92571e-126
TUBAL3	1.93774	0.586726	100.686	1.07775e-23	3.57308e-23
PLSCR4	-1.93767	4.72248	798.004	1.46579e-175	1.14448e-173
CPA4	1.9366	2.75975	58.7982	1.74704e-14	3.96038e-14
RASGRF1	1.93649	1.87591	79.5121	4.79286e-19	1.32522e-18
NME1	1.93649	6.80286	319.012	2.37725e-71	3.24734e-70
CTLA4	1.93619	1.26551	105.452	9.72036e-25	3.36976e-24
LBP	1.93618	4.60964	25.6486	4.09582e-07	6.59149e-07
PRSS27	1.93487	2.1704	143.889	3.75715e-33	1.79336e-32
SCRG1	1.93393	2.40541	26.3119	2.90487e-07	4.70685e-07
NR4A3	-1.93353	3.27023	224.06	1.1771e-50	9.68029e-50
SIX4	1.932	4.67276	284.691	7.13629e-64	8.24091e-63
FAM189A1	1.93153	0.846814	58.5397	1.99228e-14	4.5074e-14
HS3ST3A1	1.93091	0.938731	209.1	2.15919e-47	1.61787e-46
ADCY4	-1.93066	3.54904	651.065	1.31083e-143	6.82329e-142
FAM155B	1.9306	2.33948	115.336	6.64156e-27	2.51428e-26
CLIC6	1.93053	6.63414	45.4169	1.59255e-11	3.15708e-11
TDRD1	1.93046	1.78428	28.3302	1.02289e-07	1.69235e-07
C8orf46	1.93014	2.09915	55.2853	1.04245e-13	2.28839e-13
SNCG	-1.92927	4.87699	189.698	3.70102e-43	2.4393e-42
FOLR2	-1.92821	3.69648	336.09	4.53247e-75	6.605e-74
C3orf52	1.92697	4.09477	174.837	6.49869e-40	3.88283e-39
PTGFR	-1.92588	2.2294	184.843	4.24607e-42	2.72026e-41
NEFH	1.9232	3.15084	79.415	5.03434e-19	1.39031e-18
ELOVL2	1.92211	5.48832	60.3889	7.78508e-15	1.7926e-14
SYNPO	-1.92121	6.8967	750.382	3.31452e-165	2.34784e-163
LHFP	-1.91659	5.64883	686.551	2.51392e-151	1.47634e-149
IQCD	1.91636	1.52555	278.124	1.92473e-62	2.16092e-61
RSPO1	-1.91518	1.57192	116.103	4.51331e-27	1.7214e-26
KRT17	-1.9145	7.88246	105.921	7.67285e-25	2.6687e-24
MGAM	1.91363	2.06714	45.7519	1.34216e-11	2.66956e-11
CENPL	1.91175	3.60618	534.658	2.73839e-118	8.27055e-117
HIST1H2AE	1.91157	2.38056	91.1897	1.30535e-21	3.99869e-21
LPHN3	-1.91076	1.55392	162.76	2.8229e-37	1.5598e-36
FADS3	-1.91002	4.91506	882.134	7.51283e-194	6.97576e-192
PFKFB3	-1.90657	7.33757	468.675	6.22415e-104	1.47216e-102
ABI3BP	-1.90642	4.97103	244.531	4.04306e-55	3.76421e-54
CTSG	-1.90572	1.25071	136.364	1.66152e-31	7.48854e-31
LRRC24	1.90378	0.90185	130.056	3.98445e-30	1.7084e-29
SLC27A6	-1.90314	2.1082	112.145	3.32055e-26	1.2227e-25
TRAT1	1.90279	0.801335	85.4352	2.39423e-20	7.0018e-20
GOLT1A	1.89957	2.81093	190.291	2.74617e-43	1.81782e-42
WIF1	-1.89903	3.44521	42.2986	7.83504e-11	1.5103e-10
GYPC	-1.89801	4.71563	668.962	1.68038e-147	9.2738e-146
RHOF	1.89636	3.20737	147.308	6.71989e-34	3.29921e-33
TRIM58	1.89608	3.32845	79.8123	4.11732e-19	1.14142e-18
FAP	1.89528	6.03665	224.792	8.14961e-51	6.72221e-50
KRT6C	1.89516	2.55469	23.6021	1.18458e-06	1.85934e-06
SP140	1.8948	2.40873	153.983	2.33582e-35	1.20763e-34
ACTG2	-1.8947	6.43857	110.755	6.69555e-26	2.42899e-25
SLC13A2	-1.89404	2.77906	77.4856	1.33693e-18	3.61299e-18
CRABP2	1.89348	9.09336	141.813	1.06868e-32	5.03111e-32
F2RL2	1.89312	5.06327	121.828	2.51742e-28	1.00624e-27
TINAGL1	-1.89307	5.67467	398.044	1.46767e-88	2.63299e-87
CCDC65	1.89285	0.717713	83.6826	5.8095e-20	1.67017e-19
PDE1B	-1.89041	3.06358	587.684	7.99287e-130	3.10277e-128
TAL1	-1.8898	1.81172	669.197	1.4933e-147	8.27458e-146
CREB5	-1.88959	2.99517	466.353	1.99256e-103	4.67265e-102
RSAD2	1.88847	5.36463	138.059	7.07599e-32	3.23373e-31
ALDOC	-1.88789	4.58839	265.512	1.07888e-59	1.13783e-58
SLC39A6	1.887	10.5241	99.5551	1.90779e-23	6.26747e-23
LRRC6	1.88644	3.04436	156.326	7.18589e-36	3.76903e-35
EME2	1.88397	0.935549	149.175	2.62639e-34	1.311e-33
HIST2H2BF	1.88093	2.30888	169.447	9.7721e-39	5.63053e-38
CCDC85A	-1.87705	2.20453	256.157	1.1807e-57	1.17659e-56
STX11	-1.8728	2.96955	553.78	1.89505e-122	6.1131e-121
C2orf27A	1.87216	1.685	139.541	3.35477e-32	1.55014e-31
CHEK1	1.87112	3.67917	292.154	1.68709e-65	2.01425e-64
MLLT11	1.87086	3.68626	192.269	1.01644e-43	6.8103e-43
TPD52	1.87022	8.54985	298.262	7.8765e-67	9.73371e-66
HPN	1.86796	5.89071	121.117	3.60328e-28	1.43276e-27
C1orf186	1.86743	1.71908	44.3845	2.69812e-11	5.29453e-11
SCGB3A1	-1.86699	4.25743	57.3898	3.5746e-14	8.01601e-14
TTLL9	1.86575	0.531222	130.735	2.83013e-30	1.21879e-29
PLEK2	1.86545	3.11607	253.963	3.55227e-57	3.50182e-56
IL12RB2	1.8647	2.2625	45.4365	1.57665e-11	3.12677e-11
ADHFE1	-1.86412	2.59193	368.502	3.96615e-82	6.48843e-81
RGS2	-1.8626	5.50597	247.786	7.89159e-56	7.48421e-55
GPR137C	1.8617	2.15442	251.317	1.34034e-56	1.30078e-55
TNS4	-1.86081	5.36484	169.394	1.00373e-38	5.77847e-38
CXCR3	1.86073	2.35418	122.534	1.76396e-28	7.09196e-28
KRT79	1.85884	1.63121	13.2206	0.000276893	0.00038005
ASPHD1	1.85827	2.51328	86.7037	1.26062e-20	3.73108e-20
EPAS1	-1.85729	7.63299	698.554	6.16886e-154	3.76766e-152
HOXA7	-1.85645	2.70725	235.844	3.16848e-53	2.81093e-52
TCEAL7	-1.85467	1.13045	493.62	2.32352e-109	5.97937e-108
PLCH2	-1.85454	3.5788	254.704	2.44874e-57	2.42614e-56
FANCD2	1.85428	4.57243	400.674	3.92917e-89	7.10456e-88
OAZ3	1.85369	2.1398	218.419	2.0012e-49	1.58687e-48
ZSCAN12P1	1.85266	1.5679	230.875	3.84144e-52	3.30138e-51
AKAP6	-1.85007	2.17645	386.876	3.96297e-86	6.86749e-85
CDCA7	1.849	3.46917	86.2257	1.6053e-20	4.7319e-20
PPAP2B	-1.84862	6.45822	910.584	4.90792e-200	4.95916e-198
CCDC114	1.84754	1.04244	127.999	1.12292e-29	4.73493e-29
KLF2	-1.84713	5.70122	493.862	2.05841e-109	5.30706e-108
BIK	1.84696	3.63428	178.337	1.11812e-40	6.83809e-40
IGJ	-1.84596	8.01451	131.276	2.15466e-30	9.3199e-30
GZMB	1.8458	2.03272	67.4798	2.12856e-16	5.24769e-16
RAPGEF3	-1.84543	4.28137	483.578	3.55848e-107	8.92348e-106
RAB39B	1.84466	1.98867	95.5206	1.46362e-22	4.62688e-22
PCDHA5	1.84455	0.422124	54.6838	1.41572e-13	3.08905e-13
BMPER	-1.84422	1.15902	120.497	4.92314e-28	1.94519e-27
C17orf103	-1.84167	4.66059	800.751	3.70475e-176	2.90918e-174
LY6D	1.8412	3.23039	17.5659	2.77513e-05	4.04882e-05
CHRNA5	1.84093	1.99259	101.661	6.58942e-24	2.2075e-23
MAG	1.84084	0.704373	39.1236	3.97804e-10	7.41638e-10
PDLIM3	-1.84038	5.50065	391.735	3.46851e-87	6.11864e-86
CBX7	-1.83977	5.6254	688.897	7.76499e-152	4.65967e-150
RRAD	-1.83923	1.93361	181.676	2.08691e-41	1.30415e-40
DLX3	1.83915	2.33058	97.4511	5.52037e-23	1.77702e-22
PCDHA12	1.8385	1.81944	48.1241	4.0008e-12	8.17896e-12
APOLD1	-1.83696	5.57139	428.021	4.382e-95	8.8425e-94
CLEC7A	1.83574	3.82191	154.745	1.59166e-35	8.28702e-35
PTK6	1.83455	4.76081	172.904	1.71778e-39	1.01399e-38
RARRES2	-1.83386	6.22826	428.661	3.17951e-95	6.44437e-94
LAMB3	-1.83153	6.34746	212.136	4.69854e-48	3.57516e-47
GPR124	-1.83088	6.55652	608.675	2.17278e-134	9.30167e-133
RGN	-1.82877	1.33669	147.102	7.45414e-34	3.65186e-33
MAPK10	-1.82872	2.91324	219.166	1.37501e-49	1.09349e-48
GNG2	-1.82759	4.65799	626.548	2.81593e-138	1.31175e-136
PANX2	1.82644	3.01324	119.1	9.95629e-28	3.89577e-27
ATRNL1	1.82394	3.23203	42.4851	7.1222e-11	1.3752e-10
NME1-NME2	1.82348	3.06239	146.183	1.18389e-33	5.7712e-33
PCDHGB7	-1.82082	3.04356	342.81	1.55939e-76	2.33179e-75
PLAUR	1.82032	5.24532	256.886	8.1892e-58	8.18444e-57
WSCD1	-1.81992	1.47586	360.844	1.84434e-80	2.92329e-79
SH3D19	-1.81948	6.25669	1048.29	5.71706e-230	8.44772e-228
GGH	1.81911	5.13896	152.384	5.22374e-35	2.66659e-34
LHX6	-1.81739	2.90419	420.328	2.07041e-93	4.03568e-92
ADAM19	1.81698	4.61035	241.55	1.8057e-54	1.65316e-53
SELL	1.81636	4.48877	96.622	8.39119e-23	2.67918e-22
PROS1	-1.81498	4.95749	520.154	3.91854e-115	1.11951e-113
FOXA1	1.81481	8.4206	99.1849	2.29996e-23	7.5378e-23
GPR68	1.81467	3.8629	290.787	3.35072e-65	3.97287e-64
CD19	1.81455	0.96239	29.7563	4.89908e-08	8.25141e-08
THSD7B	-1.81326	0.842775	218.227	2.20314e-49	1.73997e-48
EEPD1	-1.81301	3.71053	953.982	1.80811e-209	2.08798e-207
RASIP1	-1.81175	4.37793	589.994	2.51366e-130	1.00124e-128
EPHX4	1.81156	1.7862	77.5352	1.30376e-18	3.52614e-18
SERPINA11	1.81104	3.89128	38.1978	6.39257e-10	1.18026e-09
FOXD2	1.81058	1.89057	149.846	1.87357e-34	9.38627e-34
UNC5B	1.81042	6.5131	270.952	7.03629e-61	7.61959e-60
EFHC2	1.81025	1.05677	102.662	3.97419e-24	1.34483e-23
MYCN	1.80923	1.75434	75.2619	4.1224e-18	1.08942e-17
SGOL2	1.80758	3.9549	444.418	1.18263e-98	2.54728e-97
TLN2	-1.80737	5.56712	826.211	1.07986e-181	9.16019e-180
MYEOV	-1.8072	2.84635	88.1706	6.00468e-21	1.79618e-20
TCL1A	1.80559	0.809153	29.8379	4.69723e-08	7.92114e-08
DONSON	1.80289	4.10425	359.362	3.87717e-80	6.1031e-79
RNASEH2A	1.8022	4.952	522.986	9.48156e-116	2.73156e-114
RASD1	-1.80167	5.04928	215.308	9.54801e-49	7.41711e-48
AKAP5	1.80085	3.55533	160.279	9.83424e-37	5.33316e-36
SH3BGRL2	-1.79914	4.74436	538.643	3.7208e-119	1.13625e-117
TXNIP	-1.7988	9.58262	501.039	5.64888e-111	1.49283e-109
FNDC4	-1.79791	3.57333	458.845	8.5755e-102	1.94784e-100
CFL2	-1.79786	4.54664	1018.77	1.49324e-223	2.01177e-221
MAP7D3	-1.79713	3.36581	474.332	3.65666e-105	8.81576e-104
RNF157	-1.79636	3.22723	231.04	3.5365e-52	3.04121e-51
TENC1	-1.79634	6.7728	771.4	8.92e-170	6.55501e-168
NOD2	1.79475	3.31857	195.568	1.93626e-44	1.32576e-43
CKMT1A	1.79469	3.79907	69.0201	9.74673e-17	2.44237e-16
GTF2H2B	1.79364	3.39491	79.4287	4.99946e-19	1.38151e-18
FAM126A	-1.79268	4.64609	555.813	6.84714e-123	2.21918e-121
EGFL6	-1.79173	2.99696	151.785	7.06118e-35	3.58724e-34
P2RY6	1.79146	2.40325	174.428	7.9831e-40	4.76145e-39
SLC12A8	1.79103	4.485	397.075	2.38624e-88	4.27533e-87
STMN1	1.78957	7.73682	238.512	8.30074e-54	7.47992e-53
OAS2	1.789	7.10654	138.302	6.25833e-32	2.86769e-31
ACO1	-1.78824	6.02162	989.766	3.01158e-217	3.7968e-215
PPP1R16B	-1.78694	3.95682	291.86	1.95582e-65	2.33104e-64
C10orf54	-1.78657	5.40337	647.088	9.60463e-143	4.90657e-141
C1QTNF1	-1.78544	5.4454	443.839	1.58118e-98	3.38979e-97
PRRT3	1.78126	4.64103	186.846	1.55209e-42	1.00418e-41
SUSD4	1.77954	5.06356	110.104	9.29781e-26	3.3518e-25
SPTBN1	-1.77926	8.70435	1064.23	1.9637e-233	3.10174e-231
SORD	1.77878	6.20293	184.917	4.09201e-42	2.62523e-41
COL5A2	1.77874	9.15606	177.895	1.3967e-40	8.51526e-40
FAM184B	1.77726	1.27673	41.3401	1.27916e-10	2.44074e-10
ANGPTL2	-1.77681	6.55458	453.045	1.56834e-100	3.44834e-99
FLT3	1.77636	2.81038	57.7146	3.03046e-14	6.8147e-14
JAM2	-1.77409	3.4278	553.757	1.91736e-122	6.17056e-121
DAAM2	-1.77385	4.63567	441.464	5.19877e-98	1.10762e-96
NMT2	-1.77292	4.25317	683.618	1.09165e-150	6.34483e-149
NUP62CL	1.77243	1.17293	115.14	7.33471e-27	2.77134e-26
AHNAK	-1.77155	11.2775	523.796	6.32018e-116	1.82846e-114
CPM	-1.76925	5.36508	372.232	6.11141e-83	1.0082e-81
PLN	-1.76835	2.58059	245.814	2.12377e-55	1.99486e-54
BIN1	-1.76756	5.03591	478.904	3.69962e-106	9.12751e-105
TMEM132A	1.76672	7.11608	226.2	4.01904e-51	3.34118e-50
CCNF	1.76604	4.90986	405.092	4.29137e-90	7.9051e-89
C6orf141	1.76551	3.02791	67.8813	1.73639e-16	4.2955e-16
E2F5	1.76469	3.7622	249.058	4.1665e-56	3.97888e-55
STX1A	1.76447	3.03466	248.301	6.09464e-56	5.80406e-55
ASB2	-1.76205	1.2077	252.94	5.93561e-57	5.80549e-56
NFE2	1.76133	0.503932	73.2062	1.16786e-17	3.03206e-17
SOX7	-1.76106	3.15239	492.279	4.54921e-109	1.15984e-107
LRP1	-1.7589	9.19717	424.357	2.74827e-94	5.49233e-93
MKX	1.75839	3.33011	36.1605	1.81719e-09	3.27844e-09
BAI2	1.75808	5.5765	106.123	6.93068e-25	2.4173e-24
C12orf60	1.75749	1.27304	125.213	4.57174e-29	1.88098e-28
HSPA12B	-1.7566	4.12593	583.277	7.26702e-129	2.71368e-127
NDN	-1.75649	4.21638	508.718	1.20547e-112	3.28681e-111
C1orf112	1.75576	3.98017	453.964	9.8936e-101	2.18934e-99
GJB3	1.75574	2.13268	40.7427	1.73648e-10	3.28914e-10
ID4	-1.75568	4.97407	155.8	9.36412e-36	4.89843e-35
POLR3K	1.75523	4.96267	459.642	5.75163e-102	1.31076e-100
ZNF366	-1.75512	1.03391	320.766	9.86281e-72	1.3567e-70
ZG16B	1.75478	6.1987	103.911	2.11568e-24	7.22328e-24
KRT16	1.75467	5.96197	28.1654	1.11376e-07	1.83957e-07
CR2	1.75393	2.46732	21.3952	3.73713e-06	5.71953e-06
NUP210	1.75364	7.04022	324.224	1.74144e-72	2.42707e-71
COL1A1	1.75239	12.8257	163.499	1.94633e-37	1.08417e-36
ESR1	1.75173	9.21807	61.9866	3.45796e-15	8.10495e-15
GIMAP8	-1.75098	4.25201	610.711	7.83436e-135	3.37491e-133
WDR76	1.75082	3.74736	383.627	2.01953e-85	3.46904e-84
LUZP2	-1.75079	0.928892	101.578	6.86934e-24	2.29792e-23
GK	1.74957	3.34399	364.229	3.37807e-81	5.39784e-80
CRIP1	1.74933	8.63897	120.089	6.04823e-28	2.38083e-27
KIAA1467	1.74885	6.99192	91.5475	1.08947e-21	3.34784e-21
LAMC3	-1.74801	2.71682	183.205	9.67546e-42	6.13568e-41
CKMT1B	1.74749	4.90871	81.7865	1.51613e-19	4.28432e-19
EMILIN3	-1.74653	2.14529	82.8277	8.95275e-20	2.55617e-19
B4GALNT3	1.74544	4.13539	110.88	6.28762e-26	2.28462e-25
RHBDL2	1.74417	2.38876	172.147	2.51385e-39	1.47567e-38
FNDC5	-1.74341	1.29494	219.964	9.20771e-50	7.34799e-49
AIFM3	1.7431	1.16438	149.184	2.61367e-34	1.30513e-33
LPPR3	1.74234	3.49665	43.1046	5.18892e-11	1.00701e-10
CHAC1	1.74076	1.81671	116.402	3.88016e-27	1.48362e-26
RGMA	-1.74061	5.01623	187.561	1.08314e-42	7.0276e-42
CAT	-1.74047	6.82258	1023.33	1.52833e-224	2.07944e-222
DOC2B	-1.73852	1.06877	127.885	1.18909e-29	5.00476e-29
MAFF	-1.73814	4.88083	515.701	3.64605e-114	1.02253e-112
SHANK3	-1.7373	5.48476	741.463	2.88166e-163	1.96038e-161
SPAG1	1.73604	4.20378	300.622	2.41167e-67	3.00736e-66
ACADS	-1.73589	4.9556	507.808	1.90132e-112	5.17385e-111
HSPA12A	-1.7353	4.19855	489.9	1.49787e-108	3.79775e-107
APOC2	1.73495	2.62198	120.544	4.80967e-28	1.902e-27
MCM4	1.7347	6.82851	248.225	6.33005e-56	6.01574e-55
IL18	1.73437	3.45401	181.972	1.79827e-41	1.12634e-40
SYCP2	1.7342	5.31507	118.523	1.33192e-27	5.18359e-27
TMEM206	1.734	3.95557	450.819	4.78464e-100	1.04366e-98
EFNA3	1.73339	4.79984	147.91	4.96351e-34	2.4509e-33
GPR116	-1.73307	5.5755	672.664	2.63221e-148	1.4704e-146
SNHG3	1.73152	1.981	180.217	4.34501e-41	2.68718e-40
TRAIP	1.73057	2.62822	361.117	1.60818e-80	2.55191e-79
C7	-1.72871	4.93681	88.0667	6.32844e-21	1.89055e-20
ALDH1A3	-1.72802	5.4763	227.968	1.65359e-51	1.38728e-50
RBPMS2	-1.72725	2.18141	343.181	1.29447e-76	1.94411e-75
KCNA6	-1.72677	0.728677	169.989	7.43903e-39	4.30068e-38
KANK1	-1.72605	5.80008	579.264	5.4217e-128	1.96583e-126
RUNX1T1	-1.72486	1.27064	307.137	9.18247e-69	1.1771e-67
CCL13	-1.72475	1.16286	93.6813	3.7064e-22	1.15784e-21
LOXL4	-1.72438	3.55477	136.294	1.72057e-31	7.75217e-31
SMYD3	1.72392	4.80754	263.945	2.36963e-59	2.47067e-58
PDGFD	-1.72349	4.92216	440.65	7.81708e-98	1.66031e-96
HOXA3	-1.72288	1.72113	257.652	5.57558e-58	5.60495e-57
CELF2	-1.72279	5.21608	435.7	9.33754e-97	1.94714e-95
MAL2	1.72258	8.43745	236.421	2.37211e-53	2.11124e-52
N4BP3	1.72256	5.36839	227.405	2.19383e-51	1.83157e-50
RCAN1	-1.72146	6.53973	279.55	9.41333e-63	1.0638e-61
IFI27	1.72128	7.72127	85.8362	1.95472e-20	5.74093e-20
BMP6	-1.72069	2.54907	248.243	6.27379e-56	5.96639e-55
SLAMF8	1.71972	4.47698	155.885	8.96865e-36	4.69334e-35
ACSM3	-1.71884	1.80545	201.42	1.02334e-45	7.30155e-45
SPAG4	1.71789	2.46496	159.715	1.30578e-36	7.03965e-36
CXCL12	-1.71647	7.39854	388.195	2.04553e-86	3.56722e-85
LRRC70	-1.71597	1.54548	506.35	3.94812e-112	1.06801e-110
EGFLAM	-1.71514	3.8023	583.776	5.65857e-129	2.12459e-127
RIBC1	1.71477	1.85263	169.047	1.19463e-38	6.86026e-38
FBLN5	-1.71267	6.10078	350.463	3.36036e-78	5.15956e-77
MYCT1	-1.71241	3.7534	580.93	2.35425e-128	8.6968e-127
FAT4	-1.71126	3.93381	353.997	5.71036e-79	8.85686e-78
CCDC11	1.70953	1.36332	138.37	6.04989e-32	2.77588e-31
PALM	-1.70953	5.80202	412.29	1.16328e-91	2.19585e-90
GREM2	-1.70865	1.3728	145.046	2.09893e-33	1.01276e-32
EFEMP1	-1.70864	7.17653	238.584	8.00852e-54	7.22133e-53
EMCN	-1.70849	4.55078	423.203	4.90162e-94	9.73382e-93
PPM1J	1.70782	4.16736	145.963	1.32252e-33	6.43559e-33
CENPN	1.70559	4.23522	249.71	3.00321e-56	2.884e-55
KLHDC9	1.70496	3.47206	140.8	1.77921e-32	8.29655e-32
TMEM97	1.70371	5.4909	229.944	6.13117e-52	5.22671e-51
GAS2L3	1.70348	1.67199	134.41	4.44428e-31	1.96947e-30
PPAP2A	-1.70341	5.56224	658.891	2.6035e-145	1.37605e-143
SLC30A2	1.70269	1.24409	39.1614	3.90173e-10	7.27807e-10
AIFM2	-1.70218	4.68644	627.752	1.54041e-138	7.24943e-137
TPRN	1.70122	5.71621	357.457	1.00757e-79	1.577e-78
CATSPERB	1.701	1.54596	75.1271	4.41369e-18	1.16506e-17
LY6G6C	1.7007	0.96987	38.3047	6.05162e-10	1.11911e-09
PRIMA1	-1.70067	2.34666	193.729	4.87895e-44	3.29791e-43
MBOAT2	1.70057	5.66135	240.931	2.46406e-54	2.24841e-53
COL5A1	1.70015	9.10065	160.037	1.11063e-36	6.00167e-36
CHST11	1.70003	3.19217	288.717	9.46629e-65	1.1147e-63
GATA3	1.69987	9.14717	109.489	1.26836e-25	4.55085e-25
PTPRB	-1.69975	5.30435	454.686	6.89287e-101	1.53769e-99
C1orf106	1.69892	4.70899	60.8767	6.07649e-15	1.40862e-14
CA12	1.69883	8.88213	85.7401	2.05211e-20	6.01924e-20
TOX3	1.69806	4.87583	73.3759	1.07165e-17	2.78701e-17
CDC14B	-1.69799	3.90327	724.738	1.24828e-159	7.94158e-158
EGLN3	1.69622	5.68709	120.382	5.21872e-28	2.05902e-27
SV2B	-1.69583	1.73715	202.043	7.48196e-46	5.35785e-45
RNF39	-1.69546	2.99729	216.012	6.70222e-49	5.23306e-48
MARCO	-1.69497	2.71277	61.7593	3.88113e-15	9.07512e-15
RYR1	-1.69485	3.41301	130.388	3.37021e-30	1.4482e-29
GUSBP3	1.69398	3.25	128.928	7.03184e-30	2.99262e-29
SMC4	1.69376	6.66947	449.852	7.76673e-100	1.68877e-98
CCDC74B	1.69363	3.49278	82.9287	8.50652e-20	2.43028e-19
MRC1	-1.69266	3.98029	161.353	5.72914e-37	3.13041e-36
RASSF9	-1.69171	0.833981	286.683	2.626e-64	3.053e-63
SPRY1	-1.69081	5.64573	392.5	2.36366e-87	4.18037e-86
AGMAT	1.69079	1.13083	163.35	2.09741e-37	1.16643e-36
ARL11	1.69016	2.30796	182.346	1.49043e-41	9.37369e-41
EOMES	1.6896	1.06619	79.6804	4.40154e-19	1.21898e-18
MCM2	1.68953	6.04728	275.999	5.59055e-62	6.21062e-61
PVT1	1.68899	3.30007	187.478	1.12966e-42	7.32602e-42
FOXO1	-1.68855	5.28003	730.861	5.82165e-161	3.8278e-159
CHST8	1.6877	3.83121	42.7268	6.29442e-11	1.21732e-10
CNRIP1	-1.68712	3.40826	657.007	6.68757e-145	3.50765e-143
ARSI	1.68695	2.48197	153.854	2.49234e-35	1.28759e-34
CCDC74A	1.68564	5.47907	74.5446	5.92829e-18	1.55917e-17
MFAP5	-1.68453	5.97882	228.987	9.91371e-52	8.37849e-51
IRS2	-1.68423	5.7582	254.669	2.49177e-57	2.467e-56
TCTEX1D2	1.68416	3.3531	319.661	1.71659e-71	2.34954e-70
HSD3B2	-1.68281	1.45333	15.528	8.12905e-05	0.000115069
PCDH18	-1.68212	4.95522	393.761	1.25647e-87	2.23658e-86
FERMT2	-1.68195	5.98041	679.097	1.05003e-149	5.98734e-148
MTBP	1.68133	3.18179	241.576	1.78241e-54	1.63371e-53
DNAJC22	1.68057	3.18425	89.0058	3.9366e-21	1.184e-20
PSMC3IP	1.68002	2.62631	216.307	5.78142e-49	4.52181e-48
FBXL16	1.67989	5.62997	108.648	1.93783e-25	6.90963e-25
C2CD4D	1.67989	0.897326	147.21	7.06077e-34	3.46162e-33
NACAD	-1.67896	2.64793	277.466	2.67798e-62	2.99925e-61
WDHD1	1.6784	4.05792	372.836	4.51636e-83	7.5047e-82
RAB31	1.67802	7.63378	182.726	1.23124e-41	7.77561e-41
CYGB	-1.67654	4.75397	526.394	1.72013e-116	5.05086e-115
RANBP17	1.67632	2.58606	159.121	1.76086e-36	9.44857e-36
NPAS1	1.67605	0.789147	102.069	5.36106e-24	1.80258e-23
IL11RA	-1.67575	3.3172	771.527	8.36945e-170	6.18349e-168
TEK	-1.67566	4.09568	444.348	1.22489e-98	2.63418e-97
TSPAN13	1.6755	8.3803	201.046	1.23444e-45	8.78949e-45
KIAA1683	-1.6736	2.91678	264.487	1.80536e-59	1.88951e-58
CRYBG3	-1.66896	4.04088	352.473	1.22629e-78	1.89557e-77
ACSS2	-1.66854	5.74914	954.254	1.57794e-209	1.83763e-207
DOC2A	1.66738	2.18629	75.9563	2.90007e-18	7.70697e-18
IFFO2	-1.66665	5.39954	380.661	8.9319e-85	1.52286e-83
RPL39L	1.66541	3.98985	190.925	1.99677e-43	1.32623e-42
SLC25A27	-1.66512	2.04884	202.313	6.5315e-46	4.6821e-45
LRRC10B	1.6651	2.35344	77.0322	1.68189e-18	4.51948e-18
TDRD12	1.66485	0.928447	15.9822	6.39424e-05	9.11038e-05
CRB3	1.66418	4.06128	388.059	2.1897e-86	3.80898e-85
ALOX15B	-1.6633	5.91487	57.1556	4.02669e-14	9.00485e-14
GRASP	-1.66269	3.13498	579.913	3.91754e-128	1.4242e-126
ADAMTS6	1.66222	1.76107	222.689	2.34361e-50	1.91474e-49
SLC1A2	1.66195	4.38467	68.7945	1.09277e-16	2.73233e-16
ECM1	1.66149	7.10566	73.5451	9.83634e-18	2.56297e-17
ACTA2	-1.65931	8.87605	359.887	2.98039e-80	4.69685e-79
BOC	-1.65927	5.15803	261.462	8.23861e-59	8.46784e-58
CACNA1D	1.65751	4.64542	93.3868	4.30116e-22	1.33998e-21
RASL10B	-1.65744	3.15423	156.567	6.36569e-36	3.35162e-35
PCDH9	-1.65658	2.02291	71.4109	2.90066e-17	7.43396e-17
RELT	1.65567	3.40561	341.215	3.46902e-76	5.13699e-75
CYYR1	-1.65534	4.6721	403.508	9.49216e-90	1.7369e-88
HYAL1	-1.65401	1.71398	243.406	7.11322e-55	6.59136e-54
FEN1	1.65338	5.46574	358.553	5.81686e-80	9.13546e-79
KCNAB1	-1.65174	2.24332	372.942	4.28161e-83	7.12323e-82
PNMAL2	-1.6513	2.51488	367.51	6.5224e-82	1.06198e-80
EPSTI1	1.65129	4.04181	163.129	2.34487e-37	1.30037e-36
SELP	-1.65054	3.45184	142.026	9.60003e-33	4.52258e-32
NMNAT2	-1.64967	2.7061	112.896	2.27377e-26	8.4267e-26
ERBB2	1.64962	9.69212	81.6894	1.59245e-19	4.49536e-19
GPM6B	-1.6496	3.98449	213.496	2.37195e-48	1.82403e-47
PVRL3	-1.64884	1.68409	318.356	3.3043e-71	4.49136e-70
MX1	1.6479	7.72832	90.5628	1.79197e-21	5.465e-21
TMEM63C	1.64748	4.86747	103.75	2.29559e-24	7.82778e-24
MICB	1.64671	3.29288	176.033	3.56073e-40	2.14049e-39
KIFC2	1.64576	5.65616	233.923	8.31422e-53	7.28196e-52
ZNF296	1.64516	3.01149	233.506	1.02492e-52	8.95955e-52
HAP1	-1.64515	0.505952	114.798	8.71374e-27	3.27977e-26
C6orf223	-1.64476	1.69185	32.701	1.07482e-08	1.87035e-08
HOXB6	1.64415	3.20547	60.0559	9.2202e-15	2.11667e-14
KRT8	1.64384	10.5123	190.22	2.84683e-43	1.88263e-42
C5orf34	1.64332	2.16109	270.719	7.91243e-61	8.52805e-60
TMOD1	-1.64326	3.52961	292.339	1.53793e-65	1.83936e-64
GALE	1.64143	5.1601	313.937	3.03141e-70	4.03269e-69
CXCL13	1.64133	6.00123	28.7336	8.30496e-08	1.38135e-07
DBF4	1.6413	3.9531	395.31	5.78034e-88	1.03026e-86
SLC39A4	1.64126	4.98172	167.278	2.90863e-38	1.65099e-37
CERKL	1.64108	2.19641	207.327	5.25982e-47	3.87979e-46
PARK2	-1.63988	1.55296	342.761	1.59789e-76	2.38676e-75
MSRB3	-1.63981	5.7306	419.543	3.06897e-93	5.95674e-92
MAP7D2	1.63901	0.950103	39.6156	3.09197e-10	5.79749e-10
ST20	1.63893	2.08069	228.036	1.59827e-51	1.34251e-50
FHAD1	1.63877	1.14372	202.437	6.13834e-46	4.40946e-45
WSCD2	-1.63815	0.689199	99.2815	2.19045e-23	7.18232e-23
VCAN	1.6379	8.83171	154.463	1.83472e-35	9.52863e-35
PLEKHH2	-1.63789	3.3307	274.108	1.44445e-61	1.5867e-60
PTPRN	1.63682	1.55381	34.1908	4.99639e-09	8.83091e-09
CDH19	1.63586	1.06218	8.5845	0.00339036	0.00434004
LAMA2	-1.6357	5.6025	232.57	1.64004e-52	1.42732e-51
ATP6V0D2	1.6356	0.936498	53.5109	2.57159e-13	5.54943e-13
SCEL	1.63533	0.802446	8.78504	0.00303711	0.00390202
ITSN1	-1.63476	5.76229	984.376	4.47186e-216	5.53624e-214
TIMELESS	1.63412	5.67751	421.664	1.06008e-93	2.09005e-92
AQP4	-1.63403	0.845957	57.1723	3.99253e-14	8.93427e-14
HSD17B7	1.63375	4.40917	334.271	1.12852e-74	1.63072e-73
COL13A1	1.63297	1.14021	124.458	6.68884e-29	2.73321e-28
REPS2	1.63295	6.27718	102.636	4.02784e-24	1.36264e-23
SKAP1	1.63244	3.97631	114.39	1.07034e-26	4.01765e-26
KIAA1614	-1.63212	1.7765	437.984	2.9735e-97	6.26715e-96
LRRC56	1.63197	3.55112	179.587	5.96377e-41	3.67507e-40
SCN7A	-1.63194	1.07443	87.3983	8.87279e-21	2.64032e-20
KCNC2	1.63179	3.15635	9.55084	0.00199858	0.00260204
CENPO	1.63122	2.96398	291.679	2.14116e-65	2.54752e-64
KRT15	-1.63018	7.94145	74.6629	5.58357e-18	1.46991e-17
PCDH17	1.63006	3.55629	256.523	9.82604e-58	9.80606e-57
SOX5	-1.62946	1.00928	143.094	5.6072e-33	2.66163e-32
OBSCN	-1.62943	5.37271	294.717	4.6632e-66	5.63134e-65
IL1R2	1.62917	0.674359	41.4863	1.18699e-10	2.26771e-10
STAT5A	-1.62882	6.24984	564.426	9.15748e-125	3.10721e-123
IGSF9	1.62795	6.17103	194.403	3.47741e-44	2.35983e-43
FAM71D	1.62762	0.736385	289.774	5.57036e-65	6.57063e-64
LARP6	-1.62652	3.62492	404.602	5.48428e-90	1.00755e-88
ST6GALNAC3	-1.6255	1.62516	438.357	2.46639e-97	5.20631e-96
EPDR1	-1.62477	4.00647	342.364	1.94979e-76	2.89978e-75
CRTAM	1.62396	0.574566	104.306	1.73329e-24	5.93691e-24
C19orf40	1.62349	1.86492	406.377	2.25293e-90	4.17247e-89
CDK5R1	1.62319	2.76495	191.87	1.24212e-43	8.29006e-43
WNT3	1.62311	1.0073	111.857	3.84098e-26	1.40829e-25
ADRA2A	-1.62195	5.09262	206.114	9.67725e-47	7.10389e-46
ECSCR	-1.62096	2.35532	476.479	1.24726e-105	3.03899e-104
PC	-1.62082	5.72826	441.98	4.01385e-98	8.56495e-97
BOK	-1.62055	6.33658	580.154	3.472e-128	1.26558e-126
ABCC6	-1.62035	2.5109	133.111	8.54755e-31	3.74914e-30
PLAGL1	-1.61869	4.06705	316.709	7.5484e-71	1.01796e-69
ESRP1	1.61839	7.40587	307.634	7.15556e-69	9.21572e-68
RND1	1.61759	4.29342	107.325	3.77746e-25	1.3317e-24
CHAF1B	1.61736	4.25491	276.688	3.95697e-62	4.40654e-61
NPR2	-1.61583	3.42852	470.165	2.95071e-104	7.02751e-103
RCC1	1.61517	5.57493	308.104	5.65167e-69	7.31312e-68
OAS1	1.61377	6.16365	128.733	7.75875e-30	3.29687e-29
GRPR	1.61374	4.03131	34.5244	4.20942e-09	7.46976e-09
ADAMTSL2	1.61353	3.71359	208.557	2.83543e-47	2.11419e-46
ATP1A4	1.61348	0.797411	34.6898	3.86652e-09	6.87281e-09
COL12A1	1.6133	9.27722	142.03	9.58079e-33	4.51506e-32
PAQR6	1.61281	2.87665	124.177	7.70637e-29	3.13873e-28
RUNX2	1.61089	4.42418	211.762	5.66778e-48	4.29601e-47
ATAD5	1.61013	2.8612	232.207	1.96844e-52	1.70988e-51
TFPI	-1.60968	4.88336	235.213	4.35098e-53	3.84509e-52
FGFR4	1.60951	4.7692	52.9285	3.45913e-13	7.42856e-13
AMOTL2	-1.60926	6.4396	611.937	4.24076e-135	1.85594e-133
IRF7	1.60888	5.7931	260.197	1.55448e-58	1.58587e-57
EGFR	-1.60852	5.1573	95.6253	1.38821e-22	4.39455e-22
EPHA10	1.60795	3.06251	128.438	8.99986e-30	3.81363e-29
SDC1	1.60713	8.74961	166.925	3.47387e-38	1.96614e-37
FLRT2	-1.60708	4.22347	274.314	1.30246e-61	1.43417e-60
B4GALNT1	1.60504	2.25577	85.6367	2.1623e-20	6.33568e-20
METTL7A	-1.6039	6.50014	538.301	4.41638e-119	1.34567e-117
RECK	-1.60388	4.27238	468.133	8.16663e-104	1.92497e-102
VGLL3	-1.603	4.37919	300.644	2.38484e-67	2.97661e-66
RSPO4	1.60135	0.482467	39.5519	3.19452e-10	5.98488e-10
TACC1	-1.60096	6.89547	340.193	5.79252e-76	8.55003e-75
FBXO15	1.59981	1.15053	87.6301	7.89155e-21	2.34985e-20
B4GALNT4	1.59958	5.27233	184.712	4.53592e-42	2.9046e-41
DNASE1	1.59827	2.40939	222.633	2.41057e-50	1.96594e-49
CLCN2	1.59713	3.1248	312.676	5.70423e-70	7.54452e-69
QPCT	1.59625	4.03904	115.193	7.14134e-27	2.69943e-26
PTPRQ	-1.59536	0.825674	28.8437	7.84598e-08	1.30595e-07
AGPAT9	-1.59492	2.59552	220.492	7.06549e-50	5.65815e-49
MT1X	-1.59466	5.37857	204.416	2.2706e-46	1.65355e-45
KIF26A	-1.5945	3.0874	321.696	6.18828e-72	8.55526e-71
NOTCH4	-1.59428	4.82089	627.374	1.8618e-138	8.73202e-137
CLIP4	-1.59381	4.34098	283.132	1.55987e-63	1.78631e-62
COMTD1	1.59378	3.53752	214.642	1.33389e-48	1.03211e-47
IFIT1	1.59339	6.73042	79.8745	3.98955e-19	1.10689e-18
FCRLA	1.59313	1.02711	45.2328	1.74954e-11	3.4623e-11
MICALCL	1.59289	2.04019	100.159	1.40632e-23	4.64336e-23
SLC11A1	1.59279	2.68198	143.883	3.76846e-33	1.79813e-32
SAMD4A	-1.59239	4.35789	460.551	3.6472e-102	8.3533e-101
CDH5	-1.59187	5.85931	500.102	9.03365e-111	2.37817e-109
HIST1H3E	1.59142	2.28857	102.29	4.79499e-24	1.61591e-23
GAPT	1.59134	2.1909	182.304	1.52212e-41	9.56423e-41
SLC26A3	-1.59083	2.31329	28.8979	7.62944e-08	1.27083e-07
MAGIX	1.59039	2.21933	209.896	1.44741e-47	1.08928e-46
C2CD2	-1.59039	5.51271	595.441	1.64236e-131	6.71704e-130
HIST4H4	1.59023	1.2764	91.9111	9.06599e-22	2.79088e-21
TUBA1C	1.58759	7.71782	421.066	1.43013e-93	2.79956e-92
TSTA3	1.58655	6.91882	392.828	2.00596e-87	3.55689e-86
SLC22A15	1.58567	2.69961	181.994	1.77858e-41	1.11502e-40
RBM11	1.58545	1.89989	90.9938	1.44125e-21	4.40846e-21
HLA-DQB2	1.58519	3.30131	84.2501	4.35989e-20	1.26028e-19
MYO16	-1.58491	0.604974	93.5021	4.05778e-22	1.26502e-21
CYR61	-1.58483	7.94221	236.547	2.22603e-53	1.9825e-52
ACSM1	-1.58477	3.49181	49.7303	1.764e-12	3.66447e-12
GDPD1	1.58426	2.15911	147.958	4.84465e-34	2.39393e-33
DLC1	-1.5842	5.85332	414.153	4.57263e-92	8.69116e-91
ECHDC3	-1.58244	4.53483	414.855	3.21584e-92	6.13779e-91
SP5	1.58204	1.62736	35.9115	2.0649e-09	3.71411e-09
TMEM40	1.58143	1.57465	38.375	5.83766e-10	1.07998e-09
F8	-1.58137	4.58619	589.3	3.55702e-130	1.40059e-128
AP1S3	1.58086	3.16899	275.588	6.87107e-62	7.59632e-61
ZNF703	1.5797	6.19128	87.06	1.05276e-20	3.12464e-20
CKAP2	1.57915	5.41658	392.551	2.30477e-87	4.08146e-86
LGR6	-1.57782	3.94864	73.783	8.71959e-18	2.27847e-17
CD1E	1.57771	1.16494	64.4148	1.00796e-15	2.41862e-15
CHTF18	1.57759	4.6986	305.877	1.72746e-68	2.20415e-67
C1orf53	1.57757	0.871486	143.097	5.59794e-33	2.65815e-32
OSM	1.57709	1.60854	106.88	4.73055e-25	1.66216e-24
SEPT3	1.57663	4.34095	76.7902	1.90123e-18	5.09592e-18
TMEM121	1.57656	2.75489	168.44	1.62117e-38	9.27094e-38
ANO9	1.57571	3.81472	181.315	2.50194e-41	1.55926e-40
EMP1	-1.57522	7.8132	400.288	4.76691e-89	8.58544e-88
TCEAL6	1.57501	1.5921	125.507	3.94198e-29	1.62626e-28
APOD	-1.57474	9.25615	76.9948	1.71405e-18	4.60319e-18
MS4A14	1.57413	2.86005	74.1126	7.37862e-18	1.93211e-17
GDPD5	-1.57399	4.61744	315.448	1.42056e-70	1.89896e-69
ARID5A	-1.57337	6.11174	421.029	1.45725e-93	2.84858e-92
ZNF239	1.57326	3.82916	273.872	1.62597e-61	1.78182e-60
WNT7B	1.5726	5.10717	97.1085	6.56292e-23	2.10719e-22
ESPN	1.57065	4.9198	102.074	5.34888e-24	1.79893e-23
PELI2	-1.56823	3.30638	364.912	2.39894e-81	3.8512e-80
MANEAL	1.56809	4.68279	169.194	1.10951e-38	6.3768e-38
ACY3	1.56784	1.13089	26.9173	2.12348e-07	3.4636e-07
KIRREL	-1.56765	4.21911	199.465	2.73208e-45	1.92141e-44
ATP8B3	1.56695	1.67817	107.088	4.25904e-25	1.49956e-24
F3	-1.5663	5.06432	195.799	1.72473e-44	1.18211e-43
MTHFD2	1.5661	6.65978	386.703	4.32065e-86	7.47789e-85
RFC4	1.56586	4.60067	286.736	2.55736e-64	2.97572e-63
C6orf211	1.5657	7.15851	106.065	7.13457e-25	2.48652e-24
EMILIN2	-1.56437	4.22831	367.68	5.98956e-82	9.76376e-81
PRX	-1.5639	3.73426	452.675	1.88783e-100	4.13757e-99
KIAA1024	1.5638	1.61077	212.876	3.23984e-48	2.47756e-47
NPTX1	1.56364	2.99179	23.6364	1.16367e-06	1.82756e-06
MYL9	-1.56355	8.30735	420.545	1.85662e-93	3.62411e-92
PCSK4	1.56219	2.48585	117.079	2.75812e-27	1.06258e-26
WNT11	-1.56158	3.55399	89.8321	2.59251e-21	7.84548e-21
KLF9	-1.55974	6.07617	516.832	2.06887e-114	5.8259e-113
CREB3L4	1.55764	6.99506	193.692	4.97029e-44	3.35635e-43
EFR3B	1.55699	3.39627	108.219	2.40614e-25	8.5506e-25
PDLIM4	-1.55463	4.90779	290.095	4.73997e-65	5.60074e-64
MEST	-1.55461	6.04438	236.786	1.97482e-53	1.76106e-52
H2AFZ	1.55459	7.71925	400.599	4.07785e-89	7.36371e-88
HPSE	1.55375	1.62533	139.112	4.16351e-32	1.91739e-31
ADM	-1.55333	3.9182	152.322	5.38726e-35	2.74904e-34
GALNT14	1.55172	3.13616	64.6653	8.87621e-16	2.1362e-15
PCDHA11	1.5514	2.20264	39.2741	3.68292e-10	6.87645e-10
CRIM1	-1.54993	7.30508	400.571	4.13732e-89	7.46129e-88
NCALD	-1.54988	5.53082	177.031	2.15642e-40	1.3066e-39
MGAT3	-1.54886	3.12953	171.702	3.14449e-39	1.84036e-38
CBX8	1.54744	3.32149	282.756	1.88353e-63	2.15337e-62
NFIB	-1.54655	7.10364	209.642	1.64425e-47	1.23471e-46
OTUB2	1.54607	2.54053	278.598	1.5177e-62	1.70953e-61
BAIAP2L2	1.54589	1.02859	52.5205	4.25787e-13	9.10829e-13
ST8SIA2	-1.54497	1.14125	94.2588	2.76859e-22	8.68628e-22
PAQR5	1.54496	3.45645	112.541	2.71974e-26	1.00416e-25
TUFT1	1.54392	5.99034	325.326	1.00163e-72	1.40596e-71
CDHR3	1.54384	2.76793	43.2886	4.72325e-11	9.1793e-11
IL17RD	-1.54376	5.48377	274.212	1.37091e-61	1.50712e-60
AKAP2	-1.54267	5.22475	308.131	5.57708e-69	7.22339e-68
GPR34	-1.54206	3.41069	349.764	4.77054e-78	7.30031e-77
GPR160	1.54192	5.68396	169.187	1.1134e-38	6.39645e-38
ANTXR2	-1.54185	5.52911	551.944	4.75437e-122	1.51588e-120
ALPL	-1.54118	4.89867	166.032	5.44212e-38	3.0675e-37
LRRN2	1.54071	5.15825	117.065	2.77747e-27	1.06973e-26
CDH11	1.53973	7.08393	162.795	2.77367e-37	1.53322e-36
AFAP1L1	-1.53965	3.83917	545.462	1.22216e-120	3.82572e-119
DNAJC1	1.53886	6.34729	183.666	7.673e-42	4.88612e-41
NVL	1.53851	5.7079	409.454	4.81924e-91	9.02262e-90
XKR9	1.53793	0.852863	50.2483	1.35474e-12	2.82974e-12
DPY19L2P4	1.5378	1.02669	25.3147	4.86981e-07	7.80511e-07
AGT	1.53734	4.41705	47.7248	4.90453e-12	9.9849e-12
ADRBK2	-1.53696	5.30888	630.692	3.53414e-139	1.67469e-137
FZD2	1.53691	2.92271	249.647	3.10014e-56	2.97293e-55
CYP4Z1	1.53686	6.45024	19.4735	1.02003e-05	1.52328e-05
AASS	-1.53683	3.71437	406.285	2.35977e-90	4.36445e-89
JUN	-1.53661	8.01674	327.533	3.31148e-73	4.67691e-72
NR3C1	-1.53648	6.16246	610.771	7.6033e-135	3.28568e-133
ST6GAL2	1.53607	3.61615	112.935	2.23006e-26	8.26916e-26
IER5L	1.53406	4.87768	234.116	7.5446e-53	6.61633e-52
RILP	-1.534	2.97932	565.137	6.41529e-125	2.18756e-123
WDR66	1.53393	2.28992	89.4421	3.15752e-21	9.53221e-21
PPEF1	1.53349	1.6705	72.1042	2.04126e-17	5.25398e-17
VLDLR	-1.53318	4.64264	251.654	1.13216e-56	1.10108e-55
CD300LF	1.53308	1.44884	191.954	1.19063e-43	7.958e-43
MESP2	1.53268	1.5292	73.3233	1.10063e-17	2.86077e-17
NRCAM	1.5321	3.86275	58.7093	1.82771e-14	4.14053e-14
SHROOM1	1.53203	6.17988	54.1805	1.82893e-13	3.96923e-13
DBNDD1	1.53174	5.99901	184.064	6.28394e-42	4.009e-41
CBX4	1.53089	5.81677	281.07	4.39067e-63	4.99062e-62
GPSM2	1.52851	4.99901	247.326	9.94062e-56	9.40151e-55
TEF	-1.52737	5.11141	583.4	6.83174e-129	2.55809e-127
CPAMD8	-1.52597	4.05603	143.63	4.28117e-33	2.03994e-32
H2AFX	1.52573	5.85025	326.371	5.93329e-73	8.3626e-72
SOSTDC1	-1.52552	3.24837	52.2543	4.87595e-13	1.03965e-12
PTCHD1	-1.52466	1.65015	52.3043	4.7534e-13	1.01399e-12
ENTPD7	1.52453	4.72166	465.713	2.74631e-103	6.39658e-102
TMEM45A	1.52444	5.19348	99.4784	1.98314e-23	6.5088e-23
P2RY11	1.52322	3.00181	67.3122	2.31747e-16	5.7032e-16
RAB3A	1.52185	2.90349	189.54	4.00567e-43	2.63504e-42
NFE2L3	1.5218	5.09251	143.167	5.40303e-33	2.56915e-32
CENPH	1.52121	3.44334	303.746	5.03223e-68	6.36181e-67
TRIB3	1.52088	5.80166	243.383	7.19442e-55	6.66211e-54
SH2D1A	1.51968	2.01369	69.5836	7.32429e-17	1.84578e-16
PTCH2	-1.5192	1.2068	244.889	3.37809e-55	3.15151e-54
PYCARD	1.51893	5.93516	156.931	5.29818e-36	2.79814e-35
PCSK5	-1.51786	2.64461	270.543	8.63953e-61	9.28986e-60
SLC6A9	1.51779	4.96844	127.657	1.33407e-29	5.60122e-29
DGCR5	1.51616	0.841936	61.5859	4.23852e-15	9.8944e-15
RABIF	1.5142	4.78163	587.135	1.05204e-129	4.061e-128
P2RY14	-1.51418	1.3127	355.65	2.49301e-79	3.89306e-78
NRIP3	1.51384	5.07922	44.6729	2.32854e-11	4.58107e-11
PLTP	-1.5132	6.52852	306.477	1.27858e-68	1.63597e-67
WFIKKN1	1.51166	0.786502	106.178	6.74111e-25	2.35237e-24
CCNA1	1.51079	0.489528	36.044	1.92911e-09	3.47669e-09
REEP1	1.51063	4.43908	82.0204	1.34692e-19	3.81795e-19
PRRT2	1.51041	3.10278	109.8	1.08399e-25	3.89849e-25
GEMIN8P4	1.50926	1.03706	191.481	1.50997e-43	1.00533e-42
TYMP	1.50882	7.03095	201.816	8.38586e-46	6.00201e-45
SIAH2	1.5088	6.84307	161.723	4.75476e-37	2.60942e-36
MICAL2	1.50844	6.8267	257.939	4.82802e-58	4.86769e-57
SPARCL1	-1.5083	8.48799	290.99	3.02654e-65	3.5916e-64
TNFRSF10D	-1.50826	2.2778	207.902	3.94157e-47	2.92626e-46
RIMS3	-1.50805	3.10719	234.403	6.53331e-53	5.73679e-52
SOBP	-1.50625	2.43853	299.053	5.29893e-67	6.55426e-66
ERG	-1.50475	4.33087	479.274	3.07369e-106	7.59689e-105
GIMAP6	-1.50436	4.74451	409.469	4.78268e-91	8.96638e-90
NPR3	-1.5041	2.13233	85.7755	2.01565e-20	5.91606e-20
SYT17	1.50343	3.71188	87.4982	8.43556e-21	2.51075e-20
ATP13A5	-1.50334	2.31854	32.5039	1.18954e-08	2.06424e-08
PTPRN2	1.50214	4.6969	44.5808	2.44073e-11	4.79562e-11
SEMA7A	1.50188	3.47971	204.579	2.0928e-46	1.52488e-45
ZCCHC24	-1.50147	5.69562	373.497	3.24186e-83	5.39996e-82
PTPN7	1.49976	3.26277	121.27	3.33467e-28	1.32826e-27
MEIS2	-1.4995	3.15824	299.061	5.27626e-67	6.5321e-66
GAS1	-1.4983	5.13251	248.063	6.86475e-56	6.51938e-55
RETSAT	-1.49775	7.06378	643.266	6.5108e-142	3.23001e-140
RTN4RL2	1.49697	2.08144	160.89	7.22964e-37	3.9362e-36
PDSS1	1.49681	2.5963	207.692	4.37863e-47	3.24198e-46
PLA2G2D	1.4959	2.47905	33.5484	6.95125e-09	1.21873e-08
TPPP	-1.49576	3.87039	161.598	5.06358e-37	2.77558e-36
PIPOX	1.49506	0.486451	96.4301	9.24487e-23	2.94832e-22
AVPR1A	-1.49471	1.12493	203.913	2.92352e-46	2.12006e-45
SEMA5A	-1.49415	5.74796	241.49	1.86136e-54	1.70299e-53
LIMD2	1.49415	4.57408	144.854	2.31187e-33	1.11356e-32
PTGDS	-1.49274	5.22331	109.388	1.33454e-25	4.78331e-25
CMPK2	1.49255	4.2786	106.586	5.4865e-25	1.92209e-24
PCDH20	1.49247	1.31993	42.6827	6.43784e-11	1.24464e-10
PPP1R15A	-1.4912	6.23357	572.259	1.81104e-126	6.38137e-125
PCNA	1.49114	7.09872	389.708	9.58294e-87	1.68185e-85
FREM2	1.48904	3.04454	28.7298	8.32141e-08	1.38391e-07
HES4	1.48901	2.56892	141.437	1.29135e-32	6.05038e-32
ELMOD3	-1.48854	4.51609	915.304	4.62276e-201	4.70563e-199
KCTD12	-1.48847	6.9406	440.058	1.05145e-97	2.22636e-96
SSPN	-1.48839	5.34257	404.333	6.27621e-90	1.1515e-88
PPAPDC1B	1.48826	6.12866	130.223	3.66216e-30	1.57218e-29
[truncated: 1,391 more rows]

## Sheet: CHOL
GeneSymbol	logFC	logCPM	LR	PValue	FDR
KRT20	12.7168	4.0386	12.5013	0.000406673	0.00122448
PGC	12.3984	3.72122	21.7889	3.04357e-06	1.57829e-05
KCNH6	11.2929	5.78187	12.4938	0.000408307	0.00122885
CLDN18	11.149	4.9136	22.6813	1.9122e-06	1.0433e-05
SLC6A14	11.0331	2.36389	36.2584	1.72815e-09	1.82258e-08
CEACAM5	10.9561	6.63611	19.6575	9.2637e-06	4.3096e-05
REG1B	10.7838	2.11701	14.1055	0.000172839	0.00057376
REG1A	10.5681	5.72837	22.3797	2.23723e-06	1.20235e-05
CDC20B	10.5609	4.07039	23.1073	1.53208e-06	8.55153e-06
B4GALNT2	10.4748	1.81172	53.4541	2.64701e-13	6.01244e-12
IGFL1	10.4487	2.69441	9.98608	0.00157728	0.00405563
PRSS1	10.4101	1.74785	15.3876	8.7563e-05	0.000315245
CST1	10.2637	3.46206	33.8016	6.10271e-09	5.76777e-08
PADI3	10.2125	3.41117	23.9062	1.01144e-06	5.87954e-06
SLC26A9	10.1359	6.78027	22.5354	2.06307e-06	1.11926e-05
MEP1B	-9.93806	0.882967	187.864	9.30276e-43	1.16217e-39
HOXB13	9.69929	1.04961	20.3328	6.50767e-06	3.13235e-05
HOXB9	9.69734	2.50106	37.8466	7.65331e-10	8.6348e-09
MUC16	9.66877	3.18176	12.6897	0.000367681	0.00111983
LEMD1	9.64114	0.992843	26.2923	2.93461e-07	1.93789e-06
REG3A	9.46314	0.819162	11.3779	0.000743251	0.00208572
TNNI3	9.27443	0.635759	27.6586	1.44729e-07	1.01628e-06
TNNT1	9.25417	3.74725	45.2464	1.73743e-11	2.69783e-10
MSLN	9.2259	6.33206	15.1677	9.83735e-05	0.000348594
SCGB1D2	9.21965	1.47927	22.4662	2.13872e-06	1.15528e-05
CNTNAP5	9.10234	0.469142	14.1502	0.000168779	0.000562659
PLAC4	9.06124	4.67972	19.3286	1.10043e-05	5.01563e-05
CRHR1	9.00283	0.373054	25.4083	4.63909e-07	2.91364e-06
OLFM4	8.96896	7.17423	16.1545	5.838e-05	0.000219797
ARMC3	8.96786	0.339391	36.4091	1.59953e-09	1.69474e-08
COL17A1	8.91683	5.11701	15.0717	0.000103501	0.000364881
DMBX1	8.87057	0.245772	47.1418	6.60324e-12	1.11476e-10
WIF1	8.86698	3.7346	19.2217	1.16384e-05	5.2784e-05
ACTBL2	8.82819	0.205067	22.813	1.78551e-06	9.84217e-06
EPS8L3	8.80461	5.51282	80.0841	3.58802e-19	2.0717e-17
STRA6	8.65218	3.62628	28.9941	7.25991e-08	5.53025e-07
KRT6C	8.64844	4.61341	9.50306	0.0020513	0.00514021
CEACAM7	8.62604	7.29162	23.6798	1.13772e-06	6.54715e-06
GRP	8.61015	-0.00358046	36.1596	1.81805e-09	1.91006e-08
SNCB	8.60709	1.81889	8.35822	0.00383946	0.00887798
GRM5	8.60634	3.47524	22.4076	2.205e-06	1.18781e-05
POPDC3	8.59613	2.77667	9.19572	0.00242581	0.00594852
PLA2G4F	8.5757	0.848861	43.3272	4.63106e-11	6.60852e-10
PAEP	8.53566	3.94603	16.6087	4.59395e-05	0.000178839
GPR115	8.49504	1.70836	35.6239	2.39328e-09	2.45619e-08
C12orf36	8.45184	3.52504	30.8643	2.76712e-08	2.30041e-07
INHA	8.44629	6.05747	25.1315	5.35511e-07	3.30592e-06
TINAG	8.41941	1.24016	22.3486	2.27384e-06	1.22011e-05
CR2	8.40361	4.41968	14.0631	0.000176775	0.000584937
IBSP	8.39287	1.60776	31.5858	1.90819e-08	1.63889e-07
TMPRSS4	8.34922	4.82677	21.2085	4.11933e-06	2.07735e-05
KRT6B	8.29869	5.35902	15.1965	9.68819e-05	0.000343841
MNX1	8.29563	1.82082	75.4096	3.82525e-18	1.84444e-16
PPP1R14C	8.22807	3.9736	44.6386	2.36979e-11	3.5436e-10
CYP2A13	-8.18079	0.188741	108.825	1.77227e-25	2.56364e-23
KRT81	8.14762	6.27619	22.2786	2.35821e-06	1.25704e-05
HEPACAM	-8.1241	2.59348	83.2856	7.10145e-20	4.5602e-18
HAVCR1	7.97494	1.75843	18.1441	2.04805e-05	8.68919e-05
SRRM4	7.91283	1.13641	8.54338	0.0034678	0.00811003
SLC5A8	7.91014	2.09722	16.3528	5.2579e-05	0.000200929
GUCA2A	7.87625	1.40804	31.2645	2.25155e-08	1.90757e-07
SPP1	7.86035	13.1685	42.3125	7.77929e-11	1.06265e-09
DNMT3L	-7.78092	0.812661	81.2341	2.00498e-19	1.22455e-17
C1orf94	7.76507	0.0659304	8.39217	0.00376841	0.00872838
TFF1	7.72895	5.73894	13.9596	0.000186786	0.000613483
SNAP91	7.72519	1.7276	17.8045	2.44803e-05	0.000101849
ALDH3B2	7.72427	2.59886	24.216	8.61126e-07	5.07444e-06
NEFL	7.72266	3.63885	21.7916	3.03929e-06	1.57726e-05
PI3	7.72024	4.98283	28.8849	7.68095e-08	5.82193e-07
CYP2A7	-7.70559	4.95196	41.9156	9.52971e-11	1.28013e-09
KCNK9	7.6794	0.519488	22.716	1.87801e-06	1.02696e-05
DMBT1	7.67238	3.08702	18.5467	1.65792e-05	7.23045e-05
FRMD5	7.64776	0.488801	42.6344	6.59897e-11	9.13983e-10
VSIG1	7.59901	4.94284	19.0971	1.24237e-05	5.59574e-05
DKK1	7.59186	5.4589	20.8505	4.96557e-06	2.45899e-05
GJB4	7.55506	2.81205	28.3298	1.02311e-07	7.49844e-07
APCDD1L	7.52568	3.85475	9.68323	0.00185958	0.00471395
HEPN1	-7.51665	2.57435	60.4917	7.38904e-15	2.12015e-13
PSG4	7.50487	1.04441	15.2968	9.18725e-05	0.00032895
PLGLA	-7.48282	0.227896	123.576	1.04301e-28	2.70434e-26
CALB2	7.45308	3.47295	28.788	8.07505e-08	6.09711e-07
PSCA	7.44298	3.51141	14.8999	0.000113368	0.00039621
HOXC9	7.43241	0.281159	21.4746	3.58554e-06	1.82694e-05
FOXN4	-7.41621	0.0380745	76.914	1.7857e-18	9.36605e-17
EPHA10	7.41421	3.38411	69.2863	8.51609e-17	3.32466e-15
CDH20	7.39739	0.247288	8.62258	0.00332022	0.007813
UROC1	-7.36626	5.4848	75.7203	3.26836e-18	1.60407e-16
CDH17	7.36467	4.89395	21.1195	4.31511e-06	2.16654e-05
FXYD3	7.35354	5.15086	34.9943	3.30673e-09	3.31687e-08
UGT1A10	7.32202	4.85155	18.0619	2.13835e-05	9.03047e-05
CALB1	7.31106	3.42713	11.6184	0.000653021	0.00186239
DNER	7.30798	4.19278	24.5938	7.07775e-07	4.24912e-06
AQP5	7.2884	3.25907	11.7286	0.000615473	0.00176683
MYOM3	7.27404	4.10381	22.1929	2.4658e-06	1.30679e-05
SPAG17	7.26871	1.46517	31.1555	2.38163e-08	2.00787e-07
ABCA12	7.26566	1.6269	26.0525	3.32254e-07	2.15715e-06
SLC13A1	7.23922	0.785576	20.0548	7.52542e-06	3.57711e-05
PPP1R14D	7.22096	1.01853	23.6833	1.13563e-06	6.53925e-06
IRX2	7.20831	0.755459	19.7124	9.00135e-06	4.20594e-05
MOGAT2	-7.20359	2.72844	50.2143	1.37836e-12	2.65659e-11
KLK6	7.19455	2.45478	9.09024	0.00256978	0.00625578
ECEL1	7.17741	4.7913	9.45539	0.0021053	0.00525665
ARID3C	-7.14942	0.239844	149.99	1.74277e-34	8.25835e-32
PVRL4	7.12206	5.40435	42.7071	6.3581e-11	8.87035e-10
PRAME	7.10312	4.11826	15.7774	7.12468e-05	0.000262768
TNFAIP6	7.09431	4.00694	56.9761	4.41135e-14	1.11847e-12
MUC13	7.07539	7.4742	30.3543	3.59914e-08	2.93701e-07
PPP1R1B	7.05732	3.50347	11.6692	0.000635433	0.00181692
CEACAM6	7.04177	8.58894	23.0373	1.5889e-06	8.82921e-06
C19orf33	7.03882	4.87966	33.5813	6.83467e-09	6.38491e-08
ZG16	-7.01635	2.82993	57.9255	2.72239e-14	7.09887e-13
C1QL4	6.99222	1.0088	30.1272	4.04626e-08	3.26313e-07
C3orf55	6.96862	0.77302	34.8666	3.53088e-09	3.51028e-08
PLEKHG4B	6.96427	3.08264	33.1652	8.46503e-09	7.76027e-08
SRD5A2	-6.9467	4.93165	112.029	3.52105e-26	5.62631e-24
SLITRK3	-6.90709	2.16921	46.4705	9.30082e-12	1.51667e-10
B4GALNT4	6.87703	5.19067	73.9855	7.86912e-18	3.56889e-16
COL22A1	6.84681	3.13942	34.5808	4.0892e-09	3.99387e-08
MMP12	6.81826	3.02713	22.3043	2.3269e-06	1.24228e-05
PPP2R2C	6.80921	4.35775	30.2624	3.77377e-08	3.06677e-07
PCP4	6.80015	0.0598018	11.6182	0.000653096	0.00186239
CHRNA4	-6.79159	3.84908	49.3144	2.18054e-12	4.07013e-11
CACNA2D2	6.78288	6.27507	14.5494	0.000136534	0.000466266
SPRR3	6.75297	0.0151197	16.3101	5.37755e-05	0.000204988
TFAP2A	6.73536	4.38339	57.2618	3.81489e-14	9.78064e-13
FIBCD1	6.71702	1.60411	28.1239	1.13794e-07	8.23462e-07
FCN2	-6.71177	3.58865	46.2162	1.05897e-11	1.70602e-10
CLEC1B	-6.69708	2.08228	44.7399	2.25024e-11	3.38323e-10
SLC6A13	-6.67055	2.09644	104.154	1.87214e-24	2.38213e-22
KRT17	6.66657	6.2948	19.8496	8.37783e-06	3.94672e-05
BEST3	6.66636	0.480231	22.2346	2.4128e-06	1.28266e-05
TTC36	-6.64997	4.60766	45.9496	1.21332e-11	1.94103e-10
SEZ6	6.64284	1.82392	8.84703	0.00293566	0.00702941
DLGAP5	6.63268	2.75377	104.597	1.49667e-24	1.92217e-22
ITIH5	6.61044	9.66201	48.1908	3.86706e-12	6.89809e-11
RGS17	6.60445	0.173017	52.6481	3.98988e-13	8.70301e-12
GAD1	6.60176	1.59531	24.6248	6.96481e-07	4.18681e-06
ASCL1	-6.57667	0.14006	39.6289	3.07098e-10	3.74791e-09
CYP3A43	-6.56604	1.70374	61.4641	4.50889e-15	1.33825e-13
CYP4A22	-6.56514	4.36466	50.4515	1.22148e-12	2.40138e-11
FAM99A	-6.56478	3.93814	35.8375	2.14479e-09	2.22275e-08
GP2	6.56243	2.31953	10.7528	0.00104124	0.00281281
C6orf222	6.55652	1.0792	15.7296	7.30699e-05	0.00026877
GJB6	6.54837	0.119144	9.30783	0.00228176	0.00564768
GCK	-6.54765	1.39276	89.3996	3.22596e-21	2.57309e-19
CAPN9	6.53348	0.746994	20.64	5.54247e-06	2.71435e-05
CTSE	6.53144	6.09793	15.0478	0.000104825	0.000368982
TNS4	6.53037	2.60568	12.386	0.000432576	0.00129003
S100A2	6.5259	2.15985	35.8144	2.17039e-09	2.24758e-08
CAPN8	6.52327	2.55025	22.6204	1.97383e-06	1.07423e-05
FOLH1B	-6.51565	2.30632	66.7446	3.09062e-16	1.12956e-14
KRT23	6.51529	7.86811	32.4261	1.23811e-08	1.10124e-07
CYP1A1	-6.48101	3.15351	31.9898	1.54985e-08	1.35398e-07
ASPDH	-6.46979	4.85161	47.0205	7.02469e-12	1.17867e-10
HAO2	-6.46051	5.76061	37.3311	9.96803e-10	1.10113e-08
CA4	6.39052	1.66142	11.5276	0.00068571	0.00194369
SLC4A3	6.37927	5.66751	45.8797	1.25744e-11	2.00461e-10
ZIC5	6.37845	1.16011	24.5824	7.11993e-07	4.27072e-06
CRYAA	-6.37307	2.78711	49.6199	1.86615e-12	3.53719e-11
INS-IGF2	-6.36362	5.02888	40.432	2.03581e-10	2.58559e-09
ADRA1A	-6.35838	2.91362	64.6837	8.79395e-16	2.9692e-14
CDH3	6.34843	2.97243	25.4243	4.60088e-07	2.89096e-06
SYT8	6.34523	6.58035	16.7242	4.32265e-05	0.000169381
TBX4	6.34292	0.169351	12.8859	0.000331062	0.00102029
CLEC4M	-6.34115	3.15083	33.8814	5.8575e-09	5.55896e-08
C5orf27	-6.33369	4.42516	61.746	3.90739e-15	1.16983e-13
CNGB1	6.32597	2.25356	14.4239	0.00014594	0.000494698
CYP7A1	-6.29393	3.591	39.8663	2.71959e-10	3.36387e-09
CST6	6.29269	0.955079	20.7109	5.34112e-06	2.62603e-05
PDIA2	6.29265	0.514036	14.418	0.000146394	0.000496116
PROZ	-6.28342	4.04791	69.6223	7.18187e-17	2.83601e-15
BARX2	6.28174	2.80536	29.1261	6.78183e-08	5.20648e-07
FAM99B	-6.27683	0.0613525	33.9782	5.57322e-09	5.31486e-08
SLC9A3	6.26738	4.34337	14.4827	0.000141452	0.000481027
HMGA2	6.2557	2.426	22.3075	2.32303e-06	1.24069e-05
RANBP3L	-6.2461	1.10265	135.484	2.58714e-31	8.67134e-29
ENTPD3	6.24284	2.00416	21.0237	4.53635e-06	2.27098e-05
OXT	-6.24163	1.01617	61.397	4.66529e-15	1.37872e-13
IL27	-6.23185	1.78885	71.2232	3.1902e-17	1.31257e-15
CLEC4G	-6.22157	3.85548	41.8515	9.84728e-11	1.31892e-09
PSORS1C1	6.19536	1.197	48.2346	3.78153e-12	6.76637e-11
CACNG4	6.19461	3.54501	21.7328	3.13395e-06	1.62393e-05
KCNJ13	6.19442	4.32884	9.79324	0.00175155	0.00446067
CHGB	6.18326	2.90322	17.5115	2.85578e-05	0.000116798
GNMT	-6.17405	5.40508	93.7925	3.5039e-22	3.27556e-20
AP3B2	6.1715	1.27057	27.7299	1.39487e-07	9.82993e-07
C5orf46	6.16563	2.04176	25.9271	3.54559e-07	2.29071e-06
CDCA7	6.1471	3.82998	40.796	1.68975e-10	2.17625e-09
DBH	-6.14058	3.59197	130.413	3.32855e-30	1.03957e-27
USH2A	-6.13785	3.44508	251.309	1.34601e-56	9.24841e-53
CA5A	-6.1363	2.48519	30.1748	3.94807e-08	3.19143e-07
APOF	-6.13624	6.30235	34.2154	4.93374e-09	4.74786e-08
BCAN	6.13581	2.06601	41.5792	1.13191e-10	1.5087e-09
DSC3	6.12231	3.37168	21.99	2.74077e-06	1.43974e-05
ATP8A2	6.11611	1.69033	22.4088	2.20367e-06	1.18756e-05
CALCB	6.11379	1.47058	8.8211	0.00297768	0.00711886
GYS2	-6.10436	5.36211	40.3796	2.09109e-10	2.64945e-09
FAM151A	-6.10431	4.08173	47.2949	6.10702e-12	1.04532e-10
FETUB	-6.10087	5.3354	57.1147	4.11125e-14	1.05013e-12
GHRHR	6.09059	0.481231	21.2172	4.10062e-06	2.06943e-05
APOC1P1	-6.07284	4.17023	29.1543	6.6837e-08	5.13401e-07
KLK11	6.06801	4.35471	16.4912	4.88774e-05	0.000189097
SOX11	6.06568	0.855503	28.3397	1.01785e-07	7.47188e-07
MATN3	6.06164	2.36202	31.5992	1.89508e-08	1.62866e-07
AKR1D1	-6.05956	6.02741	34.1997	4.97356e-09	4.77949e-08
PSG8	6.05387	1.24615	10.4592	0.00122043	0.00323642
UGT2A1	-6.04983	0.839039	97.2103	6.23414e-23	6.25325e-21
CNDP1	-6.03165	4.20889	54.0673	1.9374e-13	4.45958e-12
MYO1A	6.02966	3.58278	15.0936	0.000102309	0.000361328
GLYAT	-6.0295	5.90001	32.1091	1.45751e-08	1.27982e-07
SLC22A10	-6.02783	4.30742	44.4425	2.61944e-11	3.90416e-10
LYPD6B	6.02195	5.58637	41.4653	1.19981e-10	1.58995e-09
UPK1B	6.00135	4.37804	9.61641	0.00192846	0.00486523
TDRD5	6.00074	0.903906	16.7584	4.24538e-05	0.000166638
TMC5	5.99896	5.735	33.7454	6.28179e-09	5.91668e-08
SERPINB5	5.99338	1.75875	11.2772	0.000784658	0.00218851
GCGR	-5.98483	4.6577	36.1049	1.86972e-09	1.96135e-08
S100P	5.97784	5.50825	12.6546	0.000374642	0.00113901
SLC35F3	5.97372	2.05593	42.6327	6.60446e-11	9.13983e-10
DPEP1	5.96734	2.71942	18.9916	1.31292e-05	5.87119e-05
CYP26A1	-5.96678	2.99279	60.344	7.96463e-15	2.26604e-13
CKMT1A	5.96528	0.972667	19.6568	9.26729e-06	4.30968e-05
TGM3	5.9634	4.19864	16.4126	5.09449e-05	0.000195664
APLP1	5.96075	4.95629	31.3344	2.17196e-08	1.84583e-07
NAT2	-5.95747	3.99817	88.118	6.16652e-21	4.76069e-19
LAMC2	5.9509	8.33821	64.4646	9.82816e-16	3.2466e-14
PITX1	5.9467	2.99414	34.4582	4.35509e-09	4.22057e-08
CA9	5.94487	7.58262	20.4396	6.15439e-06	2.98425e-05
SYT13	5.92978	7.46209	37.6122	8.63047e-10	9.63444e-09
DUOX2	5.92779	6.76677	14.1693	0.000167073	0.000557666
DLX4	5.90805	0.305783	58.5754	1.9565e-14	5.2615e-13
PZP	-5.90359	4.55098	35.3493	2.75572e-09	2.80097e-08
SPDEF	5.90127	1.98455	21.9158	2.8488e-06	1.48909e-05
HOXA13	5.90113	0.695903	13.3025	0.000265056	0.000836564
PTHLH	5.88435	4.44305	42.5445	6.90939e-11	9.53245e-10
MT1H	-5.86715	4.97608	42.5677	6.82771e-11	9.43928e-10
SPINK1	5.86623	7.29436	18.716	1.51708e-05	6.67768e-05
GREM2	-5.86517	3.19637	46.7582	8.03085e-12	1.32804e-10
NR1I3	-5.85938	4.67242	115.468	6.21464e-27	1.09489e-24
SCG3	5.84788	2.06737	9.93625	0.00162055	0.00415867
C3P1	-5.84219	5.62353	44.7345	2.25645e-11	3.38516e-10
ASPG	-5.82562	5.0209	34.8912	3.48646e-09	3.47181e-08
KRT83	5.82201	0.223424	11.8119	0.00058854	0.00169946
PSAPL1	5.82136	0.729676	10.0595	0.00151565	0.00391357
CYP1A2	-5.81918	6.91787	24.1234	9.03537e-07	5.30842e-06
UGT2B10	-5.81447	7.08492	51.9429	5.71396e-13	1.20247e-11
TMEM82	-5.8084	3.76753	64.7518	8.49538e-16	2.87546e-14
SCTR	5.8065	6.44531	32.9462	9.47427e-09	8.58809e-08
FXYD1	-5.79902	5.20234	139.223	3.93657e-32	1.42359e-29
AGR2	5.76315	5.90458	8.98722	0.00271874	0.00658225
TNNT2	5.76019	1.04488	29.0143	7.18469e-08	5.47598e-07
EVPL	5.75924	5.22881	16.2133	5.65946e-05	0.00021407
CLDN6	5.74317	2.43716	10.7537	0.00104069	0.00281188
EPN3	5.73737	3.49928	37.8594	7.60309e-10	8.59224e-09
ACSM5	-5.73444	5.82612	84.6462	3.5683e-20	2.38037e-18
GDF2	-5.73274	1.78386	27.8716	1.2964e-07	9.22032e-07
SEPT3	5.72957	2.85032	40.8654	1.6308e-10	2.10625e-09
NEB	5.7292	7.13106	23.9348	9.96557e-07	5.80038e-06
FGF9	5.71877	1.23236	8.87899	0.00288471	0.00692308
SLC7A11	5.7074	3.96556	36.0562	1.91711e-09	2.00647e-08
CYP2A6	-5.70724	8.41294	25.8989	3.59771e-07	2.3233e-06
MMP11	5.70577	7.05696	52.846	3.60755e-13	7.97026e-12
GNG4	5.70072	1.41146	14.0421	0.000178764	0.000590439
MTTP	-5.69259	6.00748	50.6432	1.10782e-12	2.19995e-11
THRSP	-5.68575	5.34432	28.0831	1.16218e-07	8.37913e-07
IDO2	-5.68301	1.66617	71.5443	2.71108e-17	1.12555e-15
MMP10	5.68089	2.02679	22.2258	2.424e-06	1.28762e-05
CKMT1B	5.67256	2.96753	22.315	2.31398e-06	1.23682e-05
FOXJ1	5.66914	4.32797	32.8402	1.00055e-08	9.03392e-08
ANKRD2	5.66722	1.55202	23.0344	1.5913e-06	8.83899e-06
DEPDC1B	5.66533	4.90507	42.6481	6.55294e-11	9.11442e-10
UGT1A4	-5.66334	6.24264	35.4554	2.60962e-09	2.66231e-08
CA8	5.65251	1.30177	10.9601	0.000930971	0.00254443
NPTX1	5.65197	1.91701	31.0858	2.46868e-08	2.07363e-07
KREMEN2	5.64897	0.936636	31.8338	1.67946e-08	1.45886e-07
PRSS16	5.64834	4.42917	113.231	1.92068e-26	3.14214e-24
HOXC6	5.64393	0.661219	20.8834	4.88118e-06	2.42331e-05
ESRP1	5.63946	6.29525	105.939	7.60231e-25	1.01428e-22
LPAR3	5.63573	0.189479	8.16682	0.00426637	0.00974218
SCEL	5.63563	1.07923	8.99422	0.00270834	0.00656056
DAO	-5.63181	4.7955	30.384	3.54434e-08	2.89918e-07
CYP8B1	-5.62758	7.22066	37.7935	7.86452e-10	8.86581e-09
TRPA1	5.62539	1.45562	14.0655	0.000176557	0.000584498
SLC22A1	-5.62401	7.10305	46.7416	8.09899e-12	1.3377e-10
CDSN	5.61957	1.26969	37.4457	9.39957e-10	1.04253e-08
CLVS1	5.61378	2.66497	20.7774	5.15889e-06	2.54646e-05
GBP7	-5.6118	4.47605	38.1528	6.54142e-10	7.50979e-09
MASP2	-5.59944	5.51573	71.037	3.50593e-17	1.43388e-15
DUOXA2	5.59931	3.60664	11.9146	0.000556967	0.00161986
RTP3	-5.59873	3.28617	25.0043	5.72012e-07	3.50919e-06
KCNN2	-5.59527	3.12563	321.54	6.69134e-72	9.19523e-68
MPPED1	-5.58361	2.18904	35.7363	2.25912e-09	2.33069e-08
RHOV	5.57655	4.58072	51.2103	8.29813e-13	1.67942e-11
EN1	5.57486	0.864672	8.12875	0.00435689	0.00992086
FZD10	5.57332	1.66224	20.3489	6.45297e-06	3.11146e-05
FOLR1	5.57261	3.27565	24.4946	7.45178e-07	4.45809e-06
ZNF385B	-5.57173	2.49256	122.484	1.80858e-28	4.36026e-26
SLC9A2	5.56522	1.60641	22.5862	2.00922e-06	1.0909e-05
FAM3D	5.56383	1.69933	12.8521	0.000337104	0.00103635
F9	-5.55802	7.01848	26.9974	2.03734e-07	1.39082e-06
NXPH4	5.55155	3.69068	33.0538	8.96424e-09	8.16887e-08
USH1C	5.55054	6.31976	74.1469	7.2514e-18	3.29963e-16
SLC6A12	-5.54759	4.40495	106.239	6.53656e-25	8.89361e-23
PRKG2	5.54505	0.915481	14.8026	0.00011937	0.000415181
GRAMD2	5.54077	0.229024	27.4528	1.60972e-07	1.11777e-06
VGF	5.53719	0.345111	12.4641	0.000414855	0.00124556
SLC27A5	-5.53384	7.59336	107.525	3.41644e-25	4.7423e-23
ITGB6	5.53185	4.73473	18.5989	1.61312e-05	7.05313e-05
ABCB11	-5.53177	3.59473	47.2581	6.22292e-12	1.06098e-10
RDH16	-5.53177	6.76226	65.485	5.85581e-16	2.02697e-14
DMGDH	-5.52791	5.79601	74.9125	4.92047e-18	2.33969e-16
DPYS	-5.51914	6.79931	40.977	1.54032e-10	1.99877e-09
TMEM132A	5.51682	7.2226	45.8341	1.28706e-11	2.04708e-10
SOX21	5.51134	0.20109	11.2717	0.000786977	0.00219186
NQO1	5.50876	7.59843	44.217	2.93912e-11	4.33362e-10
CHRNB2	5.50738	0.714813	25.2094	5.14304e-07	3.19655e-06
MMP7	5.4979	8.57728	28.2905	1.04409e-07	7.61971e-07
ACOT12	-5.48966	4.51333	23.0582	1.57172e-06	8.74791e-06
SHBG	-5.46036	4.2344	48.8593	2.75002e-12	5.07941e-11
CALML3	-5.45467	-0.00822344	24.4392	7.66929e-07	4.57428e-06
HOXA10	5.44227	2.10942	16.6247	4.55528e-05	0.000177506
BUB1	5.43015	3.16524	89.4855	3.08893e-21	2.48234e-19
HSD17B13	-5.427	7.03962	58.2917	2.25999e-14	5.99552e-13
EPHA7	5.4199	2.52112	8.99346	0.00270948	0.00656215
ACOX2	-5.41969	5.67842	118.323	1.47353e-27	2.89274e-25
SLC22A7	-5.41951	6.42322	36.8414	1.28143e-09	1.3833e-08
CPS1	-5.41599	8.64456	47.8595	4.57874e-12	8.01542e-11
TTYH1	5.41562	6.08662	19.4961	1.00805e-05	4.64074e-05
BHMT	-5.40626	7.44769	35.737	2.25838e-09	2.33069e-08
PRODH2	-5.40533	5.12186	42.1805	8.32239e-11	1.13346e-09
SLC6A17	5.39833	0.322362	23.614	1.17728e-06	6.74936e-06
TTC39A	5.39829	5.04884	59.2303	1.40257e-14	3.83946e-13
NEK2	5.39707	3.28967	76.2403	2.51162e-18	1.27361e-16
PRRX2	5.39564	-0.0390869	37.3285	9.98171e-10	1.10176e-08
LMX1B	5.389	1.22469	21.9744	2.76315e-06	1.44928e-05
CFHR4	-5.38482	4.27885	21.2414	4.04925e-06	2.04501e-05
SLC22A25	-5.38482	2.45078	35.4591	2.60461e-09	2.65918e-08
SLC4A11	5.384	3.10439	42.4202	7.36256e-11	1.00974e-09
PAX2	5.38071	2.50573	10.6468	0.00110261	0.00295535
LHFPL4	5.38048	1.56484	8.80478	0.00300442	0.00717405
CFHR5	-5.37793	5.12911	29.3384	6.078e-08	4.71354e-07
PLIN1	-5.37278	2.69379	154.924	1.45468e-35	7.68855e-33
SERPINA11	-5.37034	6.46465	37.9084	7.41456e-10	8.39298e-09
ARHGEF38	5.36805	0.490954	44.4685	2.58488e-11	3.85683e-10
UNC93A	-5.36502	2.11842	57.6425	3.14367e-14	8.12243e-13
CDO1	-5.35581	6.04389	58.48	2.05363e-14	5.51191e-13
PGLYRP2	-5.35243	6.80488	60.361	7.89616e-15	2.25122e-13
COX6A2	-5.34576	0.716644	43.2956	4.70643e-11	6.7091e-10
SLC24A5	5.34094	0.157701	45.018	1.95234e-11	2.98765e-10
CCNB2	5.33695	3.57719	69.2017	8.88919e-17	3.45071e-15
SHD	-5.33617	1.46005	42.637	6.59001e-11	9.13824e-10
CPNE7	5.33419	4.05027	45.7851	1.31965e-11	2.09623e-10
SLCO1B3	-5.33405	5.24194	35.3295	2.78378e-09	2.82531e-08
CEP55	5.33269	3.40387	77.7221	1.18604e-18	6.34185e-17
MUC1	5.3068	7.12132	26.0656	3.30003e-07	2.14619e-06
NLGN1	5.30467	1.35155	19.339	1.09447e-05	4.99841e-05
CXCL5	5.30454	5.89508	17.2802	3.22532e-05	0.000130283
LECT2	-5.30254	5.47981	25.4681	4.49762e-07	2.83255e-06
PDZK1IP1	5.30025	7.1649	34.3496	4.60484e-09	4.44692e-08
AHNAK2	5.29844	6.17061	32.4285	1.23659e-08	1.1006e-07
SLC10A1	-5.2927	6.32407	25.1611	5.2734e-07	3.26575e-06
IQGAP3	5.29175	4.55536	63.6274	1.50323e-15	4.86055e-14
ESR1	-5.29086	3.83143	193.01	7.0032e-44	9.6238e-41
S100A6	5.28513	10.3812	47.9021	4.48037e-12	7.8733e-11
MELK	5.28008	2.85763	85.6306	2.16895e-20	1.49778e-18
CFHR3	-5.27947	6.26235	39.0187	4.19756e-10	4.98987e-09
IGSF11	5.27904	1.17275	15.2339	9.49843e-05	0.000338329
GCNT3	5.27855	5.13459	28.0092	1.20739e-07	8.65518e-07
PKP3	5.26635	5.75131	32.2661	1.34439e-08	1.18427e-07
KRT15	5.26545	2.05672	22.3356	2.28922e-06	1.22645e-05
NCAM2	-5.26503	0.737882	94.8479	2.0559e-22	2.0037e-20
HGFAC	-5.26432	6.24164	63.7486	1.41354e-15	4.59216e-14
BRSK2	5.26126	0.641123	30.3648	3.57964e-08	2.92458e-07
TRIM50	5.25601	2.61615	11.4636	0.000709743	0.00200396
CYP2D6	-5.25466	6.22387	87.3355	9.1591e-21	6.73072e-19
GRIN2A	5.25333	2.88076	31.5501	1.94365e-08	1.66727e-07
UNC5A	5.24917	3.10212	25.6898	4.00943e-07	2.55199e-06
LAMA1	5.24751	5.66125	12.4413	0.000419951	0.00125839
UNC13A	5.24663	1.97891	27.8967	1.27971e-07	9.11653e-07
SLC1A2	-5.24448	4.23867	71.3144	3.04608e-17	1.25703e-15
CRHBP	-5.22735	4.13231	64.5808	9.26528e-16	3.09038e-14
MAPK15	5.2252	2.62442	36.9392	1.21871e-09	1.32078e-08
HPD	-5.22519	7.87838	45.2979	1.69228e-11	2.63366e-10
CD5L	-5.22311	4.05999	28.762	8.18426e-08	6.16601e-07
NTM	5.21339	2.90494	46.6561	8.46036e-12	1.39403e-10
UCA1	5.21276	6.64698	20.6646	5.47176e-06	2.68354e-05
GPRC5A	5.20872	4.47297	19.7103	9.01152e-06	4.20925e-05
KRT19	5.19839	9.37894	40.6604	1.81119e-10	2.32394e-09
CBLN2	5.19797	1.24766	13.3656	0.000256282	0.000812041
LHFPL3	5.189	0.571446	19.7573	8.79261e-06	4.1182e-05
ITIH1	-5.18189	8.42152	78.6351	7.47103e-19	4.09031e-17
HPR	-5.17418	6.77659	30.4168	3.48502e-08	2.85747e-07
CCL16	-5.16583	4.63627	30.4957	3.34599e-08	2.75829e-07
MBL2	-5.16497	5.71886	30.296	3.70889e-08	3.01762e-07
CENPI	5.16414	0.200463	75.5987	3.4759e-18	1.69382e-16
ADH4	-5.1633	8.70563	22.4395	2.16873e-06	1.16965e-05
COL10A1	5.1611	4.4205	29.3459	6.0545e-08	4.69796e-07
UPB1	-5.16096	6.01764	43.8877	3.47767e-11	5.07327e-10
RAB25	5.15651	6.22071	64.3276	1.05358e-15	3.472e-14
GLTPD2	-5.15161	3.35868	50.3759	1.26944e-12	2.46742e-11
BUB1B	5.14603	3.27786	77.9999	1.03048e-18	5.57516e-17
SP6	5.1435	3.65638	18.6221	1.59362e-05	6.98329e-05
EXO1	5.13959	2.40012	81.908	1.42572e-19	8.86524e-18
C12orf75	5.13693	6.63653	54.3649	1.66508e-13	3.86511e-12
CYP4F2	-5.13677	6.06236	72.3869	1.76887e-17	7.57252e-16
SEZ6L2	5.12539	6.73112	79.3973	5.07952e-19	2.86077e-17
FAM81A	5.12419	2.61709	57.642	3.14447e-14	8.12243e-13
NUF2	5.12002	2.94655	49.1234	2.40353e-12	4.46343e-11
SPATA17	5.119	0.962335	47.8197	4.67268e-12	8.14872e-11
AFM	-5.11302	6.86064	26.6274	2.46724e-07	1.65875e-06
FAM83B	5.11244	2.2644	39.2325	3.76232e-10	4.49972e-09
RUNDC3A	5.1065	2.18893	23.9656	9.80718e-07	5.71303e-06
SIX2	5.10274	1.74422	23.3516	1.34934e-06	7.59946e-06
TOP2A	5.09923	5.9151	73.7814	8.72662e-18	3.90623e-16
COX6B2	5.09294	0.554011	12.8369	0.000339854	0.0010441
CECR2	-5.08998	1.02542	50.2793	1.3335e-12	2.58098e-11
TMEM61	5.08434	1.36126	45.1567	1.81878e-11	2.80512e-10
CSMD2	5.08388	2.71359	17.9948	2.21512e-05	9.32034e-05
OIT3	-5.08038	4.37602	60.4388	7.5902e-15	2.17301e-13
EPCAM	5.07982	8.60051	78.3672	8.55604e-19	4.66576e-17
SPP2	-5.07268	5.5937	17.9049	2.32226e-05	9.71758e-05
NR1I2	-5.0711	4.7	54.8021	1.333e-13	3.14745e-12
UGT8	5.06976	1.92147	16.9788	3.77996e-05	0.000150345
TESC	5.06483	7.12536	46.2614	1.03484e-11	1.67698e-10
ITGB4	5.06156	8.23664	75.5752	3.51757e-18	1.70807e-16
CYP39A1	-5.06108	4.51221	78.2159	9.23743e-19	5.01742e-17
PPP1R1A	-5.06041	4.89772	103.839	2.19402e-24	2.76607e-22
KLK10	5.0555	3.48764	13.2735	0.00026918	0.00084744
MT1G	-5.0532	7.59994	58.7979	1.74724e-14	4.73582e-13
VTCN1	5.05069	7.37764	25.5894	4.22349e-07	2.67708e-06
CTHRC1	5.04583	4.72304	53.2401	2.95164e-13	6.63337e-12
FSTL4	5.04506	1.68766	11.2741	0.000785956	0.00219124
UGT3A1	-5.03584	4.3595	44.9782	1.99236e-11	3.04211e-10
DMKN	5.03555	5.54674	55.0026	1.20368e-13	2.85711e-12
DIAPH3	5.03222	1.93943	87.5761	8.10973e-21	6.02399e-19
SLC34A2	5.03166	7.24264	37.15	1.09381e-09	1.19476e-08
SGPP2	5.02765	3.17235	46.8839	7.53176e-12	1.25609e-10
BCHE	-5.02458	5.49151	80.1001	3.55918e-19	2.06372e-17
CENPA	5.02303	1.4953	58.0603	2.54209e-14	6.66667e-13
ABCA6	-5.02204	5.18295	122.067	2.23212e-28	5.08063e-26
EEF1A2	5.01754	7.06948	28.7264	8.33586e-08	6.26648e-07
GLT1D1	-5.01061	3.39721	74.7814	5.25816e-18	2.47458e-16
PLA2G12B	-5.00992	3.48528	32.5143	1.18321e-08	1.05445e-07
NPW	-5.00822	2.98759	70.8951	3.76732e-17	1.52266e-15
MIA	5.00791	0.472333	10.3265	0.00131132	0.00344421
AKR1C4	-5.00165	6.01077	63.1506	1.91489e-15	6.10542e-14
KIF2C	4.99407	3.53484	79.0773	5.97253e-19	3.29617e-17
TMEM72	4.98631	0.833806	14.4376	0.000144881	0.00049135
HAO1	-4.98596	6.54407	26.6925	2.38542e-07	1.60925e-06
BANK1	4.98421	3.07131	13.4055	0.000250884	0.000796592
SARDH	-4.98412	6.05389	130.506	3.17584e-30	1.01494e-27
ANLN	4.98346	4.066	72.6398	1.55608e-17	6.68239e-16
C1orf106	4.98242	6.35302	59.1759	1.44187e-14	3.93921e-13
TRIP13	4.9819	4.05256	38.5967	5.21063e-10	6.07332e-09
CALCA	4.98158	2.54643	8.65225	0.00326657	0.00771558
C9	-4.97667	7.75879	25.2609	5.00747e-07	3.12785e-06
IGF2BP1	4.97488	3.32166	13.072	0.000299746	0.000934038
CYP2B6	-4.97241	7.17429	52.6822	3.92122e-13	8.56683e-12
PCSK1N	4.97078	4.76584	16.4725	4.9362e-05	0.000190811
ABCA8	-4.96988	4.12062	122.406	1.88106e-28	4.45682e-26
KIAA1324	4.96374	3.10923	24.5232	7.34207e-07	4.3982e-06
SLC2A1	4.96165	6.88884	21.6604	3.25434e-06	1.6737e-05
PDE1C	4.95556	0.747072	19.4026	1.05864e-05	4.85088e-05
UBE2C	4.95046	3.40253	68.3388	1.37686e-16	5.19803e-15
LGSN	-4.95022	0.770262	56.579	5.39864e-14	1.3538e-12
ANGPTL6	-4.9492	3.08489	53.0444	3.26097e-13	7.27472e-12
DUOX1	4.94557	3.77593	28.3549	1.00993e-07	7.43494e-07
SOX5	-4.94479	1.26377	210.628	1.00209e-47	1.96725e-44
KIF4A	4.93919	3.42778	76.0759	2.72974e-18	1.37407e-16
SLC13A5	-4.93789	6.35165	35.705	2.29573e-09	2.36138e-08
CABP1	4.93762	1.13293	15.4997	8.25179e-05	0.000299198
HFE2	-4.93492	5.43268	22.6812	1.9123e-06	1.0433e-05
PKP1	4.93264	2.33632	19.1218	1.22635e-05	5.52902e-05
CTXN1	4.92883	2.75797	41.8089	1.00642e-10	1.34667e-09
PCK1	-4.92733	8.4907	47.2945	6.10822e-12	1.04532e-10
F13B	-4.92534	5.21478	26.1424	3.1715e-07	2.07537e-06
DEPDC1	4.92299	2.60316	57.0228	4.3078e-14	1.09626e-12
SLC38A4	-4.91494	7.31907	33.549	6.94898e-09	6.48289e-08
E2F7	4.91296	1.97508	42.7992	6.06585e-11	8.5058e-10
AQP7P1	-4.91079	1.89262	66.8312	2.95785e-16	1.08391e-14
MMP1	4.90884	2.31294	23.5414	1.22256e-06	6.95488e-06
FNDC5	-4.90419	3.77832	83.3073	7.02386e-20	4.53154e-18
CENPM	4.9036	3.01545	76.5716	2.12369e-18	1.09713e-16
LIMS3	4.89844	0.130771	14.0053	0.000182294	0.000600741
ANKRD1	4.89403	5.31077	21.7075	3.17545e-06	1.64049e-05
CDC45	4.89254	2.75038	70.1848	5.4e-17	2.15718e-15
NDRG4	4.88985	5.25376	18.3224	1.86502e-05	8.0016e-05
CCDC19	4.88838	0.496502	34.7862	3.67966e-09	3.6222e-08
ADH1A	-4.88615	8.08388	43.4827	4.27718e-11	6.12899e-10
GBA3	-4.88495	5.21388	49.5959	1.88911e-12	3.57577e-11
ANGPTL3	-4.88	7.01921	36.0506	1.92259e-09	2.01067e-08
TM6SF2	-4.87976	3.27415	82.04	1.33363e-19	8.36837e-18
BHMT2	-4.87922	6.5521	62.219	3.0731e-15	9.36374e-14
SPEG	4.87872	5.00096	47.1172	6.68653e-12	1.12606e-10
MYBL2	4.87687	4.0966	67.0498	2.64738e-16	9.80599e-15
PMEPA1	4.87585	8.53673	50.0875	1.47037e-12	2.81419e-11
TTPA	-4.87301	3.68952	80.8614	2.42112e-19	1.4403e-17
POF1B	4.87178	5.34645	87.9736	6.63348e-21	5.0643e-19
GPR35	4.87154	4.36165	51.7985	6.14976e-13	1.28045e-11
HAL	-4.86812	5.42692	43.819	3.60187e-11	5.24331e-10
ARG1	-4.86487	7.05096	22.6811	1.91243e-06	1.0433e-05
ULBP1	4.863	0.714755	48.2748	3.70492e-12	6.6553e-11
SFN	4.86297	5.51253	41.7161	1.05536e-10	1.4094e-09
CPEB1	4.85877	0.329567	11.4169	0.000727775	0.00204641
APOA4	-4.85761	3.3169	24.7107	6.66121e-07	4.0219e-06
FA2H	4.85119	3.81116	55.6046	8.86182e-14	2.15538e-12
PFKFB1	-4.84843	2.80875	43.5807	4.06834e-11	5.87877e-10
ALDH1L1	-4.84744	6.92697	84.1138	4.67089e-20	3.05654e-18
AMDHD1	-4.84636	5.23079	66.6397	3.25956e-16	1.18187e-14
LIPH	4.83843	4.14759	32.7748	1.03476e-08	9.30607e-08
SULT2B1	4.83793	2.55054	25.762	3.86219e-07	2.47548e-06
CDC25C	4.83555	1.60631	54.7237	1.38722e-13	3.25867e-12
MFSD6L	4.83207	1.82161	21.235	4.06284e-06	2.05112e-05
CAPN6	4.83118	5.432	28.4618	9.55639e-08	7.06803e-07
RAD54L	4.83115	2.23668	74.1629	7.19308e-18	3.28396e-16
GLS2	-4.82803	5.77801	76.0509	2.76444e-18	1.38646e-16
A1BG	-4.82376	8.70919	45.9775	1.19618e-11	1.91807e-10
BAIAP2L2	4.82207	5.52131	71.1481	3.31391e-17	1.35939e-15
KIF18A	4.82174	2.10861	75.7701	3.18693e-18	1.56971e-16
GLYATL1	-4.81969	6.0861	53.2385	2.95417e-13	6.63337e-12
RNF182	4.81873	1.33199	22.1834	2.47814e-06	1.31282e-05
HS6ST2	4.81819	2.80975	12.5889	0.000388053	0.00117536
CCDC74B	4.81808	1.99791	52.3557	4.63054e-13	9.94265e-12
MYEF2	4.81524	4.59718	90.3106	2.03563e-21	1.70571e-19
CFHR2	-4.81403	6.79457	23.3649	1.34004e-06	7.55018e-06
UBD	4.81317	10.1058	33.3807	7.5771e-09	7.02594e-08
FAM64A	4.81177	1.66902	54.1724	1.8365e-13	4.2508e-12
CDC20	4.81146	3.80399	58.6062	1.9261e-14	5.18991e-13
E2F8	4.81096	1.52198	61.4421	4.55963e-15	1.3504e-13
HES2	4.8105	0.607251	46.8512	7.65873e-12	1.27284e-10
OVOL2	4.80943	2.15715	61.1643	5.25054e-15	1.53517e-13
GRID2IP	4.8087	0.0456744	48.6899	2.99807e-12	5.47138e-11
PCP4L1	-4.8052	0.14634	97.6537	4.98352e-23	5.14913e-21
KIF18B	4.80206	2.66128	62.3544	2.86884e-15	8.85923e-14
PON1	-4.79787	7.05295	50.3881	1.26155e-12	2.45903e-11
ARSF	-4.79744	0.151305	24.6602	6.83831e-07	4.12158e-06
ITGA2	4.79053	5.92108	49.5288	1.95485e-12	3.69004e-11
ZNF365	4.7771	1.02049	28.5454	9.15254e-08	6.79494e-07
RNF165	-4.77424	0.516813	119.164	9.64273e-28	1.97777e-25
FRAS1	4.7707	6.68295	39.3973	3.45773e-10	4.16078e-09
MST1R	4.7664	4.75975	50.7514	1.04836e-12	2.08791e-11
CDH16	4.76138	3.54354	9.13317	0.00251016	0.00613128
TMEM163	4.75454	3.22743	50.4136	1.2453e-12	2.43426e-11
PRR11	4.75077	1.03698	44.7228	2.27001e-11	3.39809e-10
WNT7B	4.7483	4.67716	38.0351	6.94833e-10	7.93715e-09
UGT1A3	-4.7474	3.10518	49.4539	2.03087e-12	3.82304e-11
LRRIQ1	4.74669	0.360842	19.0532	1.27123e-05	5.70892e-05
ACSM2B	-4.74325	6.76569	37.0166	1.17127e-09	1.27238e-08
TCTEX1D1	-4.7396	0.868412	247.385	9.65109e-56	3.31563e-52
SPEF1	4.73376	0.533621	27.6112	1.4832e-07	1.03937e-06
LYPD6	4.73299	4.08845	31.8144	1.69629e-08	1.47069e-07
TFAP2C	4.73	1.64376	26.0513	3.32473e-07	2.15715e-06
DCDC2	4.72908	8.4096	37.9263	7.34669e-10	8.32989e-09
OTC	-4.72857	5.38281	25.199	5.17095e-07	3.20954e-06
HCN4	4.72813	0.929929	26.6337	2.45911e-07	1.6549e-06
SPC25	4.72536	1.58463	61.8466	3.7129e-15	1.11403e-13
LCAT	-4.72475	5.74173	248.988	4.31598e-56	1.97701e-52
KMO	-4.72457	4.75034	111.14	5.51379e-26	8.61028e-24
SRRM3	4.72253	3.67764	34.9997	3.29757e-09	3.3101e-08
ZG16B	4.71982	3.18405	21.8874	2.8913e-06	1.50844e-05
SEC14L3	-4.71972	0.0119783	25.8766	3.63961e-07	2.34594e-06
AQP9	-4.71913	7.11677	53.3759	2.75451e-13	6.21551e-12
VWCE	-4.71522	2.76602	156.479	6.65368e-36	3.80979e-33
SLC25A18	-4.71387	4.28484	74.185	7.1127e-18	3.25809e-16
TRIM17	4.71169	1.2279	30.0655	4.17707e-08	3.3627e-07
LYPD1	4.71008	4.96931	30.4126	3.49247e-08	2.86017e-07
MT1M	-4.70608	4.56898	77.6461	1.23259e-18	6.56519e-17
HJURP	4.70586	3.2242	53.2227	2.97801e-13	6.67598e-12
PCSK1	4.70316	1.74533	8.49736	0.00355662	0.0082839
CPN2	-4.7025	6.62557	18.2593	1.92782e-05	8.23505e-05
PRSS21	4.70248	1.61687	11.8717	0.000569925	0.00165234
ABCG5	-4.70177	4.33129	42.0143	9.06075e-11	1.22191e-09
C8A	-4.69995	7.08424	39.6537	3.03227e-10	3.71055e-09
C4orf48	4.69751	1.98687	59.9499	9.73011e-15	2.73438e-13
SLC47A1	-4.68994	5.46189	90.4921	1.8572e-21	1.56574e-19
CUX2	-4.68948	3.92185	55.3921	9.8731e-14	2.37612e-12
TTK	4.68904	2.20703	55.7983	8.03002e-14	1.97051e-12
AP1M2	4.68704	5.35426	36.6832	1.38971e-09	1.4885e-08
MAT1A	-4.6825	8.43057	44.7368	2.25383e-11	3.38493e-10
ATP1A1	4.67782	12.4169	47.9891	4.28602e-12	7.56078e-11
MFI2	4.67751	5.47205	47.4474	5.65004e-12	9.7175e-11
CD1A	4.67419	1.4192	11.5222	0.000687701	0.00194893
SAA4	-4.67358	6.89934	34.8485	3.56387e-09	3.5274e-08
SPINT1	4.67228	8.34841	109.919	1.02078e-25	1.54149e-23
CRYAB	4.66949	7.48986	19.0062	1.30294e-05	5.83225e-05
PROM2	4.66659	4.99564	22.8545	1.7474e-06	9.64787e-06
UPK3A	4.66428	1.03363	19.6184	9.45546e-06	4.38495e-05
NECAB2	-4.65022	2.34141	41.3058	1.30181e-10	1.71028e-09
SLC17A2	-4.64993	4.22497	49.1553	2.36483e-12	4.39749e-11
INHBC	-4.63987	4.7985	41.5379	1.15606e-10	1.53939e-09
HAPLN4	-4.62955	1.42481	87.834	7.11836e-21	5.40445e-19
CTH	-4.62801	4.58255	118.798	1.15962e-27	2.3095e-25
NLRP2	4.62587	3.65207	14.7225	0.000124551	0.000430696
PTTG1	4.62361	3.8191	51.5313	7.04631e-13	1.44956e-11
PBK	4.62282	2.60492	46.1358	1.10336e-11	1.77338e-10
STAB2	-4.62232	3.01824	54.8055	1.33066e-13	3.14732e-12
MST1	-4.61931	6.8268	123.329	1.18145e-28	3.00658e-26
FABP1	-4.61799	8.38259	27.7926	1.3504e-07	9.53608e-07
ZIC2	4.61657	2.06377	15.0173	0.00010653	0.000374311
SYT9	-4.6143	1.17878	42.4712	7.17292e-11	9.87679e-10
TMEM151A	4.60803	3.38501	19.7508	8.82269e-06	4.12807e-05
AQP1	4.60353	10.8894	28.3434	1.01594e-07	7.46182e-07
MCOLN3	4.60033	3.74573	22.8544	1.74746e-06	9.64787e-06
TTR	-4.59827	9.68773	44.4249	2.643e-11	3.9245e-10
CLSPN	4.59618	1.25017	50.6275	1.11671e-12	2.21441e-11
UGT1A5	-4.59304	0.475858	36.6222	1.4339e-09	1.53343e-08
KIF23	4.5914	3.40494	75.431	3.78407e-18	1.83101e-16
ABCG8	-4.59096	4.35727	29.1832	6.58473e-08	5.06727e-07
PHYHD1	-4.58779	3.54447	124.561	6.34818e-29	1.78034e-26
PLK1	4.58312	3.55309	61.6569	4.0883e-15	1.22134e-13
CYP4A11	-4.58234	8.09663	42.4171	7.37442e-11	1.01036e-09
SPIB	4.58177	2.98274	17.1017	3.54297e-05	0.000141822
GULP1	4.58073	5.00076	52.5883	4.1133e-13	8.95799e-12
COL9A2	4.57228	4.81444	27.0506	1.98199e-07	1.3564e-06
ENHO	-4.57221	2.3178	91.5583	1.08351e-21	9.54464e-20
AHSG	-4.57161	9.31082	25.4789	4.47255e-07	2.82194e-06
CHAD	-4.5706	3.30319	83.155	7.58643e-20	4.82652e-18
ATP1A3	4.57003	1.82031	16.266	5.50425e-05	0.000208948
SLC28A3	4.56839	2.12356	17.266	3.24947e-05	0.000131143
AIM1L	4.56697	2.34458	33.097	8.7676e-09	8.0056e-08
CENPF	4.56442	5.36026	71.0058	3.56179e-17	1.45241e-15
DYX1C1	4.56416	1.85642	62.2806	2.97839e-15	9.11561e-14
C8B	-4.5603	7.16265	45.143	1.83155e-11	2.82165e-10
FSCN2	4.55839	0.114335	62.3104	2.93377e-15	9.0192e-14
SKA1	4.5575	2.04254	51.2463	8.14758e-13	1.65139e-11
HAMP	-4.53913	6.53856	40.0034	2.53517e-10	3.15564e-09
F12	-4.53623	7.62858	65.5694	5.6104e-16	1.95402e-14
CYP2C9	-4.53357	7.95827	68.7001	1.14635e-16	4.36376e-15
ADAMDEC1	4.5324	1.4511	25.5621	4.28375e-07	2.71028e-06
CYP3A4	-4.52452	8.52213	23.8748	1.02806e-06	5.96858e-06
SPOCD1	4.52243	1.46795	21.677	3.22644e-06	1.66341e-05
KRT86	4.51592	1.46161	28.3328	1.02148e-07	7.49049e-07
PIPOX	-4.50502	6.86409	52.4735	4.361e-13	9.40799e-12
F2	-4.50362	8.29492	31.1251	2.41922e-08	2.03582e-07
DCXR	-4.5035	7.77197	160.8	7.56436e-37	4.94997e-34
RASGEF1A	4.50209	2.87548	32.6545	1.10083e-08	9.85509e-08
OXTR	4.50104	4.43282	27.0307	2.00254e-07	1.36774e-06
SLC2A9	-4.49306	2.63785	163.875	1.61084e-37	1.10681e-34
CYP4F12	-4.49098	3.95547	79.1079	5.88093e-19	3.2587e-17
SDS	-4.48713	7.16645	49.3123	2.18286e-12	4.07013e-11
COL7A1	4.48075	4.79182	33.2206	8.22762e-09	7.57714e-08
MYO3A	4.47886	2.84287	24.9122	6.00026e-07	3.6559e-06
DUOXA1	4.47403	0.101337	16.4393	5.02321e-05	0.000193521
BIRC5	4.47262	3.30223	50.8279	1.0083e-12	2.01688e-11
HSD17B6	-4.47034	7.54142	32.0733	1.48464e-08	1.3028e-07
PFKP	4.46985	6.8504	62.8304	2.25293e-15	7.06845e-14
SPOCK1	4.46686	3.9574	26.2771	2.95775e-07	1.95223e-06
PPAP2C	4.46464	7.10631	85.447	2.37996e-20	1.62713e-18
TFCP2L1	4.46013	4.46355	31.0179	2.55658e-08	2.13702e-07
ALDH8A1	-4.45709	6.21188	62.3957	2.80943e-15	8.6953e-14
NCAPG	4.45565	3.85844	61.6387	4.12631e-15	1.23002e-13
NCAPH	4.4532	3.35248	93.5986	3.86456e-22	3.54045e-20
SEMA3E	4.45177	4.81322	20.0209	7.6599e-06	3.636e-05
CST2	4.4507	0.426249	28.0567	1.17812e-07	8.46743e-07
BMP7	4.44981	0.372808	9.75175	0.00179152	0.00455317
SHCBP1	4.44899	2.77375	69.2037	8.88005e-17	3.45071e-15
BMPER	-4.44327	1.8771	76.0159	2.81389e-18	1.40613e-16
HRG	-4.44248	9.45385	30.2376	3.82233e-08	3.09891e-07
NEU4	-4.44128	4.12215	32.3457	1.29041e-08	1.14037e-07
TMPRSS13	4.441	3.45745	24.3813	7.90325e-07	4.69143e-06
SLCO1B1	-4.43865	6.53552	26.1101	3.22488e-07	2.10429e-06
HIST3H2A	4.43759	1.71218	77.0364	1.67837e-18	8.83683e-17
KHK	-4.43375	6.40532	147.096	7.47814e-34	3.31499e-31
IGSF9B	4.43334	0.409345	14.9437	0.000110766	0.000387632
UGT1A1	-4.43285	6.33252	29.0175	7.1726e-08	5.4698e-07
EN2	4.43161	0.301415	11.0683	0.000878167	0.00241614
SCUBE1	-4.42679	1.85821	49.0856	2.45036e-12	4.54424e-11
KCNF1	4.42611	1.85905	38.9826	4.27603e-10	5.06126e-09
FUT2	4.42531	2.46113	27.6198	1.4766e-07	1.03581e-06
MT1A	-4.42429	2.66303	80.122	3.51984e-19	2.04956e-17
FAM155B	4.42378	2.87451	43.518	4.20082e-11	6.02586e-10
TRIM55	-4.41231	3.13396	32.2537	1.353e-08	1.19109e-07
ASPHD1	4.41164	4.43131	47.2084	6.38279e-12	1.08287e-10
PKLR	-4.40863	5.71822	43.1267	5.13078e-11	7.27628e-10
EHF	4.40862	6.10167	51.3227	7.83646e-13	1.59303e-11
KIAA0319	4.40778	2.20326	21.8514	2.94602e-06	1.53466e-05
KLKB1	-4.40752	5.89108	80.1691	3.43701e-19	2.00985e-17
RTKN2	4.40508	1.80054	36.4637	1.55533e-09	1.65045e-08
ST6GALNAC5	4.39733	0.268707	15.271	9.31365e-05	0.000332523
AVPR1A	-4.39684	2.2089	29.0805	6.94328e-08	5.31558e-07
ZDHHC8P1	4.39531	2.39436	33.7965	6.11881e-09	5.77901e-08
TRIM46	4.38595	2.3206	27.7067	1.41173e-07	9.93849e-07
AGXT2	-4.38052	4.97652	25.2459	5.04669e-07	3.14663e-06
LTF	4.37847	3.98269	13.0996	0.000295358	0.000921828
S100A3	4.37466	0.247201	42.4221	7.35558e-11	1.00974e-09
CDH6	4.37202	6.23834	28.1071	1.14784e-07	8.29318e-07
UPP2	-4.36979	1.98879	40.3195	2.15642e-10	2.72117e-09
C1orf116	4.36977	6.04958	37.4205	9.52179e-10	1.05523e-08
RASAL1	4.36717	3.01711	27.5283	1.54813e-07	1.07992e-06
KANK4	-4.36678	1.07258	33.6102	6.73402e-09	6.30595e-08
DTL	4.36645	3.78008	83.538	6.25024e-20	4.07065e-18
PSMC3IP	4.36626	2.08798	76.3436	2.38358e-18	1.21315e-16
KRT80	4.36494	6.35902	36.2151	1.76693e-09	1.86063e-08
MFSD2A	-4.36494	4.67885	66.059	4.3763e-16	1.55398e-14
MND1	4.35863	0.530066	48.2601	3.73278e-12	6.69658e-11
CDCA2	4.35587	1.7137	56.9921	4.37567e-14	1.11147e-12
DEPDC7	-4.35581	3.90985	92.5944	6.41885e-22	5.80315e-20
UHRF1	4.353	3.01921	77.7233	1.18535e-18	6.34185e-17
AADAT	-4.35299	4.03204	186.565	1.78684e-42	2.04622e-39
PRG4	-4.35102	6.8732	39.9905	2.55206e-10	3.1738e-09
VSNL1	-4.34838	2.54265	44.7885	2.19512e-11	3.3117e-10
KCNH3	4.34659	3.90911	22.4275	2.1823e-06	1.17651e-05
CPN1	-4.3392	4.37208	39.1912	3.84277e-10	4.58795e-09
B4GALNT3	4.33756	3.6786	27.0457	1.98698e-07	1.35846e-06
LPAL2	-4.33473	1.59332	66.683	3.18868e-16	1.1623e-14
VGLL1	4.33381	1.75013	9.43769	0.00212571	0.00530094
TCN1	4.325	3.08407	9.5299	0.00202151	0.00507391
GPR88	-4.32	2.46435	20.9869	4.6244e-06	2.31001e-05
G6PC	-4.31844	7.32818	55.8092	7.98555e-14	1.9631e-12
TSLP	-4.31843	2.21937	146.346	1.09059e-33	4.68339e-31
KLC3	4.31684	3.16319	32.5387	1.16843e-08	1.04263e-07
TNFSF15	4.30718	0.871403	24.3715	7.94339e-07	4.71118e-06
KIF20A	4.30626	3.48429	60.9455	5.86783e-15	1.70117e-13
RBP5	-4.30507	5.44075	65.7138	5.21407e-16	1.84195e-14
AR	-4.30052	2.77164	49.5877	1.89701e-12	3.58579e-11
COLEC10	-4.29931	2.87423	86.1894	1.63499e-20	1.15221e-18
SERPIND1	-4.29866	7.99474	28.5218	9.26502e-08	6.87101e-07
SEMA3C	4.29284	5.14384	27.9525	1.24331e-07	8.89413e-07
SLC30A2	4.29221	2.4714	14.9271	0.000111749	0.00039095
MDFI	4.29053	4.42857	44.1461	3.04764e-11	4.48401e-10
NDC80	4.28934	2.70508	52.7147	3.85696e-13	8.43985e-12
SHISA9	4.28856	3.09259	17.6456	2.66124e-05	0.000109987
BDH1	-4.28826	5.91383	67.5142	2.0917e-16	7.78975e-15
CLDN4	4.28808	7.77967	36.2068	1.77452e-09	1.86719e-08
SULT2A1	-4.28453	7.27612	17.0894	3.56604e-05	0.000142662
GJB5	4.28307	1.70082	11.3511	0.000754048	0.0021117
UGT2B7	-4.27912	7.65292	41.1675	1.3973e-10	1.82525e-09
PLXNB3	4.27641	5.53025	31.7239	1.77723e-08	1.53506e-07
FAP	4.27629	3.74706	40.4385	2.02903e-10	2.57937e-09
FOXM1	4.27505	4.81669	68.5121	1.26104e-16	4.78709e-15
MT1X	-4.27327	7.28871	108.01	2.6744e-25	3.75016e-23
MARCO	-4.27163	3.8383	48.1804	3.88749e-12	6.91098e-11
NEURL3	4.27101	5.37417	28.0575	1.17766e-07	8.46743e-07
SLC38A3	-4.27026	7.00231	46.8958	7.48641e-12	1.25004e-10
CFHR1	-4.26768	7.6445	25.4779	4.47481e-07	2.82206e-06
ADH1B	-4.26569	9.73542	38.6993	4.94398e-10	5.79694e-09
SLC6A1	-4.26007	5.51645	79.1882	5.6466e-19	3.14152e-17
CDCP1	4.25941	5.5643	47.6066	5.20931e-12	9.03867e-11
KCNG1	4.25748	1.78521	28.5304	9.22396e-08	6.84426e-07
MOGAT3	-4.25717	1.64659	34.94	3.40019e-09	3.39575e-08
SYNGR3	4.25646	2.29585	30.4716	3.3879e-08	2.78719e-07
CTNND2	4.25537	5.50953	34.5106	4.23942e-09	4.11427e-08
EPS8L1	4.25367	5.61754	57.0852	4.17343e-14	1.06403e-12
ADH6	-4.25183	7.03846	47.5816	5.27627e-12	9.1318e-11
COL11A1	4.25151	3.45261	12.1058	0.000502642	0.00147474
S100A1	4.24655	4.97769	16.9562	3.82514e-05	0.000151922
CFTR	4.24189	8.10562	16.916	3.90701e-05	0.000155039
MTL5	4.2416	3.60899	48.4758	3.34396e-12	6.05437e-11
GPD1	-4.23888	5.60569	55.792	8.05567e-14	1.97328e-12
GALNT5	4.23567	0.963863	11.0674	0.000878574	0.0024166
B3GNT3	4.22677	6.11144	52.1472	5.14919e-13	1.09536e-11
AURKB	4.22263	2.76663	50.5084	1.18655e-12	2.33603e-11
ANO9	4.22185	4.67232	71.331	3.02045e-17	1.25021e-15
ELOVL7	4.21723	6.1131	42.6832	6.43611e-11	8.96099e-10
SKA3	4.21584	2.04451	54.5084	1.54781e-13	3.61121e-12
PCNXL2	4.21095	4.82138	59.7738	1.06412e-14	2.96616e-13
SH2D3A	4.2103	5.45311	85.1532	2.76117e-20	1.86916e-18
KIAA1244	4.20994	2.77994	41.4044	1.2378e-10	1.63195e-09
CEL	4.2087	2.43375	16.6037	4.60616e-05	0.000179212
LAMB3	4.20646	7.86548	46.2537	1.03891e-11	1.68055e-10
FCN3	-4.19839	4.81246	73.7854	8.70892e-18	3.90623e-16
CXCR5	4.19827	1.84517	9.15999	0.00247363	0.00605067
VANGL2	4.19734	4.82036	28.9303	7.50319e-08	5.7011e-07
IGSF3	4.19576	5.94253	76.7754	1.91553e-18	1.00088e-16
DGAT2	-4.19464	6.16023	101.32	7.82423e-24	9.34961e-22
FAM101A	4.18389	1.31166	16.7697	4.22018e-05	0.000165933
VCAN	4.18295	7.54299	28.7317	8.31325e-08	6.25634e-07
FBP1	-4.1781	7.05242	144.294	3.06393e-33	1.23837e-30
HPX	-4.17799	9.68265	27.3166	1.72723e-07	1.19454e-06
ADRB2	-4.17426	1.93631	87.1046	1.0293e-20	7.50509e-19
TROAP	4.17296	2.85839	50.9841	9.31168e-13	1.87078e-11
FAM155A	4.17166	2.60854	27.8432	1.31553e-07	9.32336e-07
FANK1	4.16564	1.38383	40.8893	1.61102e-10	2.08461e-09
CDK1	4.1633	4.34017	64.6488	8.95105e-16	3.00746e-14
PRC1	4.16315	4.97519	70.3137	5.05853e-17	2.02666e-15
CYP2E1	-4.15856	9.62332	27.5687	1.51615e-07	1.05815e-06
BAI2	4.15007	1.90726	37.6147	8.61945e-10	9.62995e-09
TMEM130	4.14922	1.57062	18.3123	1.87495e-05	8.03919e-05
MCM10	4.14817	1.93514	80.6315	2.71986e-19	1.61105e-17
GPR182	-4.13913	0.0258375	74.7357	5.38154e-18	2.524e-16
HTR1D	4.13827	0.958819	13.8053	0.000202759	0.000660106
GTSE1	4.1365	2.65598	52.7395	3.80844e-13	8.34699e-12
CES3	-4.13644	4.31682	65.4303	6.02047e-16	2.07352e-14
ASGR1	-4.13337	7.22493	52.9781	3.37282e-13	7.46875e-12
GADD45G	-4.12873	5.65375	103.051	3.26562e-24	4.0068e-22
SLC12A2	4.12581	8.59347	30.13	4.04042e-08	3.26033e-07
TMSB15B	4.12272	0.433301	45.015	1.95527e-11	2.98879e-10
CYP2C19	-4.1225	3.96954	44.2663	2.86604e-11	4.23041e-10
C2CD4A	4.12218	5.21576	16.1009	6.00569e-05	0.000225185
UBASH3B	4.1193	5.58026	40.3789	2.09187e-10	2.64945e-09
FAM72A	4.11764	0.057902	31.7652	1.73984e-08	1.5056e-07
MFAP3L	-4.1156	4.03469	181.018	2.90503e-41	2.49506e-38
ADAM28	4.11378	4.26595	34.8498	3.56137e-09	3.5274e-08
ITGA3	4.11334	7.49514	33.6083	6.7405e-09	6.30595e-08
ECT2	4.11226	5.35256	80.883	2.39489e-19	1.43089e-17
NOX4	4.11206	1.28778	39.8236	2.77962e-10	3.42887e-09
DNASE1	4.10918	3.39307	21.7147	3.16358e-06	1.63559e-05
BDKRB1	4.10711	1.14175	47.1326	6.63415e-12	1.11861e-10
ATP2C2	4.10068	2.7954	25.7182	3.95089e-07	2.52057e-06
TFPI2	4.10013	6.69247	11.7249	0.00061671	0.00176927
DNASE1L3	-4.09954	4.52913	40.8851	1.61451e-10	2.08717e-09
PRSS22	4.09869	4.37139	34.5467	4.16137e-09	4.04797e-08
NRG2	4.09865	1.13349	11.6305	0.0006488	0.00185167
ABCG2	-4.09713	3.86813	170.221	6.62215e-39	5.05565e-36
CAPN13	4.09611	2.19964	15.2757	9.29033e-05	0.000331863
TBX15	-4.09472	4.16455	65.6778	5.31008e-16	1.86263e-14
LDHD	-4.09331	5.71804	79.1974	5.62044e-19	3.13968e-17
VEPH1	4.08927	4.31151	29.5221	5.52829e-08	4.32876e-07
CYP2C8	-4.08879	8.11593	42.5426	6.91592e-11	9.53245e-10
LRP8	4.08784	2.51722	30.3884	3.53641e-08	2.89443e-07
APOA1	-4.08757	11.1651	18.0928	2.10397e-05	8.9017e-05
SLC44A4	4.08741	4.56963	8.46243	0.00362556	0.00842651
PLEKHN1	4.08728	1.9473	60.369	7.86423e-15	2.24678e-13
SLFN13	4.08596	6.39063	73.4971	1.00783e-17	4.46761e-16
CLDN10	4.08379	6.93834	27.2799	1.76033e-07	1.2156e-06
C1orf186	4.08339	3.4189	8.74976	0.00309643	0.00736433
SSTR5	4.08216	0.435007	13.4486	0.000245193	0.000780867
ABCB4	-4.07751	5.46538	39.7745	2.85038e-10	3.50409e-09
APOA5	-4.07715	6.78862	12.9214	0.000324852	0.00100362
CYP4F22	-4.07417	2.30244	31.6642	1.83267e-08	1.57897e-07
FAM131C	4.07364	1.47828	21.1467	4.25423e-06	2.13989e-05
XPNPEP2	-4.07157	3.89325	17.9668	2.24788e-05	9.4388e-05
MKI67	4.07045	5.54475	76.4184	2.29498e-18	1.17678e-16
SORD	-4.07008	6.60026	155.269	1.22307e-35	6.72299e-33
KAAG1	4.05753	2.46869	26.5811	2.52708e-07	1.69318e-06
ANG	-4.05725	7.24473	99.0978	2.40332e-23	2.58019e-21
VPREB3	4.05079	2.45243	10.8086	0.00101032	0.00273518
WNK2	4.0497	7.03007	34.4119	4.45987e-09	4.31603e-08
PAK6	4.04954	2.70566	47.8299	4.64852e-12	8.12721e-11
GABRD	4.04889	2.47903	27.0685	1.96369e-07	1.34589e-06
HCN2	4.04512	1.03162	17.8416	2.40072e-05	0.000100123
CADPS	4.04338	1.87648	18.771	1.47391e-05	6.50544e-05
PLEKHB1	4.04314	5.85941	46.8508	7.66001e-12	1.27284e-10
CDHR5	-4.04266	6.26456	52.7468	3.79439e-13	8.32948e-12
SLC2A2	-4.04252	7.42663	25.8647	3.66202e-07	2.35928e-06
TFF3	4.04252	5.60358	10.5015	0.00119276	0.00317345
TTLL6	4.03812	1.17083	11.7383	0.000612282	0.00175877
PI15	4.03689	1.14617	32.9782	9.31967e-09	8.45352e-08
KIF26B	4.03597	3.71086	28.493	9.40389e-08	6.96273e-07
LEAP2	-4.03249	5.36758	58.3246	2.22247e-14	5.91883e-13
GOLGA7B	4.02419	4.57624	49.8044	1.69861e-12	3.22853e-11
ENPP3	-4.02101	0.622062	19.2414	1.15191e-05	5.2288e-05
ACSM2A	-4.02084	7.11228	21.9415	2.81083e-06	1.47148e-05
ENO3	-4.01798	4.935	99.2481	2.22768e-23	2.41045e-21
CDKN3	4.01739	2.28951	47.2172	6.35419e-12	1.07935e-10
HAGHL	4.01635	3.05286	39.2113	3.80329e-10	4.54476e-09
APOM	-4.01567	6.27025	70.4402	4.74436e-17	1.90634e-15
BICC1	4.0155	6.06897	28.1285	1.13521e-07	8.21922e-07
B3GALT5	4.01543	1.9978	21.2656	3.99836e-06	2.02303e-05
PTPRR	4.01433	0.976092	13.2462	0.000273135	0.000858122
HOXB7	4.01322	2.96051	17.1586	3.43849e-05	0.000138163
RTDR1	4.0131	0.687936	28.1764	1.10744e-07	8.03508e-07
C1orf168	-4.01307	2.79271	44.805	2.17665e-11	3.29422e-10
SLCO1A2	-4.0086	1.16605	23.8818	1.02434e-06	5.94949e-06
NTF3	-4.00808	0.654575	81.2085	2.03115e-19	1.23505e-17
SPINT2	4.00298	8.26048	86.3941	1.47421e-20	1.05513e-18
EGLN3	4.00097	4.82458	23.2872	1.39523e-06	7.84504e-06
ZPLD1	3.99825	2.95897	16.183	5.75079e-05	0.000216929
F11	-3.99433	5.5063	70.9126	3.73397e-17	1.51364e-15
ITIH3	-3.9937	8.15454	38.6504	5.06934e-10	5.92372e-09
CDT1	3.99012	3.99774	77.9601	1.05141e-18	5.66608e-17
APOC3	-3.98815	9.83948	14.3464	0.000152072	0.000513331
PRAMEF10	-3.98561	0.133003	8.79056	0.00302793	0.0072189
OTX1	3.9855	0.661628	29.9215	4.499e-08	3.59449e-07
SULT1E1	-3.9816	2.88752	24.362	7.98298e-07	4.73262e-06
DNAH7	3.98084	1.28951	50.2929	1.32428e-12	2.56676e-11
RIBC2	3.98042	0.338284	44.4324	2.63293e-11	3.91577e-10
KCNJ8	-3.97801	4.38675	154.598	1.71394e-35	8.7233e-33
POLQ	3.97737	2.01125	38.4799	5.53204e-10	6.42614e-09
GLYCTK	-3.97588	6.15124	143.631	4.27789e-33	1.63297e-30
ADAMTS16	3.97444	3.88454	12.9284	0.000323628	0.00100074
PCK2	-3.9723	7.24175	144.012	3.53143e-33	1.38654e-30
STYK1	3.96946	1.29874	14.5218	0.00013855	0.000471744
PON3	-3.96756	6.25978	59.7038	1.10261e-14	3.05486e-13
KIFC1	3.96712	3.38776	69.5818	7.33098e-17	2.8866e-15
C3orf52	3.96562	3.38623	57.9685	2.66347e-14	6.9717e-13
TMSB10	3.96235	10.9901	63.056	2.00914e-15	6.37636e-14
MRO	-3.96222	1.53737	124.165	7.75271e-29	2.13075e-26
HKDC1	3.95949	6.90633	39.9177	2.64898e-10	3.28282e-09
ABAT	-3.95889	7.37158	86.5662	1.35134e-20	9.72256e-19
PCDHB8	3.95841	2.54239	25.2736	4.97482e-07	3.11311e-06
GABRP	3.95588	6.17806	10.4391	0.00123377	0.00326425
UBE2T	3.95529	3.12867	64.1172	1.17232e-15	3.84488e-14
CIDEB	-3.95466	6.26806	183.561	8.0911e-42	7.942e-39
HULC	-3.95429	4.50217	20.9033	4.83068e-06	2.40084e-05
APOH	-3.95352	9.99531	33.1072	8.7216e-09	7.9689e-08
ACSL1	-3.95172	8.19356	87.6917	7.64945e-21	5.77575e-19
APOC1	-3.94525	9.42117	48.2432	3.76499e-12	6.74557e-11
ITIH4	-3.94464	9.20071	58.0685	2.53151e-14	6.65163e-13
ITPR3	3.94336	6.39062	77.3344	1.44327e-18	7.65769e-17
TNNI2	3.94289	2.26836	12.831	0.000340929	0.00104717
CYP4F3	-3.9426	5.86482	46.356	9.86052e-12	1.60469e-10
EHHADH	-3.94068	6.90526	80.4524	2.97787e-19	1.75631e-17
TIMP1	3.93935	10.9317	16.8577	4.02901e-05	0.000159386
FAM83E	3.93764	2.25304	10.4413	0.00123227	0.00326279
HRASLS2	-3.93723	0.246504	34.4268	4.4258e-09	4.28607e-08
LILRB5	-3.93588	2.26586	75.877	3.01903e-18	1.49236e-16
BCL2L15	3.93402	2.08772	15.753	7.21752e-05	0.000265978
ACADSB	-3.9325	7.22081	170.834	4.86545e-39	3.933e-36
ABCC9	-3.93195	4.69294	72.8018	1.43343e-17	6.23362e-16
KLB	-3.93163	4.34796	35.1133	3.11072e-09	3.13398e-08
RIMKLA	3.92964	2.55601	45.4927	1.53208e-11	2.40341e-10
ORM2	-3.92957	8.64106	29.1097	6.83949e-08	5.24488e-07
SERPINF2	-3.92657	8.6464	47.0498	6.92056e-12	1.16404e-10
CNGA1	-3.92626	3.09151	81.0429	2.20869e-19	1.33122e-17
KCNN4	3.9244	3.07563	15.7439	7.25212e-05	0.000266895
FTCD	-3.92284	7.65359	32.3743	1.27159e-08	1.12587e-07
CCDC64B	3.92118	4.51552	35.4751	2.58338e-09	2.63947e-08
GPT	-3.92109	5.80462	75.9775	2.86908e-18	1.42851e-16
S100A11	3.92037	8.75924	64.5256	9.52853e-16	3.15521e-14
KCNK2	3.91789	1.32759	9.06511	0.00260533	0.00633223
ALDH6A1	-3.91731	5.96409	105.809	8.11786e-25	1.07265e-22
OBSCN	3.91459	5.68821	42.4653	7.19483e-11	9.89704e-10
SLC5A12	-3.91404	1.56569	23.5611	1.21008e-06	6.90858e-06
C15orf48	3.91167	3.45159	30.4393	3.44484e-08	2.8279e-07
PTH2R	3.91098	2.2474	8.66777	0.00323888	0.00765807
PKMYT1	3.90598	3.36526	73.1918	1.17643e-17	5.14858e-16
CRB2	3.90424	0.817534	9.71823	0.00182449	0.00463014
RGN	-3.90333	6.05447	89.6577	2.83143e-21	2.30234e-19
LRRC1	3.89861	4.46364	97.429	5.5823e-23	5.72477e-21
LIME1	-3.89821	5.68341	86.7563	1.22752e-20	8.87822e-19
DIRAS1	3.89702	1.39988	16.9075	3.92466e-05	0.000155695
SERPINA7	-3.89419	6.00808	29.2077	6.5021e-08	5.01976e-07
AFF2	3.89339	1.53307	13.0326	0.000306109	0.000951709
ACADL	-3.89003	3.47942	53.8762	2.13533e-13	4.87436e-12
ETV4	3.88984	5.20822	31.8837	1.63683e-08	1.42453e-07
ENPP7	-3.88803	2.44557	18.4775	1.71925e-05	7.46003e-05
TSPAN15	3.88361	6.75005	62.7637	2.33058e-15	7.27882e-14
OVOL1	3.87764	1.64263	14.9928	0.000107923	0.000379013
ANXA13	3.87727	7.84463	19.5662	9.71745e-06	4.49166e-05
CKAP2L	3.87687	2.00935	50.5475	1.16316e-12	2.29988e-11
C6orf223	3.87473	3.99081	19.4632	1.02555e-05	4.71499e-05
FMO3	-3.87229	7.46765	35.5951	2.42901e-09	2.49101e-08
ARNT2	3.87111	5.15372	38.7085	4.92065e-10	5.77452e-09
GPLD1	-3.86719	3.58453	40.0528	2.47184e-10	3.0852e-09
MYRIP	-3.86432	3.57305	94.7211	2.19195e-22	2.12125e-20
GRHL2	3.86335	4.95672	19.4488	1.03332e-05	4.74753e-05
CENPE	3.85654	2.87163	51.4637	7.29322e-13	1.49364e-11
ACSS3	-3.85416	4.32733	64.5996	9.17751e-16	3.06855e-14
RNFT2	3.85202	1.88932	27.3587	1.69e-07	1.17056e-06
PRR5-ARHGAP8	3.85064	0.215284	25.847	3.69581e-07	2.3777e-06
CHI3L2	3.85004	1.37222	11.8877	0.000565058	0.00164123
IGF1	-3.84633	4.59272	59.5179	1.21185e-14	3.32399e-13
AGXT	-3.84508	8.74355	13.5953	0.000226757	0.000728033
MYEOV	3.84472	3.83288	13.7026	0.000214158	0.000692134
PROM1	3.83973	6.59236	19.849	8.38053e-06	3.94672e-05
MUC4	3.83712	2.31881	10.4307	0.00123935	0.00327647
GSTP1	3.83357	8.80623	28.8216	7.93601e-08	6.00532e-07
ABHD1	-3.83202	0.182582	75.0378	4.61797e-18	2.21115e-16
PLGLB2	-3.82977	6.5083	57.8291	2.85902e-14	7.41295e-13
PLCD3	3.82821	5.44562	62.3178	2.92277e-15	9.00555e-14
PVT1	3.8256	2.30766	38.6596	5.04554e-10	5.90092e-09
CNTFR	-3.82465	2.14417	21.6586	3.25745e-06	1.67467e-05
KLHL35	3.82384	0.0229515	20.2274	6.87621e-06	3.29473e-05
FGF21	-3.82325	2.08915	14.1961	0.000164715	0.000550735
HAAO	-3.82274	6.13892	100.755	1.04098e-23	1.22267e-21
TMEM220	-3.82195	5.02326	118.932	1.08381e-27	2.19025e-25
PPP1R3G	-3.82018	2.11498	75.6441	3.39686e-18	1.6612e-16
TMEM125	3.81932	3.93364	37.3422	9.91146e-10	1.09576e-08
EPHB2	3.81508	4.28871	26.3994	2.7762e-07	1.84213e-06
ETNK2	-3.81328	6.03151	116.039	4.66114e-27	8.77444e-25
MUC6	3.81171	7.99631	9.15374	0.0024821	0.00606923
SERPINA10	-3.81129	6.49787	31.6155	1.87925e-08	1.61707e-07
STK39	3.80907	5.05448	83.3319	6.93726e-20	4.49679e-18
MDK	3.80749	7.05163	28.6831	8.52441e-08	6.38727e-07
VNN3	-3.80574	2.78087	47.9042	4.47552e-12	7.8733e-11
FAM198A	-3.80072	2.50889	79.9231	3.89265e-19	2.22887e-17
RAB36	3.80031	4.01699	58.2638	2.29218e-14	6.05753e-13
TGFB2	3.79847	5.82554	32.3795	1.26815e-08	1.1236e-07
ERP27	3.7964	2.31511	24.8264	6.27336e-07	3.81116e-06
CDC6	3.7958	3.87798	62.8192	2.26578e-15	7.09256e-14
SLC7A2	-3.79236	6.91031	94.8561	2.0474e-22	2.0037e-20
FBXL2	3.79226	2.53269	63.4255	1.66545e-15	5.34735e-14
GPRIN2	3.79202	4.61943	44.3224	2.78518e-11	4.12434e-10
DDC	-3.79112	3.92729	37.089	1.12861e-09	1.22798e-08
NMNAT2	3.79077	1.44997	29.3232	6.12567e-08	4.74783e-07
SYT7	-3.79037	5.61097	59.5222	1.2092e-14	3.32337e-13
VIPR1	-3.78909	3.10908	69.1162	9.28283e-17	3.58328e-15
CNNM1	3.78862	3.92108	23.5585	1.21171e-06	6.91214e-06
FADS6	-3.78501	1.19057	17.8136	2.4364e-05	0.000101396
PAQR5	3.78144	5.98412	36.9277	1.2259e-09	1.32752e-08
LRRC36	3.7813	0.402298	24.3199	8.15932e-07	4.82883e-06
RGS4	3.77802	6.6314	13.0913	0.000296668	0.000925288
ZNF860	3.77795	0.223482	36.4799	1.54246e-09	1.63806e-08
EFNA5	3.77552	4.182	23.5386	1.22435e-06	6.95823e-06
MYOF	3.77446	7.11895	51.9997	5.55101e-13	1.17357e-11
LEF1	3.7737	3.0541	39.4445	3.37519e-10	4.07573e-09
CENPK	3.76971	2.1099	44.3976	2.68013e-11	3.97306e-10
GPRIN1	3.76721	3.26149	54.7263	1.38538e-13	3.25867e-12
ASPA	-3.76432	1.06555	61.2074	5.13687e-15	1.50514e-13
FXYD2	3.76242	7.7204	16.533	4.78106e-05	0.000185283
PRR18	-3.76127	1.52603	48.2922	3.67212e-12	6.60502e-11
DDR1	3.75992	8.05847	58.7287	1.80981e-14	4.89575e-13
CUBN	3.75665	2.17531	16.5873	4.64606e-05	0.000180609
SULT1C4	3.75656	4.84004	11.5683	0.000670872	0.00190833
AMH	3.75418	1.24412	16.9663	3.80492e-05	0.000151163
KIF15	3.75406	1.56715	44.9599	2.01107e-11	3.06728e-10
WNT2B	3.74901	1.32699	18.2333	1.95437e-05	8.33548e-05
PCDP1	3.74814	3.98754	29.1249	6.78576e-08	5.20658e-07
PROC	-3.74543	7.0135	51.1841	8.40953e-13	1.69947e-11
SYPL2	-3.74324	1.96023	85.7496	2.04225e-20	1.41741e-18
PKIA	3.73616	1.54979	14.2459	0.000160412	0.000537785
PDE3B	-3.73585	4.17864	98.839	2.73893e-23	2.91771e-21
CFP	-3.73436	3.01498	72.6568	1.54272e-17	6.64578e-16
HOXC4	3.73057	0.568552	18.5996	1.61255e-05	7.05313e-05
CHRFAM7A	3.72884	0.213945	18.2168	1.9713e-05	8.39986e-05
TMPRSS9	-3.72454	0.863344	51.8854	5.88354e-13	1.23437e-11
ANXA3	3.72371	5.90729	44.4372	2.62653e-11	3.91049e-10
WNT10A	3.72361	3.20514	18.3823	1.80732e-05	7.78077e-05
GPR146	-3.7217	3.04654	223.226	1.78968e-50	4.09897e-47
MT1DP	-3.72023	0.015833	39.4925	3.29327e-10	3.99084e-09
KCP	3.71919	0.793566	29.1987	6.53229e-08	5.03532e-07
RAD51	3.71573	2.17323	59.6612	1.12677e-14	3.10925e-13
FHDC1	3.71564	2.68946	43.2284	4.87094e-11	6.92837e-10
PRR15L	3.71539	5.15661	31.3578	2.1459e-08	1.82821e-07
CYP27A1	-3.71462	7.60627	92.0693	8.36945e-22	7.46838e-20
FITM1	-3.71305	1.69376	45.0661	1.90495e-11	2.92163e-10
CSGALNACT1	3.71232	6.40081	37.3005	1.01259e-09	1.11678e-08
MACC1	3.71053	5.08967	40.0562	2.46758e-10	3.08268e-09
SCIN	3.71029	1.67583	18.3065	1.88067e-05	8.05216e-05
LRRC3	-3.7101	2.39137	100.566	1.14537e-23	1.33387e-21
C6orf132	3.7054	2.47821	50.2751	1.33636e-12	2.58287e-11
ACE	3.70527	5.58395	17.4344	2.97395e-05	0.00012127
IL18	3.70453	6.48679	21.3336	3.85906e-06	1.95687e-05
ASNS	3.70437	5.09702	61.9928	3.44721e-15	1.04113e-13
GCKR	-3.70327	4.8825	62.4146	2.78246e-15	8.63128e-14
TDO2	-3.70307	7.36601	29.9658	4.3973e-08	3.52348e-07
ALDOB	-3.6993	10.6199	21.6614	3.25279e-06	1.67353e-05
DBN1	3.69895	7.06381	70.9946	3.58197e-17	1.45631e-15
SIGLEC11	-3.69848	0.0326894	76.7359	1.95416e-18	1.0172e-16
HUNK	3.69764	4.97444	35.865	2.1147e-09	2.19987e-08
SEC14L2	-3.69626	6.22671	115.695	5.54183e-27	1.00205e-24
APOA2	-3.69598	9.95246	17.311	3.17347e-05	0.000128526
CDCA8	3.69324	3.19823	51.8791	5.90242e-13	1.23645e-11
AGMAT	-3.68969	4.8488	74.2834	6.76714e-18	3.11017e-16
FMN1	3.68929	0.52937	27.4913	1.57801e-07	1.09797e-06
EPHB3	3.68686	4.77627	14.775	0.000121133	0.000420674
DNAJC6	3.68541	3.4144	24.9974	5.74088e-07	3.51565e-06
HMMR	3.68471	3.13972	39.0048	4.22767e-10	5.01698e-09
WFDC2	3.68414	4.49206	15.8536	6.84347e-05	0.00025294
TRIM29	3.6823	4.29813	9.79389	0.00175093	0.00445992
GAS7	3.67907	6.09997	17.6364	2.67427e-05	0.000110426
CRABP2	3.6773	3.00132	19.4473	1.03412e-05	4.74963e-05
BIK	3.67716	1.60412	27.2693	1.77003e-07	1.22107e-06
CDA	-3.67529	3.50605	74.8186	5.16018e-18	2.43681e-16
RRM2	3.67167	4.65432	53.4346	2.6734e-13	6.06236e-12
MAPK8IP2	3.66539	3.36379	20.8256	5.03063e-06	2.48941e-05
C1QL1	3.66409	3.6721	11.7044	0.000623541	0.00178589
PRRX1	3.65859	3.6761	26.9289	2.11084e-07	1.436e-06
MT1E	-3.65363	7.14921	65.1949	6.78452e-16	2.31923e-14
CDH23	-3.65318	2.50457	69.9432	6.10364e-17	2.41718e-15
INSIG1	-3.65202	7.61039	109.356	1.35611e-25	1.98252e-23
SLC13A3	-3.65162	3.44136	50.8356	1.00435e-12	2.01193e-11
CDCA5	3.64816	3.56502	71.8433	2.32982e-17	9.79096e-16
NPNT	3.64642	6.77234	30.7931	2.87062e-08	2.37959e-07
ANKRD22	3.64481	3.14645	23.5494	1.21745e-06	6.94201e-06
JSRP1	3.6436	1.77146	9.69222	0.00185049	0.00469179
PRAP1	-3.6431	6.61755	24.9364	5.92517e-07	3.61561e-06
MAN1C1	-3.64287	3.63227	100.412	1.23765e-23	1.41732e-21
MT1F	-3.64266	5.58168	68.8943	1.03885e-16	3.98767e-15
RBP4	-3.64163	9.92874	24.2032	8.66884e-07	5.104e-06
RHBDL2	3.63915	1.52675	25.7257	3.93547e-07	2.51424e-06
FAM135B	3.63843	1.15084	9.82209	0.00172428	0.00439694
GPR56	3.636	7.667	63.9002	1.30885e-15	4.26213e-14
STK33	3.63592	2.15918	19.6764	9.17253e-06	4.2714e-05
EMX1	3.63573	0.761358	10.7177	0.00106115	0.00285927
GRAMD1B	3.63541	3.86104	37.1218	1.10978e-09	1.20844e-08
ABHD6	-3.63453	4.16651	74.8762	5.01174e-18	2.37488e-16
SLC22A9	-3.63222	4.04935	21.0968	4.36658e-06	2.18998e-05
CDKL2	3.63123	0.911904	20.1297	7.23656e-06	3.44816e-05
BCL11A	3.63046	2.3599	23.8189	1.05836e-06	6.12634e-06
FUT3	3.62411	3.61382	16.7841	4.18819e-05	0.000164864
FAM111B	3.61951	2.93482	65.5672	5.61663e-16	1.95402e-14
MYB	3.61495	1.01683	16.6621	4.46645e-05	0.000174419
PIWIL4	3.61257	3.86033	38.895	4.47217e-10	5.27072e-09
SLC22A3	-3.61206	7.03798	36.7122	1.36923e-09	1.4677e-08
SLC38A1	3.61186	7.83956	64.9157	7.81714e-16	2.65242e-14
ARHGAP8	3.61095	3.48766	35.0934	3.1426e-09	3.16146e-08
ADRA2C	3.6107	3.96706	37.2147	1.05813e-09	1.16141e-08
B3GALT2	3.60843	3.78205	12.6297	0.00037966	0.00115325
TNFRSF19	3.60751	5.46551	27.9922	1.21805e-07	8.72246e-07
LYVE1	-3.60244	3.09697	89.5706	2.95885e-21	2.39179e-19
IGFBP1	-3.60183	7.91293	40.992	1.52852e-10	1.98722e-09
DIO2	3.6008	2.36157	8.13969	0.00433067	0.00986772
CCDC78	3.59983	2.07917	35.8797	2.09881e-09	2.18499e-08
LOXL4	3.59763	6.11955	31.7058	1.79383e-08	1.54842e-07
SMOC1	-3.59575	5.36616	81.4587	1.78966e-19	1.10285e-17
KIAA1199	3.59474	3.76011	16.3732	5.20161e-05	0.000199166
SULT1B1	-3.59162	0.376066	32.382	1.26657e-08	1.12291e-07
TRIM45	3.5899	3.82747	44.8646	2.1114e-11	3.20607e-10
NLRP6	-3.58834	0.85738	48.0119	4.23637e-12	7.4828e-11
GHR	-3.58755	6.35902	52.8269	3.64273e-13	8.03506e-12
ADAMTS17	-3.5872	1.43813	62.2904	2.96372e-15	9.09095e-14
TRIM59	3.58179	2.95822	86.3134	1.53561e-20	1.09339e-18
C5orf30	3.57941	4.12294	45.1758	1.80117e-11	2.78108e-10
CD3G	3.57713	2.74249	8.49692	0.00355748	0.00828452
PTGFR	3.5734	5.19492	19.7242	8.94602e-06	4.1815e-05
KIAA0101	3.57233	3.67444	55.6882	8.49283e-14	2.0693e-12
COL15A1	3.57179	5.45664	33.3024	7.88859e-09	7.29018e-08
HBA1	-3.57115	3.1823	30.3139	3.67481e-08	2.99166e-07
SLC25A42	-3.57114	5.06388	122.758	1.57547e-28	3.8661e-26
OCA2	3.57061	2.60559	8.60615	0.0033503	0.0078768
ARL14	3.5704	4.16778	23.8623	1.03481e-06	6.00269e-06
GALNT12	3.56982	3.18988	38.8282	4.62785e-10	5.44019e-09
UNC80	3.56861	1.01047	9.52365	0.00202841	0.00508657
FLNA	3.5679	10.6387	45.5248	1.50717e-11	2.36703e-10
CATSPERB	3.56697	0.355537	28.6997	8.45149e-08	6.33954e-07
CDCA3	3.56639	2.53776	40.1449	2.35805e-10	2.95121e-09
ABCA10	-3.56636	1.52203	65.6153	5.48127e-16	1.91663e-14
CCNE1	3.56555	2.23416	52.2655	4.84808e-13	1.03612e-11
COMP	3.56464	4.8819	13.4458	0.00024555	0.000781642
DIO1	-3.5635	5.54583	20.7554	5.21836e-06	2.5712e-05
UPK3B	3.5632	2.70035	12.1813	0.000482712	0.00142226
GRIA3	-3.56268	0.674361	61.6205	4.16459e-15	1.23874e-13
ZMYND10	3.56188	0.736959	28.6465	8.68728e-08	6.50575e-07
ATP10B	3.56154	2.38953	9.28828	0.00230624	0.005697
RCOR2	3.56016	0.983612	19.364	1.08025e-05	4.94005e-05
SEL1L3	3.55914	7.99927	60.4957	7.37411e-15	2.12015e-13
SNAP25	3.55851	5.01594	26.3698	2.81918e-07	1.86795e-06
SFTA2	3.55833	0.923552	10.4777	0.00120823	0.00320778
PTK7	3.55719	5.4765	38.6918	4.96283e-10	5.81408e-09
IQCD	3.55694	1.03654	46.4698	9.30396e-12	1.51667e-10
SLC35F2	3.55691	3.98488	36.1376	1.83865e-09	1.93023e-08
NAGS	-3.55618	3.85473	40.1884	2.3061e-10	2.89147e-09
SLC16A10	-3.55545	1.44559	69.1567	9.09445e-17	3.52045e-15
ADORA1	3.55392	3.91405	13.9992	0.000182889	0.000602557
ASF1B	3.55336	3.30464	57.8432	2.83866e-14	7.38805e-13
SERPINA4	-3.54884	7.063	71.6825	2.52761e-17	1.05256e-15
CREB3L3	-3.54621	5.91338	25.0623	5.55068e-07	3.41439e-06
GPM6A	-3.54438	1.72777	36.7696	1.32949e-09	1.43068e-08
MGAT5	3.54401	3.2257	31.5139	1.98022e-08	1.69652e-07
PDGFD	3.53346	6.65292	34.1714	5.04656e-09	4.84287e-08
ENPP1	-3.53056	5.10441	68.1121	1.54464e-16	5.81545e-15
CCDC74A	3.52808	3.17797	43.2041	4.9318e-11	7.00133e-10
ESM1	3.52735	3.85292	17.8368	2.40677e-05	0.000100345
FAM171A2	3.52644	1.77028	46.6273	8.58542e-12	1.41294e-10
FAM159A	3.52279	1.0399	13.0704	0.000299994	0.000934601
DGCR9	3.52035	1.99306	26.1272	3.19646e-07	2.08872e-06
TSKU	-3.51736	6.58876	90.2654	2.0826e-21	1.73449e-19
SCRN1	3.5159	6.5804	52.5254	4.24709e-13	9.1911e-12
MAPK13	3.51549	5.37291	73.3063	1.11012e-17	4.8739e-16
PRR15	3.51243	1.85048	11.2726	0.000786589	0.00219124
TEX15	3.50966	0.0440578	9.29635	0.00229611	0.00567975
PNMAL1	3.50769	3.57525	16.6577	4.47675e-05	0.000174672
VWA2	3.50456	1.75977	10.2379	0.00137581	0.00359095
TRIM67	3.50373	1.45034	12.3173	0.000448779	0.0013317
CCNB1	3.50302	4.41849	66.1147	4.25437e-16	1.5146e-14
SOX8	3.50201	2.07294	14.6452	0.000129765	0.000445808
CNFN	3.50083	0.201823	26.9699	2.06644e-07	1.40858e-06
DSG1	-3.499	2.57064	19.3642	1.0801e-05	4.94005e-05
ANXA2	3.49855	10.3018	61.1051	5.41069e-15	1.57864e-13
IGFALS	-3.4982	5.72968	51.9326	5.74378e-13	1.2069e-11
CD302	-3.49592	6.49529	138.795	4.88367e-32	1.7208e-29
WNT9A	3.4954	0.227941	23.0622	1.56845e-06	8.73673e-06
MGAT3	3.49539	2.75658	14.2895	0.000156734	0.000526997
TFR2	-3.49338	8.00111	36.9885	1.18828e-09	1.28882e-08
EPHA6	3.49319	0.993741	16.2594	5.5235e-05	0.000209564
TAT	-3.48545	8.62365	14.2981	0.000156022	0.000525116
TMC4	3.48251	6.92001	46.4804	9.25387e-12	1.5129e-10
RHPN1	3.47583	4.91646	67.0507	2.64608e-16	9.80599e-15
KIF3C	3.47533	4.70214	34.3938	4.50149e-09	4.35017e-08
NAT8	-3.47265	4.28143	40.5045	1.96167e-10	2.50067e-09
CETP	-3.47187	2.53527	47.5398	5.38998e-12	9.2935e-11
ILDR1	3.47137	3.64554	51.7405	6.33438e-13	1.3169e-11
S100A14	3.46925	7.15545	22.7434	1.85139e-06	1.01605e-05
FGF12	3.46872	3.32459	21.3403	3.84566e-06	1.9508e-05
AQP11	-3.4661	2.43417	98.7849	2.81471e-23	2.97536e-21
GPAM	-3.46541	6.21356	58.6145	1.91799e-14	5.1782e-13
PBLD	-3.46198	6.36233	74.718	5.4298e-18	2.53797e-16
ZFP57	3.46086	0.594857	8.97435	0.00273797	0.00662414
KNG1	-3.46069	8.80155	14.9439	0.000110754	0.000387632
RASGRF1	3.46063	0.312966	20.8623	4.93514e-06	2.44656e-05
MAP7D2	3.45888	1.6048	15.6219	7.7353e-05	0.000283236
LCN2	3.45716	6.04397	14.0512	0.000177903	0.000588103
DEGS2	3.45603	3.13202	28.1852	1.10246e-07	8.00744e-07
SLCO2B1	-3.45587	6.68153	114.795	8.72587e-27	1.49889e-24
CLCNKA	3.45482	0.4932	13.7207	0.000212106	0.000686634
ITGB8	3.45435	5.82249	34.5764	4.09838e-09	4e-08
MTMR11	3.45414	5.21082	37.7359	8.09983e-10	9.10122e-09
COL1A1	3.4535	11.046	32.1836	1.40273e-08	1.23329e-07
RDH5	-3.45222	4.41374	88.0427	6.40569e-21	4.91771e-19
UNC13D	3.45173	7.17063	33.2228	8.21802e-09	7.57425e-08
RAB6B	3.45052	4.32083	30.2079	3.88132e-08	3.14302e-07
KCNH2	3.45021	2.04843	13.6737	0.000217483	0.000701398
IP6K3	-3.45004	2.06401	28.1749	1.10835e-07	8.0374e-07
THPO	-3.45	2.79732	40.8136	1.67462e-10	2.15879e-09
HIST1H2BG	3.44634	0.460125	22.6102	1.9843e-06	1.0795e-05
AOX1	-3.44508	8.25691	29.0224	7.15471e-08	5.46222e-07
ADCY10	-3.44402	0.468004	54.4544	1.59096e-13	3.70558e-12
GSTZ1	-3.44359	5.0197	137.466	9.53397e-32	3.27539e-29
F7	-3.44339	5.8515	26.0519	3.32363e-07	2.15715e-06
ZNF488	3.44192	0.082465	19.6179	9.45786e-06	4.38495e-05
VWA5B2	3.44023	0.791185	18.3322	1.85542e-05	7.969e-05
GRIP1	3.43846	1.29183	41.3207	1.29191e-10	1.70053e-09
GALNT3	3.43822	5.21867	33.5927	6.79476e-09	6.35195e-08
CBS	-3.43751	6.40336	93.8961	3.32532e-22	3.1299e-20
CCNO	3.43504	1.6047	18.4642	1.7313e-05	7.50522e-05
E2F1	3.43469	3.81265	60.7433	6.50254e-15	1.88122e-13
PAQR4	3.43392	5.43637	63.6823	1.4619e-15	4.73806e-14
IQCA1	3.43321	1.78419	15.6004	7.82394e-05	0.000286177
TMEM132B	3.43146	1.03902	17.5338	2.82244e-05	0.00011561
KRT7	3.42811	9.21088	29.6888	5.07259e-08	4.01079e-07
SULF1	3.42655	6.59142	32.6198	1.12067e-08	1.00262e-07
TMEM156	3.42466	4.62935	22.2669	2.37258e-06	1.26274e-05
ADRA2B	-3.42067	1.62502	110.413	7.95814e-26	1.21512e-23
AZGP1	-3.41955	8.52718	47.2696	6.18645e-12	1.05739e-10
VAV3	3.41674	5.25606	24.6453	6.8914e-07	4.14812e-06
FERMT1	3.41512	4.13554	21.7221	3.15143e-06	1.63176e-05
ADAMTS13	-3.4136	4.23169	186.247	2.09697e-42	2.21666e-39
UGT2B28	-3.41344	0.0143024	21.0617	4.44735e-06	2.22912e-05
CCNA2	3.41319	3.54871	47.5087	5.47599e-12	9.42996e-11
GLB1L2	3.41126	2.79238	51.6042	6.78955e-13	1.40515e-11
VWDE	3.40705	1.72859	14.3434	0.000152314	0.000514021
CAMK2B	-3.40695	2.34564	37.5323	8.99117e-10	1.00127e-08
TACSTD2	3.40451	7.31349	13.0458	0.000303968	0.000945481
WNK3	-3.4042	0.310864	49.2949	2.20231e-12	4.10084e-11
IL20RA	3.39652	3.65775	19.5761	9.66687e-06	4.47129e-05
ARSI	3.39641	3.1856	13.2938	0.00026628	0.000839656
KLF5	3.39576	6.47779	23.8384	1.04774e-06	6.07255e-06
KIF14	3.39362	2.60359	44.7593	2.22806e-11	3.35356e-10
CCBE1	-3.39274	0.894722	29.6056	5.29529e-08	4.17247e-07
CHST8	3.39086	1.59589	8.35527	0.00384571	0.00888794
FOLH1	-3.38979	3.85201	74.4711	6.15323e-18	2.84706e-16
MSX2	3.3862	1.55762	12.4088	0.00042731	0.00127627
TRAM1L1	3.38346	0.993243	26.8577	2.18996e-07	1.48688e-06
CCNI2	3.37933	-0.0429683	14.7499	0.000122752	0.000425544
STIL	3.37815	3.4613	60.4914	7.39014e-15	2.12015e-13
TCP10L	-3.37667	1.03612	98.4618	3.31357e-23	3.47596e-21
CNR1	3.37306	0.983077	8.56314	0.00343037	0.00803343
KCNH8	3.37097	1.67312	12.4526	0.000417415	0.00125215
NUDT11	3.36854	0.411697	19.1871	1.18509e-05	5.36235e-05
SCN3B	3.36519	0.835007	28.6248	8.78488e-08	6.56967e-07
HSD11B1	-3.36513	7.02003	37.3821	9.7109e-10	1.07445e-08
ADHFE1	-3.36481	4.3219	92.1826	7.90356e-22	7.09874e-20
CD22	3.36101	4.72212	12.2295	0.000470401	0.00138986
SLMO1	3.35572	0.949905	39.3287	3.5813e-10	4.30194e-09
LAMA3	3.35106	6.00998	30.2599	3.77865e-08	3.06737e-07
TCTN2	3.3491	4.89821	61.3156	4.86213e-15	1.43074e-13
IGF2BP3	3.34854	3.30977	18.5828	1.62684e-05	7.10844e-05
SLC28A1	-3.34782	4.90976	46.3547	9.86729e-12	1.60469e-10
ADRA1B	-3.34515	2.14953	76.6397	2.05174e-18	1.06396e-16
RYR2	3.34511	2.52301	11.9588	0.000543901	0.00158454
HSPB9	-3.34427	0.179151	53.4126	2.70361e-13	6.11069e-12
TUBB3	3.34386	5.4523	40.2277	2.26024e-10	2.84119e-09
MGAT5B	3.34031	0.754847	9.67149	0.0018715	0.00474067
ABCA9	-3.33889	2.56574	54.0054	1.99938e-13	4.57925e-12
LINGO1	3.33423	4.23858	19.8528	8.36405e-06	3.94301e-05
RPS3	3.3329	11.4659	21.9003	2.87187e-06	1.50001e-05
CD14	-3.33219	7.03965	100.346	1.27969e-23	1.45334e-21
EPB41L4B	-3.323	5.41476	100.172	1.39689e-23	1.56066e-21
CCDC135	3.32234	0.440693	15.4162	8.62448e-05	0.000311397
CDC42BPG	3.32054	4.70254	58.4411	2.09473e-14	5.60034e-13
HS3ST1	3.31969	4.33458	28.0983	1.15304e-07	8.32639e-07
GIPR	3.31496	0.547048	18.7212	1.51288e-05	6.66132e-05
C1orf170	3.31441	0.976772	58.154	2.42379e-14	6.39303e-13
MMP28	3.31369	3.0563	16.182	5.75386e-05	0.000216986
MLXIPL	-3.31096	6.44445	55.8609	7.77858e-14	1.91909e-12
PLEKHH2	3.30734	5.19507	17.0963	3.55319e-05	0.00014219
PTGR1	-3.306	6.63911	63.2598	1.81162e-15	5.78961e-14
PDLIM4	3.30158	2.74368	19.0269	1.28887e-05	5.78055e-05
UCHL1	3.30131	2.47499	20.1537	7.14621e-06	3.40983e-05
RHBG	-3.30024	1.42559	25.7214	3.94429e-07	2.5187e-06
INPP5J	3.29985	1.61517	44.7997	2.18251e-11	3.29946e-10
ABCC6	-3.29952	5.83968	63.9842	1.25421e-15	4.09391e-14
CYP2J2	-3.29881	5.39892	85.5821	2.22276e-20	1.52726e-18
PTPN14	3.2987	3.74986	51.6199	6.73554e-13	1.39608e-11
PEMT	-3.2965	5.33816	209.526	1.74314e-47	2.99428e-44
XYLB	-3.29415	4.10859	98.3492	3.5075e-23	3.65152e-21
RASEF	3.29386	3.15455	26.3375	2.86668e-07	1.89667e-06
PLCB4	3.29264	2.42044	26.7176	2.35468e-07	1.59086e-06
PLP2	3.29104	6.77806	64.6685	8.862e-16	2.98484e-14
SYNC	3.2895	3.43714	12.6236	0.000380917	0.00115579
PAK7	3.28723	1.83097	11.1131	0.00085722	0.00236592
HIST2H2BF	3.28684	2.15218	25.0983	5.44818e-07	3.35735e-06
TM7SF2	-3.28465	5.68273	121.067	3.69362e-28	8.05677e-26
SERPINC1	-3.2813	9.26289	10.9028	0.000960193	0.00261494
CES1	-3.28028	9.08032	23.4136	1.30654e-06	7.38563e-06
RCL1	-3.27862	5.48649	196.196	1.41284e-44	2.15725e-41
GFRA1	-3.27666	4.60039	22.3196	2.30839e-06	1.23479e-05
MASP1	-3.27664	5.96656	38.1773	6.45999e-10	7.42871e-09
GAL3ST1	3.2717	6.1792	28.3875	9.93032e-08	7.32487e-07
LAD1	3.27149	8.37548	52.4629	4.38454e-13	9.44395e-12
STC2	3.27047	3.34149	37.4918	9.17988e-10	1.02063e-08
PC	-3.26882	6.49972	60.2777	8.23771e-15	2.3389e-13
SLC6A8	3.26531	5.36463	40.0373	2.49157e-10	3.10418e-09
ABCC6P1	-3.26312	3.41137	51.3298	7.8083e-13	1.58965e-11
FAM3B	3.26219	4.35425	13.5216	0.000235835	0.000753685
CHAF1B	3.25923	3.00355	65.558	5.64295e-16	1.95822e-14
PSAT1	-3.25727	5.7581	41.9777	9.23195e-11	1.24378e-09
PLEKHG4	3.25701	3.35263	36.7597	1.33626e-09	1.43684e-08
ESYT3	3.25614	0.921369	20.5259	5.88286e-06	2.86268e-05
LRRC2	-3.25343	2.39228	27.4254	1.63274e-07	1.13205e-06
ELFN1	-3.25216	3.82924	47.3243	6.01622e-12	1.03344e-10
LETM2	3.252	1.94708	26.6196	2.47724e-07	1.66384e-06
ATG9B	3.25114	0.670456	26.3483	2.85063e-07	1.88696e-06
SPHK1	3.24932	5.33173	22.1479	2.52437e-06	1.33628e-05
CCR7	3.24594	3.71949	8.12279	0.00437123	0.00994528
EME1	3.2459	1.56339	44.7308	2.26068e-11	3.38782e-10
PDPN	3.24368	2.58518	25.0948	5.45792e-07	3.36185e-06
FAM13A	-3.24169	4.99211	70.4723	4.66782e-17	1.88109e-15
GMNN	3.2395	6.54845	39.5685	3.16756e-10	3.85431e-09
AASS	-3.23885	5.1882	81.2414	1.99765e-19	1.22455e-17
ANXA4	3.23842	10.3879	39.9561	2.59739e-10	3.22725e-09
RNF125	-3.2327	3.88314	69.4657	7.77566e-17	3.05295e-15
RTN1	3.23164	4.28497	12.0077	0.0005298	0.00154641
ERCC6L	3.23049	1.02063	45.4166	1.59283e-11	2.49017e-10
PMAIP1	3.22728	3.26259	23.4127	1.30711e-06	7.38583e-06
EDIL3	3.22692	1.86638	16.767	4.22617e-05	0.000166121
CTSC	3.22381	8.92819	32.8737	9.8344e-09	8.90279e-08
C6	-3.22246	7.66196	23.0544	1.57486e-06	8.76181e-06
SLC16A2	-3.22216	5.55036	123.739	9.60796e-29	2.54137e-26
PTGES	3.2221	2.72679	22.6875	1.90608e-06	1.04107e-05
FANCI	3.22179	4.71747	72.1933	1.95121e-17	8.3014e-16
UGT2B4	-3.21873	7.74822	16.4005	5.12729e-05	0.000196868
EPHX3	3.21827	1.25384	17.3099	3.17526e-05	0.000128526
GGT6	3.21817	4.26412	9.74316	0.00179991	0.00457282
ARL4D	-3.2136	3.5779	86.275	1.56578e-20	1.10912e-18
HIST1H4H	3.21208	2.71716	26.5884	2.51747e-07	1.68839e-06
TRAF5	3.2119	4.87301	28.5967	8.91328e-08	6.65686e-07
ACOT1	-3.20986	5.27505	150.043	1.69653e-34	8.25835e-32
HSP90AB1	3.20808	11.6397	26.2164	3.05212e-07	2.00202e-06
KIAA1524	3.20517	2.5581	40.5019	1.96425e-10	2.50164e-09
GCAT	-3.20345	4.19355	108.388	2.20947e-25	3.13015e-23
TNFRSF11A	3.20332	2.4576	30.9589	2.63548e-08	2.19896e-07
LPPR1	-3.19636	1.48786	39.0912	4.04457e-10	4.81633e-09
LGALS3	3.19517	7.49155	44.0125	3.26294e-11	4.78541e-10
OSBPL3	3.19505	5.03739	51.9487	5.69693e-13	1.20072e-11
PDE5A	3.19445	5.22124	37.723	8.15385e-10	9.15443e-09
VIM	3.19237	10.6437	25.6751	4.04005e-07	2.56911e-06
LHX2	-3.18997	0.575062	73.719	9.00677e-18	4.01854e-16
ASPM	3.18836	3.96639	37.0414	1.15648e-09	1.25731e-08
LRFN4	3.18668	4.7159	32.9886	9.27015e-09	8.41416e-08
RAB26	-3.18659	3.45744	43.2818	4.73981e-11	6.74968e-10
DHODH	-3.18612	4.73069	144.48	2.78999e-33	1.16182e-30
ENPP5	3.18503	4.00004	53.041	3.26657e-13	7.27541e-12
HP	-3.18324	12.3377	11.7643	0.000603783	0.00173822
INPP4B	3.18131	2.80443	20.3165	6.5633e-06	3.15691e-05
CCL14	-3.17958	4.66204	37.9818	7.14063e-10	8.12979e-09
ACSM3	-3.17835	5.28513	66.6047	3.31799e-16	1.19989e-14
PANK1	-3.17697	5.24889	113.294	1.86051e-26	3.08038e-24
DSCAML1	3.17697	2.50046	15.5899	7.86732e-05	0.000287534
NUDT6	-3.17457	2.70186	126.867	1.98631e-29	5.88236e-27
MLLT3	3.17147	4.40492	36.7754	1.32552e-09	1.42753e-08
TM4SF1	3.17023	9.39041	35.7127	2.28664e-09	2.35378e-08
C5orf34	3.1699	1.29259	42.1707	8.3644e-11	1.13806e-09
SLC39A5	-3.16933	6.13938	25.7197	3.9477e-07	2.51971e-06
SLC16A3	3.1686	6.16333	30.4638	3.40151e-08	2.79567e-07
MUC20	3.16675	6.66474	21.3546	3.81709e-06	1.93845e-05
ECHDC3	-3.16484	5.25498	35.2154	2.95186e-09	2.98608e-08
AFP	-3.16315	0.766085	12.9083	0.000327128	0.00100952
TBX18	3.16274	1.0971	9.14176	0.0024984	0.00610473
APCDD1	3.1625	5.64871	23.7284	1.10931e-06	6.39975e-06
PKHD1	3.1548	6.91234	20.6699	5.45672e-06	2.67713e-05
ATF5	-3.15309	8.15039	34.8734	3.51849e-09	3.50116e-08
ACAA1	-3.15094	7.01447	156.663	6.06313e-36	3.62259e-33
N4BP3	3.15023	2.58794	46.7981	7.86882e-12	1.30443e-10
SLC27A2	-3.14978	6.55144	33.0442	9.00871e-09	8.20395e-08
GCDH	-3.14874	5.33817	243.799	5.83934e-55	1.60489e-51
SHF	-3.14873	3.34421	123.28	1.21093e-28	3.02556e-26
SHMT1	-3.14843	7.3969	79.9731	3.79539e-19	2.18227e-17
C1orf204	3.14753	0.34514	22.8938	1.71206e-06	9.47148e-06
BRSK1	3.14628	1.42625	39.4316	3.39754e-10	4.09912e-09
RUNDC3B	-3.14602	2.43279	42.0897	8.71799e-11	1.18032e-09
RAD51AP1	3.14507	2.63875	49.3421	2.14993e-12	4.02512e-11
TYRO3	3.14373	4.7489	31.8322	1.68086e-08	1.45915e-07
C2	-3.14305	7.76393	37.8792	7.52629e-10	8.51245e-09
SAA1	-3.1428	7.85903	16.307	5.3864e-05	0.000205212
BACE2	3.1424	6.36904	42.8633	5.87026e-11	8.24837e-10
CASC1	3.1423	-0.0130145	18.3262	1.86134e-05	7.98831e-05
FOXL1	3.14133	1.63712	15.8775	6.75779e-05	0.000250312
ACTG1	3.13873	12.8594	50.8073	1.01896e-12	2.03231e-11
RCAN1	-3.13657	6.07553	110.822	6.47195e-26	9.99298e-24
PLIN4	-3.13546	4.56948	51.7253	6.3836e-13	1.32513e-11
IL2RA	3.13526	0.653499	14.4786	0.000141761	0.000481958
OSGIN1	-3.13404	5.70547	68.4099	1.32806e-16	5.0276e-15
FAM72D	3.12945	1.19384	24.9835	5.78222e-07	3.53624e-06
COL1A2	3.12766	10.1718	27.8461	1.31358e-07	9.31438e-07
ADAMTS14	3.1261	2.01811	15.1307	0.000100316	0.000354837
IL8	3.12553	7.26091	17.6315	2.68105e-05	0.00011064
SFRP4	3.12201	3.8311	18.6253	1.59099e-05	6.97619e-05
ACOT2	-3.12183	4.74265	168.235	1.79723e-38	1.29987e-35
KSR2	3.12111	1.12328	13.9955	0.000183249	0.000603308
RANBP17	3.11982	3.25818	21.5726	3.40692e-06	1.74109e-05
PCDHB2	3.11935	2.6851	17.3278	3.14558e-05	0.000127587
MT2A	-3.11907	8.47333	50.4005	1.25362e-12	2.44706e-11
GCSH	-3.11864	1.29594	50.1833	1.40032e-12	2.69513e-11
MFAP2	3.11467	3.43904	25.4383	4.56756e-07	2.87133e-06
PXMP2	-3.11331	5.34721	67.7207	1.88375e-16	7.03438e-15
ALDOA	3.11172	10.2413	55.2201	1.07764e-13	2.57546e-12
CA14	-3.10967	0.773027	70.0355	5.82474e-17	2.3201e-15
GCH1	-3.10891	4.9844	109.854	1.05461e-25	1.57527e-23
CACNB3	3.10565	3.99416	41.3164	1.2948e-10	1.70269e-09
RNF152	-3.10547	2.07739	87.5457	8.23531e-21	6.08439e-19
TMC7	3.10464	2.7009	30.5683	3.22322e-08	2.66347e-07
CYS1	3.10427	5.60872	13.3963	0.000252115	0.000799947
ENPEP	-3.10153	4.80949	93.92	3.28541e-22	3.11366e-20
IGFBP2	-3.1013	7.14376	37.8554	7.61888e-10	8.60301e-09
NCEH1	3.10093	6.09678	43.1058	5.18587e-11	7.33171e-10
SLC25A20	-3.10013	5.24116	119.203	9.45596e-28	1.96885e-25
HPGD	-3.10006	6.02489	18.3062	1.88091e-05	8.05216e-05
LPAR2	3.09815	5.01652	74.6239	5.69486e-18	2.65284e-16
FOXF2	3.09691	0.908536	25.5724	4.26086e-07	2.69828e-06
FANCD2	3.0957	3.34707	55.0024	1.2038e-13	2.85711e-12
MT1L	-3.09498	2.60476	47.799	4.72233e-12	8.22488e-11
SLC7A1	3.0928	5.42778	38.8818	4.50267e-10	5.30212e-09
CCDC114	3.09254	0.293718	16.6914	4.39805e-05	0.00017209
PALM2	-3.09091	2.91602	63.9898	1.25066e-15	4.09205e-14
CHRNA5	3.09034	1.57931	25.6166	4.1644e-07	2.64207e-06
STX1A	3.0896	2.85845	25.5865	4.22988e-07	2.6799e-06
LMTK3	3.08798	2.69755	35.2146	2.95305e-09	2.98608e-08
PYCR1	3.08703	5.18908	35.4108	2.67002e-09	2.71788e-08
C4BPA	-3.08687	8.2613	30.9602	2.63368e-08	2.19879e-07
LIPG	-3.08604	4.45636	51.984	5.59538e-13	1.18113e-11
SOX4	3.08559	7.35586	42.6401	6.57957e-11	9.13298e-10
FAM66C	3.085	0.217986	33.4333	7.37487e-09	6.85229e-08
HSD17B14	-3.0846	2.74981	122.356	1.92942e-28	4.49392e-26
MAMDC4	-3.08237	4.46568	66.5852	3.35087e-16	1.2086e-14
ST3GAL6	-3.0822	4.18803	50.9181	9.62998e-13	1.9319e-11
KCNQ1	3.07988	5.15568	31.0631	2.49771e-08	2.09162e-07
SEMA3A	3.07977	1.73335	12.4884	0.000409494	0.00123162
FAM167A	3.07916	3.04222	23.7354	1.10532e-06	6.38207e-06
ALOX5	3.07914	5.27134	22.4068	2.20594e-06	1.18785e-05
DLG3	3.07911	5.46329	72.8771	1.37977e-17	6.01932e-16
APOE	-3.07643	10.0868	47.2313	6.30834e-12	1.07399e-10
RNASE7	3.07318	1.87458	10.6926	0.00107565	0.00289284
TEX9	3.07218	1.55271	48.6327	3.08681e-12	5.6184e-11
GPT2	-3.06962	6.38843	53.5183	2.562e-13	5.82898e-12
KIAA1024	3.06685	0.335212	33.8991	5.80448e-09	5.51245e-08
RSPH1	3.06654	1.73702	27.0797	1.95236e-07	1.33879e-06
BCAS1	3.06537	2.6924	11.2886	0.000779856	0.00217688
SIX4	3.06421	0.976484	20.3611	6.412e-06	3.09388e-05
LRRC31	-3.06241	0.929639	19.08	1.25349e-05	5.64029e-05
MBOAT2	3.06207	3.02899	53.4252	2.68635e-13	6.08167e-12
EPHX2	-3.06081	6.38133	71.7992	2.38245e-17	9.98159e-16
HGF	-3.0597	2.31574	79.4264	5.00525e-19	2.83054e-17
COL4A2	3.0583	9.45851	37.9241	7.35493e-10	8.33236e-09
CDKN2A	3.05734	3.02445	18.8958	1.38058e-05	6.14175e-05
TMEM56	-3.0564	6.39653	112.702	2.50729e-26	4.05356e-24
BLM	3.05613	2.20992	38.9898	4.26034e-10	5.05139e-09
SLC2A4	-3.05549	0.737515	34.8656	3.53276e-09	3.51028e-08
MFSD6	3.05495	5.61036	74.9506	4.82649e-18	2.30297e-16
CUZD1	3.05479	0.189747	21.6755	3.22892e-06	1.66341e-05
ZNF469	3.05459	4.03551	29.3686	5.98396e-08	4.65111e-07
ASS1	-3.05308	8.621	72.7689	1.45758e-17	6.31863e-16
DNAH5	3.0517	4.21463	15.037	0.000105426	0.000370758
C2orf15	3.04934	2.13234	36.713	1.36866e-09	1.4677e-08
AMBP	-3.04755	10.2425	25.2229	5.10723e-07	3.17717e-06
SLC26A1	-3.04518	3.88588	89.1265	3.70351e-21	2.92492e-19
RUFY4	3.04355	0.37607	17.8917	2.33838e-05	9.77909e-05
ALAS1	-3.04328	6.91162	156.964	5.21109e-36	3.25503e-33
ABCA3	3.04217	4.88366	48.7433	2.91756e-12	5.34576e-11
CARD11	3.04092	4.95592	26.5596	2.55538e-07	1.71131e-06
HMGA1	3.03938	7.53215	40.1806	2.31534e-10	2.9004e-09
POSTN	3.03773	6.67822	22.772	1.82402e-06	1.00263e-05
CHD3	3.03652	7.32673	48.7737	2.87263e-12	5.28457e-11
OXER1	-3.0358	3.78605	70.004	5.91845e-17	2.35062e-15
LAMC1	3.03414	9.06461	39.0236	4.18711e-10	4.98176e-09
FLNC	3.03367	4.68372	17.8549	2.38399e-05	9.95465e-05
GNAZ	3.03353	2.93409	32.8671	9.86812e-09	8.92743e-08
STARD5	-3.03286	2.99059	89.7167	2.74825e-21	2.24801e-19
PCSK6	-3.03219	6.6392	48.7458	2.91375e-12	5.34576e-11
CCDC148	3.031	0.537367	24.7426	6.55206e-07	3.96645e-06
ZNF185	3.03086	4.73633	37.2557	1.03612e-09	1.14089e-08
FAM153A	3.03056	0.675011	9.27802	0.0023192	0.00572591
EEF1A1	3.02905	13.2597	35.9703	2.0035e-09	2.08893e-08
HELLS	3.02745	2.17079	55.5701	9.01872e-14	2.18967e-12
ETFDH	-3.0263	5.50332	104.932	1.26399e-24	1.65426e-22
SLC25A15	-3.02553	5.87006	65.0114	7.44665e-16	2.53297e-14
CLIP2	3.0203	6.35054	78.9924	6.23508e-19	3.4273e-17
CLDN7	3.01957	7.23418	39.2743	3.68264e-10	4.41211e-09
CXCR2P1	-3.01877	1.53039	25.9556	3.4937e-07	2.25825e-06
C8orf46	-3.01838	1.47248	51.4839	7.21855e-13	1.48056e-11
KLF15	-3.01621	5.19546	47.8206	4.67055e-12	8.14872e-11
DUSP4	3.01572	3.666	32.4103	1.24822e-08	1.10879e-07
FMO5	-3.0155	6.50748	50.0635	1.48853e-12	2.84102e-11
ACY3	-3.01402	3.48856	76.52	2.17995e-18	1.12198e-16
MMP14	3.01278	8.27283	51.583	6.86342e-13	1.41617e-11
NME5	3.01225	2.35705	16.1962	5.71095e-05	0.000215723
ADAM9	3.01048	7.47332	58.8529	1.69914e-14	4.61454e-13
NFE2L3	3.00483	5.24089	43.647	3.93274e-11	5.69481e-10
PPP4R4	-3.00298	1.20759	26.815	2.23894e-07	1.51714e-06
SCG2	3.00278	0.819509	12.1543	0.000489749	0.00143929
CARNS1	3.00263	3.53821	13.7571	0.000208032	0.000675194
ABCC4	3.00126	5.28715	41.4173	1.22966e-10	1.62481e-09
RPLP0P2	2.99656	0.0637252	39.6354	3.06078e-10	3.73878e-09
ZNF883	2.99335	0.672489	14.3137	0.000154731	0.00052154
MMP9	2.99169	5.29492	14.9831	0.000108479	0.000380869
SLC16A13	-2.99157	3.83927	115.608	5.79103e-27	1.03351e-24
SCD5	2.99052	6.02583	18.4968	1.70189e-05	7.39873e-05
ORAOV1	2.9901	5.66159	13.1228	0.00029172	0.000911715
KIF11	2.98979	3.92313	54.0553	1.94922e-13	4.4793e-12
DARC	2.98963	3.28445	8.12818	0.00435826	0.00992233
ACY1	-2.98957	6.55108	125.989	3.09242e-29	8.85335e-27
SCGN	2.98926	4.71858	8.12484	0.00436629	0.00993731
CDR2L	2.98789	5.52994	45.2366	1.74612e-11	2.70826e-10
SRGAP1	2.98784	5.0558	46.9069	7.44386e-12	1.24445e-10
PHYH	-2.98774	7.17574	93.6833	3.7028e-22	3.4381e-20
CCNJL	2.98684	2.59168	18.7737	1.47183e-05	6.50142e-05
CCDC152	-2.98432	4.22749	60.1891	8.61696e-15	2.44153e-13
ELFN2	2.98349	3.25218	17.5363	2.81871e-05	0.000115523
SLC17A1	-2.98335	3.00035	29.8921	4.56771e-08	3.64092e-07
SOX9	2.98294	7.15359	39.6888	2.97831e-10	3.64777e-09
IGDCC4	2.98155	1.46605	14.3634	0.000150707	0.000509348
HIST1H3D	2.97932	0.576699	19.2157	1.16752e-05	5.29156e-05
ARHGAP20	-2.97896	0.524447	42.7912	6.09049e-11	8.53165e-10
SLC44A3	2.97689	6.40708	30.2377	3.82216e-08	3.09891e-07
OIP5	2.97607	1.41418	34.8988	3.47291e-09	3.46082e-08
PEG3	-2.97543	1.81336	66.5454	3.41925e-16	1.23004e-14
PCLO	2.97526	3.54689	41.8847	9.6816e-11	1.298e-09
PPFIA4	2.97375	0.269422	17.5079	2.86109e-05	0.00011698
EPPK1	2.97307	5.05761	18.0498	2.15196e-05	9.0796e-05
ABCC11	-2.97281	1.03929	16.4572	4.976e-05	0.000192133
JPH1	2.971	0.80392	17.678	2.61634e-05	0.00010836
NETO2	2.96957	2.80541	20.1628	7.11237e-06	3.39487e-05
FAM189A1	2.96945	0.966363	12.0948	0.000505637	0.00148265
MAB21L2	2.96905	4.46212	8.67756	0.00322152	0.00762883
ECM2	-2.9687	4.03086	99.3986	2.06472e-23	2.25185e-21
HBA2	-2.96393	4.63917	43.9832	3.31203e-11	4.85223e-10
DHRS1	-2.96349	5.54462	149.465	2.26985e-34	1.03974e-31
CIB2	2.96176	2.63779	29.9966	4.32796e-08	3.47197e-07
CDS1	2.96033	4.38455	42.1415	8.4901e-11	1.15325e-09
G0S2	-2.96026	5.02028	38.1442	6.57035e-10	7.53671e-09
PTPN13	2.95973	5.06122	29.6265	5.2383e-08	4.1323e-07
MRAP2	2.95921	1.14976	17.9608	2.25499e-05	9.4591e-05
GSTA1	-2.95918	8.36347	8.96002	0.00275952	0.00666573
FGB	-2.95783	11.058	16.977	3.78357e-05	0.000150445
BBOX1	-2.95782	4.68562	29.2478	6.36888e-08	4.92522e-07
PLXDC1	2.95755	3.78161	48.7049	2.97521e-12	5.43688e-11
CYP3A7	-2.95337	5.06408	20.7015	5.36748e-06	2.63805e-05
HNF1B	2.95314	7.33533	24.0461	9.4059e-07	5.50049e-06
MDH1B	2.95204	0.350499	21.9509	2.79713e-06	1.46543e-05
HOXB6	2.95168	2.3584	17.644	2.66353e-05	0.000110049
SLC38A5	2.95116	1.61855	12.9733	0.000315968	0.000979039
ACVR1C	-2.94838	0.93167	48.5424	3.23223e-12	5.86754e-11
ANKRD13B	2.94828	2.64881	41.9294	9.46296e-11	1.27241e-09
SLC22A15	2.94695	3.43937	26.4103	2.76071e-07	1.83451e-06
PPP1R9A	2.94427	4.74612	53.955	2.05138e-13	4.69052e-12
PAIP2B	-2.94385	3.69354	97.3834	5.71222e-23	5.77186e-21
XRCC2	2.94135	1.02743	40.3272	2.14794e-10	2.71296e-09
WDHD1	2.93844	2.75372	61.3906	4.68048e-15	1.38024e-13
HDGFRP3	2.93636	4.72356	45.4837	1.53912e-11	2.41169e-10
PLA2G2A	-2.93538	4.42679	16.2759	5.47574e-05	0.000208211
PAH	-2.93224	8.29132	33.8722	5.88538e-09	5.57771e-08
COCH	2.92571	2.54984	10.0134	0.00155409	0.00400457
CPEB3	-2.92265	3.90577	96.1831	1.04735e-22	1.03545e-20
SLC24A3	2.92171	3.3661	23.0664	1.56499e-06	8.72105e-06
SEMA6A	2.92156	7.12652	29.9947	4.33235e-08	3.47346e-07
PCDHB10	2.91868	2.25193	26.0186	3.38147e-07	2.19189e-06
LIPC	-2.91849	6.15496	23.97	9.78506e-07	5.70728e-06
ROR1	2.91714	1.56159	17.0211	3.69668e-05	0.000147288
RACGAP1	2.9158	4.25751	58.2767	2.27725e-14	6.02967e-13
LEPR	-2.91422	5.92905	44.7834	2.20083e-11	3.31621e-10
G6PD	2.91406	6.06256	28.8956	7.63849e-08	5.79614e-07
GAMT	-2.91404	6.82808	53.1096	3.1545e-13	7.04865e-12
SLC17A3	-2.91364	3.01268	23.8544	1.03904e-06	6.0247e-06
LIF	2.91268	5.62357	18.5548	1.65089e-05	7.20241e-05
AJAP1	2.91016	1.46123	8.88717	0.00287182	0.00689458
ZWINT	2.91007	4.38089	45.9609	1.20638e-11	1.93217e-10
LAYN	2.90887	2.74706	18.7306	1.50548e-05	6.63301e-05
LAMP3	2.90851	3.29537	23.1271	1.51636e-06	8.46721e-06
ANXA8	2.90726	4.81117	8.52532	0.00350238	0.0081756
MTUS2	-2.90536	0.379735	16.3352	5.30677e-05	0.00020274
RASGEF1B	-2.90534	3.96534	93.6322	3.79954e-22	3.50425e-20
ERBB4	2.90414	0.30582	10.6669	0.0010907	0.00292743
TNC	2.9025	7.32231	13.4577	0.000244005	0.000777985
XDH	-2.90197	5.67285	33.379	7.58402e-09	7.02762e-08
TMEM159	2.90118	4.47229	34.6238	3.99996e-09	3.91227e-08
TRIM31	2.89991	2.19243	10.1589	0.00143608	0.00373195
EPHX1	-2.89967	8.392	62.8709	2.20709e-15	6.94047e-14
RSPO3	-2.89915	1.44478	26.6306	2.46316e-07	1.65681e-06
HLF	-2.89831	5.70149	47.7466	4.85026e-12	8.42633e-11
HRSP12	-2.89763	7.49501	65.6913	5.27382e-16	1.85828e-14
NR0B2	-2.89558	5.54946	33.1084	8.71594e-09	7.9689e-08
CCND2	2.89537	5.85134	18.5705	1.63739e-05	7.14997e-05
C16orf59	2.88923	2.22373	43.4402	4.37114e-11	6.25711e-10
PLAT	2.88888	6.23982	13.0313	0.000306329	0.000952177
C6orf141	2.8885	3.65561	12.6238	0.000380857	0.00115579
TUBB2B	2.88651	2.58942	16.0103	6.29978e-05	0.000235121
SCNN1A	2.88569	5.97724	12.7735	0.000351573	0.00107578
PLCH1	2.88278	1.70703	17.2327	3.3069e-05	0.000133148
TPM4	2.88277	9.1993	45.348	1.64954e-11	2.57298e-10
ARHGAP22	2.8817	2.58878	19.549	9.80521e-06	4.52614e-05
ARL4C	2.88139	7.39542	24.4244	7.72829e-07	4.60347e-06
E2F2	2.87788	1.1388	38.0476	6.90384e-10	7.89888e-09
GALNT14	2.87742	3.4085	10.0051	0.00156105	0.00402174
FADS2	-2.87628	6.60788	62.094	3.27444e-15	9.9332e-14
GABBR1	2.87595	5.20046	46.3186	1.00506e-11	1.63064e-10
DBNDD2	2.87392	5.3113	54.1323	1.87436e-13	4.32898e-12
NRG3	2.87281	2.67217	14.0434	0.000178639	0.000590252
NIPAL1	-2.87164	1.30797	56.8465	4.7118e-14	1.19025e-12
TMEM176A	-2.8707	7.48602	52.5801	4.13062e-13	8.98149e-12
TANC2	2.87054	5.26694	52.0916	5.2971e-13	1.12508e-11
VILL	2.87042	3.7772	12.894	0.000329644	0.00101683
ARMC9	2.86963	3.19488	59.7678	1.06733e-14	2.96908e-13
SLC46A3	-2.86921	5.30783	66.6544	3.23527e-16	1.17616e-14
C4BPB	-2.86834	6.23259	22.5156	2.08448e-06	1.12908e-05
BEX2	2.86659	3.12336	42.7222	6.30927e-11	8.82912e-10
CCDC65	2.86611	0.436104	17.7707	2.49188e-05	0.00010358
GCHFR	-2.86548	4.85969	84.625	3.60679e-20	2.39442e-18
SGOL1	2.86198	0.642297	32.3705	1.27406e-08	1.12665e-07
FGA	-2.86182	11.6131	22.3261	2.30056e-06	1.23205e-05
ZDHHC13	2.86084	4.16967	84.482	3.87726e-20	2.5616e-18
QPRT	-2.86082	6.0542	50.5675	1.15133e-12	2.27977e-11
ALDH4A1	-2.86079	7.50811	51.1532	8.54323e-13	1.72142e-11
TMPRSS3	2.85982	5.19262	10.5724	0.00114787	0.00306293
LRRC49	2.8593	2.28433	42.112	8.61945e-11	1.16928e-09
APOC2	-2.85912	8.61824	13.9303	0.000189713	0.000622205
PLIN2	-2.85799	7.66206	64.5589	9.36881e-16	3.11109e-14
MPP3	2.85656	2.41049	50.7452	1.05169e-12	2.09151e-11
VN1R1	2.85629	0.575641	27.8697	1.29763e-07	9.22032e-07
SLC5A1	2.85435	6.10595	10.2185	0.00139036	0.00362479
HMGCL	-2.85414	6.53168	140.071	2.56822e-32	9.53851e-30
FMNL2	2.8519	6.02235	28.4655	9.5384e-08	7.05852e-07
CAT	-2.85068	7.9406	129.751	4.64549e-30	1.41863e-27
ACAD11	-2.84909	5.86288	135.034	3.24586e-31	1.06202e-28
DZIP1	2.84832	5.13598	19.0217	1.29239e-05	5.79256e-05
ATP1B1	2.8482	10.1046	30.4889	3.35776e-08	2.76633e-07
NEK11	2.84778	2.94243	52.2063	4.9965e-13	1.06618e-11
ENO2	2.84657	4.47704	19.4236	1.04703e-05	4.80408e-05
ACAT2	-2.84527	5.58182	102.904	3.51787e-24	4.2781e-22
ZNF486	2.84274	0.859552	16.7041	4.3686e-05	0.000171035
SOAT2	-2.8413	0.204566	13.4436	0.000245846	0.000782042
SBK1	2.8406	2.84497	29.0622	7.00897e-08	5.36288e-07
ZNF280B	2.84025	0.411873	17.6014	2.72393e-05	0.000112106
OLR1	2.83949	2.60261	18.7518	1.48882e-05	6.56589e-05
HBB	-2.83942	3.8778	38.6037	5.19214e-10	6.05691e-09
GFRA2	-2.8389	-0.0129217	37.5407	8.95252e-10	9.97774e-09
RAPGEF4	-2.83642	3.70917	56.057	7.03997e-14	1.74627e-12
ESPN	-2.83548	5.23873	45.1986	1.78029e-11	2.75194e-10
ACAN	2.83478	2.34946	11.4659	0.000708864	0.00200189
CPB2	-2.83461	7.8025	24.0645	9.31601e-07	5.45465e-06
TRPM8	-2.83458	4.67096	22.3562	2.26486e-06	1.21577e-05
PDE11A	-2.83417	2.51832	45.6374	1.42298e-11	2.24343e-10
ZNF296	2.83364	1.30698	34.2008	4.97093e-09	4.77949e-08
CYP27B1	2.83282	0.924852	20.7648	5.19297e-06	2.56009e-05
NPAS2	2.83223	6.43296	26.5854	2.5214e-07	1.6902e-06
IQCE	2.83082	5.34628	83.1214	7.71653e-20	4.88666e-18
MBOAT4	2.83075	2.00548	10.0436	0.0015288	0.0039453
CAPS	2.8297	5.92053	25.7163	3.95482e-07	2.52191e-06
PNPLA3	-2.82958	3.39446	30.329	3.64624e-08	2.97016e-07
ADAM12	2.82565	2.91509	18.5079	1.69199e-05	7.36499e-05
FCAMR	-2.82549	2.12219	10.8914	0.000966127	0.00262849
MITF	2.82547	5.02525	23.5902	1.19195e-06	6.82205e-06
KCNJ16	2.8234	5.09526	11.733	0.000614007	0.00176336
CREB5	2.82197	4.46167	28.5607	9.08089e-08	6.75268e-07
QPCT	2.82183	3.68139	10.4854	0.00120321	0.00319632
MAGED4B	2.82146	3.79893	13.606	0.000225466	0.000724932
BSPRY	2.82101	3.4701	33.1972	8.32688e-09	7.65404e-08
ELOVL6	-2.81914	4.50473	60.1595	8.7475e-15	2.46834e-13
CCRN4L	-2.81763	2.97472	87.099	1.03221e-20	7.50509e-19
BAAT	-2.81523	8.09694	31.3645	2.13852e-08	1.82418e-07
CXCL1	2.81378	5.67229	16.7076	4.36051e-05	0.000170767
AKR7A3	-2.81352	6.09884	19.6575	9.26397e-06	4.3096e-05
LRG1	-2.8132	7.69165	44.8558	2.12088e-11	3.2169e-10
TRPC4	2.81306	0.47093	16.728	4.31395e-05	0.000169088
PLAU	2.81279	4.77907	17.6038	2.72043e-05	0.000111996
CDH11	2.81205	4.7244	21.5035	3.53186e-06	1.80092e-05
DNM1	2.81204	4.86665	23.0102	1.61145e-06	8.94009e-06
CCND3	2.81175	7.2245	10.9198	0.00095143	0.00259261
TBX3	-2.81088	3.91229	56.0463	7.07849e-14	1.75266e-12
CISH	-2.81087	4.75934	94.6759	2.24257e-22	2.1401e-20
SERPINF1	-2.81027	8.01354	37.603	8.67109e-10	9.67193e-09
LTB	2.80907	5.3538	12.6684	0.000371896	0.00113141
VAT1L	2.80823	3.60275	9.778	0.00176613	0.00449446
TOX	2.80766	3.14555	11.4203	0.000726446	0.00204377
COL4A1	2.80066	8.80936	33.6862	6.47594e-09	6.08703e-08
CMTM4	2.79941	5.83526	54.4078	1.62914e-13	3.78809e-12
WDR62	2.79683	2.34447	38.1611	6.5137e-10	7.48422e-09
FAM184A	-2.79665	1.36769	26.4494	2.70535e-07	1.80208e-06
SLC14A1	2.79486	4.14848	8.50227	0.00354703	0.00826859
EFHD1	-2.79442	4.00141	56.1569	6.6911e-14	1.66273e-12
CP	-2.79309	9.0717	18.4427	1.75091e-05	7.57439e-05
ITGB1	2.79192	10.7472	39.5959	3.12336e-10	3.80508e-09
PKDCC	2.79088	6.27052	13.8428	0.000198752	0.000648137
REEP2	2.79025	0.433243	22.3817	2.23489e-06	1.20156e-05
ABCC1	2.78861	5.84747	43.7233	3.78239e-11	5.48867e-10
GAS2	-2.78839	3.04174	40.9143	1.59054e-10	2.06006e-09
ZC3HAV1L	2.78611	0.556164	31.8089	1.70111e-08	1.47394e-07
SLC7A9	-2.78562	2.96528	20.7499	5.23339e-06	2.57675e-05
IGF2BP2	2.78487	4.39761	32.034	1.51494e-08	1.32685e-07
AGRN	2.78418	9.46478	34.7205	3.80604e-09	3.73057e-08
PLK4	2.78088	2.26589	43.5531	4.12607e-11	5.94843e-10
TAGLN2	2.7806	9.79824	48.2124	3.82454e-12	6.83443e-11
SFXN5	-2.77864	4.94941	79.4459	4.95624e-19	2.8144e-17
COL8A1	2.77837	2.81713	19.241	1.15215e-05	5.2288e-05
IGF1R	2.77803	5.23536	25.2265	5.0978e-07	3.17273e-06
RAP1GAP2	2.77553	4.35222	40.0488	2.47691e-10	3.08872e-09
CHRD	-2.77507	4.76426	45.0882	1.88358e-11	2.89209e-10
RHOF	2.77343	4.37605	21.6048	3.3501e-06	1.71588e-05
TPBG	2.77328	4.24433	34.8383	3.58255e-09	3.53928e-08
KIAA1522	2.76241	7.60705	47.5407	5.38735e-12	9.2935e-11
ANXA2P2	2.76234	8.10455	48.8444	2.77096e-12	5.11122e-11
GLUD2	-2.76119	5.01204	126.842	2.01187e-29	5.88236e-27
FAM72B	2.75879	2.11423	25.1095	5.4164e-07	3.33926e-06
CD44	2.7587	7.5798	16.4331	5.03963e-05	0.00019399
ABCC2	-2.75285	5.87167	19.5387	9.85833e-06	4.545e-05
PCDHB11	2.75242	1.64714	12.9435	0.000321028	0.000993373
EZH2	2.75106	3.54968	55.447	9.60131e-14	2.31476e-12
PALMD	-2.74748	4.30921	51.8618	5.9548e-13	1.24552e-11
TM4SF4	2.74674	11.0521	12.3092	0.000450729	0.00133657
QSOX1	2.7454	8.83076	18.0908	2.10617e-05	8.90804e-05
C15orf52	2.74507	5.81982	32.287	1.33001e-08	1.17311e-07
FBLIM1	2.74366	6.49782	45.7642	1.33382e-11	2.11411e-10
ACACB	-2.74151	6.07835	85.8805	1.91141e-20	1.33333e-18
CACNB4	2.73853	0.0925285	17.3849	3.05236e-05	0.000124062
FCGBP	2.73824	5.7719	15.2649	9.3435e-05	0.000333416
PHLDA3	2.73771	6.03095	51.5203	7.08589e-13	1.45552e-11
DSG2	2.7365	8.06143	40.103	2.40916e-10	3.01243e-09
GAS2L3	2.73312	1.66321	17.6103	2.71112e-05	0.000111679
GINS1	2.73252	3.21237	48.8129	2.81582e-12	5.18701e-11
LRRN2	2.73216	3.45704	21.6563	3.26139e-06	1.67509e-05
SRPX2	2.72999	4.05926	22.0143	2.7063e-06	1.4249e-05
OGDHL	-2.7289	6.32229	26.5454	2.57412e-07	1.72126e-06
SAMD13	2.72873	1.28903	16.7859	4.18424e-05	0.00016482
STEAP4	-2.72855	4.22099	32.907	9.66753e-09	8.75749e-08
TMED3	2.72427	6.3275	79.2273	5.53596e-19	3.10511e-17
MEG3	2.72189	5.54258	8.75815	0.00308222	0.00733562
NOTCH3	2.72111	7.30479	28.4488	9.62088e-08	7.11189e-07
ENAH	2.72063	7.52541	31.1792	2.35276e-08	1.98597e-07
ADAP1	2.71904	5.27539	34.6245	3.99841e-09	3.91227e-08
CBX2	2.71645	2.8285	18.4445	1.74925e-05	7.57108e-05
MAP9	2.71622	3.41403	33.1956	8.33372e-09	7.65521e-08
HLA-DOB	2.71592	2.9067	10.4586	0.00122083	0.00323653
FBXL16	2.71493	2.39312	15.1218	0.00010079	0.000356148
APOB	-2.71382	10.2825	22.323	2.30436e-06	1.23312e-05
DDT	-2.71313	6.37895	88.4041	5.33613e-21	4.14289e-19
SPRYD4	-2.71286	5.29906	117.503	2.22725e-27	4.31084e-25
RAVER2	2.70959	4.81694	42.0534	8.88155e-11	1.20128e-09
GFPT2	2.70959	3.36302	15.5027	8.23863e-05	0.0002988
RAB11FIP1	2.70957	7.49585	40.985	1.53403e-10	1.99251e-09
CLIC3	2.708	1.52623	8.41426	0.00372289	0.00863752
BHLHE41	2.70717	4.51378	23.1357	1.50959e-06	8.43972e-06
NPHP1	2.70548	2.376	38.3992	5.76574e-10	6.69196e-09
C16orf74	2.70267	1.35797	13.72	0.000212181	0.000686715
LFNG	2.7026	4.5666	14.4103	0.000146997	0.000497791
HAS3	2.70221	2.90778	16.2877	5.44153e-05	0.000206968
AMN	-2.7012	5.39072	17.5918	2.73767e-05	0.000112638
VGLL3	2.70011	4.05104	15.4705	8.38026e-05	0.000303536
ACADS	-2.69941	6.62208	99.9351	1.57477e-23	1.7452e-21
MFSD4	2.69892	3.69917	23.6708	1.14303e-06	6.5722e-06
PAX8	2.69761	2.972	17.7382	2.5348e-05	0.0001053
MAGED4	2.69676	2.39983	12.994	0.000312496	0.000969155
PPP1R13L	2.69131	6.03118	31.834	1.67924e-08	1.45886e-07
CYP2C18	-2.69007	5.85842	33.2297	8.18903e-09	7.55259e-08
SERPINE2	2.6893	6.86984	17.5421	2.81012e-05	0.000115239
MALL	2.68745	5.67927	12.334	0.000444787	0.00132129
FBXO41	2.68727	3.26767	28.303	1.03733e-07	7.58648e-07
CYP26B1	2.68718	2.84774	9.79961	0.00174549	0.00444772
YWHAZ	2.68571	10.0853	49.6383	1.84873e-12	3.509e-11
DOC2A	2.68561	0.810455	11.8765	0.000568482	0.00164986
MEX3A	2.68523	3.73071	17.2825	3.22132e-05	0.000130188
TSPAN5	2.68328	0.300234	13.5464	0.000232739	0.000745352
LAMA5	2.68261	8.44441	45.6359	1.42411e-11	2.24343e-10
RAB3D	2.6823	4.64021	72.3568	1.79599e-17	7.66476e-16
HK2	2.68107	4.33025	16.544	4.75341e-05	0.000184263
PAQR8	2.68044	4.43238	22.7209	1.87323e-06	1.02551e-05
FGFR1	2.67986	6.72728	30.8425	2.79839e-08	2.3236e-07
PDXP	-2.67936	4.56134	73.4359	1.03957e-17	4.57877e-16
LRRC55	-2.67903	0.479868	31.9248	1.60254e-08	1.39557e-07
RASSF6	2.67786	3.73618	20.8129	5.06413e-06	2.50238e-05
FLRT2	2.67756	5.87173	13.1683	0.000284725	0.000891478
CCDC112	2.6765	2.9888	81.1321	2.1112e-19	1.27807e-17
CRYL1	-2.67488	6.13408	80.39	3.07341e-19	1.80491e-17
FKBP10	2.67435	6.76164	34.2609	4.81967e-09	4.64459e-08
CCDC103	2.67396	2.43287	34.7237	3.79987e-09	3.72718e-08
APLN	2.67315	1.79101	14.3099	0.000155046	0.000522344
BCKDHB	-2.67195	4.75295	90.6854	1.68428e-21	1.42873e-19
CYB5A	-2.67165	7.40981	66.4906	3.51559e-16	1.26139e-14
HOPX	2.67122	3.38083	23.605	1.1828e-06	6.77532e-06
HTRA3	2.67026	4.96842	23.7432	1.10081e-06	6.35871e-06
F10	-2.66891	6.04043	34.571	4.10989e-09	4.00839e-08
CHN2	-2.66867	4.41315	41.786	1.01831e-10	1.36125e-09
SLC25A24	2.66755	4.97109	57.6176	3.18358e-14	8.20801e-13
SERHL2	2.66748	0.805306	19.1247	1.22449e-05	5.52248e-05
TPPP3	2.66427	5.59449	16.7852	4.18586e-05	0.00016482
DDTL	-2.66393	5.64042	91.4969	1.11768e-21	9.72098e-20
TIGD2	-2.66353	3.56162	116.571	3.5639e-27	6.80211e-25
CTTNBP2	2.663	4.27944	15.3396	8.98129e-05	0.000322416
GSG2	2.66284	0.456289	34.0912	5.25884e-09	5.03602e-08
RLTPR	2.66207	2.63151	8.76062	0.00307805	0.0073278
PDE7A	2.66114	5.48738	24.4466	7.63967e-07	4.56057e-06
FGD6	2.66094	6.04579	35.5081	2.53986e-09	2.59694e-08
KNTC1	2.65917	4.28634	56.7646	4.91239e-14	1.23637e-12
ANKRD35	-2.65843	0.896536	28.9599	7.38921e-08	5.62251e-07
GAS5	2.65842	7.12043	41.9527	9.35081e-11	1.25856e-09
ZNF714	2.65722	2.32176	34.5502	4.15406e-09	4.04572e-08
ANXA8L2	2.65659	4.53224	12.2078	0.00047589	0.0014044
TPRG1	-2.65629	0.71668	50.821	1.01184e-12	2.02103e-11
GPR162	-2.65444	1.43031	106.328	6.24915e-25	8.58758e-23
FAR2	2.65196	2.62856	22.9102	1.69746e-06	9.39446e-06
NPTXR	2.65142	4.23839	31.1635	2.37189e-08	2.00089e-07
COL3A1	2.64716	10.4275	21.8538	2.94227e-06	1.5334e-05
TIAM2	2.64596	3.32457	37.1362	1.10158e-09	1.20143e-08
GLDC	-2.64506	5.71844	26.0843	3.26828e-07	2.12755e-06
BICD1	2.64241	2.08208	37.9597	7.22229e-10	8.20916e-09
PDGFA	2.64149	5.41014	39.0059	4.22523e-10	5.01698e-09
ATP1B3	2.64103	6.34156	40.4541	2.01289e-10	2.56122e-09
CAPG	2.63823	5.9992	32.7801	1.03198e-08	9.28715e-08
ACTB	2.63815	12.7809	37.4797	9.23694e-10	1.02614e-08
CD36	-2.63789	4.23311	26.2941	2.93188e-07	1.93702e-06
DPP10	2.63753	1.92093	12.642	0.000377169	0.00114619
PDE6B	2.63478	1.62977	12.9317	0.00032306	0.000999434
JAG1	2.63395	7.35293	34.5511	4.15207e-09	4.04572e-08
PYGB	2.6339	7.45364	40.2263	2.26187e-10	2.84119e-09
GALNT7	2.6338	4.17757	19.0535	1.27106e-05	5.70892e-05
B4GALNT1	2.63085	0.979219	20.264	6.74598e-06	3.23797e-05
WDR76	2.62661	2.65618	42.4633	7.20213e-11	9.89717e-10
EFNA3	2.62639	2.28006	16.4259	5.05889e-05	0.000194514
AKR1B10	2.62611	7.20236	8.94195	0.00278695	0.00672018
DNAJC25	-2.6261	4.25604	121.751	2.6168e-28	5.80002e-26
HSPB8	2.62434	5.37544	19.3661	1.07907e-05	4.93802e-05
SULT1A2	-2.62387	3.38076	50.4453	1.22533e-12	2.40407e-11
SLC6A6	2.62386	5.58432	31.7575	1.74673e-08	1.51061e-07
QDPR	-2.62291	6.05669	123.737	9.6166e-29	2.54137e-26
TRO	-2.62223	2.77098	65.6766	5.31327e-16	1.86263e-14
APOBEC3B	2.6213	2.97976	20.4437	6.14112e-06	2.97914e-05
PEX11G	-2.61815	3.01186	100.827	1.00403e-23	1.18943e-21
TMEM176B	-2.61752	8.26332	52.0796	5.32947e-13	1.13021e-11
LBP	-2.6161	7.44166	13.6492	0.000220335	0.000709761
ESCO2	2.61134	1.68999	29.566	5.40447e-08	4.24875e-07
NUSAP1	2.61108	4.94683	40.7134	1.76271e-10	2.26384e-09
FAH	-2.61105	6.65144	59.1404	1.46816e-14	4.00307e-13
RAP2B	2.60897	6.87398	10.6705	0.00108855	0.00292394
FRRS1	-2.60894	3.0049	49.8917	1.62474e-12	3.09241e-11
KCTD17	2.60894	4.35316	47.1772	6.4849e-12	1.09613e-10
CRIP1	2.60535	5.73642	23.8696	1.03085e-06	5.98222e-06
SEPT4	-2.60515	3.91255	84.3552	4.13401e-20	2.71816e-18
ALDH2	-2.60453	9.11346	45.5253	1.50677e-11	2.36703e-10
ADAMTS9	2.60328	4.99551	33.4851	7.1811e-09	6.68582e-08
OLFML2B	2.60328	3.50337	37.2447	1.042e-09	1.14645e-08
TNFRSF21	2.60206	7.30009	27.7542	1.37751e-07	9.71256e-07
TEAD2	2.59998	5.62548	42.0435	8.92662e-11	1.20619e-09
LYPD3	2.59936	1.4881	12.3894	0.000431787	0.00128824
SELENBP1	-2.59798	6.39614	33.5364	6.99419e-09	6.52063e-08
SAMD5	-2.59613	3.33948	38.9109	4.43588e-10	5.23693e-09
RPS4X	2.59565	11.2699	41.4193	1.22837e-10	1.62466e-09
HOMER3	2.59526	5.39548	38.6343	5.11127e-10	5.96763e-09
ORAI2	2.59438	5.14288	52.3281	4.69607e-13	1.00676e-11
CXCL6	2.59405	6.4168	10.7456	0.00104529	0.00282043
MFSD10	2.5915	6.6414	57.2719	3.79544e-14	9.74897e-13
SPA17	2.59113	2.57386	31.0417	2.52542e-08	2.11354e-07
CSPP1	2.59093	5.84864	22.5473	2.05028e-06	1.11276e-05
IDO1	2.59029	2.60875	8.49744	0.00355646	0.0082839
B2M	2.59019	12.4724	20.6193	5.60281e-06	2.74195e-05
SH3YL1	2.59001	6.65014	39.3217	3.59417e-10	4.31363e-09
MTBP	2.58979	1.81013	46.2475	1.04217e-11	1.68093e-10
ACOT4	-2.5875	2.48722	56.5359	5.51825e-14	1.37952e-12
DNAJC12	-2.58695	3.8627	27.7747	1.363e-07	9.62013e-07
IL17RD	2.58686	2.50584	28.6427	8.70407e-08	6.51478e-07
ST14	2.5868	7.36979	46.5439	8.95906e-12	1.46916e-10
SMPDL3B	2.58677	2.16175	16.7593	4.24347e-05	0.000166611
MAD2L1	2.58672	3.32947	37.1855	1.07409e-09	1.1761e-08
PRTFDC1	2.58621	2.80531	31.9773	1.55985e-08	1.36098e-07
ZGPAT	-2.58597	6.2695	182.009	1.76505e-41	1.61702e-38
RASAL2	2.58457	6.1535	35.096	3.13848e-09	3.15963e-08
STK32B	2.58394	1.05256	15.3164	9.09221e-05	0.000325972
AMT	-2.5818	4.50118	91.5804	1.07151e-21	9.49981e-20
FOXQ1	2.58176	4.22463	9.08922	0.00257121	0.00625816
PDK4	-2.57806	6.96961	30.8813	2.74302e-08	2.28175e-07
CFL2	-2.57683	5.58415	114.245	1.15168e-26	1.93004e-24
CCDC30	2.57663	1.97097	33.095	8.77641e-09	8.00833e-08
CTBP2	2.57643	5.90598	61.8754	3.65896e-15	1.10041e-13
DEFB1	2.576	8.99169	11.5303	0.000684718	0.00194128
DHTKD1	-2.57272	6.65452	103.105	3.17857e-24	3.93512e-22
SCAMP5	2.57092	4.79524	17.3103	3.17458e-05	0.000128526
ADCY1	-2.57059	3.78218	33.0274	9.08691e-09	8.26422e-08
ELF4	2.56933	4.47133	52.3085	4.74311e-13	1.01526e-11
ANKRD55	-2.56907	0.0838849	19.923	8.06254e-06	3.80609e-05
B3GNT7	2.56741	4.87566	14.2926	0.000156478	0.000526394
MCAM	2.56718	6.99138	17.0261	3.68702e-05	0.000147063
GOLM1	2.56635	7.6552	41.2404	1.34613e-10	1.76177e-09
A1CF	-2.56514	5.18571	29.9596	4.41149e-08	3.53279e-07
IRX3	2.56333	2.36521	10.156	0.00143829	0.00373557
LDHB	2.56188	7.49349	17.526	2.83405e-05	0.000116013
ZNF300	2.56109	2.50517	15.3345	9.00579e-05	0.000323211
GPR160	2.56051	3.59865	25.398	4.66409e-07	2.928e-06
FZD2	2.55907	1.49159	19.2792	1.1293e-05	5.1353e-05
HAPLN3	2.55897	2.63554	25.1258	5.37093e-07	3.3135e-06
FAM60A	2.55823	5.8995	55.2589	1.05652e-13	2.5294e-12
SLC45A4	2.55718	4.03346	34.9042	3.46336e-09	3.45632e-08
C16orf93	2.55715	0.879215	36.8275	1.2906e-09	1.3921e-08
TUSC3	2.55684	5.34555	26.4164	2.75191e-07	1.82955e-06
MAP2	2.55465	5.44743	19.025	1.29016e-05	5.78448e-05
MAN1A1	-2.5546	5.93154	62.5967	2.53684e-15	7.90505e-14
ZMYND12	-2.55121	1.18845	48.3701	3.52916e-12	6.36454e-11
GYG2	-2.55102	3.76594	41.5091	1.17323e-10	1.55924e-09
TP73	2.55028	-0.0018523	15.7286	7.31103e-05	0.000268847
BEGAIN	2.54993	2.07792	11.6677	0.000635936	0.00181798
GALNT6	2.54823	3.43148	21.4481	3.63535e-06	1.85026e-05
TCF19	2.54709	3.91708	50.5092	1.1861e-12	2.33603e-11
KCNB1	-2.54664	-0.0160854	13.5814	0.000228444	0.000732791
CLYBL	-2.54508	4.09027	56.656	5.19125e-14	1.30417e-12
RAP1GAP	2.54458	7.44949	22.3142	2.31494e-06	1.23685e-05
MCM2	2.54103	4.88935	54.122	1.88419e-13	4.34439e-12
ADRA2A	2.54101	4.10531	9.40299	0.00216632	0.00539499
CABYR	2.5401	1.22097	14.2897	0.000156721	0.000526997
CRMP1	2.53951	3.03244	44.4238	2.64451e-11	3.9245e-10
GPR133	-2.53817	2.31879	55.9111	7.58227e-14	1.87402e-12
ABLIM2	2.53788	3.3511	21.0202	4.54455e-06	2.27343e-05
FGG	-2.53769	10.8544	16.1916	5.72465e-05	0.000216181
COL4A3	2.53655	2.84995	12.8238	0.000342238	0.00105072
SPARC	2.53366	10.1435	29.1748	6.61324e-08	5.08557e-07
EBP	-2.53252	6.58565	114.6	9.62904e-27	1.63361e-24
PDLIM7	2.53198	6.00118	36.1606	1.81711e-09	1.91006e-08
AQP7	-2.53078	2.76728	42.6835	6.43538e-11	8.96099e-10
CMTM8	-2.53014	3.30678	103.42	2.71123e-24	3.38707e-22
SLC39A6	2.52965	6.79826	38.0301	6.96624e-10	7.951e-09
CHST13	-2.52901	4.29996	32.4198	1.24216e-08	1.10412e-07
MGMT	-2.5287	5.12321	100.283	1.32085e-23	1.48779e-21
CYP4F11	-2.52858	5.43082	52.9992	3.33681e-13	7.40783e-12
BDNF	2.52677	-0.00435968	9.00819	0.00268773	0.00651522
GNAO1	-2.52672	3.83508	15.4132	8.63837e-05	0.000311816
ATP2B2	-2.52423	4.66543	13.3579	0.000257343	0.000814089
LRIG3	2.52407	6.69306	14.8981	0.000113478	0.000396394
ZNF320	2.52341	4.55078	41.1115	1.4379e-10	1.87473e-09
PAFAH1B3	2.52118	4.80357	56.9093	4.56378e-14	1.15498e-12
MN1	2.5208	3.73366	24.8455	6.21153e-07	3.77527e-06
MTHFD1	-2.52058	7.1552	109.629	1.18168e-25	1.74609e-23
BIRC3	2.52029	7.13816	19.0524	1.27178e-05	5.70952e-05
SLC44A2	2.51999	7.42969	45.3588	1.64047e-11	2.56174e-10
HYAL1	-2.51916	5.87927	50.2255	1.37055e-12	2.64523e-11
ITGAV	2.51833	8.06868	34.7339	3.77982e-09	3.71017e-08
ACBD7	2.5173	0.789027	15.1524	9.91701e-05	0.000351145
ENTPD2	2.51342	3.61876	23.2743	1.40461e-06	7.89133e-06
THRB	-2.51218	4.21847	44.557	2.47056e-11	3.69027e-10
CEBPA	-2.51187	6.27972	28.8256	7.91983e-08	5.9977e-07
TMEM51	2.50887	4.6848	33.4821	7.19217e-09	6.69159e-08
TUBE1	-2.50742	4.03485	115.034	7.73472e-27	1.34545e-24
SH3TC2	2.5074	1.88545	14.2773	0.00015776	0.000529799
ZNF711	2.50652	2.94193	39.5316	3.22792e-10	3.92203e-09
ZNF532	2.5042	5.68979	39.7351	2.90858e-10	3.56873e-09
ALDH5A1	-2.5038	6.42718	88.9775	3.99323e-21	3.1179e-19
HAGH	-2.50286	6.49801	120.071	6.10307e-28	1.31044e-25
REEP6	-2.50216	7.31329	43.6184	3.99074e-11	5.77271e-10
ORM1	-2.50177	10.9229	11.1072	0.00085995	0.0023725
SLC15A2	2.49972	1.75786	8.11175	0.00439792	0.00999111
ECHS1	-2.49614	7.9353	91.482	1.12613e-21	9.73284e-20
KIAA1462	2.49451	5.65996	14.1669	0.000167285	0.000558104
SH3PXD2B	2.49375	5.07242	36.2517	1.7341e-09	1.82746e-08
ADORA2B	2.49128	1.86522	18.3337	1.85399e-05	7.9667e-05
GJC1	2.48903	3.09555	36.7849	1.31909e-09	1.42172e-08
EFCAB4A	2.48817	4.58421	33.6368	6.64227e-09	6.22633e-08
FGL1	-2.48513	8.5637	14.1897	0.000165272	0.000552326
TRPC6	2.48491	0.969238	13.5689	0.000229961	0.000737312
BMP8B	2.48467	2.23743	21.3206	3.88534e-06	1.96874e-05
NUAK2	2.48459	5.44046	18.4333	1.75952e-05	7.60593e-05
CLEC5A	2.4844	1.54521	16.093	6.03052e-05	0.000225992
TRIB1	-2.48411	6.7142	90.2187	2.13241e-21	1.76528e-19
ADH1C	-2.484	8.46254	9.39462	0.00217623	0.00541673
KIF5C	2.48346	2.31525	9.06308	0.00260822	0.00633814
MPDZ	-2.4833	5.33495	89.9981	2.3839e-21	1.96165e-19
GPC4	2.48285	5.0199	23.7103	1.11979e-06	6.45477e-06
FMO4	-2.48282	4.11237	56.8428	4.7209e-14	1.19036e-12
LPCAT4	2.48275	4.40754	39.8513	2.7405e-10	3.38365e-09
CLDN9	2.48192	4.54896	10.8412	0.000992642	0.0026923
ZNF702P	2.48158	2.03111	14.3599	0.000150982	0.000510028
TNFSF9	2.48157	0.483396	20.0083	7.71053e-06	3.65751e-05
PCDHB13	2.4786	3.19094	16.955	3.82771e-05	0.00015198
DMD	-2.47854	4.99174	43.5439	4.14565e-11	5.95915e-10
TEAD4	2.4779	3.88456	55.526	9.22308e-14	2.23534e-12
DPF3	-2.47521	1.28449	22.3744	2.24344e-06	1.20521e-05
SLC16A11	-2.47471	2.17654	27.249	1.78864e-07	1.23205e-06
ADI1	-2.47409	7.72327	115.925	4.93569e-27	9.0435e-25
STAT1	2.47346	9.12347	24.5577	7.21189e-07	4.3221e-06
SLC25A25	-2.47094	5.94926	57.1598	4.01806e-14	1.02823e-12
SLC39A10	2.46661	4.86592	57.3179	3.70757e-14	9.5411e-13
RAB34	2.46624	5.5014	21.813	3.00549e-06	1.56267e-05
CHST3	2.46605	4.80732	17.2371	3.29924e-05	0.000132879
GLOD5	-2.46501	0.893904	26.9583	2.07896e-07	1.41641e-06
RARRES2	-2.46469	8.0613	51.5985	6.80935e-13	1.40713e-11
PER3	-2.46338	4.5529	49.3301	2.16322e-12	4.04448e-11
BMP8A	2.46286	2.70459	28.7742	8.13272e-08	6.13728e-07
ALDOC	-2.4624	5.03272	40.2175	2.27209e-10	2.85141e-09
HEY2	-2.46233	2.37403	111.866	3.82304e-26	6.03865e-24
FAM19A5	2.4622	3.4251	14.7361	0.000123657	0.000428143
MEOX1	2.4617	0.490766	14.972	0.000109119	0.000382725
PPP1R3B	-2.46152	6.83515	58.3025	2.24761e-14	5.9742e-13
PCDHB16	2.46003	3.4413	17.537	2.81768e-05	0.000115515
SLC1A5	2.45978	6.21984	22.9563	1.65728e-06	9.18322e-06
DAK	-2.45969	6.57146	83.2169	7.35251e-20	4.69945e-18
TMEM54	2.45721	5.7628	27.6049	1.48805e-07	1.04224e-06
SLC35D1	-2.45628	5.99495	80.8872	2.38982e-19	1.43089e-17
FOXC1	2.45626	3.93589	14.5724	0.000134875	0.000461058
ATP1B2	-2.45617	1.74888	67.0214	2.68571e-16	9.89464e-15
TNFRSF18	2.45601	1.42149	15.8683	6.79075e-05	0.000251329
MUT	-2.45529	6.31604	119.392	8.59452e-28	1.81701e-25
AADAC	-2.45514	6.98884	13.3468	0.000258869	0.000818165
TAX1BP3	2.4533	7.07325	52.4026	4.5213e-13	9.72328e-12
PROCR	2.45313	5.10905	8.87151	0.00289655	0.00694789
GRHPR	-2.45232	7.35534	102.565	4.17418e-24	5.03172e-22
SCD	-2.45168	8.91637	39.6457	3.0448e-10	3.72257e-09
CDNF	-2.45091	1.24121	85.2999	2.56371e-20	1.74408e-18
RORC	-2.45057	5.45952	33.6451	6.61407e-09	6.20837e-08
SDK1	2.44781	2.51129	14.4865	0.000141166	0.000480175
TRPV6	2.44657	3.99408	9.06823	0.00260088	0.00632366
MTHFD2	2.44411	4.49011	21.9758	2.7611e-06	1.44876e-05
POU5F1	2.44352	1.79981	21.656	3.26192e-06	1.67509e-05
RNF157	2.443	4.01839	12.7528	0.000355475	0.00108578
SFXN3	2.44299	6.03156	40.8315	1.65938e-10	2.14115e-09
[truncated: 3,016 more rows]

## Sheet: COAD
GeneSymbol	logFC	logCPM	LR	PValue	FDR
PAEP	12.0389	3.54754	58.5734	1.95845e-14	6.3564e-14
KLK6	11.6181	4.86381	226.29	3.84116e-51	1.14254e-49
NOTUM	11.5564	6.53864	177.795	1.46824e-40	2.30326e-39
DAZ1	10.816	2.99239	20.7144	5.33148e-06	9.66304e-06
MAGEA3	10.7296	2.50175	22.0174	2.7019e-06	5.027e-06
MAGEA6	10.6439	2.98771	20.6188	5.60443e-06	1.0135e-05
KLK7	10.6312	2.80872	146.114	1.22579e-33	1.26368e-32
PPBP	10.3481	6.50688	74.2893	6.74675e-18	2.72528e-17
DKK4	10.3133	2.08954	120.825	4.17271e-28	3.09619e-27
KLK8	10.1996	2.19288	126.127	2.88402e-29	2.28955e-28
ELF5	10.1509	1.92906	77.2498	1.50648e-18	6.38556e-18
COL10A1	10.0137	5.14129	243.508	6.75918e-55	2.38773e-53
SPRR1A	9.91415	1.44244	60.9702	5.79447e-15	1.94927e-14
SPRR2A	9.74328	1.74209	55.6801	8.5276e-14	2.64589e-13
SPRR2D	9.63967	1.4254	64.6902	8.76497e-16	3.10433e-15
CST1	9.58774	5.29154	236.069	2.83111e-53	9.19742e-52
EPYC	9.50722	1.29557	99.111	2.38739e-23	1.35121e-22
FEZF1	9.49655	1.03341	120.85	4.12219e-28	3.06035e-27
CLDN18	9.42893	5.35915	52.6904	3.90493e-13	1.1575e-12
NXF2	9.42317	0.961746	24.1369	8.9725e-07	1.7252e-06
SFTA2	9.36468	1.36982	206.675	7.30135e-47	1.65569e-45
ZIC5	9.35137	1.54308	97.4287	5.5831e-23	3.08993e-22
HULC	9.34612	4.17137	38.301	6.06304e-10	1.45687e-09
MAGEA12	9.23909	0.782425	21.8351	2.9711e-06	5.50402e-06
SPRR2E	9.21426	0.758083	28.0999	1.15213e-07	2.37298e-07
MAGEA2	9.18598	0.981255	18.9449	1.34548e-05	2.35716e-05
COL11A1	9.16295	5.78687	292.66	1.30933e-65	8.06854e-64
PNMA5	9.06942	2.14941	26.0714	3.29017e-07	6.55079e-07
SPRR1B	8.9184	1.42939	47.2582	6.22236e-12	1.70538e-11
LEMD1	8.90893	1.42047	190.511	2.45883e-43	4.53547e-42
SLC26A9	8.90724	1.55218	75.1425	4.37933e-18	1.79483e-17
APOC3	-8.88515	1.40269	77.3935	1.40078e-18	5.95224e-18
TCN1	8.88446	4.98802	118.144	1.61244e-27	1.1589e-26
EN2	8.86545	0.881665	98.4475	3.33761e-23	1.87053e-22
OTOP2	-8.76842	3.38592	272.452	3.31559e-61	1.63308e-59
A2ML1	8.5617	0.375721	24.9126	5.99883e-07	1.16781e-06
CST4	8.55785	0.125331	194.446	3.40385e-44	6.52382e-43
KRT75	8.55458	0.926771	93.3857	4.30347e-22	2.24946e-21
DUSP27	8.5357	5.29896	82.3198	1.15755e-19	5.27421e-19
IGFL1	8.52846	0.0969631	58.4515	2.08368e-14	6.74534e-14
HABP2	8.49487	1.26949	75.4217	3.80194e-18	1.56426e-17
DMBX1	8.39915	-0.0260509	157.969	3.14347e-36	3.77602e-35
SERPINA4	8.37632	0.407585	132.047	1.46123e-30	1.25974e-29
MMP7	8.36066	6.43838	218.712	1.72738e-49	4.59143e-48
MAGEA1	8.35262	-0.0704827	20.0686	7.47132e-06	1.33756e-05
OTX1	8.34997	0.727614	322.039	5.20941e-72	4.41899e-70
MAGEA11	8.3492	0.564396	30.908	2.70561e-08	5.81127e-08
C6orf15	8.29202	1.47403	74.8224	5.15014e-18	2.09823e-17
APOA1	-8.27478	4.08689	418.626	4.85762e-93	1.02698e-90
APOA4	-8.17872	3.06691	66.7557	3.07321e-16	1.11873e-15
NKX2-1	8.16621	0.549511	25.4192	4.61314e-07	9.06402e-07
KRT23	8.16451	6.02618	176.006	3.6103e-40	5.48207e-39
SLCO1B3	8.089	3.82664	125.703	3.57047e-29	2.81661e-28
IBSP	8.07975	0.466001	132.591	1.111e-30	9.68744e-30
CSAG1	8.07561	-0.332108	19.5162	9.97518e-06	1.76656e-05
CXorf49B	8.07556	-0.332242	19.5161	9.97562e-06	1.76656e-05
MUC6	8.03117	4.47603	62.411	2.78758e-15	9.56955e-15
MAGEB2	8.02543	-0.136777	16.6336	4.53416e-05	7.60509e-05
SPRR3	7.9994	2.0268	33.3791	7.58328e-09	1.69446e-08
TTC29	7.99672	-0.163767	26.4724	2.67329e-07	5.35749e-07
MAGEA9B	7.96428	0.0124241	15.5771	7.92089e-05	0.000130499
SPERT	7.91439	-0.241579	187.415	1.1657e-42	2.04325e-41
COMP	7.90185	4.94583	127.256	1.63275e-29	1.3152e-28
S100A7	7.8723	-0.281453	28.7982	8.03272e-08	1.67428e-07
CPO	-7.81632	0.0941076	247.728	8.12305e-56	3.00881e-54
ANXA10	7.80717	1.78705	23.1037	1.53496e-06	2.90263e-06
ORM1	7.80516	2.71992	38.4609	5.58625e-10	1.34583e-09
PAH	7.78433	2.08169	93.3716	4.33417e-22	2.26378e-21
KRT80	7.78066	5.24233	654.038	2.95824e-144	3.69565e-141
GAD1	7.77793	1.90259	198.729	3.95493e-45	8.12387e-44
SERPINB4	7.75844	-0.182876	23.9761	9.75396e-07	1.87048e-06
MMP8	7.70097	0.980293	73.7463	8.88299e-18	3.55993e-17
MS4A10	-7.64676	0.473144	150.42	1.40352e-34	1.51748e-33
SERPINB3	7.56702	0.367121	20.8752	4.90212e-06	8.91306e-06
AQP5	7.52988	3.39873	59.3361	1.32917e-14	4.35513e-14
WNT7B	7.52267	1.4026	151.006	1.04511e-34	1.13893e-33
PGC	7.47475	1.3003	85.1406	2.77887e-20	1.30778e-19
APOB	-7.43317	4.28135	217.355	3.41402e-49	8.93627e-48
WISP3	7.35068	1.23413	72.726	1.48961e-17	5.89749e-17
TNNI3	7.3196	0.689111	152.101	6.02274e-35	6.65309e-34
NPSR1	7.28358	2.14953	40.2535	2.23057e-10	5.52796e-10
KRT16	7.28231	2.35221	72.063	2.08435e-17	8.16976e-17
KRT6C	7.27002	0.982848	65.8082	4.97019e-16	1.79219e-15
ESM1	7.26668	3.24239	631.938	1.89423e-139	1.85932e-136
CXCL17	7.25358	1.19201	64.2464	1.0979e-15	3.86755e-15
STRA6	7.19138	3.46456	222.955	2.05009e-50	5.72609e-49
PYY	-7.1773	3.60592	241.255	2.09474e-54	7.25086e-53
UGT2B4	7.12959	0.0577966	37.2655	1.03093e-09	2.44639e-09
SLC10A2	-7.1018	1.33483	90.2741	2.07349e-21	1.04335e-20
INSL5	-7.10035	2.22485	163.052	2.43675e-37	3.08337e-36
HEPHL1	7.09989	1.32407	70.0325	5.83349e-17	2.22245e-16
TRIM72	7.09679	0.222292	52.8125	3.6696e-13	1.08962e-12
GUCA2B	-7.08623	4.27859	365.396	1.88227e-81	2.5359e-79
CA9	7.07637	6.05497	152.356	5.29764e-35	5.87099e-34
AKR1C4	7.0457	0.425369	73.2175	1.16123e-17	4.62539e-17
CA1	-6.95054	7.30757	221.299	4.70949e-50	1.2892e-48
AQP8	-6.90264	7.16801	325.498	9.19195e-73	8.04559e-71
DMRTA2	6.87996	0.774852	68.6081	1.20109e-16	4.48271e-16
ZIC2	6.8533	2.58352	96.428	9.2548e-23	5.05885e-22
PRSS1	6.83461	2.08967	42.8264	5.98196e-11	1.53825e-10
DPCR1	6.83086	-0.225598	44.5554	2.47256e-11	6.51416e-11
CALB1	6.80844	3.96667	40.303	2.17471e-10	5.39438e-10
MMP13	6.78141	1.62683	108.529	2.05774e-25	1.31157e-24
FOXQ1	6.77025	5.91164	454.493	7.59191e-101	2.1735e-98
MUC16	6.74679	0.748991	34.8874	3.49342e-09	7.99311e-09
DHRS2	6.68944	2.52286	131.197	2.24244e-30	1.90337e-29
CDH3	6.68885	6.38493	760.13	2.51678e-167	5.76426e-164
IRX5	6.67143	0.0655819	172.638	1.9631e-39	2.81597e-38
WNT2	6.63965	3.43101	439.536	1.36619e-97	3.47671e-95
BTBD16	6.62912	-0.315544	178.702	9.30526e-41	1.4991e-39
BAAT	6.62108	1.01756	69.7124	6.86126e-17	2.60103e-16
TNNT1	6.58238	2.1735	81.8253	1.48661e-19	6.72008e-19
CALCB	6.58066	3.52332	16.9309	3.87644e-05	6.5362e-05
INHBA	6.54982	3.66348	329.501	1.23432e-73	1.1308e-71
CHST4	6.52479	1.94056	65.0525	7.29281e-16	2.59766e-15
CAMKV	6.49484	0.172328	70.6302	4.3087e-17	1.65484e-16
INS-IGF2	6.44945	0.189939	19.6556	9.27307e-06	1.64703e-05
CPNE7	6.42948	4.55221	315.705	1.24873e-70	1.00351e-68
SERPINB7	6.41061	0.267343	48.852	2.76017e-12	7.76624e-12
TMIGD1	-6.39894	4.12885	216.629	4.91679e-49	1.27725e-47
PADI3	6.39893	1.71978	63.2479	1.82262e-15	6.32647e-15
LY6G6D	6.38077	4.14417	70.4135	4.809e-17	1.84082e-16
BEST4	-6.35409	3.27623	1084.61	7.31989e-238	3.353e-234
KRT6B	6.29226	4.52277	81.5266	1.72922e-19	7.7988e-19
WT1	6.26503	0.945089	111.23	5.26838e-26	3.45575e-25
LY6D	6.22471	0.90546	47.6788	5.02095e-12	1.38483e-11
KIAA1199	6.18777	7.36281	425.215	1.7881e-94	4.09535e-92
ABCA12	6.1837	1.22315	39.8651	2.72124e-10	6.70408e-10
TCP11	6.18138	0.102081	37.2487	1.03983e-09	2.46623e-09
SALL4	6.17068	1.64689	308.176	5.45227e-69	4.00669e-67
GATA4	6.16997	1.23349	21.9832	2.75042e-06	5.11313e-06
KRT6A	6.14178	3.91332	43.2861	4.72941e-11	1.22418e-10
SLC6A19	-6.11748	3.40901	255.746	1.45129e-57	5.90048e-56
KLK10	6.10225	5.83593	153.061	3.71417e-35	4.15636e-34
NXPH4	6.09055	2.8492	111.313	5.05254e-26	3.31576e-25
IGF2BP1	6.04111	2.61958	54.4996	1.55479e-13	4.73956e-13
SOX1	6.02984	1.14356	48.9211	2.66472e-12	7.50381e-12
KCNJ13	-6.02244	0.222337	166.162	5.09842e-38	6.73678e-37
SP8	6.00497	-0.117979	62.2937	2.95876e-15	1.01395e-14
CLDN2	6.00426	7.68317	142.27	8.49024e-33	8.41189e-32
SLC30A10	-5.98793	1.72234	248.883	4.54887e-56	1.70794e-54
GRHL3	5.94713	2.25106	254.168	3.205e-57	1.27292e-55
TG	5.93391	3.16774	171.213	4.02002e-39	5.66016e-38
CALCA	5.89687	0.158577	47.7026	4.96044e-12	1.36935e-11
S100A2	5.88809	3.46984	190.765	2.16469e-43	4.01446e-42
ETV4	5.87845	6.80944	635.205	3.68881e-140	4.22431e-137
EPHX4	5.86479	3.03419	383.85	1.80651e-85	2.85346e-83
SLC22A11	5.82663	1.21715	91.081	1.3791e-21	7.00871e-21
DDN	5.82524	1.91288	295.605	2.98748e-66	1.91841e-64
PIWIL1	5.80699	2.82429	69.8131	6.51982e-17	2.47569e-16
CA7	-5.79552	4.03779	395.216	6.05866e-88	1.06741e-85
ULBP2	5.79164	1.63702	197.984	5.75048e-45	1.16725e-43
DLX6	5.78869	0.0554128	51.7107	6.43106e-13	1.88274e-12
CLDN8	-5.7752	3.3053	116.922	2.98627e-27	2.11206e-26
CD177	-5.7449	6.39793	361.209	1.5354e-80	2.00947e-78
ACSL6	5.73542	3.4911	127.186	1.69151e-29	1.36093e-28
MS4A12	-5.71624	6.08778	215.365	9.27698e-49	2.3696e-47
CA4	-5.66899	5.77262	228.14	1.51735e-51	4.59284e-50
MAPK15	5.65268	1.6584	172.941	1.68584e-39	2.43212e-38
KRT17	5.61033	4.96777	108.783	1.81028e-25	1.15871e-24
HSD3B2	-5.60849	2.14849	175.678	4.25791e-40	6.42285e-39
IL11	5.6041	1.78621	153.076	3.68665e-35	4.12893e-34
MSX2	5.59618	4.06776	244.845	3.45457e-55	1.246e-53
CNTD2	5.58208	2.04411	233.744	9.09609e-53	2.89348e-51
MEP1B	-5.57865	2.74124	324.911	1.2338e-72	1.07309e-70
CEL	5.5623	6.0785	90.1199	2.24159e-21	1.12382e-20
NMUR2	5.55431	0.0958188	30.829	2.81796e-08	6.04596e-08
GJB5	5.51256	1.92021	72.0877	2.05843e-17	8.07275e-17
MGAM	-5.50828	2.12484	537.813	5.6395e-119	2.8703e-116
PLA2G3	5.50188	1.17626	47.2957	6.10455e-12	1.67442e-11
SLC2A2	-5.49397	-0.329101	114.476	1.02483e-26	7.01701e-26
NKD1	5.48022	5.60078	149.083	2.75046e-34	2.94367e-33
TPRXL	5.47158	0.405487	79.2402	5.50008e-19	2.40478e-18
STK31	5.45985	1.57695	172.791	1.81822e-39	2.61908e-38
TBX4	5.44192	0.268208	49.8061	1.69711e-12	4.83553e-12
PDX1	5.43822	4.15265	392.687	2.15221e-87	3.6068e-85
FOLR1	5.42778	2.13367	77.1524	1.58265e-18	6.69604e-18
GUCA2A	-5.42572	6.20017	455.498	4.5876e-101	1.3705e-98
SLC4A11	5.42344	2.99626	212.798	3.36882e-48	8.31138e-47
KRT5	5.40141	3.74922	31.4407	2.05623e-08	4.45409e-08
TACSTD2	5.39872	5.48415	132.83	9.84757e-31	8.63044e-30
PLP1	-5.393	2.21491	294.744	4.60235e-66	2.90117e-64
PNPLA3	5.36924	0.280968	92.1231	8.14497e-22	4.1905e-21
C6orf223	5.35798	4.96804	327.553	3.27872e-73	2.88822e-71
SERPINB2	5.35436	0.576345	45.9033	1.24237e-11	3.34298e-11
C17orf77	5.33644	1.44447	49.155	2.36511e-12	6.67789e-12
SST	-5.33204	1.35811	219.456	1.18864e-49	3.1903e-48
ANXA8	5.33191	0.245498	34.3583	4.58439e-09	1.03907e-08
SCGN	-5.32842	1.55182	354.823	3.77476e-79	4.6315e-77
RERGL	-5.31266	-0.181117	261.681	7.38216e-59	3.25146e-57
FAM150A	5.30594	1.00085	148.089	4.53584e-34	4.76905e-33
ADAM12	5.29811	4.97447	177.112	2.07055e-40	3.19343e-39
SLC13A3	5.29784	2.89295	95.2948	1.64047e-22	8.81633e-22
ABCB11	-5.29487	-0.257725	249.17	3.9391e-56	1.48304e-54
NANOS3	5.28603	0.869274	124.707	5.89938e-29	4.59056e-28
CLDN1	5.26937	6.96814	422.335	7.57258e-94	1.67843e-91
DPP6	-5.26206	0.675067	245.411	2.59961e-55	9.45075e-54
IGFL2	5.25791	1.32046	79.7898	4.16426e-19	1.82945e-18
SFTPC	5.2538	0.602524	7.64556	0.00569122	0.00795289
GRIN2D	5.25138	5.35432	437.29	4.20946e-97	1.03297e-94
FAM151A	-5.22788	0.109794	448.217	1.76223e-99	4.84331e-97
C2orf70	5.21989	1.36475	229.581	7.3587e-52	2.25722e-50
CUBN	-5.21207	1.81831	787.891	2.31668e-173	6.36715e-170
CXCL5	5.16745	5.10279	73.4259	1.04488e-17	4.17771e-17
GIF	5.16234	1.19066	60.1131	8.95581e-15	2.97272e-14
DSC3	5.14717	4.27149	84.044	4.83884e-20	2.25484e-19
BMP3	-5.13429	3.73329	331.771	3.95342e-74	3.79916e-72
ZG16	-5.09853	7.54324	189.243	4.65044e-43	8.3647e-42
GYLTL1B	5.08288	5.33991	286.472	2.91885e-64	1.69961e-62
SLC35D3	5.06503	2.51008	110	9.79934e-26	6.34901e-25
CLCA4	-5.05723	7.67509	170.327	6.27701e-39	8.713e-38
MMP3	5.0493	5.54721	108.804	1.79114e-25	1.1475e-24
NPC1L1	5.0488	2.35961	79.346	5.21326e-19	2.2801e-18
DKK1	5.04114	1.70668	58.5538	1.97805e-14	6.41851e-14
SIX1	5.03276	-0.177732	152.949	3.92962e-35	4.39389e-34
ULBP1	5.0214	0.509624	235.568	3.63961e-53	1.17684e-51
PRKCG	5.01759	1.06184	78.8645	6.65206e-19	2.88915e-18
IL24	5.01528	1.22033	65.9708	4.57648e-16	1.65456e-15
ABCG2	-4.97985	3.84251	680.74	4.61204e-150	6.33787e-147
GJB4	4.95488	2.22023	175.324	5.0881e-40	7.63327e-39
HOTAIR	4.94995	-0.226571	27.6588	1.44714e-07	2.95448e-07
TMPRSS5	4.94658	0.712792	100.705	1.06749e-23	6.20796e-23
GCG	-4.93941	3.31199	88.8694	4.21755e-21	2.08481e-20
SERPIND1	4.93658	0.746559	64.219	1.11329e-15	3.91876e-15
IGF2BP3	4.91542	3.18142	97.7949	4.64046e-23	2.57893e-22
TESC	4.91357	5.56554	215.578	8.33732e-49	2.13355e-47
SIM2	4.90849	3.65328	342.689	1.6566e-76	1.80674e-74
GBA3	-4.90663	2.43515	301.968	1.22758e-67	8.39273e-66
PRSS33	4.9017	2.79543	76.5259	2.17347e-18	9.0922e-18
SCARA5	-4.88009	3.74795	462.543	1.34442e-102	4.19888e-100
TRIM29	4.87298	6.30065	223.097	1.90881e-50	5.35324e-49
ATG9B	4.85519	2.22747	225.528	5.63228e-51	1.65382e-49
TSIX	4.84953	3.09257	25.3105	4.88041e-07	9.57136e-07
PLEKHN1	4.83873	2.13678	381.619	5.52683e-85	8.34611e-83
RAET1L	4.83448	-0.0777136	123.932	8.71939e-29	6.72779e-28
NKD2	4.83349	4.31048	246.722	1.3461e-55	4.97261e-54
AMPD1	-4.83254	-0.298918	259.719	1.97597e-58	8.56588e-57
C2CD4A	4.83239	4.58406	190.553	2.40803e-43	4.44773e-42
CA2	-4.82151	7.889	560.56	6.35063e-124	3.96684e-121
HOXC11	4.82142	0.533585	26.9433	2.09517e-07	4.22787e-07
KIAA0408	-4.81981	0.0609712	96.548	8.71051e-23	4.77082e-22
CCDC78	4.7991	1.72169	187.999	8.69283e-43	1.53544e-41
PKP1	4.79765	3.53595	132.109	1.41608e-30	1.22426e-29
EGFL6	4.79055	2.07914	234.931	5.01244e-53	1.61314e-51
SCN7A	-4.76465	2.06089	220.41	7.36144e-50	2.00319e-48
C9orf169	4.73441	-0.0810645	136.231	1.77651e-31	1.63187e-30
KRT7	4.72714	4.13337	93.0604	5.07214e-22	2.6412e-21
ABCA8	-4.727	2.89539	262.326	5.33996e-59	2.38861e-57
POU5F1B	4.72489	2.90704	198.78	3.85531e-45	7.9311e-44
LRRC36	4.71855	1.89648	151.113	9.90027e-35	1.08234e-33
SPATA12	4.71427	0.317902	338.714	1.21584e-75	1.27543e-73
GABRP	4.71182	3.783	58.3078	2.24154e-14	7.2376e-14
CLDN10	4.69966	0.430305	18.0884	2.10884e-05	3.63518e-05
KIAA1257	4.69676	2.24442	308.415	4.83625e-69	3.5731e-67
RNF182	4.67806	0.870902	69.161	9.07469e-17	3.41562e-16
NOX4	4.65975	1.49724	185.977	2.4013e-42	4.11454e-41
AMH	4.65437	0.557227	86.233	1.59937e-20	7.62083e-20
MAMDC2	-4.64948	2.34797	314.326	2.49437e-70	1.96998e-68
UNC93A	4.64437	1.9363	78.9527	6.36162e-19	2.7665e-18
TLX1	4.62523	1.57796	151.467	8.28615e-35	9.11676e-34
PRSS22	4.61859	4.43197	269.133	1.75346e-60	8.30896e-59
GJA3	4.61495	-0.193757	82.6096	9.9972e-20	4.57025e-19
MT1M	-4.6148	3.61668	349.134	6.54072e-78	7.68228e-76
TMEM211	4.60863	0.747636	92.7649	5.88891e-22	3.05264e-21
NPTX1	-4.60564	2.23243	249.507	3.32544e-56	1.2589e-54
OLR1	4.59968	2.74987	151.311	8.96404e-35	9.81544e-34
CTHRC1	4.59415	5.2933	211.397	6.80874e-48	1.64728e-46
VWA2	4.58661	4.70968	252.166	8.75579e-57	3.40856e-55
WIF1	4.57618	2.50151	29.0567	7.02902e-08	1.47223e-07
MMP11	4.57545	7.72856	197.108	8.9312e-45	1.78131e-43
SERPINA7	4.56685	0.144223	35.3057	2.81803e-09	6.48339e-09
SFTPB	4.56531	0.68292	23.1274	1.51614e-06	2.86861e-06
EYA1	4.56158	1.41483	47.4917	5.52366e-12	1.51964e-11
CORIN	4.55636	1.2484	174.183	9.02793e-40	1.32971e-38
ALPI	-4.55076	3.26224	327.93	2.71443e-73	2.43802e-71
SCNN1B	-4.54392	4.25729	335.723	5.44909e-75	5.42619e-73
MMP1	4.53786	6.86713	106.262	6.45947e-25	4.0075e-24
TMEM72	-4.53705	0.136651	257.792	5.19665e-58	2.1973e-56
COL7A1	4.53115	5.27307	187.526	1.10251e-42	1.93744e-41
CACNG4	4.52141	2.06788	53.9112	2.09754e-13	6.32668e-13
ASPG	-4.51372	1.25205	203.897	2.94822e-46	6.45134e-45
UCA1	4.51207	4.83624	89.426	3.18321e-21	1.58091e-20
IGF2	4.50393	9.62728	46.2604	1.03536e-11	2.79856e-11
CST6	4.50198	0.0310063	53.7685	2.25564e-13	6.78866e-13
IL23A	4.47612	1.66979	169.341	1.03086e-38	1.41238e-37
PLAC4	4.47148	0.446961	106.59	5.47418e-25	3.41626e-24
DNAH2	4.46314	2.4666	153.848	2.50052e-35	2.8375e-34
TFAP2A	4.46242	2.76457	126.019	3.04509e-29	2.41221e-28
CBX2	4.4624	4.07045	337.838	1.88711e-75	1.96459e-73
KLHL35	4.46192	2.34131	190.3	2.73365e-43	5.00877e-42
DSG3	4.46034	4.01669	56.4039	5.9014e-14	1.85084e-13
CLEC5A	4.44507	1.85313	161.533	5.23232e-37	6.52473e-36
SLC4A4	-4.43251	5.83408	328.748	1.8009e-73	1.63894e-71
ATP1A2	-4.42944	2.90376	214.681	1.30819e-48	3.31683e-47
KRT14	4.39516	2.65744	14.0188	0.000180996	0.000288645
MYOC	-4.39377	0.1871	90.2707	2.07707e-21	1.04477e-20
CADM3	-4.38846	2.41689	240.55	2.98454e-54	1.02534e-52
IRX3	4.38101	0.282025	77.8424	1.11596e-18	4.77148e-18
MT1H	-4.36931	3.2449	330.118	9.06042e-74	8.35626e-72
SLC26A3	-4.3678	9.32833	202.818	5.06875e-46	1.09692e-44
ADAMTS12	4.35779	3.2404	173.325	1.38988e-39	2.01687e-38
SMYD1	-4.35612	0.557822	152.69	4.47734e-35	4.97797e-34
C2orf40	-4.35525	0.0667819	177.43	1.76444e-40	2.74287e-39
FAP	4.34987	4.6492	150.572	1.29984e-34	1.4076e-33
STC2	4.34809	4.93884	169.501	9.5118e-39	1.30842e-37
CREB3L3	-4.3469	2.44852	254.644	2.52406e-57	1.0083e-55
RSPO2	-4.34616	0.388357	364.711	2.65328e-81	3.50591e-79
NRXN1	-4.33832	0.484084	162.956	2.55699e-37	3.22368e-36
KIF26B	4.33577	3.06066	173.075	1.5762e-39	2.28002e-38
GLYATL1	4.33183	1.32951	99.4117	2.05107e-23	1.1676e-22
VENTX	4.32364	1.57463	79.4133	5.03855e-19	2.2086e-18
KLC3	4.31957	0.783364	145.765	1.46115e-33	1.49956e-32
PPAPDC1A	4.31536	1.24285	115.267	6.87721e-27	4.75864e-26
SSTR5	4.31184	0.306976	67.1472	2.51973e-16	9.21887e-16
SYNGR4	4.30797	-0.101333	43.9353	3.39405e-11	8.8688e-11
CKMT2	4.30512	3.84579	48.5541	3.21297e-12	8.99422e-12
GLS2	4.30275	2.74745	269.105	1.77818e-60	8.39717e-59
FGB	4.30228	0.179749	27.7877	1.35384e-07	2.77223e-07
PI16	-4.29972	2.23695	194.619	3.12039e-44	5.98888e-43
CHGA	-4.29723	5.93626	120.597	4.68178e-28	3.46271e-27
PAX9	4.29683	1.40426	130.783	2.76236e-30	2.326e-29
SEMG1	4.29562	1.11354	30.7296	2.966e-08	6.35764e-08
CYP3A4	-4.29415	2.73373	137.521	9.2773e-32	8.6668e-31
SPTBN5	4.27735	2.85028	153.954	2.3698e-35	2.69362e-34
C1orf170	4.27318	0.965506	279.81	8.2607e-63	4.3661e-61
ALDH3B2	4.27299	1.25313	93.3508	4.38013e-22	2.28692e-21
TNFSF9	4.2719	2.94479	137.228	1.07519e-31	9.99007e-31
CLDN14	4.27031	0.433508	115.534	6.01223e-27	4.17484e-26
TBX15	4.2659	-0.0134285	157.046	5.00111e-36	5.91949e-35
TFF2	4.26536	4.29752	38.2946	6.08293e-10	1.46139e-09
CYP2W1	4.2633	5.84413	60.2762	8.24365e-15	2.74362e-14
ISM2	4.2589	0.879989	52.149	5.14462e-13	1.51321e-12
DLX3	4.25579	0.93308	43.8873	3.47831e-11	9.08035e-11
VGF	4.25546	3.244	70.1144	5.59619e-17	2.13382e-16
SPIB	-4.25509	2.87765	350.163	3.90461e-78	4.62561e-76
PRIMA1	-4.25105	1.90725	195.719	1.79512e-44	3.51906e-43
PRKG2	-4.24487	0.967664	566.682	2.95865e-125	1.93609e-122
CNTFR	-4.24228	2.20053	142.294	8.38565e-33	8.31426e-32
HS6ST2	4.22777	4.2855	104.679	1.43589e-24	8.75031e-24
F7	4.22748	0.37055	58.3443	2.20032e-14	7.10953e-14
NEB	4.21902	1.49911	104.004	2.01861e-24	1.21933e-23
NXF3	4.21394	0.893183	21.7848	3.05014e-06	5.64208e-06
SOX10	-4.20689	0.781564	209.53	1.73907e-47	4.08519e-46
C21orf88	-4.19347	0.460026	151.1	9.96871e-35	1.08895e-33
CCL26	4.19252	0.0199978	82.1878	1.23752e-19	5.61994e-19
TRPM6	-4.19124	4.50892	369.254	2.72025e-82	3.77593e-80
C17orf96	4.19017	4.10322	397.703	1.74193e-88	3.14968e-86
UGT1A8	-4.19006	3.18254	286.406	3.0181e-64	1.74999e-62
SCNN1G	-4.18103	1.17468	127.108	1.75959e-29	1.41488e-28
DUSP4	4.18052	4.81086	123.819	9.2303e-29	7.11002e-28
SH3TC2	4.1787	4.06241	244.445	4.22318e-55	1.5074e-53
SLC25A34	-4.17727	1.83518	886.837	7.13253e-195	2.45038e-191
DSG1	4.16605	-0.302482	92.6068	6.37894e-22	3.30167e-21
EVX1	4.16289	1.061	66.927	2.81745e-16	1.02808e-15
MDFI	4.16278	3.99646	392.985	1.85379e-87	3.14504e-85
GRPR	4.1606	0.351178	64.3892	1.02117e-15	3.60557e-15
BEST2	-4.13873	2.70449	120.119	5.95788e-28	4.38293e-27
CDH19	-4.13271	-0.0396721	139.211	3.96111e-32	3.79064e-31
SPP1	4.13152	7.56823	88.251	5.76528e-21	2.82548e-20
TMPRSS13	4.12962	3.4085	132.204	1.34992e-30	1.16818e-29
LY6G6C	4.10543	0.393813	97.4313	5.57589e-23	3.08718e-22
GSTA1	-4.09804	2.7262	165.419	7.40932e-38	9.69704e-37
CHP2	-4.0935	6.06826	258.303	4.02281e-58	1.72216e-56
DSG4	4.08898	-0.226186	172.189	2.46095e-39	3.50086e-38
RNF183	4.08657	2.02285	188.428	7.00654e-43	1.24882e-41
MATN3	4.08524	1.82871	130.475	3.22569e-30	2.70454e-29
SLC38A3	4.08515	-0.214103	45.6776	1.39405e-11	3.73505e-11
PCSK2	-4.08016	0.244261	82.03	1.34035e-19	6.07091e-19
USP2	-4.0783	2.72027	605.599	1.01409e-133	8.70974e-131
ADH1C	-4.07054	6.34529	256.371	1.06048e-57	4.37631e-56
TMPRSS3	4.06116	3.90116	131.211	2.22584e-30	1.89162e-29
C1orf180	4.05506	-0.000961965	97.8085	4.60858e-23	2.56297e-22
SLC9A3	-4.05354	6.46106	230.7	4.19504e-52	1.29256e-50
H19	4.04601	8.35668	65.7336	5.16187e-16	1.85936e-15
BRSK2	4.03717	2.47256	84.8553	3.21013e-20	1.50559e-19
WDR66	4.03242	1.10584	223.471	1.58243e-50	4.45609e-49
HAGHL	4.03112	2.96121	220.622	6.61726e-50	1.80784e-48
CWH43	-4.02787	3.11033	125.153	4.71251e-29	3.69631e-28
LYVE1	-4.02591	3.35739	442.253	3.50006e-98	9.07505e-96
CCDC19	4.02575	-0.0683976	208.646	2.71136e-47	6.30448e-46
CLEC3B	-4.02506	4.13768	1107	9.9441e-243	6.83259e-239
TH	4.02368	0.0464103	78.9167	6.47834e-19	2.81548e-18
SLC7A9	-4.00852	1.52992	90.6875	1.68257e-21	8.49759e-21
DRD2	4.00834	1.73071	56.2077	6.52071e-14	2.03839e-13
CEACAM7	-4.00625	8.99859	226.439	3.56341e-51	1.06222e-49
SP5	4.00068	3.80975	139.608	3.24304e-32	3.11431e-31
SLC28A3	4.00042	1.96455	84.1876	4.49981e-20	2.09899e-19
KLK11	3.99436	3.25266	76.0847	2.71753e-18	1.12891e-17
SULT1A2	-3.99329	2.08911	685.226	4.87952e-151	7.45048e-148
MSX1	3.99191	2.65719	192.247	1.02768e-43	1.93458e-42
GPM6A	-3.98201	2.0069	104.105	1.91902e-24	1.16172e-23
SFRP1	-3.9783	3.46941	212.431	4.04954e-48	9.91957e-47
PKIB	-3.978	4.77479	500.794	6.38629e-111	2.43779e-108
TFR2	3.964	2.09885	174.433	7.96327e-40	1.17416e-38
COL9A3	3.96092	4.91226	84.9196	3.10746e-20	1.45843e-19
PYGM	-3.95685	1.33774	313.317	4.13701e-70	3.21191e-68
KLK12	3.95654	2.46572	52.821	3.65366e-13	1.08583e-12
FXYD1	-3.95103	1.12241	274.652	1.09934e-61	5.53373e-60
ADH1B	-3.9478	5.2372	149.501	2.22885e-34	2.39662e-33
KAL1	3.93243	3.52986	188.656	6.24778e-43	1.11503e-41
CGREF1	3.93123	4.81041	251.777	1.06419e-56	4.10791e-55
NKPD1	3.92649	-0.0586072	160.101	1.07533e-36	1.31939e-35
GABRD	3.92479	0.582304	343.425	1.14537e-76	1.27965e-74
FGF19	3.91805	1.85996	29.8567	4.65185e-08	9.85513e-08
MAT1A	3.91665	1.85987	78.3022	8.84236e-19	3.80199e-18
TRIB3	3.91334	6.24826	381.046	7.36463e-85	1.10005e-82
B4GALNT2	-3.91024	3.60341	84.5561	3.73471e-20	1.74685e-19
CILP2	3.90522	1.4038	99.22	2.25956e-23	1.28098e-22
ACTL8	3.90262	1.69802	43.0797	5.25537e-11	1.35547e-10
SIX2	3.89469	0.733668	55.5274	9.21632e-14	2.85313e-13
CASQ2	-3.89323	2.70937	126.182	2.80543e-29	2.22974e-28
APLN	3.88828	3.16391	225.132	6.87051e-51	1.98768e-49
LRP8	3.88765	4.28941	412.425	1.08734e-91	2.16554e-89
CITED1	3.87935	0.746761	107.547	3.37721e-25	2.12986e-24
OXTR	3.86979	1.49299	223.087	1.91861e-50	5.36977e-49
FZD10	3.86663	2.86218	49.4016	2.08576e-12	5.90614e-12
GFRA2	-3.8645	0.367285	492.648	3.78063e-109	1.33214e-106
TMEM105	3.855	0.408125	140.534	2.03463e-32	1.98017e-31
SLC5A12	-3.85143	0.667643	144.103	3.37405e-33	3.4143e-32
PRPH	-3.84406	1.96825	209.616	1.66587e-47	3.91992e-46
NR1H4	-3.83977	1.88828	124.598	6.23253e-29	4.84157e-28
HAND1	-3.83932	1.43283	63.9405	1.28236e-15	4.49545e-15
PDZRN4	-3.83824	1.60087	194.883	2.73183e-44	5.26518e-43
C11orf86	-3.8379	2.8319	155.617	1.02662e-35	1.19154e-34
ACAN	3.83723	3.46064	200.578	1.56215e-45	3.29754e-44
SLC26A2	-3.83058	8.5858	315.557	1.34464e-70	1.07431e-68
CALML3	3.82845	0.853862	48.7053	2.97465e-12	8.34407e-12
SHISA2	3.82577	2.16864	178.242	1.17304e-40	1.86358e-39
UGT2B15	-3.82025	5.27445	198.317	4.86625e-45	9.90697e-44
ANGPTL1	-3.81045	2.67507	184.17	5.95671e-42	1.00933e-40
KRT13	3.80295	0.0112033	18.6601	1.56216e-05	2.71926e-05
BCHE	-3.79929	1.76881	226.444	3.55516e-51	1.06206e-49
LDB3	-3.79897	1.99109	276.422	4.52296e-62	2.29353e-60
NMU	3.79799	2.33381	72.3485	1.80361e-17	7.0957e-17
IL1A	3.78861	1.44221	89.8899	2.51791e-21	1.25914e-20
PALM3	3.77284	1.90333	107.225	3.97453e-25	2.49625e-24
CYP4X1	3.76918	3.55758	85.511	2.30418e-20	1.08999e-19
TREM1	3.76465	1.68839	102.252	4.88796e-24	2.90027e-23
C5orf38	3.75592	0.0819213	27.0796	1.95249e-07	3.95098e-07
DAPL1	3.75322	-0.148564	42.5657	6.83466e-11	1.74966e-10
IGJ	-3.74676	9.7372	210.726	9.53892e-48	2.27576e-46
DNASE1L3	-3.7424	2.67838	188.687	6.15026e-43	1.10048e-41
SERPINB5	3.742	6.31549	94.5898	2.34225e-22	1.24467e-21
SFRP4	3.73992	5.82581	76.4013	2.31499e-18	9.66654e-18
PIRT	-3.73683	0.0939167	177.146	2.03526e-40	3.14606e-39
CNR1	-3.71408	0.852295	223.491	1.56654e-50	4.42042e-49
DNAH5	3.70878	0.732774	137.103	1.14476e-31	1.06149e-30
PDE6A	-3.70864	1.16047	214.581	1.37551e-48	3.48108e-47
PNCK	-3.69393	2.01764	165.776	6.19002e-38	8.15564e-37
LRRN2	-3.69301	3.11099	407.707	1.1567e-90	2.27076e-88
BMP7	3.69281	5.17093	93.0537	5.08956e-22	2.64927e-21
C2orf88	-3.69083	4.70185	603.049	3.63586e-133	2.93906e-130
GPR15	-3.68985	0.782005	133.2	8.17274e-31	7.19473e-30
TNS4	3.6776	6.99762	175.338	5.05008e-40	7.58451e-39
GCNT2	-3.66868	2.43681	495.039	1.14131e-109	4.12733e-107
PCP4L1	-3.66789	-0.0274969	156.012	8.41595e-36	9.84272e-35
PABPC1L	3.66744	4.29441	178.181	1.20925e-40	1.91446e-39
TMEM100	-3.66647	1.28961	416.784	1.22283e-92	2.50809e-90
SERPINA10	3.66424	1.2644	37.7829	7.90738e-10	1.8872e-09
MEX3A	3.65812	4.21733	207.921	3.90253e-47	8.98301e-46
TMEM35	-3.65697	2.02954	294.109	6.3273e-66	3.97031e-64
TMEM82	-3.65382	2.23206	287.927	1.40669e-64	8.26273e-63
GRIN2B	3.65187	0.500247	134.464	4.32538e-31	3.86975e-30
GSDMA	3.65147	1.86577	114.062	1.26307e-26	8.59691e-26
MAL	-3.64969	-0.192808	312.435	6.43792e-70	4.94245e-68
C19orf59	3.63077	-0.129027	63.4846	1.61624e-15	5.62571e-15
SIX4	3.62971	0.890626	142.696	6.84926e-33	6.85525e-32
NAALADL1	-3.62685	3.0621	559.663	9.95111e-124	5.94557e-121
OGN	-3.61892	3.55184	137.593	8.94605e-32	8.36873e-31
SLCO4A1	3.61268	5.92832	390.367	6.88562e-87	1.1132e-84
WISP2	-3.6073	1.64211	155.241	1.2404e-35	1.43241e-34
WDR72	3.60709	4.61443	77.6544	1.22745e-18	5.23677e-18
PLA2G2F	3.60344	0.227211	24.0763	9.25918e-07	1.77833e-06
ITGBL1	3.60334	3.51822	86.0306	1.77176e-20	8.43057e-20
MAPK4	-3.59663	-0.0736336	132.525	1.14853e-30	9.9956e-30
SPTBN2	3.59219	5.54132	419.712	2.81888e-93	6.14874e-91
SLCO4C1	-3.58939	0.519721	196.46	1.23715e-44	2.44617e-43
HAND2	-3.58757	2.70813	202.748	5.24954e-46	1.13426e-44
GPR3	3.58738	0.682601	189.065	5.0863e-43	9.1248e-42
SYNM	-3.58666	6.62555	202.113	7.2251e-46	1.55379e-44
TCAP	3.58481	0.0991264	50.5285	1.17446e-12	3.37928e-12
WISP1	3.58287	2.9123	190.334	2.68858e-43	4.93277e-42
SCN9A	-3.58145	2.2648	425.355	1.66646e-94	3.88143e-92
KCNH8	3.57022	2.47333	162.767	2.81291e-37	3.5366e-36
TNXB	-3.56664	5.5575	315.069	1.71766e-70	1.3644e-68
DPT	-3.56163	4.65805	244.514	4.07818e-55	1.46325e-53
GREM2	-3.55577	3.58409	214.825	1.21686e-48	3.09097e-47
RHCG	3.54983	0.895182	61.7433	3.91273e-15	1.33322e-14
EREG	3.54504	6.24645	74.3765	6.4554e-18	2.61296e-17
ADAMDEC1	-3.5433	6.05273	418.879	4.28035e-93	9.19071e-91
CCDC150	3.52423	1.46436	193.163	6.48591e-44	1.22937e-42
GRM4	3.52089	-0.0902483	27.6674	1.4407e-07	2.94221e-07
COL22A1	3.52056	0.325921	102.166	5.10476e-24	3.0263e-23
PRR7	3.51731	2.67731	366.649	1.00417e-81	1.36627e-79
C19orf26	3.5131	-0.116732	119.363	8.72186e-28	6.3584e-27
UGT1A10	-3.50835	5.11671	258.562	3.53184e-58	1.51671e-56
B3GNT7	-3.50493	6.07656	271.966	4.23133e-61	2.07668e-59
PLAC9	-3.50263	1.11843	436.691	5.68234e-97	1.36994e-94
HCN1	3.50053	0.424361	46.4424	9.43518e-12	2.55888e-11
TCHH	3.4929	0.291651	49.4298	2.05595e-12	5.82294e-12
WNT3	3.47921	0.307943	200.411	1.69911e-45	3.57022e-44
RHPN1	3.47647	4.41699	299.383	4.48906e-67	2.98013e-65
EDAR	3.4761	4.28494	85.098	2.83931e-20	1.33486e-19
PVT1	3.46687	2.90565	327.67	3.09165e-73	2.7588e-71
TNFRSF17	-3.46569	1.72857	212.447	4.01867e-48	9.86153e-47
CCBE1	-3.46102	0.588757	148.85	3.09239e-34	3.28405e-33
STMN2	-3.46084	2.66277	262.321	5.3536e-59	2.38861e-57
ANPEP	-3.4572	8.10974	171.069	4.32145e-39	6.06592e-38
ASCL2	3.44798	6.5378	149.02	2.83974e-34	3.02744e-33
C16orf89	-3.44337	0.779544	160.85	7.37848e-37	9.12646e-36
TACR2	-3.43643	3.22123	201.13	1.18359e-45	2.51779e-44
SLC23A1	-3.43487	1.76233	271.264	6.01654e-61	2.91124e-59
IGFN1	3.43405	-0.250432	34.277	4.78002e-09	1.08162e-08
CTSG	-3.43275	0.569293	120.11	5.9834e-28	4.39935e-27
FJX1	3.4325	2.4093	299.428	4.38976e-67	2.92836e-65
SLC9A7	3.43143	1.19255	137.87	7.77915e-32	7.33204e-31
GPT	-3.42966	4.46477	330.42	7.78684e-74	7.27937e-72
GDPD2	-3.423	2.33394	196.499	1.21295e-44	2.40179e-43
HSD17B2	-3.42222	5.26064	257.742	5.32971e-58	2.23978e-56
SLC17A4	-3.41859	3.30798	271.604	5.07292e-61	2.48086e-59
TDGF1	3.41077	5.14829	111.104	5.6138e-26	3.67532e-25
SRPX2	3.40617	4.89547	133.252	7.9628e-31	7.01891e-30
MT1G	-3.40135	6.09534	310.3	1.87899e-69	1.41874e-67
F5	3.40016	3.68401	58.5057	2.02699e-14	6.568e-14
FUT1	3.39792	2.89517	316.675	7.67816e-71	6.24339e-69
MYADML2	3.38619	1.65805	75.4044	3.83531e-18	1.57657e-17
PSD	-3.38295	3.68233	208.828	2.47554e-47	5.78551e-46
EDN3	-3.38048	4.02477	248.163	6.52938e-56	2.43162e-54
C19orf45	3.37833	1.40581	157.496	3.98905e-36	4.74611e-35
SORCS1	-3.37827	0.524636	167.228	2.98323e-38	3.99567e-37
TGFBI	3.37784	9.90811	199.1	3.28214e-45	6.78244e-44
PADI1	3.37741	1.47449	69.5089	7.60691e-17	2.87577e-16
MYCN	3.36918	2.36175	68.7064	1.1427e-16	4.27409e-16
CHAD	-3.36638	0.768468	320.737	1.00103e-71	8.33703e-70
AGTR1	-3.36448	0.658303	121.356	3.19294e-28	2.38335e-27
TM6SF2	-3.36119	1.06161	257.768	5.26137e-58	2.21785e-56
TNFRSF6B	3.35953	5.87441	78.7301	7.12006e-19	3.08559e-18
KISS1	3.35467	-0.263592	73.6793	9.18955e-18	3.68064e-17
PPP1R1A	-3.35002	0.534848	92.6273	6.31298e-22	3.26876e-21
DNASE1L2	3.33665	-0.0244484	142.499	7.56624e-33	7.54537e-32
HRASLS2	-3.32225	1.61226	186.33	2.01131e-42	3.46359e-41
CELSR3	3.31665	4.52824	212.946	3.12746e-48	7.74372e-47
SFRP5	-3.31149	0.475916	69.1551	9.10155e-17	3.42479e-16
HPGDS	-3.31104	0.55954	371.326	9.62741e-83	1.36392e-80
CDH16	3.30251	1.29534	21.7255	3.14574e-06	5.81109e-06
B3GALT1	-3.30185	0.0708731	106.173	6.75644e-25	4.18042e-24
MYOM1	-3.29913	2.15219	330.865	6.22801e-74	5.90243e-72
LRRC8E	3.29626	3.61272	404.711	5.19185e-90	9.90922e-88
LONRF2	-3.29418	0.890585	113.298	1.85642e-26	1.2536e-25
RBPMS2	-3.29242	2.33739	255.323	1.79507e-57	7.27665e-56
MT1F	-3.28971	3.91883	457.858	1.406e-101	4.29362e-99
ABCC13	-3.28664	1.10309	176.159	3.34361e-40	5.08836e-39
PRAME	3.28205	1.70572	34.9898	3.3143e-09	7.59973e-09
TRPV3	-3.28147	-0.0288056	191.603	1.42023e-43	2.64814e-42
ASGR1	3.28096	1.86107	108.074	2.58898e-25	1.63877e-24
TP73	3.27591	1.75307	132.109	1.41651e-30	1.22426e-29
SAA2	3.27582	2.77323	41.5951	1.12272e-10	2.83766e-10
NAP1L2	-3.27283	0.0387846	294.004	6.66894e-66	4.16566e-64
CCNO	3.27194	3.24103	240.225	3.51266e-54	1.19779e-52
VIP	-3.26721	3.97176	141.144	1.49664e-32	1.46801e-31
FAM83A	3.26606	1.26901	40.2378	2.24859e-10	5.5716e-10
GAS2	3.26536	1.39823	131.792	1.66147e-30	1.427e-29
GRHL1	3.26028	2.79671	212.355	4.20728e-48	1.02876e-46
SULT1C2	3.24739	3.26075	78.6686	7.34536e-19	3.17721e-18
UNC5A	3.24574	0.121743	52.4469	4.42032e-13	1.30524e-12
CNN1	-3.24009	6.85284	176.82	2.39809e-40	3.68619e-39
LMO3	-3.23965	2.88623	142.59	7.22544e-33	7.22649e-32
SEMA3E	-3.23902	0.349332	80.2852	3.24091e-19	1.43574e-18
TRPV6	3.23737	0.406029	20.8052	5.08449e-06	9.22955e-06
ERP27	3.2346	2.88181	68.7619	1.11101e-16	4.15669e-16
DYX1C1	3.23194	1.25829	178.032	1.30386e-40	2.05949e-39
FAM107A	-3.23102	2.75048	454.593	7.21962e-101	2.11089e-98
CHRM2	-3.22682	0.167048	41.0203	1.50654e-10	3.77445e-10
LIFR	-3.21735	3.15824	407.602	1.21907e-90	2.3595e-88
CD163L1	-3.2168	3.54579	353.562	7.10386e-79	8.63904e-77
GOLGA7B	3.20896	3.17375	160.837	7.42588e-37	9.17684e-36
BTNL8	-3.20732	4.5347	200.871	1.34828e-45	2.85487e-44
ODAM	3.20661	2.06776	40.4188	2.04962e-10	5.09698e-10
IRX2	3.20346	2.44576	25.8724	3.6474e-07	7.23166e-07
DUSP15	3.20096	1.08829	91.2584	1.26085e-21	6.42203e-21
NPY6R	-3.19758	0.223807	55.2045	1.08618e-13	3.34745e-13
B4GALNT4	3.19625	3.29659	52.398	4.53181e-13	1.33726e-12
TCEAL2	-3.19619	0.446089	99.5105	1.95128e-23	1.1131e-22
KRT40	3.19513	1.29813	20.884	4.87962e-06	8.8745e-06
ANO5	-3.18883	1.78802	142.543	7.39796e-33	7.39366e-32
SPOCD1	3.18804	1.41549	163.494	1.95081e-37	2.47993e-36
LDHD	-3.18273	4.5383	348.951	7.16932e-78	8.34923e-76
ADAMTS6	3.17914	1.31205	251.315	1.34185e-56	5.1652e-55
AZGP1	3.17481	6.18029	139.757	3.00917e-32	2.90235e-31
AMBP	3.17333	0.258565	44.1277	3.0763e-11	8.05536e-11
HSPB8	-3.16794	4.56144	238.988	6.53672e-54	2.20707e-52
GRIK3	-3.16794	0.711391	254.834	2.29383e-57	9.21692e-56
BFSP1	3.16371	1.74305	199.983	2.10604e-45	4.39836e-44
IL8	3.16322	6.68037	71.5119	2.75589e-17	1.07103e-16
GRP	3.16026	0.729217	60.4357	7.60198e-15	2.53867e-14
RNF150	-3.15533	0.70696	223.561	1.51233e-50	4.28503e-49
UGT2A3	-3.15377	5.12921	115.184	7.17152e-27	4.9548e-26
PDZD4	-3.14784	1.53575	298.872	5.80029e-67	3.8321e-65
HOXB8	3.14716	4.9793	98.0072	4.16868e-23	2.32303e-22
ONECUT2	3.14525	2.81337	87.5151	8.36405e-21	4.06288e-20
P4HA3	3.13658	1.49512	120.738	4.3601e-28	3.23348e-27
CLDN23	-3.13573	4.84843	588.899	4.34982e-130	3.32085e-127
CLDN9	3.13227	1.26664	85.8441	1.94691e-20	9.24797e-20
GPR83	3.12905	0.180716	27.9291	1.25841e-07	2.58453e-07
ZBTB16	-3.12711	0.336753	137.047	1.17759e-31	1.0912e-30
SLC11A1	3.1216	2.81019	127.698	1.30674e-29	1.05693e-28
FMN2	-3.12041	0.0862897	70.0056	5.91362e-17	2.25173e-16
DHRS9	-3.11838	5.46333	131.831	1.6291e-30	1.40007e-29
MYH11	-3.11801	9.59044	131.387	2.03718e-30	1.73773e-29
LRRC16B	3.11675	1.23151	124.693	5.94105e-29	4.62037e-28
COL2A1	3.11628	2.42485	16.8994	3.94146e-05	6.63931e-05
PADI2	-3.11609	6.888	237.511	1.37195e-53	4.56499e-52
SYCP2	3.11449	1.14178	58.7483	1.79187e-14	5.82812e-14
SYNPR	3.1129	-0.170166	17.4299	2.98096e-05	5.06797e-05
HSPB6	-3.11035	5.4336	153.282	3.32302e-35	3.73997e-34
EPHX3	3.11028	-0.235821	70.7212	4.11451e-17	1.58203e-16
XKRX	3.10604	2.93612	152.662	4.54064e-35	5.04426e-34
VSNL1	3.10524	4.87032	157.067	4.94904e-36	5.86291e-35
CHI3L1	3.10463	4.91311	79.133	5.80659e-19	2.53315e-18
REN	3.10381	0.899309	32.3408	1.29372e-08	2.84862e-08
ARNTL2	3.10295	3.30098	285.995	3.70856e-64	2.1413e-62
SLC7A5	3.10244	7.64691	307.489	7.6944e-69	5.59452e-67
GNAO1	-3.09947	2.96324	223.54	1.52814e-50	4.32091e-49
MIR17HG	3.09775	2.86333	171.401	3.65799e-39	5.17162e-38
TRIM54	3.09738	0.998785	31.1131	2.43417e-08	5.24466e-08
CXCL6	3.09473	1.78812	68.3804	1.34813e-16	5.01789e-16
CSMD2	3.09447	0.347239	88.2404	5.79652e-21	2.83877e-20
KIAA1875	3.08853	0.473617	94.6215	2.30496e-22	1.2258e-21
CDKN2B	-3.08612	5.30453	489.079	2.2604e-108	7.76559e-106
MYEOV	3.08475	4.53298	102.502	4.30854e-24	2.56867e-23
HTR1D	3.08231	3.44002	73.6426	9.362e-18	3.74862e-17
SLC6A6	3.07721	7.11063	219.016	1.48226e-49	3.94751e-48
PCSK1	3.07641	5.10863	29.6613	5.14531e-08	1.08796e-07
SLC7A11	3.074	5.17603	178.307	1.13508e-40	1.80744e-39
LGR5	3.07173	6.65511	97.4386	5.55511e-23	3.07692e-22
CNIH3	3.07077	1.29968	168.437	1.62391e-38	2.21387e-37
ASB2	-3.0703	2.92681	293.646	7.98348e-66	4.96421e-64
NPW	3.05902	0.460211	45.7144	1.36812e-11	3.66699e-11
C2orf27A	3.05806	-0.0474891	181.523	2.25423e-41	3.73224e-40
ROBO2	3.05806	2.51308	76.276	2.46663e-18	1.02685e-17
SULT2B1	3.05516	4.49618	147.089	7.50421e-34	7.81234e-33
ASPHD1	3.05258	3.18584	173.856	1.06408e-39	1.55725e-38
POPDC2	-3.0511	2.1307	278.967	1.26086e-62	6.61328e-61
DOK7	3.04556	1.8129	113.804	1.43831e-26	9.7558e-26
CDKN2A	3.04261	2.79002	94.3839	2.59893e-22	1.37788e-21
NDP	3.04254	-0.0149694	54.806	1.33035e-13	4.07528e-13
ACTG2	-3.04049	8.20838	139.348	3.69648e-32	3.5448e-31
SCRG1	-3.04038	-0.264543	48.039	4.17832e-12	1.16044e-11
SLC6A14	3.03991	4.69031	46.4122	9.58167e-12	2.59655e-11
TMEM37	-3.03581	4.67035	423.232	4.83146e-94	1.08842e-91
C7	-3.03546	4.87565	119.927	6.56324e-28	4.81281e-27
PGM5	-3.03033	4.88843	183.582	8.00468e-42	1.35302e-40
PDK4	-3.02586	5.60704	343.151	1.31404e-76	1.45625e-74
ZNF695	3.02004	1.9061	183.232	9.54411e-42	1.60533e-40
CFD	-3.01863	5.19878	255.283	1.83113e-57	7.40098e-56
SYT12	3.01565	0.0979863	65.7109	5.22167e-16	1.87991e-15
MLXIPL	3.01487	5.23617	124.973	5.15994e-29	4.03803e-28
PPP2R2C	3.01444	2.45662	50.9052	9.69376e-13	2.80682e-12
WSCD1	-3.01311	3.5172	276.91	3.53947e-62	1.80146e-60
ATRNL1	-3.01015	-0.0194386	117.878	1.84384e-27	1.32107e-26
RASL10B	3.00877	1.89409	71.6993	2.50619e-17	9.77301e-17
ABI3BP	-3.00082	3.794	238.559	8.10645e-54	2.71705e-52
SEMA6D	-3.00014	3.90716	333.769	1.4515e-74	1.41464e-72
MAEL	2.99339	-0.0735283	15.9964	6.34615e-05	0.000105248
ADAMTSL3	-2.99147	2.22963	205.708	1.18654e-46	2.64699e-45
MMRN1	-2.98852	3.15666	168.557	1.52849e-38	2.08792e-37
COL1A1	2.98384	11.5111	104.694	1.42546e-24	8.69065e-24
PLAC8	-2.98206	6.44319	210.169	1.26182e-47	2.98965e-46
ADCY5	-2.97696	2.02574	177.134	2.04704e-40	3.16072e-39
PLN	-2.97434	4.35979	180.645	3.50422e-41	5.75329e-40
TMEM220	-2.97412	2.49464	416.878	1.16706e-92	2.42996e-90
MAP7D2	2.97204	3.45702	37.513	9.08046e-10	2.16151e-09
NODAL	2.96899	-0.206971	56.7022	5.07068e-14	1.59893e-13
CLEC10A	-2.9641	2.17485	212.792	3.37785e-48	8.31871e-47
FGF18	2.96407	0.498429	122.299	1.98539e-28	1.49825e-27
CXCL3	2.96168	5.27564	93.7204	3.63399e-22	1.91188e-21
GDPD5	2.95948	4.9546	161.288	5.91756e-37	7.35919e-36
GSTM5	-2.95916	1.00839	394.697	7.86053e-88	1.36733e-85
TRIM40	-2.95679	1.70685	190.982	1.94054e-43	3.61339e-42
MAB21L2	-2.95612	4.38531	202.095	7.28908e-46	1.5651e-44
GDF15	2.95462	7.65599	164.379	1.25023e-37	1.60567e-36
FRMD5	2.95334	2.24954	118.502	1.34642e-27	9.72284e-27
ATHL1	2.95061	6.13794	123.515	1.0757e-28	8.25366e-28
UNC5C	-2.95012	0.0785148	392.044	2.9714e-87	4.91964e-85
SECTM1	-2.94741	5.82893	278.205	1.8481e-62	9.58362e-61
SPATA17	2.94465	0.0133376	109.561	1.22304e-25	7.89062e-25
INHBB	2.93996	3.23441	83.8437	5.35488e-20	2.49109e-19
SMTNL2	2.93757	0.707349	57.8236	2.86704e-14	9.1946e-14
CACNA1E	2.93727	0.177702	40.4494	2.0178e-10	5.02147e-10
SLC23A3	-2.93255	1.32443	303.648	5.28575e-68	3.65009e-66
AKR1B10	-2.93165	5.47477	133.206	8.1494e-31	7.17879e-30
LGALS2	-2.92815	3.32013	156.944	5.26606e-36	6.22773e-35
SI	-2.92663	5.3096	64.6884	8.77277e-16	3.1063e-15
ULBP3	2.92408	1.54648	233.216	1.18595e-52	3.72937e-51
LCN15	2.92276	5.26282	13.0507	0.000303173	0.000474727
PHACTR3	2.92021	1.59355	51.461	7.30319e-13	2.13261e-12
SYNPO2	-2.91886	6.90767	146.033	1.27669e-33	1.31517e-32
S100A3	2.91833	0.588744	98.6032	3.08524e-23	1.73475e-22
PSAT1	2.90803	6.19123	210.59	1.02148e-47	2.42857e-46
ANK2	-2.90757	3.18619	246.506	1.50045e-55	5.52794e-54
FABP2	-2.90714	4.39224	118.941	1.07902e-27	7.82473e-27
ABCA9	-2.90514	0.509629	177.765	1.49071e-40	2.33585e-39
SHC3	2.90358	0.401256	68.8446	1.06538e-16	3.98921e-16
C3orf67	2.90306	1.90167	74.9423	4.84667e-18	1.97928e-17
KIAA1644	-2.90156	2.20081	233.407	1.07711e-52	3.41053e-51
CARD14	2.90009	2.07235	148.689	3.35395e-34	3.55359e-33
PF4	2.8993	1.01649	44.9926	1.97781e-11	5.24793e-11
FANCB	2.89524	1.46187	235.665	3.46635e-53	1.12346e-51
REG3A	2.89278	7.00748	14.3018	0.000155717	0.000249897
KRTAP5-1	2.89221	0.675113	138.415	5.91264e-32	5.60741e-31
VSIG2	-2.89142	5.28744	100.716	1.06169e-23	6.17687e-23
FOSL1	2.88601	4.16745	89.1054	3.74334e-21	1.85573e-20
MADCAM1	-2.88595	0.882613	105.162	1.12545e-24	6.90444e-24
SYT8	2.87926	0.98624	61.5459	4.32534e-15	1.46763e-14
EPHA7	-2.87256	2.86346	90.8175	1.57556e-21	7.97179e-21
CXCL1	2.86629	6.39515	93.4818	4.09956e-22	2.14778e-21
GRIK5	-2.86583	0.900315	164.767	1.02845e-37	1.32953e-36
SLCO5A1	2.86072	0.812228	139.029	4.34157e-32	4.15184e-31
LILRB5	-2.86042	2.05854	244.864	3.42184e-55	1.23745e-53
MSLN	2.85952	6.37267	52.82	3.65551e-13	1.08609e-12
FHL1	-2.85754	5.97235	240.097	3.74598e-54	1.27419e-52
SIGLEC15	2.85241	-0.265812	46.9219	7.38721e-12	2.01659e-11
LYPD3	2.84853	2.21961	78.7002	7.22884e-19	3.13075e-18
NKX2-3	-2.84824	2.86372	444.604	1.07739e-98	2.84721e-96
DCLK1	-2.84336	1.72664	225.403	5.996e-51	1.75092e-49
LMOD1	-2.843	5.88614	172.94	1.68666e-39	2.43212e-38
CECR2	2.84053	0.0377692	39.9642	2.58663e-10	6.38044e-10
MFAP2	2.8402	4.5677	155.361	1.16737e-35	1.35033e-34
KCNMB1	-2.83913	3.60369	178.928	8.30594e-41	1.34283e-39
GFRA1	-2.8371	2.79909	168.749	1.38815e-38	1.8981e-37
NEGR1	-2.83603	3.05132	339.876	6.79115e-76	7.29094e-74
IL6R	-2.83253	3.70919	545.168	1.4163e-120	8.10952e-118
MOGAT2	-2.82995	3.29452	144.758	2.42544e-33	2.46709e-32
XIRP1	2.82876	-0.274334	54.7638	1.3592e-13	4.16085e-13
CXCL11	2.82835	4.61083	52.1938	5.02838e-13	1.47997e-12
FAM46B	-2.82675	1.94155	226.209	3.99987e-51	1.18718e-49
PCOLCE2	-2.82367	1.70031	78.4974	8.01047e-19	3.45403e-18
BMX	-2.8231	0.942217	165.612	6.72262e-38	8.81509e-37
MYH7B	2.82006	2.03091	50.5443	1.16503e-12	3.35357e-12
MASP1	-2.81994	3.18556	86.9121	1.13454e-20	5.47057e-20
SLMO1	2.81956	1.61469	257.371	6.42207e-58	2.68243e-56
PBX4	2.81679	1.18915	222.175	3.03444e-50	8.39018e-49
SPEG	-2.81489	3.72261	139.831	2.89851e-32	2.80305e-31
GAP43	-2.81281	0.593614	112.519	2.75078e-26	1.83057e-25
EDN2	-2.81031	0.75423	148.626	3.46257e-34	3.66585e-33
CNTN1	-2.80808	0.387855	72.3732	1.78113e-17	7.01325e-17
WNT11	2.80524	4.7057	50.7302	1.05978e-12	3.05826e-12
NEU4	-2.80211	3.86741	224.705	8.51242e-51	2.45752e-49
NFE2L3	2.80209	7.29729	391.835	3.29976e-87	5.39826e-85
XRCC2	2.80208	2.66533	287.927	1.40699e-64	8.26273e-63
BTNL3	-2.80192	4.58046	179.857	5.20856e-41	8.48057e-40
LRRC19	-2.8001	5.58298	245.527	2.45253e-55	8.93969e-54
JPH2	-2.79974	3.41035	177.261	1.92088e-40	2.97596e-39
ASB9	2.79823	3.05673	133.034	8.88941e-31	7.80564e-30
NPM2	2.79601	1.3749	99.7075	1.76651e-23	1.01129e-22
HPN	2.7958	2.22507	23.5288	1.23058e-06	2.34642e-06
NOVA1	-2.79508	0.27696	149.053	2.79217e-34	2.98367e-33
SEPP1	-2.79502	8.80876	242.46	1.14373e-54	3.99926e-53
LPPR1	2.79394	0.214581	24.8736	6.12144e-07	1.19067e-06
RPL36A	2.79352	3.34471	167.72	2.32848e-38	3.14013e-37
TWIST1	2.79317	1.43273	117.356	2.39869e-27	1.71147e-26
APOBEC3A	-2.792	0.982248	260.269	1.49923e-58	6.51977e-57
PHGR1	-2.78898	7.57305	281.059	4.41348e-63	2.38047e-61
VSIG1	2.78402	0.812608	33.9044	5.78867e-09	1.30342e-08
UMODL1	2.77785	0.313575	42.4302	7.32488e-11	1.87132e-10
ACBD7	2.77706	2.09642	164.541	1.15245e-37	1.48148e-36
FAM72A	2.77518	1.65714	222.499	2.57868e-50	7.17333e-49
AFF3	-2.77503	1.35013	217.685	2.89322e-49	7.6166e-48
NFE2	2.77482	0.464507	43.2805	4.74278e-11	1.22717e-10
KIF5A	-2.77449	-0.105117	125.177	4.65484e-29	3.65524e-28
TMEM59L	-2.77365	-0.127212	120.51	4.89279e-28	3.61488e-27
MPP3	2.77258	1.41701	161.37	5.67997e-37	7.07012e-36
CCL13	-2.7725	1.94781	106.58	5.50321e-25	3.43282e-24
RGS16	2.77007	4.42825	189.427	4.24049e-43	7.64735e-42
FMO1	-2.76907	-0.107713	72.7098	1.50183e-17	5.94074e-17
PTGS1	-2.76903	4.94509	360.73	1.95268e-80	2.50832e-78
FGA	2.76836	-0.250557	23.1499	1.49855e-06	2.8365e-06
ATP6V1C2	2.76632	3.60064	157.985	3.11856e-36	3.74937e-35
GNG4	2.76277	5.36663	48.051	4.15272e-12	1.15379e-11
C1orf95	-2.7604	1.05937	69.9806	5.98906e-17	2.27982e-16
MYOCD	-2.75778	2.79997	168.427	1.63195e-38	2.22263e-37
ELFN2	2.75747	0.91566	45.4314	1.58079e-11	4.21973e-11
TREH	-2.757	0.873193	101.529	7.04334e-24	4.1505e-23
NPTX2	2.75406	4.4984	37.7538	8.02593e-10	1.9148e-09
RHEBL1	2.75037	0.942619	195.556	1.94833e-44	3.81396e-43
KIAA1549	2.7501	5.11893	383.571	2.0775e-85	3.24421e-83
DCDC2	2.74961	2.473	38.1491	6.55387e-10	1.57069e-09
HPGD	-2.74842	6.05184	234.422	6.47268e-53	2.06375e-51
SRMS	2.74775	1.46825	76.3858	2.33318e-18	9.7366e-18
CYP2D6	-2.74711	1.87063	170.131	6.92544e-39	9.59369e-38
MMP10	2.74372	2.12997	40.1475	2.35491e-10	5.8256e-10
BGN	2.73767	8.23276	99.1016	2.39877e-23	1.35654e-22
RASSF10	2.73501	1.75339	69.7565	6.70962e-17	2.54495e-16
CEP72	2.72976	3.29983	259.277	2.46617e-58	1.06573e-56
TIGD4	2.72844	0.392884	177.503	1.70051e-40	2.64948e-39
PHLDA1	2.72596	7.60955	174.157	9.14665e-40	1.34431e-38
MMP28	-2.72371	3.84126	217.643	2.95528e-49	7.7651e-48
FAM129A	-2.71949	4.89748	278.188	1.86452e-62	9.63242e-61
KCNK3	-2.71408	0.457208	107.952	2.75402e-25	1.74084e-24
FLNC	-2.71253	6.88741	158.794	2.07566e-36	2.51754e-35
KCNJ15	2.7122	0.35735	71.4703	2.81458e-17	1.09322e-16
NCAM1	-2.71102	2.95879	219.376	1.23709e-49	3.31386e-48
DES	-2.71092	8.88303	67.9688	1.66105e-16	6.14598e-16
CELSR1	2.70026	5.38989	188.758	5.93451e-43	1.06326e-41
HHLA2	-2.69893	6.06086	210.745	9.4476e-48	2.26183e-46
ATAD3C	2.69637	1.53929	85.7701	2.02119e-20	9.5975e-20
DHRS11	-2.69433	5.57068	522.27	1.35724e-115	6.0165e-113
ENPEP	-2.69103	3.45044	212.836	3.3055e-48	8.16981e-47
TTC26	2.69009	2.5826	463.426	8.63676e-103	2.76015e-100
HOMER1	2.68876	3.22206	248.814	4.70905e-56	1.76326e-54
TDO2	2.68317	3.04175	60.2792	8.23124e-15	2.74016e-14
LEF1	2.67758	3.96447	151.372	8.69179e-35	9.52493e-34
KCNMA1	-2.67577	4.8486	137.395	9.88117e-32	9.21215e-31
EYA2	-2.66844	2.59992	99.5427	1.91979e-23	1.09604e-22
PENK	-2.66715	0.0727278	41.0385	1.49259e-10	3.74087e-10
GFRA3	-2.66674	0.49308	88.2461	5.77964e-21	2.83151e-20
CLCA1	-2.66032	8.94275	44.9489	2.02242e-11	5.3601e-11
ALDOB	-2.65946	6.33439	80.1828	3.41331e-19	1.50968e-18
HBB	-2.65928	5.03182	116.168	4.36695e-27	3.06177e-26
SHH	2.65724	2.9478	134.558	4.12595e-31	3.70097e-30
PDE2A	-2.65479	2.53388	292.248	1.60975e-65	9.78815e-64
DBNDD1	2.65394	4.84292	191.625	1.40482e-43	2.62297e-42
PCSK9	2.65274	6.29998	99.3674	2.09746e-23	1.19302e-22
RELL2	2.65269	2.78239	128.067	1.08538e-29	8.83083e-29
TUBAL3	-2.64892	3.39482	189.712	3.67465e-43	6.66768e-42
GRM8	2.64867	3.80226	47.5309	5.41444e-12	1.49019e-11
SLC8A2	-2.64837	0.766472	90.0373	2.33708e-21	1.17084e-20
SRPX	-2.64793	3.19377	280.188	6.83399e-63	3.62597e-61
SMPDL3A	-2.64791	5.1816	497.769	2.9064e-110	1.07945e-107
MPP6	2.64669	2.36228	146.143	1.20797e-33	1.24624e-32
ABCA6	-2.64256	0.735605	143.527	4.50841e-33	4.53547e-32
CDHR5	-2.64157	7.70057	335.232	6.97154e-75	6.8923e-73
TSPAN7	-2.64016	5.36319	265.142	1.29951e-59	5.95264e-58
SLC15A1	-2.64014	3.05314	60.6646	6.76762e-15	2.26389e-14
PDIA2	2.63838	1.17861	42.0849	8.7394e-11	2.22237e-10
COL27A1	2.63833	3.99476	95.6809	1.34973e-22	7.30813e-22
HRCT1	-2.63699	3.27059	263.311	3.25705e-59	1.47231e-57
PMFBP1	2.63441	1.67515	85.1763	2.72911e-20	1.28524e-19
PCK1	-2.63259	6.41835	141.055	1.56526e-32	1.53203e-31
ANKRD13B	2.6324	4.0835	250.816	1.72367e-56	6.61639e-55
SLC2A4	-2.6316	2.49695	231.548	2.73959e-52	8.47916e-51
PPM1N	2.62992	0.700043	108.349	2.25385e-25	1.43457e-24
LCN12	2.629	1.34645	91.0838	1.37717e-21	7.00152e-21
UGT1A1	-2.62819	1.84147	54.8583	1.29538e-13	3.97168e-13
MPZ	-2.62816	0.807805	321.551	6.65352e-72	5.60937e-70
PCDHGA1	2.62712	0.0630661	112.76	2.43574e-26	1.62722e-25
CCL8	-2.62306	1.48276	113.695	1.51942e-26	1.03009e-25
ANXA9	2.62106	2.59733	151.398	8.5791e-35	9.40894e-34
HTR4	-2.61849	0.290803	65.1969	6.77749e-16	2.4185e-15
NEFL	-2.61198	0.942722	53.5479	2.52361e-13	7.57524e-13
HECW1	2.61072	-0.266852	81.7714	1.52773e-19	6.90141e-19
THBS2	2.60989	7.39196	59.475	1.23857e-14	4.067e-14
RLN2	2.60641	-0.259317	53.5413	2.53208e-13	7.59901e-13
P2RY1	-2.60357	2.28781	305.755	1.83685e-68	1.30114e-66
EPB41L3	-2.60152	4.93262	211.015	8.25034e-48	1.98557e-46
KCNJ14	2.6013	1.03829	205.05	1.65141e-46	3.65437e-45
LAMA1	-2.59985	2.20473	194.389	3.5024e-44	6.70334e-43
TMEM132A	2.59942	5.51116	284.297	8.69559e-64	4.87734e-62
AMN	-2.599	5.53842	300.959	2.03589e-67	1.37819e-65
FGL2	-2.59333	5.38946	278.1	1.94781e-62	1.0025e-60
ZNF469	2.59314	3.71824	104.985	1.23081e-24	7.5273e-24
ZDHHC8P1	2.59313	2.32737	57.9938	2.62942e-14	8.46018e-14
GPM6B	-2.59312	2.06732	270.781	7.66663e-61	3.6709e-59
SMOX	2.5905	4.57597	256.176	1.16986e-57	4.78459e-56
C9orf116	2.59035	1.14772	146.948	8.05754e-34	8.38204e-33
CYP27B1	2.58792	1.8657	244.478	4.15328e-55	1.48631e-53
SGK1	-2.587	6.16672	331.344	4.89891e-74	4.67506e-72
RNF152	-2.58657	0.683017	305.962	1.65576e-68	1.17894e-66
KIF4B	2.58472	-0.194648	158.111	2.92606e-36	3.52409e-35
NR3C2	-2.58463	5.23867	339.685	7.47125e-76	7.9589e-74
MTHFD1L	2.58441	5.58369	541.688	8.09339e-120	4.44877e-117
KLHL31	2.58356	1.06997	120.675	4.50118e-28	3.33272e-27
OCA2	2.58084	0.301183	22.5127	2.08757e-06	3.90996e-06
APCDD1	2.58066	6.46752	51.3769	7.62308e-13	2.22413e-12
FBXO2	2.58059	3.22505	48.3618	3.54405e-12	9.88477e-12
AKR1E2	2.58021	1.11835	67.5123	2.09382e-16	7.69545e-16
MYLK	-2.57919	7.71685	171.975	2.74049e-39	3.88246e-38
BVES	-2.57603	1.94089	232.528	1.67538e-52	5.24445e-51
NTN1	-2.57388	3.55365	252.997	5.76853e-57	2.26489e-55
P2RY14	-2.57335	2.20603	351.992	1.56061e-78	1.86486e-76
REM2	2.57169	-0.00271897	129.267	5.92916e-30	4.89654e-29
CD209	-2.57027	3.30813	228.148	1.5111e-51	4.58401e-50
RAD54B	2.5699	3.53238	264.299	1.98369e-59	9.05642e-58
RNFT2	2.56802	1.76818	142.018	9.63858e-33	9.53588e-32
CCDC69	-2.56763	5.17257	307.325	8.35371e-69	6.04193e-67
STC1	2.56695	4.22931	130.606	3.01992e-30	2.53666e-29
GPR143	2.56464	2.53197	47.2509	6.24562e-12	1.71107e-11
RELN	-2.56393	1.22937	102.387	4.56625e-24	2.71408e-23
GABRE	2.56025	4.31123	106.294	6.35603e-25	3.94867e-24
TRIP13	2.55805	4.84368	335.879	5.03814e-75	5.05359e-73
F13A1	-2.5542	4.74088	125.808	3.38656e-29	2.67306e-28
FOLR2	-2.55385	3.04807	202.395	6.26805e-46	1.35221e-44
CADPS	2.55113	4.30735	66.4135	3.65597e-16	1.32911e-15
IRF4	-2.54962	3.11865	169.438	9.81496e-39	1.34742e-37
GNG7	-2.5445	2.14686	328.308	2.24577e-73	2.03036e-71
ST6GALNAC6	-2.54174	5.93588	316.686	7.63441e-71	6.24339e-69
SDPR	-2.54119	4.12152	220.203	8.1671e-50	2.21803e-48
AQP9	2.53812	2.56162	45.3132	1.67911e-11	4.47436e-11
C11orf70	2.53531	-0.0995019	50.8743	9.84741e-13	2.84891e-12
SCD	2.53362	9.39886	140.408	2.1674e-32	2.1064e-31
PALM2	2.53326	0.662065	127.69	1.31223e-29	1.06074e-28
SCIN	-2.53246	4.78669	175.292	5.16944e-40	7.74683e-39
SCUBE2	-2.53003	2.84685	216.937	4.21246e-49	1.09636e-47
ATP13A4	-2.52883	0.342429	84.4621	3.91643e-20	1.8306e-19
AXIN2	2.52785	7.60337	103.042	3.28199e-24	1.96348e-23
CHL1	-2.52673	2.50477	179.664	5.73912e-41	9.32234e-40
DNMT3B	2.52289	2.6038	171.163	4.12261e-39	5.79273e-38
TNFRSF12A	2.52281	6.08894	249.641	3.10959e-56	1.18044e-54
PPP1R14A	-2.51972	2.84027	286.798	2.47951e-64	1.44993e-62
IGSF10	-2.51627	1.42848	151.428	8.44839e-35	9.28039e-34
CCL14	-2.51496	2.41234	157.392	4.20243e-36	4.99566e-35
HOXC6	2.51412	1.20416	28.0583	1.17718e-07	2.42349e-07
SULT2A1	-2.51143	0.84191	23.2284	1.43856e-06	2.72748e-06
REG4	2.51078	9.3603	21.2205	4.09359e-06	7.49156e-06
E2F7	2.50958	3.25252	237.707	1.24376e-53	4.14847e-52
MTBP	2.50849	3.22307	269.8	1.25477e-60	5.96647e-59
RYR3	-2.50692	-0.0399027	269.953	1.16157e-60	5.54248e-59
PEG3	-2.50638	1.24941	259.252	2.49768e-58	1.07596e-56
ENTPD8	-2.50472	5.09377	122.403	1.8842e-28	1.42424e-27
CLC	-2.50119	0.571422	32.9047	9.67907e-09	2.14913e-08
PHLPP2	-2.49485	5.0822	737.145	2.50316e-162	4.91406e-159
CAMK2N2	2.49255	0.308502	60.6811	6.71117e-15	2.24555e-14
GPC2	2.49056	0.701098	130.985	2.49511e-30	2.11067e-29
C5orf34	2.48871	2.25851	273.471	1.98784e-61	9.93339e-60
SOX2	2.48853	2.07611	16.4216	5.07039e-05	8.46523e-05
AHCYL2	-2.48845	7.30818	336.909	3.00705e-75	3.0838e-73
GLDN	-2.4876	1.66218	213.259	2.67184e-48	6.65152e-47
GPR19	2.48759	0.318196	161.686	4.84413e-37	6.04614e-36
C1QTNF7	-2.48759	1.22267	170.661	5.30692e-39	7.39632e-38
DNAH14	2.48719	2.36268	105.092	1.16607e-24	7.14085e-24
SULT1B1	-2.48341	4.16539	172.559	2.04324e-39	2.92787e-38
KRT20	-2.4815	8.95789	148.108	4.49323e-34	4.72787e-33
PROX1	2.47758	3.68692	105.09	1.16694e-24	7.14305e-24
TRIM7	2.4755	2.59156	44.3755	2.71061e-11	7.12359e-11
LMTK3	2.47505	3.07298	156.823	5.59646e-36	6.60142e-35
CCR10	-2.47277	-0.279657	292.302	1.56685e-65	9.61234e-64
TDRD1	2.46755	-0.19238	14.5879	0.000133772	0.000216142
AGPAT9	-2.46606	3.80972	295.272	3.53159e-66	2.23646e-64
CXCL2	2.46551	4.5209	68.7847	1.0982e-16	4.11101e-16
SLC4A10	-2.46542	0.922283	45.7646	1.33354e-11	3.57779e-11
LDLRAD3	2.46394	3.57476	176.448	2.89012e-40	4.42273e-39
SBK1	2.46328	3.21145	73.2634	1.13454e-17	4.52432e-17
VASH2	2.46041	1.65087	187.968	8.82729e-43	1.55718e-41
PPM1H	2.46007	5.74027	309.468	2.85175e-69	2.12982e-67
HSD11B2	-2.45998	7.79281	317.467	5.16012e-71	4.24613e-69
CNTN4	-2.45881	1.89244	281.166	4.1825e-63	2.28079e-61
GDF10	2.45745	1.32444	12.707	0.000364294	0.000566113
DPEP1	2.45687	7.90877	35.8342	2.14847e-09	4.98301e-09
ITGA11	2.45653	4.97066	75.7538	3.21333e-18	1.32925e-17
BMP5	-2.45639	1.03515	74.9517	4.82374e-18	1.9705e-17
B3GNT4	2.4555	-0.0686154	62.4822	2.6887e-15	9.23473e-15
CHRDL1	-2.45469	4.32025	69.1094	9.3149e-17	3.50028e-16
FAM72D	2.45322	2.45649	201.92	7.9588e-46	1.70093e-44
CNTN3	-2.45205	1.52512	80.6417	2.70592e-19	1.20456e-18
HBA1	-2.44943	3.36584	53.4094	2.70799e-13	8.11276e-13
LBX2	2.44768	-0.246378	127.926	1.16488e-29	9.46084e-29
PLCD1	-2.44549	4.63364	723.056	2.89884e-159	4.97949e-156
SLC17A9	2.44523	5.35434	101.553	6.95599e-24	4.10254e-23
KIF14	2.44495	4.02609	268.287	2.68042e-60	1.26145e-58
MT1E	-2.44139	5.94875	133.904	5.73461e-31	5.09735e-30
ZNF239	2.44113	2.946	174.918	6.24011e-40	9.29052e-39
SLC22A18AS	-2.43927	3.17254	336.554	3.59155e-75	3.62905e-73
WDR78	-2.43827	2.4156	256.036	1.25482e-57	5.11682e-56
HECW2	2.43662	2.25354	166.22	4.95226e-38	6.55626e-37
HSPB7	-2.43488	3.46317	93.0856	5.00812e-22	2.60885e-21
C11orf82	2.43407	3.57125	252.978	5.82308e-57	2.27332e-55
PTN	-2.43263	2.09278	309.493	2.81555e-69	2.11428e-67
PMAIP1	2.43153	4.25848	198.912	3.60796e-45	7.44454e-44
EME1	2.43122	2.43687	208.402	3.06629e-47	7.10573e-46
MUSTN1	-2.43114	0.0916526	307.816	6.53194e-69	4.77457e-67
KREMEN2	2.43041	1.21337	79.8752	3.98822e-19	1.75379e-18
SULT1A1	-2.43006	5.13768	295.79	2.72251e-66	1.75646e-64
CDHR2	-2.42877	5.87309	134.787	3.67648e-31	3.30859e-30
LZTS1	2.42703	2.70784	159.736	1.29221e-36	1.57845e-35
KLF4	-2.4261	6.92921	303.094	6.97589e-68	4.79313e-66
MYOM3	2.42525	4.5562	65.9581	4.60605e-16	1.66438e-15
MYL9	-2.42112	8.40028	155.114	1.32202e-35	1.52154e-34
TRHDE	-2.41916	1.4943	115.814	5.22142e-27	3.64227e-26
RNF43	2.4174	8.29572	148.598	3.51106e-34	3.71432e-33
DIO2	2.41676	3.79196	107.88	2.85512e-25	1.80308e-24
HAPLN1	-2.41662	2.25758	218.217	2.21488e-49	5.84201e-48
ENTPD5	-2.41642	5.22157	400.575	4.12773e-89	7.6653e-87
SNTB1	2.41527	6.12395	199.255	3.03626e-45	6.28379e-44
TPSG1	-2.41494	3.15272	73.1103	1.22603e-17	4.8807e-17
RAB36	2.41467	3.19241	179.06	7.77413e-41	1.25833e-39
NDUFA4L2	2.41369	4.39592	70.357	4.94879e-17	1.89274e-16
SLC13A2	-2.41257	3.40315	60.8389	6.1943e-15	2.07767e-14
ZBED2	2.41237	0.479123	44.5319	2.5024e-11	6.59154e-11
NECAB1	-2.40777	0.943577	186.897	1.51261e-42	2.6412e-41
AADAC	-2.40651	1.1356	38.0329	6.95608e-10	1.66505e-09
HSF4	2.40527	2.99863	112.723	2.48125e-26	1.65521e-25
POLR3G	2.40182	2.88514	171.224	3.99892e-39	5.63635e-38
TRPV4	2.39982	1.13512	101.567	6.90787e-24	4.07591e-23
P2RX1	-2.39955	1.03119	291.705	2.11324e-65	1.2793e-63
CELP	2.39767	2.4656	22.285	2.35031e-06	4.38951e-06
CHSY3	2.39725	1.14424	157.827	3.37621e-36	4.04498e-35
LYNX1	-2.39556	2.46721	197.838	6.18954e-45	1.25083e-43
HEPACAM2	-2.39549	4.96023	57.4779	3.41791e-14	1.09027e-13
SLC14A1	2.39511	3.69538	21.986	2.74642e-06	5.10638e-06
TGM1	2.39507	-0.1064	55.0742	1.16067e-13	3.57061e-13
LPHN3	-2.39294	1.17289	186.85	1.5483e-42	2.69667e-41
PLCL2	-2.3928	3.50673	262.067	6.08189e-59	2.70477e-57
LIMS2	-2.39062	5.15497	197.571	7.07832e-45	1.42416e-43
UGT1A9	-2.39061	1.02776	55.3734	9.96749e-14	3.08013e-13
PRR19	2.39012	0.657732	219.697	1.05315e-49	2.83771e-48
NEBL	2.3898	6.94372	267.343	4.30606e-60	1.99912e-58
CCDC152	-2.38959	2.24925	190.12	2.99337e-43	5.47006e-42
UBD	2.38927	7.26331	49.6037	1.88157e-12	5.34666e-12
KCP	2.38727	0.835328	84.4566	3.92744e-20	1.83512e-19
SLC6A20	2.38527	4.90511	41.7811	1.02086e-10	2.58641e-10
PVRL4	2.38283	4.31064	125.91	3.21775e-29	2.54421e-28
DNER	-2.38262	-0.172797	58.468	2.06628e-14	6.69214e-14
SGCA	-2.38115	1.01583	83.615	6.01149e-20	2.78617e-19
PDE9A	-2.3799	5.00172	212.034	4.94431e-48	1.20683e-46
TEAD4	2.3791	5.00587	296.414	1.99051e-66	1.29638e-64
RANBP17	2.37719	2.49366	121.456	3.03702e-28	2.2719e-27
NSUN5P1	2.37684	3.34421	134.363	4.54989e-31	4.06267e-30
ZC3HAV1L	2.37459	1.76334	234.994	4.8558e-53	1.5664e-51
LRMP	-2.37303	2.56652	133.166	8.31618e-31	7.31632e-30
CPM	-2.37278	4.92738	236.447	2.34125e-53	7.66035e-52
DACH1	2.37248	5.19914	84.2423	4.37698e-20	2.04308e-19
GABRA4	2.37156	0.346467	19.3932	1.06384e-05	1.87909e-05
TNFRSF11B	2.37036	4.47217	59.0051	1.5726e-14	5.13318e-14
HMGCS2	-2.36988	8.34728	83.8216	5.41497e-20	2.51734e-19
ADAM33	-2.36754	2.13449	133.69	6.38834e-31	5.65284e-30
MACC1	2.36646	6.56471	217.055	3.96933e-49	1.03504e-47
PGR	-2.36487	0.790101	197.47	7.44755e-45	1.48973e-43
TP53INP2	-2.36485	6.01442	360.73	1.95307e-80	2.50832e-78
CILP	-2.36435	3.47752	67.3779	2.2415e-16	8.22721e-16
SERPINE1	2.36418	5.87552	61.101	5.42217e-15	1.82761e-14
COL11A2	2.36167	0.297296	38.2736	6.14881e-10	1.47696e-09
ARHGAP20	-2.3599	0.507977	222.308	2.83784e-50	7.87831e-49
ADAMTS2	2.35979	4.1218	67.79	1.81874e-16	6.71678e-16
GDPD3	-2.35856	3.5942	214.571	1.38267e-48	3.49277e-47
ZDHHC11	2.35539	1.21318	49.6796	1.81016e-12	5.14909e-12
TBX18	2.35531	1.64244	33.5855	6.81998e-09	1.52888e-08
S100B	-2.35263	1.88574	216.383	5.56378e-49	1.43447e-47
TM4SF4	2.35222	3.60392	16.4761	4.92669e-05	8.23633e-05
C2CD4B	2.35192	2.60392	57.1072	4.12699e-14	1.31007e-13
SCUBE1	-2.34674	1.37233	164.052	1.4735e-37	1.88536e-36
FCER1A	-2.34653	-0.028331	117.18	2.62164e-27	1.86473e-26
EDNRA	2.34582	4.14487	102.038	5.44762e-24	3.22678e-23
RDM1	2.34578	0.800145	89.162	3.6377e-21	1.80402e-20
AQP7	-2.34514	1.26817	144.543	2.70278e-33	2.74108e-32
CENPI	2.34456	2.60806	203.849	3.01994e-46	6.59779e-45
ITGA8	-2.34426	0.992731	158.51	2.39488e-36	2.89705e-35
NR5A2	-2.34378	4.06268	298.633	6.5412e-67	4.30092e-65
FOXF2	-2.33993	3.03418	281.105	4.31388e-63	2.34314e-61
HIF3A	-2.33874	1.55201	117.997	1.73681e-27	1.24568e-26
SRCIN1	2.3386	3.25203	106.64	5.33882e-25	3.33482e-24
FCRLA	-2.33712	0.874692	66.633	3.27068e-16	1.1903e-15
ITLN1	-2.33704	6.82289	36.087	1.88705e-09	4.40046e-09
MRGPRF	-2.33673	4.36296	165.071	8.82766e-38	1.15204e-36
RUNDC3B	-2.33652	1.64794	186.456	1.88817e-42	3.2638e-41
DSCC1	2.33147	4.12342	236.083	2.81076e-53	9.15294e-52
CLCN4	2.33143	3.58371	90.5709	1.78464e-21	8.99542e-21
C9orf163	2.33134	-0.11178	114.166	1.19873e-26	8.1792e-26
B3GALT5	-2.33118	3.72399	92.7815	5.83997e-22	3.02841e-21
SPNS3	2.32924	1.66514	120.682	4.48461e-28	3.32224e-27
HLF	-2.32888	2.07679	211.062	8.05783e-48	1.94606e-46
MEP1A	-2.32874	7.43849	114.83	8.5741e-27	5.89127e-26
RPLP0P2	2.32681	1.26951	133.746	6.21041e-31	5.50248e-30
OVGP1	2.32574	2.7078	157.116	4.82787e-36	5.7243e-35
ANLN	2.3254	6.20029	352.566	1.17048e-78	1.41094e-76
GZMB	2.32211	3.6291	52.3059	4.74949e-13	1.39999e-12
ISX	-2.32051	5.02493	115.884	5.0382e-27	3.51803e-26
KRT15	2.3185	2.85914	98.5039	3.2438e-23	1.82019e-22
ACADS	-2.31837	6.41428	508.654	1.24463e-112	5.18293e-110
ELOVL2	2.3179	0.0052724	28.3769	9.98499e-08	2.06461e-07
FER1L6	-2.31703	3.23183	47.1605	6.54059e-12	1.79117e-11
FBXO41	2.31702	4.37173	177.601	1.61901e-40	2.52823e-39
TMEM171	-2.31634	4.60364	225.239	6.50998e-51	1.88734e-49
LYPD6B	2.31607	2.02315	59.871	1.01284e-14	3.34899e-14
DACT3	-2.3136	2.80794	174.985	6.03298e-40	9.00165e-39
NMB	2.3097	2.57587	238.953	6.65202e-54	2.24049e-52
LGALS9C	-2.30849	3.82457	158.4	2.531e-36	3.05364e-35
FAM89A	2.30722	3.39284	276.367	4.6473e-62	2.34791e-60
TNFSF11	2.30505	2.07498	84.027	4.88067e-20	2.27356e-19
LGI4	-2.30254	2.70713	180.092	4.62747e-41	7.56132e-40
OTUB2	2.30127	3.23288	151.273	9.13595e-35	9.99572e-34
WDR62	2.29978	3.67017	223.98	1.22548e-50	3.4976e-49
RTN4RL2	2.29906	-0.203775	85.4867	2.33271e-20	1.10196e-19
PRKCB	-2.29822	3.27131	169.568	9.19541e-39	1.26744e-37
LETM2	2.29764	0.975301	100.339	1.28391e-23	7.42572e-23
SDCBP2	-2.29452	6.29436	210.929	8.61177e-48	2.06532e-46
SLC9A5	2.29245	-0.00672364	126.678	2.18503e-29	1.74676e-28
S100P	2.28785	7.85867	90.0569	2.31403e-21	1.15972e-20
SKA3	2.28643	4.911	228.6	1.20425e-51	3.66326e-50
REEP2	-2.28537	1.5468	179.152	7.42363e-41	1.20301e-39
FOXS1	2.28513	1.38472	170.363	6.16492e-39	8.56606e-38
SNAI1	2.28434	2.58897	205.131	1.58539e-46	3.51962e-45
GTF2IRD1	2.28351	5.937	355.117	3.25654e-79	4.03165e-77
SLC38A11	2.28308	0.55419	23.472	1.26744e-06	2.41436e-06
SCGB2A1	-2.27992	0.186213	50.5619	1.15463e-12	3.32501e-12
BRCA2	2.27977	3.99044	237.37	1.47296e-53	4.86573e-52
CD79A	-2.27942	3.96573	88.4915	5.10539e-21	2.51103e-20
CFL2	-2.2769	4.52687	260.536	1.31153e-58	5.72161e-57
PNLIPRP2	-2.27635	1.75868	43.7744	3.68485e-11	9.60675e-11
LGR6	2.27338	4.75132	49.5022	1.98152e-12	5.62023e-12
DNAH10	2.27246	0.639665	40.2745	2.20672e-10	5.47081e-10
CXCL12	-2.27167	5.50834	181.974	1.7966e-41	2.98536e-40
DNAJB5	-2.26977	2.93953	218.477	1.94351e-49	5.15592e-48
UHRF1	2.26857	4.53687	225.378	6.07163e-51	1.76398e-49
FADS6	-2.26814	0.110775	23.0243	1.59967e-06	3.01959e-06
RASGRF1	2.26794	0.868806	42.6125	6.67315e-11	1.71023e-10
C15orf48	-2.26679	7.55665	198.638	4.13953e-45	8.47772e-44
NUP62CL	2.26652	2.49293	147.939	4.89168e-34	5.13925e-33
FAM53A	2.26437	0.989034	120.223	5.65375e-28	4.16812e-27
SLC22A3	2.26431	4.80793	117.533	2.19371e-27	1.56684e-26
XDH	-2.26324	5.32042	127.404	1.51522e-29	1.22124e-28
IL1RL2	2.26184	0.835222	54.4723	1.57653e-13	4.80475e-13
RGMA	-2.26027	3.94685	121.091	3.64937e-28	2.71372e-27
BCAS1	-2.25839	6.22713	149.166	2.63854e-34	2.8261e-33
METTL7A	-2.25718	6.24429	330.723	6.68987e-74	6.29672e-72
FILIP1	-2.25673	1.70937	181.629	2.13652e-41	3.54162e-40
TNFRSF10C	2.25629	1.3781	97.2793	6.02062e-23	3.32805e-22
RIBC2	2.25595	0.722261	61.0987	5.42852e-15	1.8293e-14
SEMA6A	-2.25366	5.39098	170.454	5.88995e-39	8.20057e-38
FOXP2	-2.25192	1.7356	76.5126	2.18811e-18	9.15062e-18
TMCC3	-2.25173	5.32936	359.906	2.95193e-80	3.75606e-78
PBLD	-2.25168	5.13412	256.638	9.27808e-58	3.85194e-56
DLEU2	2.25162	1.98077	139.72	3.06488e-32	2.95148e-31
PSMC3IP	2.25137	2.50904	181.279	2.54758e-41	4.20779e-40
COL8A1	2.2511	4.341	54.1158	1.89017e-13	5.71627e-13
FIBCD1	2.25056	3.84935	26.1149	3.21687e-07	6.40855e-07
RPL22L1	2.24654	6.40932	94.8232	2.08175e-22	1.11096e-21
TTC9	2.24367	3.81542	102.831	3.65031e-24	2.18003e-23
SSTR2	-2.24279	0.105341	160.155	1.04664e-36	1.28534e-35
RECQL4	2.24228	5.42362	193.96	4.34483e-44	8.29259e-43
PLAU	2.24168	6.19801	116.142	4.42422e-27	3.10034e-26
F2RL2	2.24138	3.05444	82.0975	1.29536e-19	5.87875e-19
CHST5	-2.2401	4.72	67.7259	1.87882e-16	6.92935e-16
MT2A	-2.23978	6.28058	206.6	7.57893e-47	1.71581e-45
OMD	-2.23948	0.809274	57.968	2.66414e-14	8.56788e-14
SLC6A1	2.23944	-0.12417	130.491	3.19991e-30	2.68456e-29
STX1A	2.23612	3.27954	152.767	4.30675e-35	4.79606e-34
TROAP	2.23348	4.46885	238.336	9.06789e-54	3.0319e-52
IGFBP6	-2.22978	3.84667	218.296	2.12863e-49	5.62531e-48
ENHO	-2.22843	0.14013	100.462	1.20689e-23	6.99201e-23
PNPLA1	2.22838	-0.295884	36.9585	1.2067e-09	2.84825e-09
BICD1	2.22542	2.65356	228.599	1.20491e-51	3.66326e-50
TGIF2	2.22465	5.4367	227.277	2.34024e-51	7.05253e-50
MND1	2.22445	2.91579	180.832	3.18987e-41	5.25602e-40
ARMC2	2.22355	1.61019	117.313	2.45183e-27	1.74666e-26
LRRC15	2.22329	4.17692	57.2484	3.84101e-14	1.22155e-13
GPX3	-2.22283	5.45778	135.382	2.7235e-31	2.47366e-30
GCSH	2.22235	1.04867	93.8765	3.35842e-22	1.77029e-21
FBXO16	2.22083	0.993651	73.5095	1.00154e-17	4.00675e-17
ERCC6L	2.22038	3.55315	195.968	1.58366e-44	3.1134e-43
FAM92A1	2.22025	3.43503	148.696	3.34127e-34	3.54288e-33
SYN3	2.22022	1.72251	23.8478	1.04262e-06	1.99651e-06
COL12A1	2.22013	8.13287	81.5725	1.68946e-19	7.622e-19
TERT	2.21812	0.702746	61.5886	4.23257e-15	1.43899e-14
FLVCR2	-2.21739	3.40678	284.198	9.13608e-64	5.10358e-62
VNN1	2.21678	4.45085	27.8243	1.32847e-07	2.72231e-07
CPNE8	-2.21444	3.06069	277.743	2.33031e-62	1.19045e-60
THRB	-2.21434	3.56949	123.322	1.18556e-28	9.07627e-28
DMKN	2.21186	3.50822	45.8826	1.25554e-11	3.3771e-11
TYRO3	2.21128	3.76866	122.577	1.72606e-28	1.30614e-27
ARID3A	2.21011	4.04245	103.681	2.37619e-24	1.43155e-23
ALPP	2.20983	0.26808	11.1655	0.000833323	0.0012529
TCL1A	-2.20959	0.758622	22.9055	1.70165e-06	3.20593e-06
ZNF575	-2.20928	2.03589	445.672	6.30977e-99	1.70017e-96
RDH5	-2.20916	2.8936	280.362	6.26151e-63	3.33511e-61
B3GNTL1	2.20837	2.4581	222.076	3.18913e-50	8.8002e-49
AURKAPS1	2.20596	0.101318	137.754	8.24727e-32	7.74669e-31
EMILIN3	-2.20551	-0.287272	167.509	2.58924e-38	3.48154e-37
PODNL1	2.20499	2.82725	122.828	1.52085e-28	1.15595e-27
SHROOM4	2.20086	4.9278	122.903	1.46459e-28	1.11503e-27
CACNA2D1	-2.20046	0.481846	68.6864	1.15433e-16	4.31639e-16
UNC5CL	2.19999	3.83591	102.094	5.2962e-24	3.13844e-23
FABP1	-2.19711	9.61747	65.2657	6.54499e-16	2.34039e-15
LEAP2	-2.19704	0.0523065	140.367	2.21295e-32	2.14915e-31
SULF1	2.19622	8.0667	59.115	1.48722e-14	4.86025e-14
MCM10	2.19567	4.00526	197.5	7.33655e-45	1.47396e-43
SEC14L2	2.19546	3.32928	128.733	7.75982e-30	6.35871e-29
DCLK3	2.19538	-0.284955	123.29	1.20477e-28	9.21825e-28
KIAA1024	2.1952	0.884276	155.761	9.54631e-36	1.10986e-34
C1orf115	-2.1948	5.53112	316.033	1.05946e-70	8.56414e-69
SAA1	2.19349	3.90831	21.0097	4.56958e-06	8.33381e-06
JAM2	-2.1916	1.99287	183.17	9.84619e-42	1.65411e-40
FAM155B	2.19146	1.83745	18.3427	1.84522e-05	3.19358e-05
SMOC1	2.1914	3.39477	23.771	1.08507e-06	2.07415e-06
CES3	-2.19125	5.70777	146.147	1.20539e-33	1.24451e-32
NBPF4	2.19093	0.22572	17.5822	2.75154e-05	4.69127e-05
CCR2	-2.19056	1.51085	125.554	3.84933e-29	3.03485e-28
CABYR	2.1899	0.0727339	129.583	5.05605e-30	4.18808e-29
CCDC113	2.18985	3.79388	154.915	1.46126e-35	1.67618e-34
LPAR1	-2.18955	3.42346	284.36	8.42464e-64	4.74473e-62
INA	-2.18796	-0.117162	46.626	8.59119e-12	2.33551e-11
UTS2	2.18754	0.118371	17.6712	2.62575e-05	4.48627e-05
SIGLEC8	-2.18748	0.0671579	107.447	3.55304e-25	2.2365e-24
TMEM151A	2.18588	-0.0970451	34.7191	3.80875e-09	8.69433e-09
LCN2	2.18553	9.21017	38.7371	4.84903e-10	1.17399e-09
UBE2C	2.18506	6.20077	209.285	1.96769e-47	4.61434e-46
FXYD6	-2.18304	4.63383	151.462	8.30504e-35	9.13022e-34
ANKRD36B	2.18216	0.755778	126.189	2.7951e-29	2.22282e-28
MFSD4	-2.18209	4.34444	151.947	6.50706e-35	7.17081e-34
AOC3	-2.1812	5.58956	114.437	1.04556e-26	7.15189e-26
MT1X	-2.18043	4.97135	240.279	3.41863e-54	1.16863e-52
TCF21	-2.1784	3.42734	278.871	1.32326e-62	6.91416e-61
CLDN5	-2.17608	3.71208	187.563	1.08195e-42	1.90373e-41
CD70	2.17467	0.247695	46.4211	9.53805e-12	2.58524e-11
MFAP5	-2.17459	3.90131	75.2086	4.23529e-18	1.73735e-17
ADCY2	-2.17343	0.435458	134.606	4.02689e-31	3.61447e-30
TCF7	2.17168	5.76567	170.19	6.72408e-39	9.32415e-38
SLC16A9	-2.17017	4.32845	130.198	3.70829e-30	3.09972e-29
EML1	-2.16855	3.68446	205.994	1.02784e-46	2.30794e-45
PDE10A	2.16525	2.43294	64.6344	9.01673e-16	3.19021e-15
SP6	2.16489	4.875	80.8855	2.39186e-19	1.06648e-18
ABCC2	2.16226	2.73388	26.8248	2.22766e-07	4.48666e-07
IL13RA2	2.16183	-0.154915	40.4287	2.03924e-10	5.07299e-10
ALG1L	2.16175	1.53756	91.9753	8.77639e-22	4.51029e-21
TTLL6	-2.1615	1.74562	127.763	1.26498e-29	1.02497e-28
RCOR2	2.1607	2.56654	86.7369	1.23963e-20	5.95835e-20
IQCH	2.15995	0.668609	128.888	7.17499e-30	5.89353e-29
ADORA3	-2.15947	1.80648	220.083	8.67309e-50	2.34157e-48
FRMD3	-2.15815	1.66363	129.869	4.37684e-30	3.63863e-29
PTP4A3	2.15769	5.67621	95.4995	1.47929e-22	7.9813e-22
SLC9A9	-2.1552	1.91814	305.416	2.17706e-68	1.53422e-66
GRIP2	2.1534	-0.146683	40.197	2.296e-10	5.68497e-10
TLR3	-2.1521	3.59475	263.864	2.46788e-59	1.12297e-57
WFDC3	2.15169	0.796722	50.6067	1.12861e-12	3.25211e-12
ENC1	2.14636	7.56084	373.52	3.20437e-83	4.63521e-81
ARL14	-2.14549	4.17612	190.569	2.38826e-43	4.41715e-42
ITM2C	-2.14544	9.26121	244.61	3.88673e-55	1.3982e-53
IL1RN	2.14453	4.3129	57.2104	3.91605e-14	1.24513e-13
TNFRSF19	2.14109	2.89691	36.9405	1.21788e-09	2.87215e-09
BLK	-2.14003	0.233879	36.7406	1.34936e-09	3.17516e-09
NAAA	-2.13576	5.42964	437.615	3.57647e-97	8.93597e-95
ATP11A	2.13567	6.50271	223.314	1.71221e-50	4.81171e-49
AGT	2.13398	4.58234	76.5302	2.1687e-18	9.07499e-18
SLC4A8	2.12761	2.15065	85.122	2.80517e-20	1.31926e-19
NUF2	2.12573	4.35917	242.217	1.29191e-54	4.50595e-53
FOXP3	2.12348	1.46597	96.2907	9.91959e-23	5.42008e-22
CRYAB	-2.1229	4.17889	125.032	5.00826e-29	3.9238e-28
KCNQ1OT1	2.12273	2.64947	112.743	2.45697e-26	1.64061e-25
KIAA0125	-2.12217	1.02979	58.3838	2.15664e-14	6.97331e-14
NRCAM	2.11914	2.68251	38.5366	5.37361e-10	1.29665e-09
IQGAP3	2.11757	6.11324	207.159	5.72517e-47	1.3069e-45
MC1R	2.11594	2.63508	177.024	2.16337e-40	3.33286e-39
CCL28	-2.11475	3.74124	130.983	2.49719e-30	2.11067e-29
ATP6V0D2	-2.11293	0.922341	128.759	7.65617e-30	6.27751e-29
MST1	2.11156	2.64823	75.5775	3.51336e-18	1.44943e-17
NBEA	-2.11154	1.93197	93.9531	3.23089e-22	1.70372e-21
ZBTB7C	-2.11111	4.72274	101.582	6.85678e-24	4.0475e-23
RNF32	2.11106	2.29415	139.338	3.71535e-32	3.56042e-31
C10orf35	2.10932	2.98394	174.794	6.64038e-40	9.87577e-39
COCH	2.10789	2.89601	46.6551	8.46453e-12	2.30199e-11
TRIM9	-2.10599	0.644871	101.697	6.46828e-24	3.81982e-23
RERG	-2.10442	2.34455	142.367	8.08377e-33	8.05563e-32
TSPAN1	-2.10433	8.93647	176.401	2.96057e-40	4.52046e-39
ATP6V1E2	2.10388	1.64185	186.108	2.24848e-42	3.85751e-41
TTLL2	2.10362	0.0238818	66.0825	4.32444e-16	1.56509e-15
RASGEF1A	2.10227	1.86371	27.0281	2.00516e-07	4.05339e-07
C17orf53	2.10115	2.66554	208.515	2.89604e-47	6.72253e-46
CPNE5	-2.09852	2.68021	240.382	3.24628e-54	1.11248e-52
BDNF	2.09841	-0.0758745	83.7374	5.65061e-20	2.626e-19
CCL24	2.09737	2.88588	49.2661	2.23486e-12	6.31923e-12
PPFIA4	2.09628	0.00380001	73.0614	1.25678e-17	5.00018e-17
KIAA0895	2.09465	3.02629	161.144	6.3649e-37	7.90835e-36
[truncated: 2,527 more rows]

## Sheet: ESCA
GeneSymbol	logFC	logCPM	LR	PValue	FDR
[truncated: 2,525 more rows]

[truncated: 13 more sheets: GBM, HNSC, KICH, KIRC, KIRP, LIHC, LUAD, LUSC, PRAD, READ, STAD, THCA, UCEC]
