# Supplementary material for: Interpreting pathways to discover cancer driver genes with Moonlight
Source: Nat Commun. 2020 Jan 3;11:69. doi: 10.1038/s41467-019-13803-0 (PMC6941958; doi:10.1038/s41467-019-13803-0)
Supplement: Supplementary file 7 — Supplementary Data 4 [file 41467_2019_13803_MOESM7_ESM.xlsx]

## Sheet: Sheet 1
Diseases.or.Functions.Annotation	Moonlight.Z.score	p.Value	FDR	commonNg	FunctionNg	Molecules
proliferation of cells	3.9726	8.68479e-115	4.38582e-113	1172	3938	A2M,ABCB1,ABCC5,ABCC9,ABCG2,ABLIM1,ACAN,ACE2,ACSL4,ACSL6,ACTL6A,ACVR1C,ACVRL1,ADAM12,ADAMTS1,ADAMTS5,ADAMTS8,ADCYAP1,ADIPOQ,ADM,ADORA2A,ADRA2A,ADRA2B,ADRB2,AFAP1L1,AGR2,AGT,AHNAK,AIFM2,AIM2,AKAP12,AKAP6,AKR1C3,ALDH1A1,ALDH1A2,ALDH1L1,ALOX15B,AMH,ANGPT1,ANGPTL1,ANGPTL4,ANK2,ANO3,ANXA1,APBA2,APCDD1,APOB,APOD,AQP11,AQP1,AQP4,AQP7,AQP9,ARHGAP24,ARHGEF6,ARID5B,ARL11,ARNT2,ARNTL2,ARRDC3,ARTN,ARV1,ARX,A…
cell proliferation of tumor cell lines	3.44011	4.40653e-45	4.046e-44	501	1654	A2M,ABCB1,ABLIM1,ACSL4,ACVR1C,ADAM12,ADAMTS1,ADAMTS5,ADCYAP1,ADIPOQ,ADM,AGT,AHNAK,AIM2,AKAP12,AKR1C3,ALDH1A1,ALDH1L1,ALOX15B,AMH,ANGPTL4,ANO3,ANXA1,APOB,AQP1,ARL11,ARRDC3,ARTN,ASCL1,ASNS,ATAD2,ATF3,AURKA,AURKB,B3GAT1,BAIAP2L1,BARD1,BATF2,BAX,BBC3,BCL6,BIN1,BIRC5,BMP2,BMP6,BMPR1B,BMX,BNIPL,BOP1,BRCA1,BRCA2,BUB1,CA3,CA9,CACNA1D,CACYBP,CALR,CAMK2N2,CAMP,CAPN13,CAT,CAV1,CBX7,CCL11,CCL20,CCNA2,CCNB1,C…
survival of organism	-2.50643	6.50284e-18	1.99026e-17	163	501	ABCB1,ACTG2,ADCYAP1,ADM,ADORA2A,ADRA2A,AGPAT2,AGT,ALDH1A2,ALDH2,ANTXR2,ANXA1,AQP1,AURKB,BCHE,BCL2A1,BGN,BIK,BIRC5,BRCA1,BRCA2,C3,CAMK2N2,CAMP,CARTPT,CCL21,CCR4,CD80,CDC25A,CDC7,CDCA8,CDKN2A,CFB,CHEK1,CLEC5A,CNTN1,COCH,COL5A2,COMP,CR2,CRABP2,CRYAB,CTLA4,CXCL10,CXCL11,CXCL12,CXCL17,CXCL2,CXCL9,CXCR3,DIXDC1,DMD,DNMT3B,DUSP1,E2F1,EEF1A2,EGFR,EGLN3,EPAS1,EPCAM,ESR1,EXO1,F3,F7,FANCD2,FGFR4,FGL2,FLT3,FO…
differantiation of nervous system	-2.39349	1.13958e-16	3.02889e-16	118	331	ADCYAP1,ALDH1A2,AMH,ASCL1,ASPM,BIN1,BMP2,BMP6,BRSK2,CDH23,CDH2,CDKN2A,CHRDL1,CIT,CNTFR,CNTN1,CORIN,CXCL12,DIXDC1,DLX1,DLX2,DMD,DNMT3B,DTX1,EBF1,EBF2,EBF3,ECT2,EDN3,EGFR,EGR2,ELAVL2,EMX1,EN1,EOMES,FGF1,FGF2,FGFR3,FIGF,FN1,FOXA1,FOXO1,GAS7,GATA3,GDPD5,GFRA1,GPC2,GPR37L1,GRASP,GSN,HOXB13,ID4,IGF1,IGF2,IGFBP6,IL6,INSM1,KISS1R,KLF15,KLF9,KNDC1,LEP,LIFR,LIN28A,LMNB1,MAG,MAP1B,MEF2C,METRN,MGAT5B,MMD,MNX…
synthesis of lipid	-2.25449	2.80972e-08	3.78375e-08	133	498	ABCA8,ABCB1,ACACB,ACADL,ACSL1,ACSL6,ACSM1,ACSM3,ACSS2,ADCYAP1,ADH1C,ADIPOQ,ADM,AGPAT2,AGT,AKR1C3,ALDH1A1,ALDH1A2,ALDH1A3,AMH,ANXA1,APOB,APOC2,ATF3,B4GALNT1,BMP2,BMP6,BRCA1,C1QTNF1,C3,CACNA1H,CAMP,CAV2,CCL11,CD209,CD36,CES1,CETP,CGA,CNTFR,CX3CL1,CXCL10,CXCL12,CYP27B1,DEGS2,DGAT2,EDN2,EDNRB,EGFR,EGR1,ELOVL2,ESR1,FAM57B,FCGR1A,FGF1,FGF2,FGF7,FGFR3,FGFR4,FN1,FOS,FOXA1,FOXO1,GAD1,GDF15,GDF9,GHR,GPAM,G…
fatty acid metabolism	-2.22834	4.17504e-08	5.47635e-08	116	423	ABCA8,ABCB1,ABCC6,ABCD2,ACACB,ACADL,ACSL1,ACSL6,ACSM1,ACSM3,ACSS2,ADCYAP1,ADIPOQ,ADORA2A,AGT,AKR1C3,ALOX15B,ANXA1,APOB,APOC2,ATP8B3,B4GALNT1,BMP2,BMP6,BRCA1,CAMP,CAV2,CCL11,CD209,CD36,CES1,CETP,CNTFR,CXCL12,DEGS2,EDN2,EDNRB,EGFR,EGR1,ELOVL2,FABP4,FAM57B,FCGR1A,FGF2,FGFR3,FN1,FOXA1,GAD1,GDF15,GHR,GLYAT,GPAM,GSN,HLF,IGF1,IGF2,IL18,IL1R2,IL6,KIT,LBP,LEPR,LEP,LIPE,LPL,MAPK10,MGLL,MLXIPL,MMP12,MMP3,MY…
contractility of muscle	-2.19469	6.24635e-14	1.37148e-13	60	135	ACE2,ACTA2,ADIPOQ,ADM,AGT,ATP1A2,ATP2A1,CA3,CACNA2D1,CASQ2,CHGA,CKMT2,CKM,CLIP3,CORIN,COX7A1,DES,FGF2,FXYD1,GATA5,HAND2,HBEGF,IER3,IL18,IL6,JUNB,LEP,MEF2C,MMP9,MRVI1,MYH11,MYH1,MYH7,MYLK,NEB,NRG1,PDCD1,PFKFB1,PLA2G10,PLAU,PLN,PNPLA2,PTH1R,PVALB,RRAD,RYR1,RYR3,SLC2A4,SLC6A4,SLN,SNTA1,SPP1,SRL,SULF1,SYPL2,TGFB1I1,TRPM2,TTN,TXNIP,XIRP1
invasion of cells	2.0902	2.71967e-28	1.05649e-27	206	577	A2M,ACTA2,ADAM12,ADAM8,ADAMTS1,ADIPOQ,ADM,ADRA2A,AFAP1L1,AGR2,AGT,AHNAK,ANGPTL4,ANXA1,ARHGAP24,ARTN,ATF3,AURKA,BIRC5,BMP2,BMP6,BRCA1,CA3,CA9,CAT,CCL11,CCL19,CCL21,CCNA1,CCNA2,CCR7,CDH11,CDH2,CDH5,CDK1,CDKN2A,CEACAM6,CGA,CHGA,CITED1,COL11A1,CSPG4,CST6,CXCL10,CXCL12,CXCL17,CYR61,DCN,DIXDC1,DNAJB4,DNMT3B,DOC2B,DTX1,ECT2,EDN2,EDN3,EDNRB,EFEMP1,EGFR,EGR1,EPAS1,EPCAM,EPHB2,EPN3,ERG,ESM1,ESR1,EZH2,F3,F7…
transport of lipid	-1.95982	0.0016119	0.00162802	44	165	ABCB1,ABCC6,ACSL1,ACSL6,ADIPOQ,ADORA2A,APOB,APOC2,ATP8B3,CD36,CES1,CETP,FABP4,GDF15,GHR,GSN,IGF1,IL6,LBP,LEP,LIPE,LPL,MMP12,MMP3,NTRK2,OSM,PARK2,PCOLCE2,PLA2G10,PLA2G4F,PLTP,PPARG,PTCH1,RBP4,RELN,S100A8,S100A9,SAA1,SCD,SERPINA6,SLC6A11,SLC6A12,STRA6,STX1A
branching of cells	-1.95003	3.81782e-07	4.64578e-07	76	257	A2M,ADCYAP1,ADM,AKAP5,AQP1,ATF3,BMP2,C3,CCL19,CCL21,CDH2,CNTNAP2,CRIP1,CSRP1,CXCL12,CYR61,DCN,ECEL1,EGR3,EPHB1,EPHB2,ERMN,FAM107A,FERMT2,FGF2,FGF7,FIGF,FN1,FOS,GAS6,GRASP,HOXB5,IGF1,IGSF9,IL6,ITPR1,ITSN1,JUN,KLF9,KNDC1,LAMA2,LEP,LIFR,MAG,MAP1B,MMP9,NCAM1,NCAM2,NEFH,NOTCH4,NRCAM,NRG1,NRN1,NTRK2,PACSIN1,PALM,PTGS2,RELN,REM2,RET,RGS4,RIMS1,RIMS4,RND1,ROBO2,RYR1,SCN4B,SEMA3A,SEMA3D,SLIT1,SLIT2,SPP1,S…
cell movement of granulocytes	1.81221	1.08614e-09	1.63732e-09	88	276	ADAM8,ADCYAP1,ADIPOQ,ADM,ADORA2A,AGT,ANXA1,AOC3,C3,CAMP,CCL11,CCL13,CCL14,CCL19,CCL21,CCL28,CCR7,CD36,CFB,CRYAB,CTSG,CX3CL1,CXCL10,CXCL11,CXCL12,CXCL2,CXCL9,CXCR3,CXCR5,DDR2,DUSP1,EDN2,EDN3,EGFR,F10,F3,FABP4,FN1,GDF15,GJB2,GSN,ICOS,IL18,IL20,IL6,ITGA9,JAM3,LBP,LEP,MMP12,MMP9,MYLK,NMU,NOD2,NPR1,NR4A1,OSM,PDCD1,PENK,PIGR,PLA2G10,PLAUR,PLAU,PLTP,PPARG,PTGER3,PTGS2,RSPO3,S100A14,S100A7A,S100A7,S100A8…
cell movement of myeloid cells	1.74173	1.3966e-11	2.35094e-11	119	386	ADAM8,ADCYAP1,ADIPOQ,ADM,ADORA2A,AGT,ANXA1,AOC3,C3,C6,CAMP,CCL11,CCL13,CCL14,CCL19,CCL20,CCL21,CCL28,CCR7,CD36,CES1,CFB,COL1A1,CRYAB,CTSG,CX3CL1,CXCL10,CXCL11,CXCL12,CXCL17,CXCL2,CXCL9,CXCR3,CXCR5,CYR61,DDR2,DMBT1,DUSP1,EDN2,EDN3,EDNRB,EEF1A2,EGFR,EGLN3,EPAS1,F10,F3,FABP4,FIGF,FLNA,FN1,GAS6,GDF15,GJB2,GSN,ICOS,IL18,IL20,IL6,INHBA,ITGA9,JAM3,KIT,LBP,LEP,MCAM,MMP12,MMP28,MMP9,MYLK,NMU,NOD2,NPR1,NR3…
formation of cellular protrusions	-1.66699	0.000299456	0.000308623	104	440	ABLIM1,ABLIM3,APBA1,ARHGEF4,ARHGEF6,ATP8A2,BASP1,BRSK1,CASP6,CAV1,CCDC28B,CCNO,CDC42EP2,CDH13,CDK5R1,CDK5,CELSR1,CHRNB2,CSF1,CTNND2,CXCR4,DAB2IP,DCDC2,DIAPH3,DKK3,DNER,DPYSL2,DRD2,DYNLT1,EFNA3,EFNB1,EFNB3,EGF,EPHA2,EPHB6,ERBB2,EZR,FES,FGD4,FGFR1OP,FUT8,GPM6A,GRIN1,GRK5,HMGB2,HPRT1,HSPB1,ID1,KALRN,KCNJ2,KDR,KIF20B,LCN2,LINGO1,LMTK3,LRP1,LRP4,MAPK13,MET,MID1,MRAS,NDN,NFIB,NGFR,NME1,NME5,NPHP3,PAK1,…
chemotaxis of leukocytes	1.57648	4.49392e-06	5.1578e-06	68	236	ADAM8,ADORA2A,ANXA1,C3,CAMP,CCL11,CCL13,CCL14,CCL19,CCL20,CCL21,CCL28,CCR4,CCR7,CTSG,CX3CL1,CXCL10,CXCL11,CXCL12,CXCL13,CXCL2,CXCL9,CXCR3,EDN2,EDN3,EDNRB,F7,FIGF,FN1,GSN,HPSE,IL18,IL20,IL6,INHBA,ITGA9,JAM3,LBP,MARCO,MMP28,MMP9,MYLK,NOD2,NPR1,PENK,PIGR,PLA2G10,PLAUR,PLAU,PPARG,PTN,S100A14,S100A7A,S100A7,S100A8,S100A9,S1PR1,SAA1,SCG2,SELE,SELL,SELP,SLIT2,SOCS3,SPP1,TNFSF11,TREM1,VTN
cell movement of phagocytes	1.53911	1.18088e-11	2.05635e-11	122	399	ADAM8,ADCYAP1,ADIPOQ,ADM,ADORA2A,AGT,ANXA1,AOC3,ASB2,C3,C6,CAMP,CCL11,CCL14,CCL19,CCL20,CCL21,CCR7,CD207,CD209,CD36,CD80,CES1,CFB,COL1A1,CTSG,CX3CL1,CXCL10,CXCL11,CXCL12,CXCL13,CXCL17,CXCL2,CXCL9,CXCR3,CYR61,DDR2,DMBT1,DUSP1,EDN2,EDN3,EDNRB,EEF1A2,EGFR,EGLN3,EPAS1,F10,FABP4,FIGF,FLNA,FN1,GAS6,GJB2,GSN,HPSE,ICOS,IL11RA,IL18,IL20,IL21R,IL6,INHBA,ITGA9,JAM3,KIT,LBP,LEP,MARCO,MCAM,MMP12,MMP28,MMP9,MY…
organismal death	1.52145	6.24468e-12	1.10651e-11	270	1083	ABCA12,ABCA1,ABCA5,ACTL6A,ACVRL1,ADRA2B,ADRB1,ADRB2,AMBP,ANGPT1,APBA1,AQP11,ARAP3,ARID5B,ARNT2,ARX,ATP6AP1,ATP7B,ATP8A2,BARD1,BAX,BBC3,BCL6,BLNK,BRSK1,BUB3,CA14,CACNA2D2,CALR,CAV1,CCND1,CCNF,CCR5,CD22,CD3E,CDK5R1,CDK5,CDKN2C,CEBPA,CEBPD,CELSR1,CFH,CHAF1A,CHEK2,CHRD,CHRNB2,CKS1B,CLDN7,CLEC7A,COL12A1,COL13A1,COL3A1,COX17,CREB5,CSF1,CX3CR1,CXCR4,DDX58,DHRS3,DIAPH3,DKK1,DLC1,DLL4,DNAJC6,DPYD,DRD2,DYX…
growth of vessel	-1.52128	3.07437e-07	3.78672e-07	35	87	ADIPOQ,ADM,AGT,BMP6,CCR7,COL1A1,CRIM1,CX3CL1,CXCL12,EDNRB,FGF1,FGF2,FGFR3,FIGF,FN1,GAS6,HBEGF,HOXB5,IGF1,IGF2,IL6,JAM2,JAM3,LEPR,LEP,MYC,NDP,NELL1,PPARG,PTGS2,RND1,ROBO4,SPP1,SSTR2,TF
inflammatory response	1.51637	5.49863e-13	1.13339e-12	157	536	A2M,ABCD2,ADAM8,ADIPOQ,ADORA2A,ADRA2A,AGT,ANGPTL4,ANXA1,AOC3,AOX1,ART3,ATF3,BCL2A1,C3,C6,CAMP,CCL11,CCL13,CCL14,CCL19,CCL20,CCL21,CCL28,CCR4,CCR7,CD200,CD36,CDO1,CEACAM6,CHGA,CLEC5A,CSPG4,CTSG,CX3CL1,CXCL10,CXCL11,CXCL12,CXCL13,CXCL2,CXCL9,CXCR3,CXCR5,CYP26B1,E2F2,EDN2,EDN3,EDNRB,EGFR,EGR1,EPAS1,ESR1,F7,FABP4,FANCA,FANCD2,FCGR1A,FGF1,FGF2,FGG,FIGF,FN1,FOS,FOXP3,GAL,GATA3,GJB6,GJC2,GPR68,GSN,HPSE,…
cell death	1.50156	1.50548e-14	3.53612e-14	373	1536	ABCA1,ABCC5,ABCG2,ACSL4,ACTL6A,ACVRL1,ADAMTSL4,ADD3,ADRB1,ADRB2,ANGPT1,ANO6,AQP11,AQP9,ARAP3,ARHGAP10,ARHGEF6,ARL11,ARL6IP1,ARNT2,ARX,ASNS,ATP6AP1,ATP6V1G2,ATP7B,AVPI1,BACH2,BARD1,BASP1,BAX,BBC3,BCL2L12,BCL2L14,BCL6,BHLHE41,BLNK,BNIPL,BOK,BTLA,CABLES2,CACNA2D2,CACNB3,CACYBP,CALR,CASP6,CAV1,CCND1,CCR5,CCT3,CD22,CD27,CD2,CD38,CD3E,CD3G,CD48,CD52,CD5,CD6,CD86,CDK5R1,CDK5,CDKN2C,CEBPA,CEBPD,CELSR1,CF…
cell movement of neutrophils	1.4771	1.25931e-06	1.47895e-06	66	220	ADAM8,ADCYAP1,ADIPOQ,ADM,ADORA2A,AGT,ANXA1,C3,CAMP,CCL19,CCL21,CCR7,CD36,CFB,CTSG,CX3CL1,CXCL10,CXCL12,CXCL2,DDR2,DUSP1,EDN2,EDN3,EGFR,F10,FABP4,FN1,GJB2,GSN,IL18,IL20,IL6,ITGA9,JAM3,LBP,MMP12,MMP9,MYLK,NMU,NOD2,NPR1,PDCD1,PENK,PIGR,PLA2G10,PLAU,PLTP,PTGER3,PTGS2,RSPO3,S100A8,S100A9,SAA1,SELE,SELL,SELP,SFRP1,SLIT2,SOCS3,SPP1,TACR1,TNFRSF18,TREM1,TRPM2,UNC5B,VTN
migration of tumor cell lines	-1.4676	2.36958e-07	2.95467e-07	91	320	ACSL4,ADRB2,ARHGEF4,ARRDC3,ASNS,B3GAT1,BHLHE41,CAV1,CCND1,CCR5,CDH13,CDK5,CLDN7,CREB3L1,CSF1,CXCR4,DCDC2,DDX58,DLC1,DPP4,DPYSL2,E2F5,EDN1,EFNB1,EFNB3,EGF,ENPP2,EPHA2,ERBB2,ESRP1,ETV5,EZR,FABP7,FKBPL,ID1,KANK1,KDR,KLF6,KRT19,KRT8,LCK,LCN2,LRP1,LTBP2,MAPK13,MC1R,MET,MFNG,MIF,MMP14,MRAS,MST1R,NEDD9,NES,NME1,NOV,PAK1,PDGFA,PIK3R1,PIK3R6,PLA2G16,PPM1F,PRKCA,PRKD1,PRNP,PTGER4,PTPRM,PTPRZ1,PTTG1,RHOU,RU…
neuritogenesis	-1.41977	1.33198e-12	2.53829e-12	127	410	A2M,ADCYAP1,ADORA2A,AKAP5,ASCL1,ATF3,BMP2,BOC,BRSK2,C3,CACNA1H,CCDC64,CCL19,CCL21,CDC20,CDH2,CHL1,CIT,CKM,CNTN1,CNTNAP2,CRIP1,CSRP1,CXCL12,CYR61,DIXDC1,DLX2,DLX5,ECEL1,EGFR,EGR1,EGR3,EPHA8,EPHB1,EPHB2,FAM107A,FGF2,FLNA,FOS,GAS7,GDPD5,GFRA1,GFRA2,GPRIN1,GRASP,GRM4,HAP1,IGF1,IGSF9,IL11RA,IL6,INHBA,ITPR1,ITSN1,JUN,KIF23,KLF9,KLHL1,KNDC1,LAMA1,LEP,LIFR,LRP8,MAG,MAP1B,MAPK8IP2,MARCO,MATN2,METRN,MNX1,M…
cell movement of endothelial cells	-1.40183	1.81909e-13	3.9091e-13	86	233	ADAMTS1,ADIPOQ,ADM,AGT,AMOTL1,ANGPTL1,ANGPTL4,ARHGAP24,ATOH8,BMP2,BMP6,BMX,CAMP,CCL11,CD36,CDH2,CDH5,CDKN2A,CHGA,CRYAB,CSPG4,CXCL12,CYR61,DCN,EGFR,ERG,F3,FAP,FGF1,FGF2,FIGF,FLNA,FN1,FOXO1,GAS6,GATA3,GPLD1,HAS3,HMMR,HPSE,ICOS,IGF1,IGF2,ITGA9,KLF2,LEP,MCAM,MEOX2,MMP13,MMP9,MYC,NDP,NPTX1,NR4A1,NRG1,OLR1,ORM1,PDE2A,PDGFRA,PLAUR,PLAU,PTGS2,PTH1R,PTN,RECK,S100A2,S100P,S1PR1,SAA1,SCG2,SCN9A,SELE,SEMA3A,…
function of muscle	-1.37281	5.66247e-20	1.78722e-19	104	253	ABCC9,ACE2,ACTA1,ADIPOQ,ADM,AGT,AKAP5,AQP1,ATP1A2,ATP2A1,BUB1B,CACNA2D1,CASQ2,CAT,CAV2,CHGA,CKMT2,CKM,COL14A1,CORIN,COX7A1,DES,DMD,DUSP1,EFEMP1,F3,FGF2,FLNC,FOXO1,FXYD1,FZD4,GATA4,GATA5,GDF15,GPBAR1,HAND2,HBEGF,HCN2,HCN3,HSD11B1,IER3,IGF1,IL18,IL6,INHBA,ITGA7,JUNB,KCNIP2,KCNJ3,KCNMB1,KLF15,LAMA2,LEP,LIMS2,MAOA,MEF2C,MEOX2,MMP9,MRVI1,MYH11,MYH1,MYH7,MYOZ1,NEB,NR4A1,NRG1,P2RY14,PDCD1,PFKFB1,PLA2G10…
quantity of neurons	-1.33377	4.35806e-11	7.09941e-11	95	291	A2M,ACVR1C,ADCYAP1,ADORA2A,AGT,AKAP5,APLP1,ASCL1,BMP2,BMPR1B,BOC,C3,CACNA1D,CELSR3,CNTFR,CNTNAP2,CX3CL1,CXCL12,DLGAP3,DLX1,DLX2,DUSP1,E2F1,EBF2,EGFR,EGR2,EGR3,EN1,ESR1,FGF2,FGF7,FGFR3,FOXA1,GABBR2,GAD1,GAL,GDF15,GDPD5,GFRA1,GFRA2,GJC2,HAP1,HOXA3,IGF1,INHBA,INSM1,KISS1R,LEF1,LEP,LHX6,LIFR,LMNB1,MAOA,MAP1B,MAPK10,NAP1L2,NCAM1,NEFH,NKX6-1,NPTX1,NPTX2,NR2F1,NRCAM,NRG2,NRN1,NTRK2,PACSIN1,PARK2,PCDH17,…
leukocyte migration	1.29904	2.3737e-17	7.05128e-17	192	633	ADAM8,ADCYAP1,ADIPOQ,ADM,ADORA2A,AGT,ANXA1,AOC3,APOB,ASB2,BGN,BMP2,C3,C6,CAMP,CAT,CCL11,CCL13,CCL14,CCL19,CCL20,CCL21,CCL28,CCR4,CCR7,CD19,CD200,CD207,CD209,CD34,CD36,CD80,CES1,CFB,CHST1,CLEC5A,COCH,COL1A1,CR2,CRYAB,CTLA4,CTSG,CX3CL1,CXCL10,CXCL11,CXCL12,CXCL13,CXCL17,CXCL2,CXCL9,CXCR3,CXCR5,CYP26B1,CYR61,DCN,DDR2,DMBT1,DUSP1,EDN2,EDN3,EDNRB,EEF1A2,EGFR,EGLN3,EGR1,EGR2,EPAS1,ESR1,F10,F3,F7,FABP4,…
migration of blood cells	1.29904	2.65765e-17	7.66922e-17	192	634	ADAM8,ADCYAP1,ADIPOQ,ADM,ADORA2A,AGT,ANXA1,AOC3,APOB,ASB2,BGN,BMP2,C3,C6,CAMP,CAT,CCL11,CCL13,CCL14,CCL19,CCL20,CCL21,CCL28,CCR4,CCR7,CD19,CD200,CD207,CD209,CD34,CD36,CD80,CES1,CFB,CHST1,CLEC5A,COCH,COL1A1,CR2,CRYAB,CTLA4,CTSG,CX3CL1,CXCL10,CXCL11,CXCL12,CXCL13,CXCL17,CXCL2,CXCL9,CXCR3,CXCR5,CYP26B1,CYR61,DCN,DDR2,DMBT1,DUSP1,EDN2,EDN3,EDNRB,EEF1A2,EGFR,EGLN3,EGR1,EGR2,EPAS1,ESR1,F10,F3,F7,FABP4,…
apoptosis of tumore cell lines	-1.26592	4.99121e-35	3.1507e-34	390	1284	ABCB1,ABCG2,ACSM5,ACVR1C,ADIPOQ,ADM,ADORA2A,AGPAT2,AGT,AIM2,AKAP12,ALDH1L1,AMH,ARHGEF6,ARL11,ASNS,ATAD2,ATF3,ATP2A1,AURKA,BACH2,BARD1,BAX,BBC3,BCL2A1,BCL2L12,BCL6,BIK,BIRC5,BLM,BLNK,BMP2,BMP6,BMPR1B,BMX,BOK,BRCA1,BRCA2,BUB1,CABLES2,CACNA2D2,CALR,CAMK2N2,CAMP,CASC5,CASP14,CASP6,CAT,CAV1,CCDC80,CCDC8,CCNA1,CCNB1,CCND1,CCNE1,CCR5,CD48,CDC20,CDC25A,CDC6,CDC7,CDCA2,CDK1,CDK5R1,CDK5,CDKN1C,CDKN2A,CDKN2…
function of heart	-1.23091	8.26798e-13	1.67013e-12	66	163	ABCC9,ACE2,ADIPOQ,ADM,AGT,AKAP5,APOB,AQP1,ATP1A2,BGN,CACNA2D1,CASQ2,CHGA,CKM,CORIN,COX7A1,CXCL12,DES,FGF2,FXYD1,GATA4,GATA5,GDF15,GSN,HAND2,HBEGF,HCN2,HCN3,IER3,IGF1,IL18,IL6,KCNIP2,KCNJ3,KIT,KLF15,LEP,LIMS2,MAOA,MEF2C,MMP1,MMP9,MYH7,NPR1,NRG1,PDCD1,PFKFB1,PLA2G10,PLAU,PLN,PNPLA2,PPP1R1A,PTH1R,RAPGEF3,RRAD,SLC6A4,SLN,SPP1,SRL,THRA,TIMP4,TRPM2,TTN,TXNIP,XIRP1,ZFPM2
quantity of nervous tissue	-1.22474	3.73073e-11	6.17711e-11	96	295	A2M,ACVR1C,ADCYAP1,ADORA2A,AGT,AKAP5,APLP1,ASCL1,BMP2,BMPR1B,BOC,C3,CACNA1D,CELSR3,CNTFR,CNTNAP2,CX3CL1,CXCL12,DLGAP3,DLX1,DLX2,DUSP1,E2F1,EBF2,EGFR,EGR2,EGR3,EN1,ESR1,FGF2,FGF7,FGFR3,FOXA1,GABBR2,GAD1,GAL,GDF15,GDPD5,GFRA1,GFRA2,GJC2,HAP1,HOXA3,IGF1,INHBA,INSM1,KISS1R,LEF1,LEP,LHX6,LIFR,LMNB1,MAOA,MAP1B,MAPK10,NAP1L2,NCAM1,NEFH,NKX6-1,NPTX1,NPTX2,NR2F1,NRCAM,NRG2,NRN1,NTRK2,OTX1,PACSIN1,PARK2,PC…
transport of metal	-1.1726	1.13362e-08	1.59022e-08	88	288	ABCB1,ABCC9,ACO1,ACTN2,ADRA2A,AGT,AQP1,ATP1A2,ATP1A3,ATP1A4,ATP1B2,ATP2A1,BMP2,BMP6,BMPER,CACNA1D,CACNA1H,CACNA2D1,CACNB2,CDH23,CNTFR,CNTN1,CRYAB,CXCL10,CXCL12,CXCL2,CYP27B1,EPAS1,FGF12,FGF2,FHL1,FXYD1,HPX,IGF1,IL6,ITPR1,JUND,KCNA6,KCNB1,KCNC1,KCNF1,KCNG1,KCNH1,KCNH2,KCNIP2,KCNJ3,KCNK1,KCNMB1,KCNQ5,KCNS1,MYB,MYC,NDRG2,NR3C2,OSM,PER1,PLN,PPARG,PPP1R1A,PRSS8,PTH1R,RAMP1,RYR1,RYR3,SCARA5,SCN2A,SCN3B…
formation of plasma membrane projections	-1.11631	0.00114169	0.00116475	65	262	APBA1,ATP8A2,BASP1,BRSK1,CASP6,CAV1,CDK5R1,CDK5,CELSR1,CHRNB2,CSF1,CTNND2,DAB2IP,DCDC2,DNER,DPYSL2,DRD2,DYNLT1,EFNA3,EFNB1,EFNB3,EGF,ERBB2,EZR,FUT8,GPM6A,GRIN1,HMGB2,HPRT1,ID1,KALRN,KCNJ2,KDR,KIF20B,LCN2,LINGO1,LRP1,LRP4,MET,MID1,MRAS,NDN,NFIB,NGFR,PAK1,PRKCA,PRNP,PTPRM,PTPRZ1,RAB17,RHOQ,RIMS3,S100B,SCARF1,SDK1,SERPINF1,SGK1,SIRPA,SNCA,SRCIN1,SULF2,TBCE,UST,VIM,VLDLR
