# Supplementary material for: Interpreting pathways to discover cancer driver genes with Moonlight
Source: Nat Commun. 2020 Jan 3;11:69. doi: 10.1038/s41467-019-13803-0 (PMC6941958; doi:10.1038/s41467-019-13803-0)
Supplement: Supplementary file 9 — Supplementary Data 6 [file 41467_2019_13803_MOESM9_ESM.xlsx]

## Sheet: Sheet 1
Gene
