# Supplementary material for: Interpreting pathways to discover cancer driver genes with Moonlight
Source: Nat Commun. 2020 Jan 3;11:69. doi: 10.1038/s41467-019-13803-0 (PMC6941958; doi:10.1038/s41467-019-13803-0)
Supplement: Supplementary file 14 — Supplementary Data 11 [file 41467_2019_13803_MOESM14_ESM.xlsx]

## Sheet: S10
GeneSymbol	MultipleRole	logFC	ClinicalEvent	Role	Cancer	pvalue	Group2 Deaths	Group2 Deaths with Top	Group2 Deaths with Down	Mean Group2 Top	Mean Group2 Down	Mean Group1
A2M	0	-2.06123	Poor Prognosis	TSG	BLCA	0.0206482	111	63	48	52417.5	5434.03	24009.5
ABCC9	0	-2.30051	Poor Prognosis	TSG	BLCA	3.36258e-05	123	79	44	562.396	49.8321	245.017
ADAMTS15	1	-2.12136	Poor Prognosis	TSG	BLCA	3.45855e-05	115	71	44	160.925	1.61871	58.0098
ADAMTS9	0	-1.68603	Poor Prognosis	TSG	BLCA	0.0114671	118	66	52	1200.15	160.311	561.718
ADCY9	0	-1.66739	Poor Prognosis	TSG	BLCA	0.0255985	126	74	52	1094.37	250.353	625.225
ADD2	0	2.18613	Poor Prognosis	TSG	BLCA	0.0413124	119	68	51	403.106	2.68382	136.613
AGPAT9	0	-1.73924	Poor Prognosis	TSG	BLCA	0.00631075	121	73	48	428.313	23.6471	175.184
AMOTL1	0	-1.65063	Poor Prognosis	TSG	BLCA	0.00790554	116	70	46	5517.25	966.533	2925.01
ANK2	0	-2.90946	Poor Prognosis	TSG	BLCA	0.0115305	112	69	43	681.022	20.1333	265.11
ANKRD23	1	1.08356	Good Prognosis	TSG	BLCA	0.0218727	118	50	68	244.644	48.0147	132.39
ANLN	2	1.20113	Poor Prognosis	OCG	BLCA	0.020763	127	73	54	6048.89	1211.67	3334.7
ANXA6	0	-2.12415	Poor Prognosis	TSG	BLCA	0.0125547	111	69	42	7634.38	725.052	3562.53
ARHGEF17	0	-1.56349	Poor Prognosis	TSG	BLCA	0.0086683	116	70	46	2240.67	586.735	1304.85
ATP8B2	0	-1.512	Poor Prognosis	TSG	BLCA	0.000153727	111	73	38	1736.78	218.459	821.225
AURKA	1	2.59487	Poor Prognosis	OCG	BLCA	0.0342924	114	68	46	2959.86	736.889	1772.37
BNC2	0	-2.25536	Poor Prognosis	TSG	BLCA	0.0298834	117	72	45	807.134	36.8296	333.392
BTG2	1	-1.77665	Good Prognosis	OCG	BLCA	0.0195131	119	49	70	27519.7	2799.3	12930.4
BVES	0	-2.55389	Poor Prognosis	TSG	BLCA	0.0264349	115	68	47	659.911	36.4307	271.284
C4orf21	1	1.9109	Good Prognosis	OCG	BLCA	0.00235387	113	45	68	654.8	168.637	385.975
CACNA1I	0	2.19986	Good Prognosis	OCG	BLCA	0.00396523	121	46	75	377.733	2.26087	133.429
CALD1	0	-1.98108	Poor Prognosis	TSG	BLCA	0.00244035	110	71	39	23834.4	2444	11270.2
CAP2	0	-2.03946	Poor Prognosis	TSG	BLCA	0.00113472	110	67	43	835.704	103.844	410.201
CAPN14	0	-1.29578	Good Prognosis	OCG	BLCA	0.00382943	120	49	71	275.193	5.83212	107.287
CD248	0	-1.80396	Poor Prognosis	TSG	BLCA	0.0272231	117	72	45	4163.65	446.681	1952.32
CDCA4	1	1.65858	Poor Prognosis	OCG	BLCA	0.0437289	114	65	49	2835.13	777.993	1673.36
CLIP3	0	-3.01279	Poor Prognosis	TSG	BLCA	0.0458919	117	71	46	1610.54	132.778	681.542
CNKSR1	0	1.21316	Good Prognosis	TSG	BLCA	0.00451396	114	43	71	2607.22	816.407	1675.29
CNTN1	0	-2.85751	Poor Prognosis	TSG	BLCA	0.000756804	125	78	47	1111.4	3.17857	381.782
CNTNAP1	0	-1.53029	Poor Prognosis	TSG	BLCA	0.0410662	123	70	53	669.918	119.704	342.012
COL21A1	0	-2.48582	Poor Prognosis	TSG	BLCA	0.0144205	109	59	50	338.852	12.6176	132.012
COL6A2	0	-1.19695	Poor Prognosis	TSG	BLCA	0.00950417	111	70	41	65408.3	3599.07	28124.4
CTGF	0	-2.37095	Poor Prognosis	TSG	BLCA	0.0316934	113	68	45	14748.1	885.941	6402.79
CYTL1	0	-1.85123	Poor Prognosis	TSG	BLCA	0.0151147	123	67	56	219.216	6.87407	82.6201
DAAM2	1	-2.40928	Poor Prognosis	TSG	BLCA	0.0146749	109	66	43	649.815	86.3407	311.25
DACT3	0	-3.43767	Poor Prognosis	TSG	BLCA	0.00651955	121	75	46	638.481	39.4058	262.436
DCHS1	0	-2.24214	Poor Prognosis	TSG	BLCA	0.00356653	118	74	44	1913.9	276.793	920.436
DHCR7	0	1.42527	Poor Prognosis	OCG	BLCA	0.00565076	116	70	46	5586.19	1370.76	3177.75
DIAPH3	2	1.3017	Poor Prognosis	OCG	BLCA	0.0223742	113	66	47	1055.04	186.684	559.027
DIXDC1	0	-2.90952	Poor Prognosis	TSG	BLCA	0.00252856	116	72	44	1072.61	158.453	524.368
DKK3	0	-1.08454	Poor Prognosis	TSG	BLCA	0.0104992	116	69	47	3759.65	523.467	1839.37
DLGAP5	0	2.21242	Poor Prognosis	OCG	BLCA	0.00625933	118	69	49	2615.24	548.644	1487.19
DNAJB5	0	-2.94902	Poor Prognosis	TSG	BLCA	0.0155964	109	68	41	916.619	119.929	435.863
DOCK11	0	-1.35142	Poor Prognosis	TSG	BLCA	0.0346193	121	72	49	1074.92	112.941	505.284
DOK6	0	-3.4893	Poor Prognosis	TSG	BLCA	0.0103689	123	68	55	236.692	16.2714	96.0245
DPYSL2	0	-1.47038	Poor Prognosis	TSG	BLCA	0.00328682	116	74	42	3803.39	615.793	1950.15
DPYSL3	0	-1.87865	Poor Prognosis	TSG	BLCA	0.0032609	125	78	47	12737.5	796.704	5517.45
DTNA	1	-3.57896	Poor Prognosis	TSG	BLCA	0.00216681	117	72	45	853.444	23.4593	335.681
DUSP2	0	-2.535	Good Prognosis	OCG	BLCA	0.00495312	115	42	73	4491.21	238.794	1797.94
EGR1	0	-2.86676	Poor Prognosis	TSG	BLCA	0.0137295	109	63	46	18400.2	1757.49	8423.92
EMILIN1	0	-2.12335	Poor Prognosis	TSG	BLCA	0.00963919	113	72	41	9229.83	491.289	3890.93
ENO1	1	1.2286	Poor Prognosis	OCG	BLCA	0.026427	108	62	46	120323	39795.7	75535.9
ERC1	0	-1.1008	Poor Prognosis	TSG	BLCA	0.00175199	119	75	44	3913.92	1280.65	2445.97
ETV7	1	1.52057	Good Prognosis	TSG	BLCA	8.18812e-05	122	47	75	1412.22	175.574	690.468
FAM129A	0	-3.04537	Poor Prognosis	TSG	BLCA	0.000496463	128	80	48	5144.16	530.793	2399.81
FAT4	0	-2.35441	Poor Prognosis	TSG	BLCA	0.00551035	121	76	45	520.437	67.7926	248.282
FERMT2	0	-2.33136	Poor Prognosis	TSG	BLCA	0.00518378	112	70	42	3568.83	413.756	1682.91
FHL1	0	-3.64658	Poor Prognosis	TSG	BLCA	0.00210444	114	70	44	5640.24	181.541	2183.06
FILIP1	0	-4.1182	Poor Prognosis	TSG	BLCA	0.0418196	114	68	46	323.104	26.5704	136.625
FILIP1L	0	-2.21938	Poor Prognosis	TSG	BLCA	0.0163011	118	73	45	4067.19	413.296	1875
FLNC	0	-4.37288	Poor Prognosis	TSG	BLCA	0.000201467	115	77	38	7170.66	103.985	2602.97
FSCN1	0	1.36935	Poor Prognosis	OCG	BLCA	0.0191662	122	70	52	29658.2	3347.08	14490.9
GAS6	0	-1.53744	Poor Prognosis	TSG	BLCA	0.000337664	111	72	39	10795.8	812.696	4646.65
GAS7	0	-2.11409	Poor Prognosis	TSG	BLCA	0.0116992	117	73	44	1829.25	133.03	812.625
GJC1	0	-1.04821	Poor Prognosis	TSG	BLCA	0.0113442	114	67	47	1654.39	231.978	831.944
GLI2	0	-1.64868	Poor Prognosis	TSG	BLCA	0.0055384	114	73	41	287.83	14.8043	118.211
GNG4	0	2.75311	Poor Prognosis	OCG	BLCA	0.0168262	111	68	43	1234.36	11.037	434.382
GPR124	0	-2.46769	Poor Prognosis	TSG	BLCA	0.00616488	112	72	40	4121.33	493.2	1965.75
GPR133	0	-4.22494	Poor Prognosis	TSG	BLCA	0.0246055	115	69	46	408.489	5.57353	149.395
GULP1	0	-1.60319	Poor Prognosis	TSG	BLCA	0.000395986	111	72	39	694.8	69.3456	320.966
HAND2	0	-3.64606	Poor Prognosis	TSG	BLCA	0.00700145	123	76	47	334.933	7.75	125.694
HEPH	0	-1.75735	Poor Prognosis	TSG	BLCA	0.0366833	120	73	47	1724.67	118.104	744.311
HIPK3	0	-1.64589	Poor Prognosis	TSG	BLCA	0.0236323	122	71	51	1796.66	275.859	947.76
HMGA1	0	1.1917	Poor Prognosis	OCG	BLCA	0.0429669	124	72	52	24808.3	6250.98	14410.6
HMMR	2	2.36551	Poor Prognosis	OCG	BLCA	0.0382949	120	68	52	2027.56	451.259	1157.01
HOXB5	0	2.3235	Good Prognosis	TSG	BLCA	3.20373e-05	117	38	79	969.57	49.4338	394.828
HOXB7	0	1.34816	Good Prognosis	TSG	BLCA	0.000149625	114	39	75	2179.59	549.404	1284.12
HSPA12A	0	-1.9327	Poor Prognosis	TSG	BLCA	0.0178115	117	69	48	468.933	57.1449	219.015
HSPB7	0	-3.90744	Poor Prognosis	TSG	BLCA	0.00137493	122	77	45	1098.27	14.8321	393.444
HSPG2	0	-1.45556	Poor Prognosis	TSG	BLCA	0.00109932	119	74	45	24539.1	5376.9	13564.7
IGF1	0	-1.89034	Poor Prognosis	TSG	BLCA	0.00295566	112	70	42	1354.9	25.3037	490.096
ILK	0	-1.65469	Poor Prognosis	TSG	BLCA	0.0316685	124	72	52	5596.16	2060.33	3653.04
ITGA7	0	-3.02883	Poor Prognosis	TSG	BLCA	0.00158801	117	71	46	1858.72	137.787	778.588
ITGB3	0	-2.25152	Poor Prognosis	TSG	BLCA	0.0311347	119	69	50	594.545	40.3037	248.451
JAM3	0	-2.5184	Poor Prognosis	TSG	BLCA	0.00144077	116	72	44	2170.23	282.311	1018.43
KANK2	0	-2.7806	Poor Prognosis	TSG	BLCA	0.0422766	112	68	44	5242.67	968.163	2709.89
KCNJ8	0	-1.62353	Poor Prognosis	TSG	BLCA	0.0473916	113	67	46	712.015	82.942	336.944
KIAA1644	0	-4.33714	Poor Prognosis	TSG	BLCA	0.00569453	122	72	50	360.857	13.9214	139.569
KIRREL	0	-1.68405	Poor Prognosis	TSG	BLCA	0.00787641	117	68	49	522.489	26.0147	216.26
KLF15	0	-1.52914	Good Prognosis	OCG	BLCA	0.0451636	122	50	72	453.348	19.0288	190.321
KPNA2	1	1.61935	Poor Prognosis	OCG	BLCA	0.00956766	126	73	53	14736.4	4418.07	9285.47
KREMEN2	0	3.27109	Poor Prognosis	OCG	BLCA	0.0178565	126	75	51	488.007	13.9424	183.446
LAMA2	0	-2.35741	Poor Prognosis	TSG	BLCA	0.000161109	115	76	39	1603	184.474	750.858
LAMA4	1	-1.27333	Poor Prognosis	TSG	BLCA	0.0228219	115	69	46	6380.16	933.407	3273.25
LAMB2	0	-1.29316	Poor Prognosis	TSG	BLCA	0.0292553	118	70	48	10162.6	2254.34	5691.29
LARGE	0	-1.28992	Good Prognosis	OCG	BLCA	0.0369144	121	52	69	1674.8	248.015	903.333
LATS2	0	-1.57736	Poor Prognosis	TSG	BLCA	0.0141675	119	73	46	1353.21	370.444	812
LHFP	0	-1.44143	Poor Prognosis	TSG	BLCA	0.00226212	119	73	46	2196.17	358.169	1131.22
LIMS2	0	-3.62492	Poor Prognosis	TSG	BLCA	0.0431694	115	67	48	2180.64	235.481	986.091
LIX1L	0	-1.22753	Poor Prognosis	TSG	BLCA	0.0116305	117	71	46	1454.9	359.059	827.975
LRP1	0	-1.13647	Poor Prognosis	TSG	BLCA	0.000219989	115	74	41	18464.4	3295.07	9799.88
MAP1A	0	-3.14901	Poor Prognosis	TSG	BLCA	2.40945e-06	114	79	35	1302.61	135.259	587.152
MAP1B	0	-2.88764	Poor Prognosis	TSG	BLCA	3.2255e-05	122	80	42	3970.73	344.467	1731.56
MAP3K3	0	-1.03234	Poor Prognosis	TSG	BLCA	0.0312198	126	73	53	1587.36	621.933	1061.82
MEOX2	0	-1.89089	Poor Prognosis	TSG	BLCA	0.00652269	115	71	44	182.038	1.92593	65.9093
MMP16	0	-1.04809	Poor Prognosis	TSG	BLCA	0.0344612	128	76	52	115.744	8.58571	49.3995
MRVI1	0	-2.8325	Poor Prognosis	TSG	BLCA	0.0334373	119	72	47	2252.1	202.822	994.174
MSRB3	0	-3.08048	Poor Prognosis	TSG	BLCA	0.00409565	116	73	43	2954.97	203.844	1264.13
MTHFD1L	0	1.6525	Poor Prognosis	OCG	BLCA	0.0197932	124	70	54	2736.93	697.699	1547.6
MTHFD2	1	1.02644	Poor Prognosis	OCG	BLCA	0.0188348	109	65	44	5793.65	1340.9	3342.85
NAP1L3	0	-1.79873	Poor Prognosis	TSG	BLCA	0.0219081	118	71	47	189.519	13.9209	80.8235
NCAM1	0	-3.52906	Poor Prognosis	TSG	BLCA	0.000358498	114	71	43	1224.14	14.6331	423.348
NFATC1	0	-1.68147	Poor Prognosis	TSG	BLCA	0.0243513	118	68	50	880.348	111.489	432.539
NFIC	0	-1.91954	Poor Prognosis	TSG	BLCA	0.00680503	119	72	47	1255.96	226.404	667.436
NIT2	0	1.01191	Good Prognosis	TSG	BLCA	0.012173	117	46	71	3976.15	1613	2692.12
NLN	0	1.22434	Poor Prognosis	OCG	BLCA	0.00136073	116	73	43	1240.55	279.57	709.9
NPTX1	0	-1.79701	Poor Prognosis	OCG	BLCA	0.00940302	125	68	57	175.504	3.29167	63.9779
NR2F1	0	-2.1201	Poor Prognosis	TSG	BLCA	0.00179575	109	67	42	886.343	91.9926	404.63
NRP2	0	-1.46011	Poor Prognosis	TSG	BLCA	0.00394077	120	77	43	3212.85	275.126	1476.86
ODF2L	0	1.04659	Good Prognosis	TSG	BLCA	0.0103333	117	48	69	2766.84	974.459	1769.32
OSBPL10	0	-1.70775	Poor Prognosis	TSG	BLCA	0.00109207	122	74	48	2130.23	458.333	1181.62
PALLD	0	-2.33844	Poor Prognosis	TSG	BLCA	0.00366434	113	72	41	14251.9	1734.73	7103.93
PAQR4	0	2.12698	Poor Prognosis	OCG	BLCA	0.00381737	114	72	42	3034.46	646.074	1675.86
PBXIP1	0	-1.22641	Good Prognosis	OCG	BLCA	0.0468662	130	56	74	9499.31	2933.28	5870.35
PCDH18	0	-1.79647	Poor Prognosis	TSG	BLCA	0.00197559	114	69	45	904.074	131.8	440.083
PDE2A	0	-3.03462	Poor Prognosis	TSG	BLCA	0.0140241	120	65	55	547.993	74.7481	256.877
PDE3A	0	-1.48987	Poor Prognosis	TSG	BLCA	0.000377251	119	72	47	122.396	8.32847	53.1005
PDZRN3	1	-2.97959	Poor Prognosis	TSG	BLCA	0.0153962	121	71	50	1105.8	71.3556	467.953
PITX1	1	-1.61023	Poor Prognosis	OCG	BLCA	0.00403373	121	73	48	5550.94	403.23	2378.08
PKDCC	0	-3.0266	Poor Prognosis	TSG	BLCA	0.0439289	114	70	44	1177.67	20.963	430.743
PLK1	2	2.38547	Poor Prognosis	OCG	BLCA	0.0182042	119	70	49	3405.98	665.89	1919.75
PLN	0	-3.34526	Poor Prognosis	TSG	BLCA	0.0211404	120	74	46	1342.04	12.7778	486.221
PNMA2	0	-1.31816	Poor Prognosis	TSG	BLCA	0.00847404	113	66	47	218.784	12.5926	89.3505
PPP1R16B	0	-1.28693	Good Prognosis	TSG	BLCA	0.0333156	112	50	62	610.585	81.1985	286.963
PRIM1	0	1.6726	Poor Prognosis	OCG	BLCA	0.0429986	121	71	50	934.57	231.104	547.284
PRKG1	0	-3.58856	Poor Prognosis	TSG	BLCA	4.93204e-05	121	78	43	115.007	8.0922	50.1667
PRR11	1	2.40425	Poor Prognosis	OCG	BLCA	0.0345981	123	72	51	656.185	55.2222	313.833
PRSS8	0	2.14651	Poor Prognosis	OCG	BLCA	0.033307	118	70	48	8555.41	854.356	4064.02
PRUNE2	1	-3.95578	Poor Prognosis	TSG	BLCA	0.000903788	113	73	40	1769.15	29.8015	643.547
PTGIS	0	-3.09547	Poor Prognosis	TSG	BLCA	0.00593605	111	70	41	4204.13	47.1111	1543.71
PTPRCAP	0	-1.01963	Good Prognosis	TSG	BLCA	0.0211222	118	52	66	1619.85	122.519	672.672
RAB23	0	-2.28779	Poor Prognosis	TSG	BLCA	0.00051807	112	75	37	2030.64	463.61	1115.52
RASL12	0	-3.19405	Poor Prognosis	TSG	BLCA	0.00218307	118	70	48	732.252	83.3212	332.637
RBM24	1	-2.96879	Poor Prognosis	TSG	BLCA	0.0115345	110	63	47	200.661	4.86713	71.5196
RBMS3	0	-1.77256	Poor Prognosis	TSG	BLCA	0.00231563	123	69	54	117.403	7.77465	48.875
RGS2	0	-2.39278	Poor Prognosis	TSG	BLCA	0.00638865	114	70	44	5493.99	456.237	2417.59
RGS20	0	3.88344	Poor Prognosis	OCG	BLCA	0.0156573	113	66	47	432.414	7.20741	161.748
RHOJ	1	-1.78923	Poor Prognosis	TSG	BLCA	0.0410989	112	63	49	438.719	76.8593	224.034
RUSC2	0	-2.03033	Poor Prognosis	TSG	BLCA	0.0125734	113	70	43	1474.84	337.126	836.993
SCN4B	1	-2.43747	Poor Prognosis	TSG	BLCA	0.00123068	123	71	52	250.615	29.2263	116.598
SEPT1	0	-1.01641	Good Prognosis	TSG	BLCA	0.00570856	117	49	68	596.985	76.7481	278.098
SERPINF1	0	-1.18896	Poor Prognosis	TSG	BLCA	0.00299215	112	71	41	9827.16	615.481	4217.94
SETBP1	0	-1.95359	Poor Prognosis	TSG	BLCA	2.30173e-05	121	77	44	975.156	95.3185	467.782
SHFM1	0	1.05894	Good Prognosis	TSG	BLCA	0.0132988	117	50	67	13559.9	4605.04	8440.39
SLC16A2	0	-1.01105	Poor Prognosis	TSG	BLCA	0.00323221	109	68	41	916.378	111.706	424.574
SLC25A15	0	1.27755	Poor Prognosis	OCG	BLCA	0.0299904	119	70	49	1177.15	407.119	750.515
SLIT2	0	-3.12203	Poor Prognosis	TSG	BLCA	0.00431499	114	73	41	365.222	8.34058	140.701
SOBP	0	-3.17054	Poor Prognosis	TSG	BLCA	0.040319	114	63	51	359.903	46.1679	168.225
SORBS1	0	-3.56918	Poor Prognosis	TSG	BLCA	0.0296161	117	70	47	5568.54	251.356	2143.98
SPARCL1	0	-2.50393	Poor Prognosis	TSG	BLCA	0.00850038	113	67	46	14246.2	1365.47	6373.68
SPEG	0	-3.41063	Poor Prognosis	TSG	BLCA	0.0352028	120	70	50	1594.42	54.7132	632.373
STXBP1	1	-1.04118	Poor Prognosis	TSG	BLCA	0.011544	115	68	47	1285.36	165.222	630.294
SYNPO2	0	-3.85076	Poor Prognosis	TSG	BLCA	0.0459543	123	70	53	9371.4	233.132	3437.89
SYPL2	1	-2.76999	Poor Prognosis	TSG	BLCA	0.00210675	126	76	50	106.053	8.95105	44.8946
SYT11	0	-1.58339	Poor Prognosis	TSG	BLCA	0.0423744	115	68	47	1420.25	192.311	674.816
TCF4	0	-1.06221	Poor Prognosis	TSG	BLCA	0.000842129	116	73	43	3516.73	576.467	1796.35
TEAD1	0	-1.60687	Poor Prognosis	TSG	BLCA	0.0127886	113	68	45	4668.35	1507.38	2912.57
TEAD4	0	1.09208	Poor Prognosis	OCG	BLCA	0.0120647	116	69	47	1557.66	176.191	755.174
TGFB1I1	0	-2.59719	Poor Prognosis	TSG	BLCA	0.00376422	119	74	45	2957	404.874	1438.03
TGFBR3	0	-1.88911	Good Prognosis	OCG	BLCA	0.0443736	119	49	70	4351.81	397.481	2134.77
THBS1	0	-1.81587	Poor Prognosis	TSG	BLCA	0.028485	121	72	49	35460.3	3009.67	16207.1
TIGD1	0	1.12402	Good Prognosis	TSG	BLCA	0.0387151	113	50	63	603.304	166.704	362.368
TPM2	0	-2.61864	Poor Prognosis	TSG	BLCA	0.0357118	118	73	45	19990.1	1384.52	8659.75
TPST1	0	-1.04534	Poor Prognosis	TSG	BLCA	1.80424e-05	121	80	41	2033.53	394.519	1087.94
UBD	0	2.02964	Good Prognosis	TSG	BLCA	0.0402422	116	52	64	10053.4	93.5111	3575.81
VCL	0	-1.34826	Poor Prognosis	TSG	BLCA	0.0164156	111	66	45	14053.1	4501.41	8782.56
WDR76	0	1.38668	Poor Prognosis	OCG	BLCA	0.0252439	119	69	50	1256.9	266.756	696.213
ZCCHC24	0	-2.52802	Poor Prognosis	TSG	BLCA	0.0409158	113	65	48	2047.95	290.4	985.466
ZEB1	0	-2.52898	Poor Prognosis	TSG	BLCA	0.0280846	117	69	48	1873.28	268.622	910.365
ZFPM2	0	-2.88097	Poor Prognosis	TSG	BLCA	0.0223119	124	76	48	322.696	19.5882	136.466
ZNF521	0	-1.20144	Poor Prognosis	TSG	BLCA	0.00329658	120	76	44	566.711	61.9058	260.525
DPYSL5	0	5.22354	Good Prognosis	OCG	BRCA	0.0265965	137	62	75	377.301	0	118.077
PRAME	0	5.16002	Poor Prognosis	OCG	BRCA	0.0350614	103	58	45	4847.66	2.05208	1622.89
FOXJ1	0	4.64185	Good Prognosis	OCG	BRCA	0.0429633	103	39	64	1538.94	7.10685	534.633
TRPM8	0	3.85187	Poor Prognosis	OCG	BRCA	0.000983067	107	60	47	288.428	0.846847	85.4685
TTK	1	3.64375	Poor Prognosis	OCG	BRCA	0.00943477	98	62	36	1961.24	249.782	954.064
ROBO2	0	3.43615	Good Prognosis	OCG	BRCA	0.0443819	102	46	56	1663.67	8.04054	572.63
SOX11	0	3.40912	Poor Prognosis	OCG	BRCA	0.0269403	106	62	44	2542.25	43.9477	905.362
IGFALS	0	3.04924	Good Prognosis	OCG	BRCA	0.0200947	94	35	59	768.642	15.449	301.876
CHST6	0	2.79459	Poor Prognosis	OCG	BRCA	0.0110841	100	58	42	429.186	27.7575	180.82
GSDMC	0	2.7345	Poor Prognosis	OCG	BRCA	0.0135752	108	65	43	533.925	9.09973	190.313
RCOR2	0	2.72259	Poor Prognosis	OCG	BRCA	0.0396806	94	55	39	934.812	37.9146	367.021
CBX2	0	2.71769	Poor Prognosis	OCG	BRCA	0.0117436	96	61	35	3595.44	188.257	1489.55
TMSB15A	0	2.65331	Poor Prognosis	OCG	BRCA	0.0121805	103	61	42	464.783	11.1277	170.465
GPRC5A	0	2.56719	Poor Prognosis	OCG	BRCA	0.0453363	102	58	44	20979.8	2465.6	10332.5
TFF1	0	2.53868	Good Prognosis	OCG	BRCA	0.0042183	93	34	59	30671.5	74.4365	10941.3
ULBP2	0	2.52449	Poor Prognosis	OCG	BRCA	0.0228185	101	56	45	230.114	13.5385	92.4447
CFB	0	2.4975	Good Prognosis	OCG	BRCA	0.0042437	109	42	67	68373	3522.01	30023.1
SIM2	0	2.43128	Poor Prognosis	OCG	BRCA	0.00167124	97	63	34	1234.87	61.1444	496.521
PSCA	0	2.41008	Poor Prognosis	OCG	BRCA	0.00930482	100	63	37	2174.14	15.0795	758.68
SLC7A5	0	2.36828	Poor Prognosis	OCG	BRCA	0.0034809	102	64	38	17626.5	1291.85	7670.14
NXPH4	0	2.33273	Poor Prognosis	OCG	BRCA	0.00973209	87	52	35	1441.3	52.2527	545.362
PHGR1	0	2.20258	Good Prognosis	OCG	BRCA	0.0207486	105	39	66	417.84	0	139.303
LRG1	1	2.11816	Good Prognosis	OCG	BRCA	0.00645326	92	33	59	5616.08	124.028	2367.31
BCL2A1	0	2.10784	Good Prognosis	OCG	BRCA	0.0475377	94	38	56	903.421	50.3678	359.388
TPRG1	0	2.10598	Good Prognosis	OCG	BRCA	0.000662097	102	38	64	7395.93	74.511	2646.42
PGLYRP2	0	2.10591	Good Prognosis	OCG	BRCA	0.0376649	103	45	58	1555.79	6.47397	555.2
SUSD3	0	2.10586	Good Prognosis	OCG	BRCA	0.0338218	100	42	58	6911.48	245.304	2973.31
CELF4	0	2.08649	Poor Prognosis	OCG	BRCA	0.0161062	99	59	40	232.312	6.12152	81.9817
ECE2	0	2.03193	Poor Prognosis	OCG	BRCA	0.0497394	100	59	41	1436.88	297.401	763.998
DSCC1	0	2.00609	Poor Prognosis	OCG	BRCA	0.012096	108	66	42	1235.07	200.613	622.087
DNMT3B	0	1.98831	Poor Prognosis	OCG	BRCA	0.00259994	106	69	37	960.677	141.475	469.582
PGBD5	1	1.95691	Poor Prognosis	OCG	BRCA	0.00283448	104	63	41	1315.47	59.4809	493.408
CPA4	0	1.9366	Poor Prognosis	OCG	BRCA	0.0107584	102	64	38	1003.11	20.6712	363.792
CLIC6	1	1.93053	Good Prognosis	OCG	BRCA	0.00374919	106	47	59	15669.4	93.9507	5362.97
CRIP1	0	1.74933	Good Prognosis	OCG	BRCA	0.0460748	97	40	57	44813.1	3817.15	21467
CHAC1	0	1.74076	Poor Prognosis	OCG	BRCA	0.00665807	102	63	39	416.37	35.1712	187.06
CCDC74B	0	1.69363	Good Prognosis	OCG	BRCA	0.00682606	104	42	62	1433	73.5967	603.756
CCDC74A	0	1.68564	Good Prognosis	OCG	BRCA	0.0262973	101	41	60	5936.76	263.157	2396.9
MTBP	1	1.68133	Poor Prognosis	OCG	BRCA	0.0107759	100	63	37	902.406	188.485	485.437
SDC1	0	1.60713	Poor Prognosis	OCG	BRCA	0.00150487	98	61	37	42796.2	7569.36	23091.6
MTHFD2	1	1.5661	Poor Prognosis	OCG	BRCA	0.040385	99	60	39	8739.16	2864.36	5415.45
SIAH2	0	1.5088	Good Prognosis	OCG	BRCA	0.0117891	106	42	64	12073.1	2079.78	6145.61
POP1	0	1.4642	Poor Prognosis	OCG	BRCA	0.000801738	103	66	37	1353.23	351.493	757.424
VAV3	0	1.45758	Good Prognosis	OCG	BRCA	0.00754983	87	33	54	20092.3	2694.63	10560.3
COCH	0	1.44789	Good Prognosis	OCG	BRCA	0.042176	100	41	59	986.862	14.3901	349.971
GPM6A	0	1.44004	Good Prognosis	OCG	BRCA	0.00584769	109	43	66	1285.26	2.44077	428.23
ZNF552	0	1.4163	Good Prognosis	OCG	BRCA	0.0351327	84	31	53	7786.99	988.108	4029.17
DCAF13	0	1.40336	Poor Prognosis	OCG	BRCA	0.0261248	102	62	40	6724.97	2074.74	4038.91
CHAD	0	1.39158	Good Prognosis	OCG	BRCA	0.0418745	105	47	58	6450.81	49.0083	2370.13
FXYD3	0	1.29025	Good Prognosis	OCG	BRCA	0.0315354	106	44	62	16964.6	3246.89	9155.4
FBXO5	0	1.28879	Poor Prognosis	OCG	BRCA	0.0229317	103	62	41	1147.01	303.113	654.189
PSPH	0	1.2797	Poor Prognosis	OCG	BRCA	0.0131161	107	63	44	1632.5	411.522	915.097
PLEKHA8	0	1.26826	Poor Prognosis	OCG	BRCA	0.020789	104	62	42	563.922	175.025	348.04
FAM171A2	0	1.21896	Poor Prognosis	OCG	BRCA	0.0141988	101	61	40	567.243	57.0608	257.056
C8orf76	0	1.21464	Poor Prognosis	OCG	BRCA	0.0181521	103	61	42	2353.59	743.349	1439.36
MTFR1	0	1.20516	Poor Prognosis	OCG	BRCA	0.0380656	103	61	42	3777.21	976.754	2142.8
BEND3	0	1.17209	Poor Prognosis	OCG	BRCA	0.00222717	101	67	34	998.917	213.632	540.489
SERPINA3	0	1.17144	Good Prognosis	OCG	BRCA	0.0104924	99	39	60	127049	6526.51	55189.5
TMEFF1	0	1.11081	Poor Prognosis	OCG	BRCA	0.0458975	102	62	40	396.834	79.1377	206.404
RBM24	1	1.09903	Good Prognosis	OCG	BRCA	0.0379605	100	42	58	1808.8	17.6429	652.319
LPCAT1	0	1.07778	Poor Prognosis	OCG	BRCA	0.0337087	104	60	44	8714.84	2779.76	5300.79
SCUBE2	0	1.0722	Good Prognosis	OCG	BRCA	0.00329853	90	31	59	53260.9	658.942	20404.9
KCTD5	0	1.07146	Poor Prognosis	OCG	BRCA	0.0276195	102	65	37	3470.6	1530.1	2402.24
JUND	0	-1.0238	Good Prognosis	OCG	BRCA	0.00153118	94	40	54	15344.9	5339.32	9744.1
CEBPD	0	-1.04834	Good Prognosis	OCG	BRCA	0.000636299	101	40	61	5222.7	916.931	2726.04
STXBP1	1	-1.11657	Poor Prognosis	OCG	BRCA	0.0298288	105	62	43	2544.73	671.298	1491.46
CAB39L	0	-1.13433	Poor Prognosis	OCG	BRCA	0.0436252	104	62	42	3327.91	788.489	1912.62
MYO15B	1	-1.1718	Good Prognosis	OCG	BRCA	0.00937104	99	35	64	3527.29	576.052	1826.51
SYPL2	1	-2.97409	Poor Prognosis	TSG	BRCA	0.0432548	98	54	44	83.2135	19.168	45.8137
FAM3D	0	-1.17654	Good Prognosis	OCG	BRCA	0.0414236	115	45	70	487.845	1.57074	161.547
ZNF219	0	-1.32122	Good Prognosis	OCG	BRCA	0.00676857	103	37	66	2449.73	739.204	1512.4
RIC3	1	-1.437	Good Prognosis	OCG	BRCA	0.0232736	103	46	57	423.348	11.9891	165.115
ADHFE1	0	-1.86412	Good Prognosis	OCG	BRCA	0.00169688	100	41	59	475.384	68.595	241.117
EGR3	0	-2.17507	Good Prognosis	OCG	BRCA	0.00555748	97	42	55	3856.39	228.55	1605.02
EGR2	0	-2.23661	Good Prognosis	OCG	BRCA	0.0334953	103	49	54	2415.06	309.764	1133.26
CCL28	0	-2.3465	Good Prognosis	OCG	BRCA	0.0239595	102	43	59	1464.83	58.5608	585.97
IL33	0	-2.5603	Good Prognosis	OCG	BRCA	0.00757645	98	43	55	1728.85	90.3003	727.905
SYN2	0	-2.62347	Good Prognosis	OCG	BRCA	0.0165606	106	47	59	267.293	10.0714	105.846
CXCL2	1	-3.36502	Good Prognosis	OCG	BRCA	0.00136018	101	41	60	315.727	10.8207	122
AQP1	1	-3.50496	Good Prognosis	TSG	CESC	0.0409413	45	16	29	5088.01	717.19	2404.73
ASF1B	0	5.54977	Good Prognosis	OCG	CESC	0.000897378	43	14	29	5630.82	1907.3	3638.47
CHAF1A	1	2.92216	Good Prognosis	OCG	CESC	0.00186936	42	14	28	4052.17	1667.01	2833.02
CREM	0	-1.75499	Good Prognosis	OCG	CESC	0.0251969	46	15	31	1643.83	634.069	1077.79
DAAM2	1	-3.24007	Poor Prognosis	TSG	CESC	0.00284403	51	33	18	488.55	42.3465	208.75
EFEMP2	0	-3.25773	Poor Prognosis	TSG	CESC	0.0208648	48	29	19	2597.58	352.31	1249.35
ESCO2	3	6.35415	Good Prognosis	OCG	CESC	0.0199467	47	16	31	1336.95	480.05	885.704
ETV7	1	3.03027	Good Prognosis	TSG	CESC	0.01009	51	20	31	2176.64	326.333	1122.04
FOXP3	0	3.91321	Good Prognosis	TSG	CESC	0.0140685	46	19	27	362.202	51.63	182.901
GIMAP4	0	-1.88282	Good Prognosis	TSG	CESC	0.00521436	46	16	30	1973.66	276.28	966.855
GIMAP5	0	-2.41651	Good Prognosis	TSG	CESC	0.00423153	40	13	27	1247.73	172.24	607.674
GIMAP7	0	-2.50532	Good Prognosis	TSG	CESC	0.0124248	45	16	29	839.82	113.17	405.592
ITM2A	0	-4.12881	Good Prognosis	TSG	CESC	0.020896	47	17	30	869.79	115.96	422.451
ITPR3	0	3.36044	Poor Prognosis	OCG	CESC	0.0186472	42	29	13	15547.5	4205.87	9470.57
KCNE4	0	-4.35771	Poor Prognosis	TSG	CESC	0.0108891	50	31	19	269.051	30.83	124.201
KIF11	0	4.97927	Good Prognosis	OCG	CESC	0.0290394	47	18	29	6152.25	2549.81	4249.76
MCM2	2	3.85239	Good Prognosis	OCG	CESC	0.00833951	40	15	25	16463.7	5834.03	10627.5
PRC1	1	4.01064	Good Prognosis	OCG	CESC	0.0282735	47	20	27	10669.7	4019.66	7082.65
PTPRM	0	-2.50142	Poor Prognosis	TSG	CESC	0.0030925	49	31	18	1854.67	170.277	798.803
RASEF	0	6.88392	Poor Prognosis	OCG	CESC	0.0322858	44	29	15	747.85	60.77	370.641
RNASEH2A	1	2.82226	Good Prognosis	OCG	CESC	0.00412744	49	17	32	5014.22	1903.79	3271.27
SELP	1	-4.21668	Good Prognosis	TSG	CESC	0.00635787	47	17	30	320.26	20.13	140.641
SMC2	1	2.39219	Good Prognosis	OCG	CESC	0.00493871	40	15	25	5787.11	2362.02	3967.7
SMC4	2	3.65089	Good Prognosis	OCG	CESC	0.00444482	45	16	29	18938.5	7573.06	12729.9
TIMELESS	1	3.65492	Good Prognosis	OCG	CESC	0.00991179	46	18	28	8451.36	3705.76	5960.24
TOPBP1	0	2.24038	Good Prognosis	OCG	CESC	0.0339037	48	19	29	8053.99	3398.86	5500.7
BIRC5	0	4.47262	Poor Prognosis	OCG	CHOL	0.0487758	9	8	1	994.75	110.167	498.389
BLM	2	3.05613	Poor Prognosis	OCG	CHOL	0.0398754	9	8	1	447.167	74.9167	228.194
CBX1	0	1.34262	Poor Prognosis	OCG	CHOL	0.0210769	13	10	3	3285.67	1704.5	2446.36
CFHR2	0	-4.81403	Poor Prognosis	OCG	CHOL	0.0175809	10	8	2	2116.33	0.25	709.333
CFHR3	0	-5.27947	Poor Prognosis	OCG	CHOL	0.0231067	10	8	2	1077.25	1.25	367.722
DIAPH3	2	5.03222	Poor Prognosis	OCG	CHOL	0.0388318	11	8	3	342.833	69.3333	193
DUSP14	0	-1.7415	Poor Prognosis	OCG	CHOL	0.0293624	10	8	2	585.417	222	382.444
E2F1	1	3.43469	Poor Prognosis	OCG	CHOL	0.022391	12	10	2	1214.5	329.583	702.778
ELOVL6	0	-2.81914	Poor Prognosis	OCG	CHOL	0.0466818	12	8	4	846.417	125	420.667
FAM64A	1	4.81177	Poor Prognosis	OCG	CHOL	0.0267174	12	10	2	322.25	40.1667	159.389
FOXM1	1	4.27505	Poor Prognosis	OCG	CHOL	0.0445208	11	9	2	2713.42	505.917	1426.11
FUT4	0	2.34645	Good Prognosis	OCG	CHOL	0.00199546	12	2	10	2896.67	799	1810.89
GMIP	0	1.41715	Good Prognosis	OCG	CHOL	0.0336381	12	3	9	1793	676.667	1138.14
HNRNPUL1	0	1.15435	Good Prognosis	OCG	CHOL	0.049617	12	5	7	12728.4	6672.83	9513.56
HSD17B8	0	-2.37603	Poor Prognosis	OCG	CHOL	0.0304358	12	9	3	657.167	273.25	457.972
HSP90B1	0	1.20864	Poor Prognosis	OCG	CHOL	0.0448593	12	9	3	100256	36020.8	66573.9
KIF18B	2	4.80206	Poor Prognosis	OCG	CHOL	0.0411457	11	9	2	628	95.9167	319.472
MYRIP	0	-3.86432	Good Prognosis	OCG	CHOL	0.0459023	12	5	7	263.417	28.3333	131.056
NEK2	1	5.39707	Poor Prognosis	OCG	CHOL	0.0226591	11	9	2	965.75	156	496.667
NGFRAP1	0	1.02089	Poor Prognosis	OCG	CHOL	0.0413779	13	10	3	6655.92	2394.92	4416.39
NTHL1	0	-1.69891	Poor Prognosis	OCG	CHOL	0.010001	13	9	4	843.917	357.75	588.389
PACS1	0	2.1216	Good Prognosis	OCG	CHOL	0.0174737	12	4	8	7168.25	2868.42	5019.14
PAPSS2	0	-2.1652	Poor Prognosis	OCG	CHOL	0.0161421	14	8	6	2364.67	319	1179.39
PDGFA	0	2.64149	Good Prognosis	OCG	CHOL	0.0461717	13	5	8	3799.25	875.25	2097.06
PEMT	0	-3.2965	Poor Prognosis	OCG	CHOL	0.0118892	11	9	2	912.167	362.333	600.167
PIWIL4	0	3.61257	Good Prognosis	OCG	CHOL	0.000202971	11	1	10	1413.58	178.417	728.417
PKMYT1	0	3.90598	Poor Prognosis	OCG	CHOL	0.00875004	10	9	1	847.833	223.917	518
SIK2	0	-1.51074	Good Prognosis	OCG	CHOL	0.00356347	13	3	10	1795.33	784.667	1243.22
ST14	0	2.5868	Good Prognosis	OCG	CHOL	0.0210698	13	3	10	13019.6	3861.83	8150.97
TNFAIP8	0	1.64937	Good Prognosis	OCG	CHOL	0.0138689	12	4	8	2635.92	449.25	1383.56
TRIM65	0	1.40059	Good Prognosis	OCG	CHOL	0.0357032	12	5	7	1265.33	642.25	932.361
TROAP	1	4.17296	Poor Prognosis	OCG	CHOL	0.0395661	11	9	2	705.75	111.417	364.833
AADAT	1	1.66686	Good Prognosis	OCG	COAD	0.0110382	51	20	31	599.277	132.67	352.845
ABCD3	0	-1.03371	Good Prognosis	OCG	COAD	0.000741695	49	16	33	4329.77	2192.61	3243.49
ABHD6	0	-1.04141	Good Prognosis	OCG	COAD	0.0412336	50	22	28	916.149	372.202	628.82
ACADS	0	-2.31837	Good Prognosis	OCG	COAD	0.0470276	45	18	27	3708.71	1142	2256.26
ACOT11	0	-1.03344	Good Prognosis	OCG	COAD	0.00371267	48	15	33	1860.5	666.713	1248.37
ADAM12	0	5.29811	Poor Prognosis	OCG	COAD	0.0210739	48	28	20	3386.24	188.245	1416.95
ADAMTS8	0	-1.85183	Good Prognosis	TSG	COAD	0.00375146	44	13	31	165.839	12.117	73.9611
AGAP3	0	1.03043	Poor Prognosis	OCG	COAD	0.023855	48	29	19	5604.32	3032.02	4242.92
AKR1B10	0	-2.93165	Good Prognosis	OCG	COAD	0.0302483	47	18	29	2416.34	74.3085	959.675
ANKZF1	0	1.00059	Poor Prognosis	OCG	COAD	0.033026	48	31	17	2614.05	1285.97	1889.47
ANO10	0	-1.11228	Good Prognosis	OCG	COAD	0.041814	50	21	29	2518.03	1170.34	1813.56
ASPG	0	-4.51372	Good Prognosis	OCG	COAD	0.00388819	54	14	40	70.1957	0.709402	24.7986
ATG4D	0	-1.03325	Good Prognosis	OCG	COAD	0.0275846	43	16	27	1675.76	871.394	1242.44
B3GNT6	0	-1.83379	Good Prognosis	OCG	COAD	0.00171794	46	13	33	2211.67	4.92553	778.134
B3GNT8	0	-1.67186	Good Prognosis	OCG	COAD	0.0173277	51	18	33	1679.46	465.298	1031.67
BRIP1	1	1.54174	Good Prognosis	OCG	COAD	0.0220043	48	19	29	586.234	205.489	387.159
C4orf19	0	-1.56941	Good Prognosis	OCG	COAD	0.0208168	48	17	31	1782.32	548.062	1127.42
CCNA2	0	1.17905	Good Prognosis	OCG	COAD	0.0254064	50	20	30	3834.4	1440.09	2588.32
CDC20	1	1.04713	Good Prognosis	OCG	COAD	0.0268883	42	17	25	4628.66	1629.56	3035.14
CDCA2	1	1.57976	Good Prognosis	OCG	COAD	0.00130328	44	15	29	984.074	242.543	580.413
CDKN2B	0	-3.08612	Poor Prognosis	OCG	COAD	0.0358793	42	25	17	1533.32	272.884	806.297
CELSR2	0	1.11553	Good Prognosis	OCG	COAD	0.048305	53	21	32	1463.51	427.316	890.364
CENPI	1	2.34456	Good Prognosis	OCG	COAD	0.0467254	48	20	28	425.755	127.064	266.452
CILP2	0	3.90522	Poor Prognosis	OCG	COAD	0.0307066	41	26	15	289.681	13.8723	116.611
CLDN23	0	-3.13573	Good Prognosis	OCG	COAD	0.00512505	42	12	30	1044.38	223.043	577.336
CLDN7	0	-1.14729	Good Prognosis	OCG	COAD	0.0216031	49	17	32	19407.1	8004.7	13257.1
CLEC3B	1	-4.02506	Good Prognosis	OCG	COAD	0.0357184	47	15	32	435.351	99.6596	237.625
COMP	0	7.90185	Poor Prognosis	OCG	COAD	0.04566	47	28	19	3740.01	38.8936	1378.29
CPT2	0	-1.30546	Good Prognosis	OCG	COAD	0.000817009	45	15	30	2730.48	1222.37	1938.86
CUZD1	0	1.54258	Poor Prognosis	TSG	COAD	0.0116501	45	30	15	80.1398	11.4	40.6643
DHDDS	0	-1.14148	Good Prognosis	OCG	COAD	0.0193133	44	16	28	1928.47	967.521	1434.73
DNASE1L3	1	-3.7424	Good Prognosis	OCG	COAD	0.0159929	43	12	31	255.553	3.56383	97.3604
ELFN1	0	1.78879	Poor Prognosis	OCG	COAD	0.00119618	48	33	15	184.161	58.2632	113.975
ENO1	1	1.01341	Good Prognosis	OCG	COAD	0.0462684	50	20	30	96425.1	38287.1	64455.9
EPHA10	0	-1.38589	Good Prognosis	OCG	COAD	0.0171959	45	16	29	988.351	272.67	606.011
ESCO2	3	1.15673	Good Prognosis	OCG	COAD	0.000772094	43	14	29	1287.99	307.021	743.777
FASN	0	1.37971	Good Prognosis	OCG	COAD	0.0497516	43	16	27	28681.4	9272.52	17928.2
FSTL3	0	1.14609	Poor Prognosis	OCG	COAD	0.0144313	52	30	22	2646.78	460.298	1371.58
FUCA1	0	-1.68976	Good Prognosis	OCG	COAD	0.0274835	47	19	28	4812.14	2023.49	3325.81
FXYD5	0	2.03338	Poor Prognosis	OCG	COAD	0.0469321	46	28	18	7215.48	2280.05	4624.7
GABRD	1	3.92479	Poor Prognosis	OCG	COAD	0.025567	47	29	18	110.628	29.5895	64.7279
GTSE1	1	1.70112	Good Prognosis	OCG	COAD	0.00280117	49	18	31	1371.78	535.17	940.806
HMMR	2	1.41849	Good Prognosis	OCG	COAD	0.00879042	45	16	29	2496.53	903.137	1649.89
HRCT1	0	-2.63699	Good Prognosis	OCG	COAD	0.0245848	45	19	26	452.989	61.6277	229.686
INHBA	2	6.54982	Poor Prognosis	OCG	COAD	0.0361736	45	25	20	1223.53	133.032	570.06
KCTD9	0	-1.08303	Good Prognosis	OCG	COAD	0.0312918	48	19	29	2147.17	835.702	1456.67
KDELC1	1	1.79449	Poor Prognosis	OCG	COAD	0.0299194	44	27	17	429.351	170.242	286.749
KIF13B	0	-1.05142	Good Prognosis	OCG	COAD	0.0047953	45	12	33	6570.05	2247.88	4197.89
KIF15	2	1.24003	Good Prognosis	OCG	COAD	0.0384349	48	21	27	1414.57	571.415	982.643
KIF20A	2	1.74478	Good Prognosis	OCG	COAD	0.0117026	47	17	30	1969.17	788.574	1351.86
KIF26B	0	4.33577	Poor Prognosis	OCG	COAD	0.0315565	42	25	17	815.766	73.883	373.965
KPNA2	1	1.44421	Good Prognosis	OCG	COAD	0.00294033	49	19	30	10052.9	4499.7	7125.37
LGALS4	0	-1.66449	Good Prognosis	OCG	COAD	0.030232	46	17	29	57848.7	17317.2	36009.3
LIMK1	0	1.00734	Poor Prognosis	OCG	COAD	0.0376423	48	29	19	2662.08	1329.2	1936.1
LRRC26	0	-1.3284	Good Prognosis	OCG	COAD	0.0143348	46	17	29	503.34	11.4271	187.703
LZTS1	0	2.42703	Poor Prognosis	OCG	COAD	0.0158008	46	27	19	515.097	117.777	284.159
MATN3	0	4.08524	Poor Prognosis	OCG	COAD	0.00886988	42	26	16	375.554	26.2947	155.852
NDRG2	0	-1.44286	Good Prognosis	OCG	COAD	0.0400292	42	18	24	3689.95	1309.8	2412.99
NOX4	0	4.65975	Poor Prognosis	OCG	COAD	0.00637609	52	32	20	268.979	25.4421	124.261
OSBPL3	0	2.0606	Poor Prognosis	OCG	COAD	0.00263647	47	31	16	3091.5	1468.26	2194.62
P2RY1	0	-2.60357	Good Prognosis	OCG	COAD	0.019112	43	16	27	221.559	33.2979	116.24
P2RY13	0	-1.40585	Good Prognosis	TSG	COAD	0.0347877	52	16	36	232.032	30.9894	114.085
PBK	1	1.26344	Good Prognosis	OCG	COAD	0.00451787	47	18	29	2246.63	513.191	1284.25
PEX26	0	-1.91369	Good Prognosis	OCG	COAD	0.00271842	37	11	26	1585.46	742.564	1144.6
PLK1	2	1.34402	Good Prognosis	OCG	COAD	0.0491475	46	18	28	3459.12	1435.51	2391.21
PODXL	0	1.1035	Poor Prognosis	OCG	COAD	0.0304691	51	29	22	7011.05	2177.81	4285.98
PPAPDC1A	0	4.31536	Poor Prognosis	OCG	COAD	0.0333789	47	29	18	244.75	12.5426	104.389
PPARGC1A	0	-1.71853	Good Prognosis	OCG	COAD	0.00664698	50	17	33	1241.34	169.511	641.191
PRR11	1	1.90423	Good Prognosis	OCG	COAD	0.0274199	48	17	31	643.798	203.677	409.693
PRRX1	0	1.87891	Poor Prognosis	OCG	COAD	0.0311496	44	26	18	2055.03	207.809	964.749
PTGER4	0	-1.58475	Good Prognosis	OCG	COAD	0.0387149	50	19	31	1740.79	459.809	1018.17
PTPRN	1	-1.63016	Poor Prognosis	TSG	COAD	0.0102934	46	30	16	171.755	5.65979	67.9859
RCC1	0	1.22705	Good Prognosis	OCG	COAD	0.0454035	44	18	26	4401.37	1793.95	3058.06
RNF219	0	1.06895	Poor Prognosis	OCG	COAD	0.0212894	44	27	17	1844.97	823.396	1282.25
RPGRIP1L	0	2.00273	Good Prognosis	OCG	COAD	0.0326144	49	19	30	559.085	244.702	398.233
RPS6KA5	0	-1.22979	Good Prognosis	OCG	COAD	0.0147177	46	16	30	600.649	196.383	381.025
RTKN2	0	1.37828	Good Prognosis	OCG	COAD	0.018419	51	22	29	762.957	253.904	488.057
SCUBE1	0	-2.34674	Good Prognosis	OCG	COAD	0.0340957	50	17	33	142.043	13.6809	66.1625
SERINC2	0	-1.00914	Good Prognosis	OCG	COAD	0.00131588	45	15	30	14063.8	4956.53	9172.95
SERPINH1	1	1.15468	Poor Prognosis	OCG	COAD	0.0490664	48	29	19	12843	4835.4	8388.24
SFXN3	1	1.1276	Poor Prognosis	OCG	COAD	0.0247314	52	29	23	3080.6	1307.48	2160.01
SIX1	0	5.03276	Poor Prognosis	OCG	COAD	0.0371383	40	25	15	88.6882	6.59596	37.629
SIX4	0	3.62971	Poor Prognosis	OCG	COAD	0.0275558	51	30	21	181.181	20.46	81.0989
SKA1	0	1.5557	Good Prognosis	OCG	COAD	0.0263261	44	17	27	837.424	231.295	512.212
SLC44A4	0	-1.33251	Good Prognosis	OCG	COAD	0.0435653	49	19	30	18678.1	5058.7	11230.6
SLC4A4	0	-4.43251	Good Prognosis	OCG	COAD	0.0211124	48	18	30	1653.76	29.8632	633.714
SLC6A1	0	2.23944	Poor Prognosis	OCG	COAD	0.000765881	46	31	15	67.5055	15.0417	37.9117
SNAI1	0	2.28434	Poor Prognosis	OCG	COAD	0.00675246	43	30	13	426.128	129.574	260.534
SNTB1	0	2.41527	Poor Prognosis	OCG	COAD	0.0239887	46	29	17	5205.2	1292.95	3064.46
SPIB	0	-4.25509	Good Prognosis	OCG	COAD	0.0182278	48	15	33	213.298	8.91667	84.7668
STC1	0	2.56695	Poor Prognosis	OCG	COAD	0.0476005	51	28	23	1570.17	291.723	820.152
SUCLG2	0	-1.13856	Good Prognosis	OCG	COAD	0.00487282	46	17	29	7422.98	3626.38	5500.52
TACC3	1	1.09488	Good Prognosis	OCG	COAD	0.0171867	44	18	26	4145.29	1693.23	2848.59
TESC	0	4.91357	Good Prognosis	OCG	COAD	0.0336107	47	17	30	4501.91	397.011	2128.55
TIMP1	0	1.98006	Poor Prognosis	OCG	COAD	0.00216675	49	32	17	18601.3	5375.82	11321.7
TMEM56	0	-1.47281	Good Prognosis	OCG	COAD	0.0115494	50	18	32	2587.37	603.915	1518.76
TNFRSF11A	0	-1.05189	Good Prognosis	OCG	COAD	0.0205345	39	14	25	1711.35	281.521	885.951
TSPAN11	0	-1.5698	Good Prognosis	TSG	COAD	0.00305739	51	14	37	690.117	116.179	353.141
TTC22	0	-2.08692	Good Prognosis	OCG	COAD	0.0263665	46	15	31	578.638	193.99	371.311
UGT2A3	0	-3.15377	Good Prognosis	OCG	COAD	0.0446701	52	21	31	1892.36	17.9894	696.025
UGT2B15	0	-3.82025	Good Prognosis	OCG	COAD	0.0498725	50	19	31	1544.99	23.734	582.7
VSIG2	0	-2.89142	Good Prognosis	OCG	COAD	0.0116582	44	16	28	2227.16	22.8958	860.332
WDR62	1	2.29978	Good Prognosis	OCG	COAD	0.0411186	50	22	28	873.149	284.457	557.816
ZBTB7C	1	-2.11111	Good Prognosis	OCG	COAD	0.00397	46	17	29	1649.99	106.936	740.671
ZNF761	1	1.12037	Poor Prognosis	OCG	COAD	0.0359459	48	31	17	1511.85	606	1002.13
ZNF792	0	1.01312	Good Prognosis	OCG	COAD	0.0307897	48	19	29	542.681	231.5	375.986
CDKN3	1	3.03596	Poor Prognosis	OCG	ESCA	0.0230414	56	30	26	1724.16	423.475	988.511
CDT1	0	2.508	Poor Prognosis	OCG	ESCA	0.0328024	53	29	24	4525.39	1272.67	2769.21
ERO1LB	0	-3.58563	Poor Prognosis	OCG	ESCA	0.0338878	53	31	22	1771.28	351.41	922.848
HMGB3	0	2.37235	Poor Prognosis	OCG	ESCA	0.0178926	46	25	21	5947.31	1465	3404.14
MFAP5	0	-2.21183	Good Prognosis	OCG	ESCA	0.0482922	43	13	30	2253.02	53.9016	909.043
PIGU	0	1.03547	Poor Prognosis	OCG	ESCA	0.0290848	48	27	21	3022.61	1435	2179.51
SUV39H1	0	1.04277	Poor Prognosis	OCG	ESCA	0.049432	48	27	21	1691.82	588.475	1092.14
UBE2C	1	3.24596	Poor Prognosis	OCG	ESCA	0.0489009	49	27	22	5984.57	1736.33	3646.27
ADAMTS15	1	3.544	Good Prognosis	OCG	GBM	0.0312779	82	37	45	306.4	20.9231	132.725
BRCA1	2	1.60972	Poor	OCG	GBM	0.0452338	78	39	39	1104.98	408.647	733.542
C14orf93	0	1.11217	Good Prognosis	OCG	GBM	0.0137508	82	40	42	471.14	229.078	341.124
CD163	0	4.45506	Poor Prognosis	OCG	GBM	0.0220038	77	40	37	15369.5	1165.67	6920.8
CD44	0	3.44935	Poor Prognosis	OCG	GBM	0.0424552	80	41	39	46759.9	10086.4	26513.3
COX4I2	0	1.93409	Good Prognosis	OCG	GBM	0.00235056	78	35	43	110.229	19.3333	58.0131
CRYZ	0	1.49801	Poor	OCG	GBM	0.0109121	78	39	39	2739.12	1054.98	1850.74
EEF1A1	0	2.37694	Good Prognosis	OCG	GBM	0.0404603	74	32	42	283298	103722	173209
ENO2	1	-2.06038	Poor Prognosis	OCG	GBM	0.0495021	82	42	40	12207.7	3489.39	7337.55
ERI1	0	2.16022	Poor Prognosis	OCG	GBM	0.0445186	79	42	37	1930.61	851.922	1336.97
FAM20C	0	2.11567	Poor Prognosis	OCG	GBM	0.0160766	80	41	39	15274.3	3117.92	8253.44
GABRD	1	-3.74867	Poor Prognosis	TSG	GBM	0.0308107	83	44	39	571.059	54.2745	262.562
KPNA5	0	-1.23162	Good Prognosis	OCG	GBM	0.00813214	78	36	42	272.8	98.3846	176.51
LCAT	0	1.53701	Good Prognosis	OCG	GBM	0.0160546	83	40	43	1228.24	365.824	737.81
LOXL4	0	3.23786	Poor	TSG	GBM	0.0290239	78	39	39	352.667	21.1765	144.438
LPPR4	0	-2.22688	Poor Prognosis	OCG	GBM	0.0265941	85	46	39	2974.8	626.137	1657
MAPRE3	0	-2.22713	Poor Prognosis	OCG	GBM	0.0320206	78	41	37	2366.18	1059.35	1645.84
MOCOS	0	3.83161	Good Prognosis	OCG	GBM	0.0420603	79	39	40	125.706	5.96154	50.7974
NUDT5	0	1.32874	Good Prognosis	OCG	GBM	0.0175241	78	38	40	1377.14	691.627	988.261
PGBD5	1	-2.52116	Poor Prognosis	OCG	GBM	0.00916486	82	45	37	1116.88	346.923	689.288
PKN1	0	1.11917	Good Prognosis	OCG	GBM	0.0175581	80	35	45	10035.2	5946.02	7873.11
PRNP	0	-1.62241	Poor Prognosis	OCG	GBM	0.00991318	81	45	36	14022.5	6626.08	10128.5
RPL29	0	1.75387	Good Prognosis	OCG	GBM	0.0189595	79	37	42	15547.1	6440.98	10456.9
SAMD13	1	1.79919	Good Prognosis	OCG	GBM	0.00574027	87	41	46	252.92	78.0943	154.438
SERPINA5	0	3.74736	Poor Prognosis	OCG	GBM	0.0190398	81	43	38	842.549	88.6667	386.686
SLC39A10	0	-1.22021	Poor	OCG	GBM	0.0317324	82	41	41	3454.55	1715.78	2507.86
STAT3	0	1.1212	Good Prognosis	OCG	GBM	0.00725385	81	40	41	11013	5944.18	8365.38
TAX1BP3	0	1.23777	Poor Prognosis	OCG	GBM	0.00213983	80	44	36	3952.18	1658.45	2647.56
TEAD2	0	3.79145	Good Prognosis	OCG	GBM	0.0214958	80	37	43	2273.18	444.157	1237.31
YWHAG	0	-2.19631	Poor Prognosis	OCG	GBM	0.00663898	83	43	40	17720.9	8845.22	13068.9
ZNF35	0	1.04013	Good Prognosis	OCG	GBM	0.0236211	80	38	42	618.824	286.196	438.399
ZNF813	0	1.16603	Good Prognosis	TSG	GBM	0.0204688	83	36	47	166.1	67.4038	114.157
ARHGAP4	0	1.37183	Good Prognosis	OCG	HNSC	0.000320687	146	58	88	3684.27	430.605	1701.76
ARHGEF10L	0	-1.54465	Good Prognosis	OCG	HNSC	0.00255043	138	57	81	2098.61	658.029	1306.79
ASAP3	0	-1.22138	Good Prognosis	OCG	HNSC	0.0434217	146	68	78	1907.22	535.337	1150.98
ATP13A4	1	-2.47359	Good Prognosis	OCG	HNSC	0.0361787	145	61	84	1120.2	10.314	424.827
BICD1	0	1.74214	Poor Prognosis	OCG	HNSC	0.0213703	144	85	59	811.401	205.895	484.623
BIRC3	0	1.02571	Good Prognosis	OCG	HNSC	0.023294	140	57	83	6638.15	456.558	2693.6
BRSK1	0	1.42254	Poor Prognosis	OCG	HNSC	0.0119299	148	84	64	193.678	29.1761	93.8538
C10orf35	0	1.26472	Poor Prognosis	OCG	HNSC	0.0218148	141	74	67	582.709	117.514	327.162
C1QTNF6	1	2.7797	Poor Prognosis	OCG	HNSC	0.0196427	139	82	57	3634.03	557.099	1905.08
CAV1	0	1.80659	Poor Prognosis	OCG	HNSC	0.0399682	146	85	61	48752.5	5196.87	23886.4
CD276	0	1.81946	Poor Prognosis	OCG	HNSC	0.0149447	147	84	63	12370.4	3725.68	7707.52
CEACAM5	0	-2.29451	Good Prognosis	OCG	HNSC	0.00895802	140	59	81	20849.2	221.128	7714.82
CENPI	1	1.7565	Poor Prognosis	OCG	HNSC	0.0233502	139	82	57	457.246	127.884	277.194
CERCAM	0	1.67493	Poor Prognosis	OCG	HNSC	0.0265551	142	84	58	7855.06	1425.41	4203.16
CHRNA5	1	1.24777	Poor Prognosis	OCG	HNSC	0.000129484	142	80	62	463.094	90.7151	256.381
CHST11	0	2.05496	Poor Prognosis	OCG	HNSC	0.0245638	150	86	64	1663.77	340.416	965.96
CHST15	0	1.12646	Poor Prognosis	OCG	HNSC	0.0173588	139	83	56	4093.79	1163.23	2515.94
CLEC3B	1	-3.57612	Good Prognosis	OCG	HNSC	0.00198914	155	64	91	443.785	81.8977	232.671
CNIH3	0	2.4462	Poor Prognosis	OCG	HNSC	0.00551511	145	85	60	219.5	19.0279	95.5058
COL8A2	0	1.02662	Good Prognosis	OCG	HNSC	0.0446036	156	74	82	3360.46	440.74	1637.86
CPEB3	0	-1.72996	Good Prognosis	OCG	HNSC	0.0070603	140	56	84	467.965	133.012	278.717
CSGALNACT2	0	1.04216	Poor Prognosis	OCG	HNSC	0.0044659	143	85	58	2651.66	970.983	1733.9
CTHRC1	1	2.63228	Poor Prognosis	OCG	HNSC	0.0202716	140	83	57	6128.03	613.006	2810.86
DDX11	0	1.28897	Good Prognosis	OCG	HNSC	0.0359063	152	64	88	2028.95	627.746	1238.03
DIAPH3	2	1.22814	Poor Prognosis	OCG	HNSC	0.0240425	145	83	62	1165.65	341.442	712.025
DNMT1	1	1.06296	Good Prognosis	OCG	HNSC	0.0263361	141	62	79	8957.43	3078.42	5687.52
EIF5A2	0	1.97042	Poor Prognosis	OCG	HNSC	0.000340339	142	89	53	1537.48	394.329	908.396
ENO2	1	2.77302	Poor Prognosis	OCG	HNSC	0.0349931	149	83	66	3795.08	441.093	1842.78
EPB41L4A	0	-1.46503	Good Prognosis	OCG	HNSC	0.013324	148	62	86	1095.85	192.942	576.96
EPHB2	0	2.27315	Poor Prognosis	OCG	HNSC	0.0110016	142	82	60	2482.87	332.372	1291.92
EPHB6	0	-1.09811	Good Prognosis	OCG	HNSC	0.00986947	146	66	80	2730.42	228	1225.17
EPHX3	0	-1.33872	Good Prognosis	OCG	HNSC	0.00161653	140	56	84	2457.15	22.2849	952.369
ERBB3	0	-1.09813	Good Prognosis	OCG	HNSC	0.0333594	142	60	82	6088.63	1663.99	3634.72
FADS3	0	1.82966	Poor Prognosis	OCG	HNSC	7.16261e-05	144	85	59	2853.87	458.948	1436.66
FAM107A	0	-3.65593	Good Prognosis	OCG	HNSC	0.00552484	144	57	87	321.372	34.2659	146.631
FAM3B	0	-2.59084	Good Prognosis	OCG	HNSC	0.0221865	142	58	84	1850.15	6.05233	638.946
FJX1	0	1.18787	Poor Prognosis	OCG	HNSC	0.0114407	150	83	67	2364.14	500.674	1314.09
FKBP9	0	1.11473	Poor Prognosis	OCG	HNSC	0.0155118	132	76	56	14836.3	4732.05	9286.02
FLRT2	0	1.56805	Poor Prognosis	OCG	HNSC	0.012543	144	85	59	5695.23	439.884	2621.58
FOXD2	0	1.98577	Poor Prognosis	OCG	HNSC	0.00795797	138	78	60	143.452	34.6301	82.1731
FUT2	0	-1.5762	Good Prognosis	OCG	HNSC	0.0145186	149	65	84	2626.32	402.587	1384.31
FUT6	0	-2.79828	Good Prognosis	OCG	HNSC	0.00379411	150	60	90	1148.33	24.2759	439.577
FZD2	0	2.36405	Poor Prognosis	OCG	HNSC	0.0284381	146	84	62	514.837	129.971	299.963
GGT6	0	-1.91576	Good Prognosis	OCG	HNSC	0.0488764	144	62	82	2564.99	257.57	1229.4
GNA12	0	1.4025	Poor Prognosis	OCG	HNSC	0.00317457	135	82	53	6829.65	2493	4523.48
GNA14	0	-2.72082	Good Prognosis	TSG	HNSC	0.0142388	159	66	93	84.6491	16.8722	45.1596
HHIPL1	0	1.56127	Poor Prognosis	OCG	HNSC	0.0285349	144	83	61	348.357	52.6163	172.058
HLF	0	-2.01578	Good Prognosis	OCG	HNSC	0.00023145	149	59	90	1381.02	50.7035	549.123
HMGA2	1	4.45878	Poor Prognosis	OCG	HNSC	0.000826781	137	78	59	5371.88	203.483	2187.16
HMMR	2	1.5115	Poor Prognosis	OCG	HNSC	0.0198454	145	81	64	1913.77	573.087	1179.13
HOPX	0	-2.64397	Good Prognosis	OCG	HNSC	0.0433734	143	61	82	8536.48	519.302	3643.6
HOXC6	0	4.20698	Poor Prognosis	OCG	HNSC	0.00161384	142	85	57	260.773	32.8663	127.34
HTRA1	0	1.21517	Poor Prognosis	OCG	HNSC	0.032394	142	81	61	13916.6	2188.24	7116.44
HTRA3	0	1.39778	Poor Prognosis	OCG	HNSC	0.0171747	141	86	55	6193.04	621.355	2892.1
IKBIP	0	1.26568	Poor Prognosis	OCG	HNSC	0.0388377	147	81	66	2347.52	829.57	1511.7
IKZF2	0	-1.79558	Good Prognosis	OCG	HNSC	0.00201886	150	60	90	1834.23	293.236	944.177
IL34	0	-1.64809	Good Prognosis	OCG	HNSC	0.0107318	143	58	85	621.378	74.6821	289.66
INHBA	2	4.40351	Poor Prognosis	OCG	HNSC	0.00116621	137	86	51	6036.82	241.331	2527.9
ITGA5	0	2.31235	Poor Prognosis	OCG	HNSC	0.000976604	141	87	54	18429.3	2788.71	9507.92
ITGA6	0	2.03728	Poor Prognosis	OCG	HNSC	0.00925276	149	88	61	97155.4	17455	52331.5
KANK4	0	1.96887	Poor Prognosis	OCG	HNSC	0.0414513	147	84	63	1250.76	20.569	476.81
KDELC1	1	1.68284	Poor Prognosis	OCG	HNSC	0.00010156	144	87	57	678.285	207.368	420.569
LGALS1	0	1.54194	Poor Prognosis	OCG	HNSC	0.0123013	142	80	62	32374.7	5419.9	17082.8
LGR5	0	1.3237	Good Prognosis	OCG	HNSC	0.01692	153	68	85	1035.47	18.9543	378.106
LPIN1	0	-1.62809	Good Prognosis	OCG	HNSC	0.0434501	148	66	82	1964.63	620.285	1217.95
LYPD1	0	1.55679	Poor Prognosis	OCG	HNSC	0.0158266	135	80	55	1514.07	130.012	659.875
MACC1	1	-1.62693	Good Prognosis	OCG	HNSC	0.0434273	147	63	84	2158.23	220.532	1002.27
MEIS1	0	-1.18721	Good Prognosis	OCG	HNSC	1.3768e-05	143	50	93	1342.92	260.762	696.633
MEIS3	0	1.49601	Poor Prognosis	OCG	HNSC	0.0034363	135	84	51	534.441	77.1395	264.337
METTL7A	0	-2.00205	Good Prognosis	OCG	HNSC	0.0261852	149	65	84	3022.31	353.878	1435.52
MICAL2	0	1.81781	Poor Prognosis	OCG	HNSC	0.0415156	142	84	58	7325.09	1232.24	3867.91
NT5E	0	1.65985	Poor Prognosis	OCG	HNSC	0.00337412	146	85	61	6729.88	472.802	3015.07
P4HA1	0	1.47647	Poor Prognosis	OCG	HNSC	0.00154013	151	90	61	6027.55	1638.27	3580.4
PDIA5	0	1.26035	Poor Prognosis	OCG	HNSC	0.0062724	146	83	63	1861.27	634.122	1188.56
PIK3R1	0	-1.28543	Good Prognosis	TSG	HNSC	0.0182297	148	67	81	4540.58	1029.02	2530.13
PITX1	1	-1.38216	Good Prognosis	OCG	HNSC	0.00958253	145	61	84	19814.6	2906.92	9781.13
PLEKHA7	0	-1.59025	Good Prognosis	OCG	HNSC	0.030306	139	58	81	1272.47	217.919	668.35
PLK1	2	1.67546	Poor Prognosis	OCG	HNSC	0.0239738	148	84	64	3823.1	1354.95	2512.88
PLOD2	0	1.62059	Poor Prognosis	OCG	HNSC	0.0323845	137	78	59	9499.58	1914.42	5243.64
PMEPA1	0	2.22428	Poor Prognosis	OCG	HNSC	0.00905335	138	83	55	14220	2037.16	7233.59
PTPRN	1	3.33549	Poor Prognosis	OCG	HNSC	0.0163127	142	79	63	303.622	5.97253	112.658
QSOX2	0	1.23901	Poor Prognosis	OCG	HNSC	0.00936792	134	74	60	2039.93	759.382	1332.51
RAB11FIP1	0	-1.1503	Good Prognosis	OCG	HNSC	0.00180011	139	55	84	11108.3	1621.37	5505.71
RBM47	0	-1.50993	Good Prognosis	OCG	HNSC	0.00430628	142	58	84	3897.08	1092.02	2334.25
RORC	0	-3.21546	Good Prognosis	OCG	HNSC	0.0449759	163	72	91	327.977	22.3621	141.735
SCG5	0	2.56989	Poor Prognosis	OCG	HNSC	0.00380844	153	88	65	373.674	29.4566	163.258
SCNN1A	0	-1.50162	Good Prognosis	OCG	HNSC	0.0456604	147	65	82	9373.48	616.43	4143.69
SELENBP1	0	-2.74595	Good Prognosis	OCG	HNSC	0.000953633	139	52	87	905.831	93.6744	405.333
SEMA4F	0	1.70515	Poor Prognosis	OCG	HNSC	0.015404	148	84	64	1102.57	308.169	658.548
SERPINE1	0	2.85415	Poor Prognosis	OCG	HNSC	0.00128505	132	80	52	43577.1	3231.42	19675.2
SERPINH1	1	2.23077	Poor Prognosis	OCG	HNSC	0.00546403	150	89	61	25661.9	5738.91	14609.9
SFXN3	1	1.06904	Poor Prognosis	OCG	HNSC	0.0246655	139	82	57	3323.93	921.791	2039.63
SHMT1	0	-1.1049	Good Prognosis	OCG	HNSC	0.0413378	136	55	81	2695.13	833.169	1666.8
SLC19A1	0	1.31855	Poor Prognosis	OCG	HNSC	0.0145626	140	79	61	1247.45	375.529	765.1
SLC3A2	0	1.02854	Poor Prognosis	OCG	HNSC	0.00962873	144	84	60	29083	9400.2	18420.2
SPOCD1	0	3.22251	Poor Prognosis	OCG	HNSC	0.00961707	131	79	52	680.826	65.1503	316.404
SPRR3	0	-2.58119	Good Prognosis	OCG	HNSC	0.00813619	143	60	83	154463	444.622	54486.4
SYCP2	0	3.84783	Good Prognosis	OCG	HNSC	0.049077	141	60	81	1438.77	19.8372	503.55
TGFBI	0	3.39667	Poor Prognosis	OCG	HNSC	0.00474498	143	86	57	105932	7704.8	47217.9
TINAGL1	0	1.09345	Poor Prognosis	OCG	HNSC	0.00390038	143	82	61	8538.54	1055.8	4166.79
TJP3	1	-2.66973	Good Prognosis	OCG	HNSC	0.0478369	143	59	84	1238.52	31.0756	475.565
TLL1	1	1.49823	Poor Prognosis	OCG	HNSC	0.00550873	125	78	47	982.936	33.3468	397.021
TMPRSS11B	0	-4.75949	Good Prognosis	OCG	HNSC	0.0219022	144	58	86	1631.28	1.77586	556.852
TMPRSS11D	1	-1.19986	Good Prognosis	OCG	HNSC	0.013187	139	61	78	14026.8	591.866	6195.55
TNFRSF12A	0	1.32977	Poor Prognosis	OCG	HNSC	0.000421816	143	89	54	9751.14	1904.09	5584.9
USP6NL	0	-1.09949	Good Prognosis	OCG	HNSC	0.0307536	148	64	84	2345.88	816.122	1501.61
VEGFC	0	1.88554	Poor Prognosis	OCG	HNSC	0.0192982	138	80	58	2507.19	140.727	1088.77
WDR54	0	1.39471	Poor Prognosis	OCG	HNSC	0.000104522	143	85	58	1272.2	305.442	726.994
ZBTB7C	1	-1.32198	Good Prognosis	OCG	HNSC	0.00903857	145	62	83	3866.34	191.052	1633.45
ZNF426	0	-1.03017	Good Prognosis	TSG	HNSC	0.0237053	136	58	78	723.186	124.822	383.754
ZYG11A	0	1.25652	Good Prognosis	OCG	HNSC	0.002034	138	50	88	314.988	4.2459	113.935
ABI3BP	1	-2.66703	Poor Prognosis	OCG	KICH	0.010825	7	7	0	904.864	77.8182	428.727
ADRA2C	0	-3.75873	Good Prognosis	OCG	KICH	0.01384	6	0	6	276	20.5909	117.288
ALDH1L2	1	2.8851	Poor Prognosis	OCG	KICH	0.0194523	4	4	0	1026.23	102.091	471.788
AMIGO3	0	1.35941	Poor Prognosis	OCG	KICH	0.0174669	7	7	0	517	152.409	322.818
ANLN	2	3.02993	Poor Prognosis	OCG	KICH	0.029693	8	7	1	1070.23	79.4348	437.439
AQP1	1	-3.941	Good Prognosis	OCG	KICH	0.0133326	5	0	5	10494.2	1445.64	5067.42
ARHGAP11A	0	3.35272	Poor Prognosis	OCG	KICH	0.00711193	7	7	0	1033.27	130.636	476.273
ARHGAP29	0	-2.24414	Good Prognosis	OCG	KICH	0.0045159	7	0	7	3611.14	1404.77	2400.58
ATRIP	0	1.15941	Poor Prognosis	OCG	KICH	0.0260155	6	6	0	766.591	371.591	562.455
AURKA	1	3.51002	Poor Prognosis	OCG	KICH	0.0257781	7	6	1	1499.18	495.273	926.227
BCAS4	0	1.53231	Good Prognosis	OCG	KICH	0.00119736	7	0	7	4588.68	2388.95	3490.26
BLM	2	2.2069	Poor Prognosis	OCG	KICH	0.0173152	8	7	1	182.818	44.5	99.2121
BMP4	0	-1.70306	Poor Prognosis	TSG	KICH	0.0444811	3	3	0	358	63	180.848
BMPR1B	0	2.39186	Good Prognosis	OCG	KICH	0.0263228	7	1	6	19971.5	3120.55	10698.1
BRCA2	1	1.43998	Poor Prognosis	OCG	KICH	0.013438	8	7	1	149.545	31.4091	78.8788
BTG2	1	-2.65775	Good Prognosis	OCG	KICH	0.0164274	6	0	6	8606	2017.41	4688.76
BUB1	1	4.53958	Poor Prognosis	OCG	KICH	0.0342474	8	7	1	730.227	75.6364	332
C11orf82	0	2.20546	Poor Prognosis	OCG	KICH	0.0388919	7	6	1	178.636	38.5217	93.5758
C16orf59	0	2.21593	Poor Prognosis	OCG	KICH	0.0167124	6	6	0	232.227	52.1739	126.773
C17orf53	1	1.98523	Poor Prognosis	OCG	KICH	0.0058475	7	7	0	125.048	26.2727	64.803
C5orf34	1	1.64377	Poor Prognosis	OCG	KICH	0.0485604	8	7	1	306.318	77.1818	180.47
C8G	0	3.78998	Good Prognosis	OCG	KICH	0.00856749	5	0	5	211.762	37.5217	108.955
CARHSP1	0	-2.00594	Poor Prognosis	OCG	KICH	0.00477182	7	7	0	1364.55	575.545	901.788
CCDC103	0	-2.88381	Poor Prognosis	OCG	KICH	0.04806	6	5	1	130.409	18.0833	60.0303
CCNB1	2	1.8772	Poor Prognosis	OCG	KICH	0.0360183	8	7	1	1990.18	257.773	946.576
CCNE2	0	2.87345	Poor Prognosis	OCG	KICH	0.015346	8	7	1	254.636	30.3478	115.955
CDC25A	0	1.94982	Poor Prognosis	OCG	KICH	0.00132214	8	8	0	368.045	80.4545	199.515
CDC45	0	3.91701	Poor Prognosis	OCG	KICH	0.0265385	8	7	1	210.909	13.2727	88.7273
CDCA2	1	4.06626	Poor Prognosis	OCG	KICH	0.0067947	7	7	0	270.273	22.1304	115.167
CDCA5	1	2.9018	Poor Prognosis	OCG	KICH	0.00770113	7	7	0	685.273	118.364	341.788
CDCA8	0	2.84998	Poor Prognosis	OCG	KICH	0.0132609	8	7	1	463.864	66.2174	216.394
CENPE	1	3.45851	Poor Prognosis	OCG	KICH	0.0281667	8	7	1	520.318	66.1364	235.955
CENPK	0	2.47203	Poor Prognosis	OCG	KICH	0.0206854	8	7	1	222.455	22.5	100.167
CENPL	0	1.46385	Poor Prognosis	OCG	KICH	0.00704293	8	7	1	471.136	224.913	331.848
CENPM	0	4.35169	Poor Prognosis	OCG	KICH	0.0407056	9	7	2	901.818	143.727	465.394
CENPW	0	1.88457	Poor Prognosis	OCG	KICH	0.0496184	8	7	1	318.864	65.2174	166.879
CLDN3	0	-2.72769	Good Prognosis	OCG	KICH	0.00207457	7	0	7	1405	107.045	668.818
CLRN3	0	-7.30584	Poor Prognosis	OCG	KICH	0.012076	9	7	2	7.59091	0	2.62121
CLSPN	1	3.19475	Poor Prognosis	OCG	KICH	0.015239	8	7	1	146.409	12.25	62.5303
CLTCL1	0	1.7086	Poor Prognosis	OCG	KICH	0.00726401	6	6	0	1007.91	275.091	591.273
CPAMD8	0	-1.95424	Good Prognosis	OCG	KICH	0.00900231	8	1	7	2402.64	124.682	914.924
CPN2	0	-7.30291	Poor Prognosis	OCG	KICH	0.0391799	9	6	3	7.86364	0	2.68182
CSNK2A2	0	1.39996	Good Prognosis	OCG	KICH	0.0208015	5	0	5	3598.19	1644.36	2525.42
CYYR1	0	-1.11028	Good Prognosis	OCG	KICH	0.0108467	6	0	6	1702.36	458.273	987.727
DEXI	0	1.1813	Good Prognosis	OCG	KICH	0.0423742	7	1	6	6446.18	3353.18	4929.15
DNAJC25	0	1.00188	Good Prognosis	OCG	KICH	0.0390705	6	1	5	1707.41	731.409	1194.29
DNASE1L3	1	-1.73625	Good Prognosis	OCG	KICH	0.0132014	6	0	6	1444.36	62.9091	602.227
DNM3	0	-1.96711	Good Prognosis	OCG	KICH	0.00271084	8	0	8	374.273	64.2273	182.788
DOHH	0	1.20115	Good Prognosis	OCG	KICH	0.00802396	7	1	6	2004.64	1153.18	1592.26
DPY19L2	0	1.92306	Good Prognosis	OCG	KICH	0.0462061	7	1	6	3439.86	925.864	1961.02
DTNA	1	3.11101	Good Prognosis	OCG	KICH	0.0178351	8	1	7	3395.36	850.818	2030.59
DUSP5	0	-1.5696	Good Prognosis	OCG	KICH	0.018145	7	0	7	2087.64	206.273	903.394
E2F1	1	4.39253	Poor Prognosis	OCG	KICH	0.00747445	7	7	0	1494.32	326.182	833.197
E2F7	1	3.46004	Poor Prognosis	OCG	KICH	0.0149912	6	6	0	182.682	12.6818	75.5909
ECT2	1	1.04921	Poor Prognosis	OCG	KICH	0.0492173	7	6	1	2201.45	566.909	1273.48
EDA	0	2.31891	Good Prognosis	OCG	KICH	0.0164144	4	0	4	2984.91	573.818	1685.2
EGFL7	0	-1.46334	Good Prognosis	OCG	KICH	0.0171089	5	0	5	3051.32	964.182	1881.03
EMCN	0	-2.7155	Good Prognosis	OCG	KICH	0.0162081	8	1	7	2424.73	465.545	1324.03
EPHA7	0	-3.91006	Poor Prognosis	OCG	KICH	0.0198428	7	5	2	250.895	0	73.1061
ERCC6L	1	3.71058	Poor Prognosis	OCG	KICH	0.0290148	8	7	1	132.682	17.4091	61.7121
ESCO2	3	2.94895	Poor Prognosis	OCG	KICH	0.00499599	7	7	0	133.864	14	60.1212
EZH2	1	2.16165	Poor Prognosis	OCG	KICH	0.0295012	8	7	1	557.318	114.318	290.303
FAM110B	0	1.51539	Good Prognosis	OCG	KICH	0.0197287	6	1	5	6890.82	1780.14	4277.97
FAM111B	0	3.69659	Poor Prognosis	OCG	KICH	0.00838863	7	7	0	607.727	69.9091	283.076
FAM13C	0	3.83245	Good Prognosis	OCG	KICH	0.0126977	7	1	6	5345.91	1006.59	2979.08
FAM173A	0	1.21522	Good Prognosis	OCG	KICH	0.00126185	7	0	7	1782.77	806.455	1268.02
FAM71E1	0	2.1918	Good Prognosis	OCG	KICH	0.00779088	7	1	6	1108.32	363.909	718.515
FANCI	1	1.93458	Poor Prognosis	OCG	KICH	0.00772635	7	7	0	1239.73	287.591	680.47
FOSB	0	-3.10466	Good Prognosis	OCG	KICH	0.0143953	6	0	6	3346.32	92.7727	1269.47
FOXM1	1	3.90946	Poor Prognosis	OCG	KICH	0.0344086	8	7	1	1798.73	206.227	801.455
GARS	0	1.17002	Poor Prognosis	OCG	KICH	0.0411703	6	5	1	14228	5685.64	9323.77
GFER	0	1.16431	Good Prognosis	OCG	KICH	0.0413936	6	1	5	2753.05	1522.27	2128.98
GGT1	0	-4.46261	Poor Prognosis	OCG	KICH	0.00549737	6	6	0	570.182	12.5909	203.727
GPATCH1	0	1.08004	Good Prognosis	OCG	KICH	0.025394	8	1	7	1121.32	645.591	873.712
GPR137C	0	1.90611	Poor Prognosis	OCG	KICH	0.0103208	6	6	0	261.864	71.4545	152.939
GTSE1	1	4.41815	Poor Prognosis	OCG	KICH	0.0229221	8	7	1	549.364	48.3636	236.803
HABP2	0	-2.25628	Good Prognosis	OCG	KICH	0.0480047	7	1	6	457.636	3	160.439
HJURP	0	3.56251	Poor Prognosis	OCG	KICH	0.0324941	8	7	1	246.136	21.8636	105.258
HMGCS2	0	-1.30935	Good Prognosis	OCG	KICH	0.0469256	7	1	6	17256.9	177.409	6533.91
HNF4A	0	-5.7644	Poor Prognosis	OCG	KICH	0.0463385	8	7	1	90.2273	5.22727	39.7727
HSDL1	0	1.05597	Good Prognosis	OCG	KICH	0.0116918	4	0	4	3463.86	1629.59	2534.52
ID1	0	-3.09263	Good Prognosis	OCG	KICH	0.0335372	7	1	6	1155.73	243.227	631.788
IGF2BP1	1	-1.8772	Poor Prognosis	OCG	KICH	0.0335941	8	6	2	77.5	4	31.0455
IGSF10	0	-2.13695	Poor Prognosis	OCG	KICH	0.0316264	7	6	1	71.8636	3.16	28.4848
IRGQ	0	1.37281	Good Prognosis	OCG	KICH	0.0312123	7	1	6	2944.14	1734.68	2311.53
KIAA1524	0	1.3546	Poor Prognosis	OCG	KICH	0.00644469	7	7	0	469.409	120.773	274.788
KIF12	0	-3.24028	Good Prognosis	OCG	KICH	0.0448783	7	1	6	2888.73	398.364	1443.58
KIF15	2	3.0086	Poor Prognosis	OCG	KICH	0.0125366	8	7	1	257.727	20.48	106.409
KIF18B	2	4.15635	Poor Prognosis	OCG	KICH	0.00604001	7	7	0	241	16.8182	99.0455
KIF20A	2	3.6687	Poor Prognosis	OCG	KICH	0.0483581	8	7	1	718.727	43	295.788
KIF2C	1	2.74073	Poor Prognosis	OCG	KICH	0.0287965	8	7	1	538.227	62.7273	248.152
KIFC1	1	2.18789	Poor Prognosis	OCG	KICH	0.0220981	8	7	1	388.682	54.0909	180.636
KLHL24	0	1.07044	Good Prognosis	OCG	KICH	0.0211834	4	0	4	10355.6	4551.27	7322.64
KLHL3	0	3.22836	Good Prognosis	OCG	KICH	0.00838415	5	0	5	13561.7	4109.09	8462.65
KLK1	0	5.0163	Good Prognosis	OCG	KICH	0.0387493	4	0	4	159563	4455.73	59867.7
KNTC1	2	2.26977	Poor Prognosis	OCG	KICH	0.0133861	7	6	1	1936.71	737.227	1278.24
LAMA4	1	1.86917	Poor Prognosis	OCG	KICH	0.0359123	5	5	0	7272.27	1503.77	4160.68
MCM2	2	1.39349	Poor Prognosis	OCG	KICH	0.0129465	7	7	0	2771.36	726.818	1626.36
MFSD4	0	-3.94888	Good Prognosis	OCG	KICH	0.00334869	8	0	8	5826.82	402.136	2395.45
MND1	0	4.01609	Poor Prognosis	OCG	KICH	0.0275204	8	7	1	214.727	34.913	116.424
MRPS30	0	1.11431	Poor Prognosis	OCG	KICH	0.0299897	8	7	1	3147.5	1526.23	2327.36
MT1H	0	-8.26533	Poor Prognosis	OCG	KICH	0.0147358	5	5	0	37.2857	0	13.2727
MYH8	0	-7.68253	Good Prognosis	OCG	KICH	0.00395368	9	4	5	5.9	0	0.893939
MYO15B	1	-1.89749	Good Prognosis	OCG	KICH	0.0375251	5	0	5	1740.41	467.364	1080.73
NCAPG2	1	1.1549	Poor Prognosis	OCG	KICH	0.00095123	8	8	0	1340.14	398.955	789.333
NOSTRIN	0	-1.84963	Good Prognosis	OCG	KICH	0.0142193	6	0	6	674.227	169.522	381.5
NPAS2	0	-3.30729	Poor Prognosis	OCG	KICH	0.0251476	4	4	0	425.5	27.6087	169.394
NUDT1	0	2.01854	Poor Prognosis	OCG	KICH	0.0290387	6	6	0	674.045	265.273	472.591
OIP5	0	2.76805	Poor Prognosis	OCG	KICH	0.0249263	8	7	1	133.048	15.9545	61.7424
P2RY8	0	1.20707	Good Prognosis	OCG	KICH	0.0363372	8	1	7	1035.09	217.818	563.485
PAX2	0	-2.04372	Good Prognosis	OCG	KICH	0.0151998	6	0	6	3331.82	500.727	1903.86
PGP	0	1.18699	Good Prognosis	OCG	KICH	0.027324	4	0	4	3015.45	1564.5	2233
PIP	0	11.4155	Good Prognosis	OCG	KICH	0.0385139	6	1	5	5395.45	47.6364	1980.29
PLEKHA2	0	-1.38102	Poor Prognosis	OCG	KICH	0.0472884	6	5	1	2475.95	1095.41	1756.26
PLK4	1	2.12204	Poor Prognosis	OCG	KICH	0.0206286	8	7	1	347.591	95.5909	205.485
PMS2CL	0	1.119	Poor Prognosis	OCG	KICH	0.0044588	6	6	0	432.5	180.182	299.152
POC1A	0	2.09682	Poor Prognosis	OCG	KICH	0.0417057	8	7	1	512.5	102.318	272.424
POLQ	0	4.19568	Poor Prognosis	OCG	KICH	0.0384204	8	7	1	236.818	21.0455	101.076
PPP1R1A	0	-5.83328	Good Prognosis	OCG	KICH	0.0483106	6	1	5	577.5	17.6818	230.333
PRKD3	0	-1.12309	Poor Prognosis	OCG	KICH	0.0260038	4	4	0	1906.55	905.364	1387.42
PTCD1	0	1.04338	Poor Prognosis	OCG	KICH	0.00764223	6	6	0	1497.23	899.455	1193.97
RACGAP1	2	2.17383	Poor Prognosis	OCG	KICH	0.00518086	8	8	0	2913.91	573.636	1658.98
RAD54L	0	2.67503	Poor Prognosis	OCG	KICH	0.0345273	7	6	1	186.182	19.6818	84.6667
RASGRF2	0	1.69547	Poor Prognosis	OCG	KICH	0.0387602	8	7	1	2425.86	747.227	1574.21
RECQL4	2	2.45116	Poor Prognosis	OCG	KICH	0.00828834	7	7	0	1120.09	349.682	697.136
REEP2	0	2.33019	Poor Prognosis	OCG	KICH	0.0479536	4	4	0	768.682	38.9091	331.788
RHCG	0	3.49185	Good Prognosis	OCG	KICH	0.00547482	8	1	7	204115	28491.7	108748
RINT1	0	1.13736	Poor Prognosis	OCG	KICH	0.0213619	8	7	1	2337.14	1355.86	1838.86
RNASEH2A	1	1.00715	Poor Prognosis	OCG	KICH	0.0257242	6	6	0	1008.09	356.909	641.955
RNF128	0	-2.5559	Poor Prognosis	OCG	KICH	0.0181809	5	5	0	1138.09	5.68182	390.212
RRM2	0	2.39422	Poor Prognosis	OCG	KICH	0.0235438	8	7	1	688.273	53.9545	287.485
SAAL1	0	1.52122	Poor Prognosis	OCG	KICH	0.0448169	7	6	1	812.818	372.182	580.318
SCML2	0	1.74288	Poor Prognosis	OCG	KICH	0.0317808	8	7	1	220.136	54.1818	122.758
SELP	1	-2.12148	Good Prognosis	OCG	KICH	0.0356998	5	0	5	517.182	75.8636	261.894
SIDT1	0	1.60018	Good Prognosis	OCG	KICH	0.0322817	8	1	7	636.864	53.6818	318.833
SKA3	0	3.12466	Poor Prognosis	OCG	KICH	0.00788248	6	6	0	154.182	15.4091	68.9545
SLC13A1	0	-9.80588	Poor Prognosis	OCG	KICH	0.0261713	9	6	3	8.18182	0	2.72727
SLC27A1	0	2.13305	Good Prognosis	OCG	KICH	0.0165889	8	1	7	7927.73	2713.05	5148.14
SLC2A5	0	-3.45264	Poor Prognosis	OCG	KICH	0.0100696	5	5	0	168.727	9.09091	69.0455
SLC4A7	0	-1.92811	Poor Prognosis	OCG	KICH	0.047927	6	5	1	1173.59	299.609	668.061
SLC6A17	0	2.57828	Good Prognosis	OCG	KICH	0.0226318	9	1	8	2872.32	34.0455	1086.79
SLC9A3	0	-9.40384	Poor Prognosis	OCG	KICH	0.00781013	5	5	0	53.4762	6.75	26.5909
SOSTDC1	0	-4.58677	Good Prognosis	OCG	KICH	0.0351507	8	1	7	256.227	3.24	92.7576
SOX17	0	-1.16987	Good Prognosis	TSG	KICH	0.0423723	7	1	6	290.091	78.5455	168.682
SOX8	0	2.9878	Good Prognosis	OCG	KICH	0.020103	8	1	7	893.318	12.6818	324.5
SPRY2	0	-1.50512	Good Prognosis	OCG	KICH	0.0231365	5	0	5	1134.41	526.545	818.258
STK35	0	1.54361	Good Prognosis	OCG	KICH	0.0400034	4	0	4	4139.59	2099	3124.2
TACC3	1	1.32426	Poor Prognosis	OCG	KICH	0.0259489	8	7	1	1295.14	394.091	787.864
TACSTD2	0	-4.47748	Good Prognosis	OCG	KICH	0.0141697	7	0	7	4963.91	166.818	1928.85
TCOF1	0	1.03944	Poor Prognosis	OCG	KICH	0.0189269	6	6	0	3800.64	1543.5	2629.94
TMEM33	0	1.87682	Good Prognosis	OCG	KICH	0.0293002	7	1	6	22656.7	9721.73	16156.7
TMEM88	0	-1.26879	Good Prognosis	OCG	KICH	0.0421854	7	1	6	628.955	186.5	388.273
TMEM9	0	-1.18766	Poor Prognosis	OCG	KICH	0.0177321	7	6	1	4002.68	1916.68	2825.42
TMPRSS11D	1	6.15135	Poor Prognosis	OCG	KICH	0.0227131	6	6	0	446	0.863636	153.788
TNPO2	0	1.03881	Good Prognosis	OCG	KICH	0.0496499	6	1	5	8626.73	5266.05	6938.77
TRAIP	0	2.1506	Poor Prognosis	OCG	KICH	0.0116401	7	7	0	298.364	68.4091	176.045
TRAPPC6B	0	1.18485	Good Prognosis	OCG	KICH	0.020342	8	1	7	5848.64	3128.77	4422.58
TRIM15	0	-7.6419	Poor	OCG	KICH	0.0267831	6	3	3	3.11111	0	0.666667
TRIM59	2	1.24334	Poor Prognosis	OCG	KICH	0.0355892	7	6	1	448.952	134.682	271.424
TRIP13	0	2.21195	Poor Prognosis	OCG	KICH	0.0251102	8	7	1	370.238	46.1818	166.955
TSPAN1	1	-2.11895	Good Prognosis	OCG	KICH	0.0173325	5	0	5	7716.5	1394.32	4131.64
TTK	1	4.0653	Poor Prognosis	OCG	KICH	0.00968391	7	7	0	422.773	60.9545	212.182
TYMS	0	1.0066	Poor Prognosis	OCG	KICH	0.0241941	8	7	1	1013.86	176.043	501.909
TYRO3	1	-1.88495	Poor Prognosis	OCG	KICH	0.00764555	6	6	0	778.682	127.955	404.606
UBE2C	1	5.18159	Poor Prognosis	OCG	KICH	0.0360725	8	7	1	1309.14	104.087	560.167
UBE2T	1	1.79911	Poor Prognosis	OCG	KICH	0.0342886	9	7	2	363.182	79.6087	194.424
UGT2B7	0	-6.9238	Good Prognosis	OCG	KICH	0.0483392	6	1	5	400	9.13636	162.955
UHRF1	2	3.8387	Poor Prognosis	OCG	KICH	0.0165743	6	6	0	348.727	36.7727	156.697
WT1	0	-6.23137	Poor Prognosis	OCG	KICH	0.0438898	8	5	3	40.3889	0.585366	11.5909
WWTR1	0	-1.07434	Poor Prognosis	OCG	KICH	0.0355955	7	6	1	2135.68	812.591	1436.88
XK	0	1.55306	Poor Prognosis	OCG	KICH	0.0334661	8	7	1	1006.41	32.9545	407.394
XPOT	0	1.25007	Poor Prognosis	OCG	KICH	0.00675741	6	6	0	9906.09	3331.95	5975.29
XRCC2	1	2.7672	Poor Prognosis	OCG	KICH	0.00642117	7	7	0	125.19	29.7273	68.7879
ZC3H8	0	1.10831	Poor Prognosis	OCG	KICH	0.0105752	7	6	1	521.455	200	338.561
ZNF107	0	1.41944	Poor Prognosis	OCG	KICH	0.0360113	8	7	1	1182.64	485.273	818.136
ZNF273	0	1.98691	Poor Prognosis	OCG	KICH	0.0220163	5	5	0	563.227	220.909	386.106
ZNF285	0	1.38902	Good Prognosis	OCG	KICH	0.035836	6	1	5	377.545	116.636	246.591
ZNF404	0	2.23328	Good Prognosis	OCG	KICH	0.035926	6	1	5	542.909	107.591	302.136
ZNF419	0	1.30381	Good Prognosis	OCG	KICH	0.0109665	5	0	5	899.909	482.783	687.848
ZNF629	0	1.2177	Good Prognosis	OCG	KICH	0.00348068	7	0	7	6063.68	3003.68	4385.45
ZNF761	1	1.34509	Good Prognosis	OCG	KICH	0.0475928	6	1	5	1351.73	674.682	1011.08
ZNF773	0	1.67309	Good Prognosis	OCG	KICH	0.0425814	6	1	5	666.318	333.955	502.061
ZNF837	0	1.53107	Good Prognosis	OCG	KICH	0.0241879	9	2	7	635.091	252.818	443.439
ABAT	0	-3.12389	Good Prognosis	OCG	KIRC	0.000164547	122	47	75	2577.61	422.841	1300.57
ACE	0	1.09996	Good Prognosis	TSG	KIRC	2.1356e-05	116	37	79	5679.63	1104.21	3100.98
ACO1	0	-1.0621	Good Prognosis	OCG	KIRC	0.0100926	122	49	73	7540.51	3032.79	4994.47
ACSM3	0	-1.36513	Good Prognosis	OCG	KIRC	0.00440286	129	57	72	2595.46	629.438	1498.54
ACY1	0	-3.21473	Good Prognosis	OCG	KIRC	0.000322757	119	46	73	5456.88	1519.53	3232.68
ADAMTS4	0	1.93476	Poor Prognosis	OCG	KIRC	0.0486299	117	67	50	8839.21	1161.97	4371.52
ADAT2	0	1.1146	Poor Prognosis	OCG	KIRC	3.24827e-07	115	74	41	510.731	134.483	297.668
AGMAT	0	-2.45187	Good Prognosis	OCG	KIRC	6.05014e-07	114	36	78	2990.14	287.415	1472.63
AGXT	0	-2.68843	Good Prognosis	OCG	KIRC	4.09021e-05	124	46	78	591.46	8.5	212.298
AKR7A3	0	-1.72211	Good Prognosis	OCG	KIRC	0.000202079	117	45	72	2603.63	239.83	1242.68
ALDH1B1	0	-1.15109	Good Prognosis	OCG	KIRC	0.000919081	125	51	74	4631.16	998.915	2458.38
ALDH1L2	1	1.70919	Poor Prognosis	OCG	KIRC	0.000969478	123	72	51	804.051	114.803	381.047
ALDH4A1	0	-2.52029	Good Prognosis	OCG	KIRC	0.00668478	120	50	70	10351.5	1348.42	5070.86
ANKRD23	1	1.58963	Poor Prognosis	OCG	KIRC	0.000453477	118	70	48	144.206	36.6573	83.8612
AOX1	0	-1.45547	Good Prognosis	OCG	KIRC	0.000573285	120	49	71	9550.34	513.415	4178.5
AQP4	0	-1.29614	Good Prognosis	OCG	KIRC	0.000279792	119	46	73	480.409	26.4091	218.006
ARC	0	-2.30171	Good Prognosis	OCG	KIRC	4.53712e-07	124	34	90	427.583	46.1844	198.653
ARHGAP33	0	2.02953	Poor Prognosis	OCG	KIRC	0.00457165	127	73	54	1449.15	236.335	767.762
ATG16L2	0	2.40264	Poor Prognosis	OCG	KIRC	0.000464755	113	68	45	2298.06	374.79	1200.19
B4GALNT1	0	3.90965	Poor Prognosis	OCG	KIRC	0.00202374	116	67	49	2460.38	55.2045	879.161
BCL11A	0	2.01569	Good Prognosis	OCG	KIRC	0.0314302	121	51	70	332.691	44.1356	170.381
BEST1	0	2.30631	Poor Prognosis	OCG	KIRC	0.0112849	119	71	48	514.023	112.966	281.841
BMP2	0	1.00208	Good Prognosis	TSG	KIRC	0.0179237	118	51	67	2382.06	577.585	1366.96
BPHL	0	-1.56338	Good Prognosis	OCG	KIRC	4.8562e-06	112	41	71	2105.22	723.381	1348.49
C11orf54	0	-1.12298	Good Prognosis	OCG	KIRC	4.31302e-07	122	38	84	14616	3799.93	8829.04
C19orf77	0	-1.52806	Good Prognosis	OCG	KIRC	1.1929e-06	121	42	79	10444.6	1220.1	5252.8
C21orf62	0	-2.08565	Good Prognosis	OCG	KIRC	0.00755246	123	48	75	817.572	28.339	325.293
CCDC14	0	1.4045	Poor Prognosis	OCG	KIRC	4.35376e-09	129	88	41	3605.43	852.307	2004.48
CCNB1	2	1.23802	Poor Prognosis	OCG	KIRC	2.82207e-06	116	80	36	1283.86	309.017	690.844
CCT6P1	0	1.2674	Poor Prognosis	OCG	KIRC	0.0482964	118	66	52	293.19	91.7159	181.334
CDK1	0	1.06295	Poor Prognosis	OCG	KIRC	5.37019e-05	126	82	44	963.938	235.051	532.692
CDKN2C	0	1.55374	Poor Prognosis	OCG	KIRC	0.00907459	120	73	47	2009.18	652.858	1285.04
CENPT	0	1.16391	Poor Prognosis	OCG	KIRC	4.51517e-06	130	81	49	2250.93	687.169	1378.2
CHRDL1	0	-1.67242	Poor Prognosis	OCG	KIRC	0.0018012	118	71	47	1359.94	3.10056	467.308
CHST9	0	1.39967	Good Prognosis	OCG	KIRC	0.0391528	119	51	68	2451.48	128.199	1140.5
CNTFR	0	-1.5479	Good Prognosis	OCG	KIRC	0.0333819	126	51	75	180.557	0.722826	63.7129
CRYM	0	-1.13446	Good Prognosis	OCG	KIRC	0.0110015	121	52	69	1454.45	183.994	738.553
CYP4A11	0	-1.67132	Good Prognosis	OCG	KIRC	3.44301e-05	121	44	77	15518.5	69.2727	5719.2
DAK	0	-1.30291	Good Prognosis	OCG	KIRC	0.00294206	120	50	70	2546.57	1280.58	1849.34
DAO	0	-3.20348	Good Prognosis	OCG	KIRC	0.000160255	129	48	81	689.472	12.2921	265.659
DNAJC6	0	-1.35098	Good Prognosis	OCG	KIRC	0.0252746	119	46	73	962.642	160.665	495.685
DNHD1	0	1.80433	Poor Prognosis	OCG	KIRC	3.61167e-05	130	81	49	927.71	142.864	483.659
DOCK6	0	1.0793	Good Prognosis	OCG	KIRC	0.00921751	103	37	66	8495.88	2668.06	5377.42
DSCAML1	0	1.26853	Good Prognosis	OCG	KIRC	0.0436127	122	51	71	1615.49	299.494	893.197
ECHS1	0	-1.60291	Good Prognosis	OCG	KIRC	0.0307638	117	52	65	10338.1	4817.31	7323.59
ESPN	0	-1.0924	Good Prognosis	OCG	KIRC	9.30028e-05	117	41	76	2137.69	193.244	1065.59
FAM151A	0	-4.16969	Good Prognosis	OCG	KIRC	0.0112804	126	58	68	1912.29	18.0568	703.094
FAM156A	0	1.70309	Poor Prognosis	OCG	KIRC	7.75232e-10	118	82	36	3742.98	820.994	2060.89
FLRT3	0	-1.00389	Good Prognosis	OCG	KIRC	1.18219e-07	123	39	84	4633.22	257.983	2076.81
FLT4	0	1.05615	Good Prognosis	OCG	KIRC	0.00251462	114	42	72	8250.39	1904.07	4830.77
GALM	0	-1.10433	Good Prognosis	OCG	KIRC	0.0192749	114	52	62	3944.53	1605.27	2688.33
GALNT14	0	1.15415	Good Prognosis	OCG	KIRC	0.000821083	120	43	77	17635.5	6396.1	11843
GJB1	0	-1.51116	Good Prognosis	OCG	KIRC	3.7724e-09	121	35	86	1599.85	202.812	834.45
GLYATL1	0	-1.36048	Good Prognosis	OCG	KIRC	3.02697e-05	119	45	74	6591.55	609.254	3221.56
GOLGA6L9	0	1.92141	Poor Prognosis	OCG	KIRC	1.47435e-07	125	83	42	629.193	90.2655	313.319
GRIN2D	1	1.86703	Poor Prognosis	OCG	KIRC	2.60744e-06	131	86	45	239.83	42.3427	120.782
HAGH	0	-1.03131	Good Prognosis	OCG	KIRC	0.000671533	117	49	68	4420.43	1901.94	3048.45
HIBCH	0	-1.2047	Good Prognosis	OCG	KIRC	1.05193e-07	114	34	80	2990.11	1002.31	1895.68
KAL1	0	1.3074	Good Prognosis	OCG	KIRC	0.0332303	124	52	72	911.602	223.028	525.715
KCNJ15	0	-1.30852	Good Prognosis	OCG	KIRC	9.49459e-09	125	37	88	9704.28	1288.64	5189.65
KCNMA1	0	2.44265	Good Prognosis	OCG	KIRC	0.00354961	107	42	65	6784.98	807.233	3379.98
KIAA1199	0	1.20302	Poor Prognosis	OCG	KIRC	0.00143881	126	72	54	565.914	13.6145	204.021
KIF23	1	1.03921	Poor Prognosis	OCG	KIRC	1.63099e-08	132	91	41	513.244	109.944	268.572
KL	1	-1.61051	Good Prognosis	OCG	KIRC	7.9278e-11	122	35	87	9934.9	1517.27	5191.14
KLHDC7A	0	-1.02723	Good Prognosis	OCG	KIRC	7.39978e-06	121	40	81	4744.15	889.602	2594.73
KLHDC9	0	-1.12212	Good Prognosis	OCG	KIRC	0.0459481	127	55	72	456.818	128.983	271.383
KRT17	0	1.91249	Poor Prognosis	OCG	KIRC	0.0125731	120	71	49	2878.6	17.7039	976.7
LGI4	0	4.42496	Poor Prognosis	OCG	KIRC	0.0173702	120	71	49	19597.2	573.716	7434.11
LHPP	0	-1.04319	Poor Prognosis	OCG	KIRC	0.0178678	112	68	44	1476.58	537.716	943.747
LMX1B	0	-4.31193	Poor Prognosis	OCG	KIRC	0.00438323	122	74	48	96.2326	0	32.1764
LRG1	1	1.19621	Poor Prognosis	OCG	KIRC	0.0124067	109	68	41	1836.31	85.4091	765.026
MACROD1	0	-1.34597	Good Prognosis	OCG	KIRC	0.0232823	120	52	68	1142.46	280.774	649.512
MAPK8IP1	0	-1.14177	Good Prognosis	OCG	KIRC	7.31637e-08	122	40	82	2118.44	532.682	1226.88
MAPK8IP3	0	2.03779	Poor Prognosis	OCG	KIRC	2.97083e-07	121	78	43	7343.56	1231.07	3900.22
MC1R	0	1.52491	Poor Prognosis	OCG	KIRC	4.68015e-12	124	92	32	706.216	159.557	389.681
MDK	0	1.35699	Poor Prognosis	OCG	KIRC	2.39749e-05	122	80	42	8905.62	737.71	3978.9
MT1F	0	-2.28625	Poor Prognosis	OCG	KIRC	0.000515224	120	76	44	2255.8	175.903	994.094
MT1G	0	-4.77552	Poor Prognosis	OCG	KIRC	0.00338204	116	70	46	2772.08	32	990.45
NEBL	0	-1.42827	Good Prognosis	OCG	KIRC	1.18748e-07	129	41	88	5828.22	1350.2	3487.54
NEURL1B	0	1.16614	Good Prognosis	OCG	KIRC	0.00713542	119	48	71	6449.66	1614.24	3787.61
NLRP1	0	1.65992	Poor Prognosis	OCG	KIRC	0.00988713	121	69	52	2371.71	574.812	1347.99
NPHP3	0	1.1027	Poor Prognosis	OCG	KIRC	1.96518e-05	128	80	48	2085.81	672.301	1300.62
PANK1	0	-1.3695	Good Prognosis	OCG	KIRC	3.62105e-11	116	31	85	2036.59	337.915	1078.62
PLCXD1	0	1.0913	Poor Prognosis	OCG	KIRC	2.4437e-08	125	81	44	840.347	209.756	474.21
PLIN5	0	-1.46155	Poor Prognosis	OCG	KIRC	0.013695	118	72	46	316.806	17.3056	127.563
PLK4	1	1.34577	Poor Prognosis	OCG	KIRC	0.0155664	121	72	49	278.491	102.693	177.328
PODXL2	0	-1.00487	Poor Prognosis	OCG	KIRC	0.0263179	121	70	51	1351.75	83.2841	576.167
POLR3G	0	1.02419	Poor Prognosis	OCG	KIRC	0.000294902	115	73	42	170.591	60.6201	107.696
PTPRR	0	2.05938	Good Prognosis	TSG	KIRC	0.000499782	110	40	70	218.466	23.0506	102.18
RECQL4	2	1.02388	Poor Prognosis	OCG	KIRC	8.4924e-06	128	82	46	544.239	141.614	306.484
RGN	1	-1.36022	Good Prognosis	OCG	KIRC	0.000238674	119	45	74	1450.8	319.938	816.173
SEMA6A	0	2.07388	Good Prognosis	OCG	KIRC	0.0278206	124	55	69	11098.6	2846.43	6709.67
SLC22A12	0	-2.48473	Good Prognosis	OCG	KIRC	1.06266e-06	111	33	78	10544.6	67.7102	3865.18
SLC43A1	0	-1.39988	Poor Prognosis	OCG	KIRC	0.0497515	108	61	47	620.881	144.706	331.553
SLC5A1	0	2.31481	Good Prognosis	OCG	KIRC	0.000424716	121	46	75	8688.77	108.83	3443.09
SLC7A11	1	2.29021	Poor Prognosis	OCG	KIRC	0.00617628	121	72	49	458.364	64.8324	221.614
SLC7A9	0	-1.30072	Good Prognosis	OCG	KIRC	0.000466142	116	45	71	1716.27	200.324	882.017
SLITRK5	0	3.49067	Good Prognosis	OCG	KIRC	0.0217302	119	51	68	699.653	10.678	267.522
SMTNL2	0	-1.34855	Good Prognosis	OCG	KIRC	2.35626e-05	127	46	81	1741.01	226.678	929.013
SNORA8	0	1.81149	Poor Prognosis	OCG	KIRC	5.43827e-11	120	86	34	1391.44	330.267	798.371
SPNS2	0	-1.23094	Good Prognosis	OCG	KIRC	0.000102838	112	40	72	10071.3	3026.87	6329.13
SPRY4	0	1.38966	Good Prognosis	OCG	KIRC	0.0255209	121	50	71	10775.1	2956.07	6624.57
SYT8	0	2.25908	Poor Prognosis	TSG	KIRC	0.00225107	125	72	53	272.166	0	90.1876
TLCD1	0	-1.30271	Poor Prognosis	OCG	KIRC	5.88649e-07	114	84	30	379.835	54.7167	183.657
TMEM125	0	-1.13794	Good Prognosis	OCG	KIRC	8.06857e-09	117	33	84	1114.09	136.983	588.938
TSPAN1	1	-1.21599	Good Prognosis	OCG	KIRC	0.00209607	120	48	72	18428.6	1040.57	8142.29
TST	0	-1.45398	Good Prognosis	OCG	KIRC	0.00163308	118	48	70	4631.55	1170.31	2733.55
UGT3A1	0	-1.18553	Good Prognosis	OCG	KIRC	0.00153337	117	45	72	5782.3	49.0511	2312.1
XRCC3	0	1.19328	Poor Prognosis	OCG	KIRC	0.000686836	113	68	45	563.937	191.955	356.021
ZNF449	0	1.00173	Poor Prognosis	OCG	KIRC	0.00406916	116	67	49	813.392	352.778	561.437
ABCA4	0	-5.12524	Poor Prognosis	OCG	KIRP	0.000747072	30	22	8	96.7065	0.349057	31.8655
ABHD11	0	1.93521	Good Prognosis	OCG	KIRP	0.00265488	35	10	25	9685.48	1992.46	5283.91
ABI3BP	1	2.02794	Good Prognosis	OCG	KIRP	0.00347515	34	9	25	18270.4	1213.23	8299.29
ACOX2	0	-1.7941	Good Prognosis	OCG	KIRP	0.044082	28	10	18	1352.61	182.271	732.045
ANKRD37	0	1.06536	Good Prognosis	TSG	KIRP	0.0249185	31	10	21	952.115	211.835	532.497
ANLN	2	3.63014	Poor Prognosis	OCG	KIRP	3.33882e-06	37	29	8	852.729	90.3776	383.931
ARHGAP27	0	1.23018	Good Prognosis	OCG	KIRP	0.00332002	30	8	22	5847.62	2246.07	3971.5
ARL6IP5	0	1.38306	Good Prognosis	OCG	KIRP	0.0141999	28	8	20	24859.8	10749.3	17681.6
ASPM	0	4.03567	Poor Prognosis	OCG	KIRP	6.61188e-05	37	29	8	487.635	26.9792	195.014
ATAD2	1	1.36377	Poor Prognosis	OCG	KIRP	0.00069288	35	25	10	924.938	206.198	493.6
BAZ1A	0	1.43284	Poor Prognosis	OCG	KIRP	0.02087	30	21	9	2162.3	936.573	1503.52
BLM	2	2.45032	Poor Prognosis	OCG	KIRP	0.00380329	34	23	11	177.989	35.2755	91.5483
BRCA2	1	2.1265	Poor Prognosis	OCG	KIRP	0.00121227	32	23	9	179.281	35.1546	96.7276
BRIP1	1	2.91435	Poor Prognosis	OCG	KIRP	0.00330977	35	24	11	162.51	15.3854	74.0586
BUB1	1	4.51656	Poor Prognosis	OCG	KIRP	0.000504812	37	27	10	486.833	44.9381	210.048
BUB1B	0	2.78051	Poor Prognosis	OCG	KIRP	0.00105935	36	26	10	338.719	45.7653	159.986
C17orf53	1	2.63181	Poor Prognosis	OCG	KIRP	0.00617159	35	24	11	168.042	34.6832	90.1172
C1orf112	0	1.13363	Poor Prognosis	OCG	KIRP	0.00121212	30	21	9	241.83	97.3608	158.855
C1QTNF6	1	1.95015	Poor Prognosis	OCG	KIRP	8.64817e-05	34	26	8	1147.09	320.719	692.528
C2orf72	0	-2.09672	Poor Prognosis	OCG	KIRP	0.0359758	30	20	10	176.168	4.79	65.8483
CCDC34	0	1.13066	Poor Prognosis	OCG	KIRP	0.0131675	34	22	12	936.105	324.208	595.086
CCNB1	2	1.4843	Poor Prognosis	OCG	KIRP	0.000511347	35	25	10	1063.55	257.781	577.21
CDC20	1	2.59636	Poor Prognosis	OCG	KIRP	2.14533e-05	36	28	8	546.062	63.3021	246.952
CDCA4	1	1.32624	Poor Prognosis	OCG	KIRP	0.00274615	33	25	8	620.232	240.938	403.597
CDCA5	1	2.45808	Poor Prognosis	OCG	KIRP	0.00240356	37	25	12	410.052	72.4742	205.693
CDCA7	0	3.89614	Poor Prognosis	OCG	KIRP	0.0219078	35	23	12	438.021	33	188.734
CDK10	0	1.03635	Good Prognosis	OCG	KIRP	0.0314856	34	12	22	7858.46	2517.44	4968.51
CDKN3	1	3.66552	Poor Prognosis	OCG	KIRP	0.00073156	37	26	11	193.177	22.596	89.4655
CEBPA	0	1.90641	Good Prognosis	TSG	KIRP	0.0474297	33	12	21	3463.57	581.74	1781.57
CENPE	1	2.66205	Poor Prognosis	OCG	KIRP	0.00291341	36	26	10	265.147	35.8469	125.403
CHRNA5	1	3.79201	Poor Prognosis	OCG	KIRP	0.0224063	30	18	12	205.719	17.8854	89.4448
CKAP2L	0	3.52454	Poor Prognosis	OCG	KIRP	0.000164671	37	27	10	140.681	9.91346	58.4586
CLCNKA	0	-6.26541	Good Prognosis	OCG	KIRP	0.00165489	29	6	23	615.438	14.3333	231.055
CLIC6	1	2.88764	Good Prognosis	OCG	KIRP	0.00373303	32	9	23	6597.11	122.885	2760.08
CRYL1	0	-1.08297	Good Prognosis	OCG	KIRP	0.00281373	34	11	23	13189.4	4228.33	8275.23
CXCL2	1	1.47692	Good Prognosis	OCG	KIRP	0.0136852	29	9	20	1168.41	44.6146	469.269
CYFIP2	0	-2.7449	Good Prognosis	OCG	KIRP	0.0222508	32	8	24	12034.4	3306.6	6993.43
DBF4	0	1.58475	Poor Prognosis	OCG	KIRP	0.0032954	33	22	11	413.558	140.26	254.6
DEPDC1	0	4.07141	Poor Prognosis	OCG	KIRP	0.000387652	36	27	9	189.611	15.4848	80.2034
DUSP9	0	-6.39571	Poor Prognosis	OCG	KIRP	0.00311477	32	23	9	326.191	0.5	108.276
E2F7	1	4.14528	Poor Prognosis	OCG	KIRP	0.000627363	32	23	9	134.663	11.5306	57.9034
E2F8	0	3.81262	Poor Prognosis	OCG	KIRP	6.68211e-06	35	27	8	154	9.9802	63.0448
EGF	0	-6.43582	Poor Prognosis	OCG	KIRP	0.0162914	29	21	8	620.656	41.1562	265.259
ELOVL2	0	2.91276	Poor Prognosis	OCG	KIRP	8.43123e-05	35	26	9	228.26	13.0102	93.9931
EPB41L4B	0	-2.49278	Poor Prognosis	OCG	KIRP	0.000989992	29	22	7	501.875	20.3125	195.269
ESCO2	3	3.5486	Poor Prognosis	OCG	KIRP	0.0016525	31	24	7	137.781	14.2371	62.7414
EXOC3L2	0	-2.66397	Poor Prognosis	OCG	KIRP	0.0422068	36	23	13	499.427	54.4896	223.024
EZH2	1	2.93924	Poor Prognosis	OCG	KIRP	0.0182179	29	19	10	607.625	176.649	363.91
FAM64A	1	4.5643	Poor Prognosis	OCG	KIRP	0.00747867	34	23	11	157.583	17.398	73.7862
FANCI	1	2.22402	Poor Prognosis	OCG	KIRP	0.00229005	33	24	9	1140.01	353.875	687.686
FRZB	0	-1.20878	Poor Prognosis	TSG	KIRP	0.00677936	33	23	10	1428.94	134.292	616.817
GALNT3	0	-1.26191	Good Prognosis	OCG	KIRP	0.0206239	35	12	23	1240.09	93.0417	567.534
GPR125	0	1.19388	Good Prognosis	OCG	KIRP	0.0318013	30	10	20	6994.23	1677.91	4097.51
GRAMD1B	0	-2.22433	Poor Prognosis	TSG	KIRP	0.0221715	29	18	11	251.947	9.63918	97.1
HAUS8	0	1.30783	Poor Prognosis	OCG	KIRP	0.0489522	35	22	13	290.316	121.052	195.514
HYAL1	0	-1.01992	Good Prognosis	OCG	KIRP	0.00736193	31	8	23	3678.6	567	1958.75
IGFBP2	0	-2.12304	Poor Prognosis	OCG	KIRP	0.000172825	31	22	9	3293.35	249.396	1380.7
INPP5J	0	-2.71706	Good Prognosis	OCG	KIRP	0.0304722	34	10	24	1287.59	101.802	522.397
KCNS1	0	3.98303	Good Prognosis	OCG	KIRP	0.0178878	29	9	20	1209.86	11.2188	479.772
KIF15	2	2.98747	Poor Prognosis	OCG	KIRP	0.000122472	34	25	9	147.176	16.4327	64.769
KIF18A	0	2.35875	Poor Prognosis	OCG	KIRP	5.41827e-05	30	24	6	175.242	25.03	83.8414
KIF18B	2	4.70526	Poor Prognosis	OCG	KIRP	0.000130442	38	28	10	208.312	18.2157	88.6759
KIF20A	2	4.30361	Poor Prognosis	OCG	KIRP	0.000207303	38	30	8	553.333	38.9688	231.155
KIF23	1	1.05495	Poor Prognosis	OCG	KIRP	0.000743199	34	25	9	501.302	66.2396	241.659
KIF2C	1	2.77526	Poor Prognosis	OCG	KIRP	0.000703951	37	28	9	414.458	45.3125	186.541
KIFC1	1	2.80969	Poor Prognosis	OCG	KIRP	0.00023155	34	26	8	367.458	47.1979	171.138
KL	1	-1.59503	Good Prognosis	OCG	KIRP	0.0153406	30	8	22	10380	1475.75	5330.59
LRP8	0	1.47462	Poor Prognosis	OCG	KIRP	0.000604336	35	26	9	434.74	50.7917	193.531
LYNX1	0	-1.13078	Good Prognosis	OCG	KIRP	0.000516452	34	7	27	2255.09	255.885	1050.5
LYPD6	0	-1.6822	Poor Prognosis	OCG	KIRP	0.000923943	31	22	9	142.71	5.45283	52.669
MACC1	1	1.73953	Good Prognosis	OCG	KIRP	0.000260483	32	8	24	19451.6	2687.33	10675.6
MAD1L1	0	1.24012	Good Prognosis	OCG	KIRP	0.00345749	33	9	24	2515.69	981.833	1683.26
MAD2L1	1	1.41471	Poor Prognosis	OCG	KIRP	0.000652284	38	27	11	503.684	112.177	277.1
MAPK4	0	-2.52578	Good Prognosis	OCG	KIRP	0.00972815	33	10	23	471.854	12.5208	184.262
MCM2	2	1.11359	Poor Prognosis	OCG	KIRP	0.00383282	32	23	9	1826.05	566.188	1112.57
MLLT11	0	1.06725	Poor Prognosis	TSG	KIRP	0.00647261	28	21	7	804.062	89.3542	353.283
MTBP	1	1.23571	Poor Prognosis	OCG	KIRP	0.0140352	30	19	11	170.862	47.3646	100.534
MYBL2	0	4.93364	Poor Prognosis	OCG	KIRP	8.46948e-05	38	29	9	694.719	55.8854	296.703
NCAPG	0	3.90921	Poor Prognosis	OCG	KIRP	0.00188294	38	27	11	455.49	47.4343	207.297
NCOA7	0	-1.47322	Poor Prognosis	OCG	KIRP	0.00130476	27	21	6	4061.15	1322.78	2456.51
NEK2	1	4.48309	Poor Prognosis	OCG	KIRP	3.79701e-05	33	27	6	265.771	20.9592	113.034
NME2	0	1.08438	Poor Prognosis	OCG	KIRP	0.0289	25	17	8	35432.7	16044.1	24958.9
NOP2	0	1.19804	Poor Prognosis	OCG	KIRP	0.00651987	31	22	9	2130.17	949.354	1477.94
NRM	0	1.37018	Poor Prognosis	OCG	KIRP	0.00143176	29	23	6	1471.66	547.75	977.797
NRXN3	0	2.1998	Good Prognosis	OCG	KIRP	0.0469775	27	9	18	1817.15	30.7083	681.048
PBK	1	3.77278	Poor Prognosis	OCG	KIRP	0.000127211	36	27	9	299.734	22.3608	128.814
PDCD1	0	2.02409	Poor Prognosis	OCG	KIRP	0.0171707	26	16	10	299.543	18.3542	118.917
PLCG2	0	-1.34165	Poor Prognosis	OCG	KIRP	0.0286928	29	20	9	5282.21	276.844	2036.41
PLCL1	0	-2.77848	Good Prognosis	OCG	KIRP	0.0299853	29	9	20	1820.69	148.177	818.731
PLEKHH1	0	1.09056	Good Prognosis	TSG	KIRP	0.020496	36	12	24	4395.47	921.125	2467.65
PLS1	0	1.22322	Good Prognosis	TSG	KIRP	0.000775662	30	8	22	10034.1	2510.25	6088.52
PRC1	1	1.73369	Poor Prognosis	OCG	KIRP	0.000140969	37	27	10	946.385	185.177	490.472
PRDM16	0	-5.08012	Poor Prognosis	OCG	KIRP	0.0158627	36	23	13	160.062	2.54717	56.6759
PRUNE2	1	1.41177	Good Prognosis	OCG	KIRP	0.0416598	28	10	18	21017	3390.36	11638.2
RACGAP1	2	1.11571	Poor Prognosis	OCG	KIRP	0.000113318	37	27	10	1103.01	378.854	686.49
RAD51	0	2.95762	Poor Prognosis	OCG	KIRP	0.00555756	32	23	9	184.719	31.134	94.0379
RAD51AP1	0	2.40699	Poor Prognosis	OCG	KIRP	0.0241232	32	21	11	311.646	88.8333	183.983
RBP4	0	1.57208	Good Prognosis	OCG	KIRP	0.00367737	36	10	26	41239.7	95.2188	15142.8
RCN1	0	1.47595	Poor Prognosis	OCG	KIRP	0.029105	29	19	10	12879.3	5179.34	8629.74
RECQL4	2	1.46396	Poor Prognosis	OCG	KIRP	0.00703585	32	22	10	603.01	185.927	367.055
RGN	1	-1.09943	Good Prognosis	OCG	KIRP	0.0324246	35	13	22	1920.62	367.99	1053.86
RHBG	0	-2.61048	Poor Prognosis	OCG	KIRP	0.00430137	31	23	8	461.957	0.701031	150.724
RHOJ	1	-1.20035	Poor Prognosis	TSG	KIRP	0.0340979	31	21	10	280.896	53.6633	144.393
RIMBP2	0	-2.51152	Poor Prognosis	OCG	KIRP	0.00482428	34	22	12	125.602	0	40.7448
RXRA	0	-1.39537	Poor Prognosis	OCG	KIRP	0.0155722	31	23	8	4726.93	1074.35	2623.73
SAMD13	1	1.60705	Good Prognosis	TSG	KIRP	0.0192499	34	12	22	283.562	57.7677	161.631
SGOL2	0	1.01669	Poor Prognosis	OCG	KIRP	0.000335218	34	25	9	272.656	78.7188	161.514
SLC34A2	0	2.60373	Good Prognosis	OCG	KIRP	0.00842558	32	10	22	52190.3	1405.83	24305.3
SLC6A19	0	-4.2109	Good Prognosis	OCG	KIRP	0.0496555	32	12	20	2683.51	10.9896	965.586
SPC25	0	3.71907	Poor Prognosis	OCG	KIRP	8.37172e-05	34	26	8	142.677	13.5743	64.4655
SPON1	0	2.74804	Good Prognosis	OCG	KIRP	0.00561902	33	11	22	28353.6	722.052	11662.2
SRXN1	0	1.17329	Poor Prognosis	OCG	KIRP	0.0172693	35	24	11	7056.12	1289.68	3486.33
ST6GALNAC3	0	-3.61201	Poor Prognosis	OCG	KIRP	0.0238012	32	20	12	157.411	27.0408	79.0414
TBX2	0	-2.07732	Poor Prognosis	OCG	KIRP	0.00400734	30	22	8	2971.18	150.722	1165.27
TBX3	0	-1.45299	Poor Prognosis	OCG	KIRP	0.00541318	33	24	9	1049.47	45.4271	402.969
TPD52	0	-1.05906	Poor Prognosis	OCG	KIRP	0.00032984	33	26	7	3802.21	1033.52	2248.04
TRIM59	2	1.65285	Poor Prognosis	OCG	KIRP	0.00239766	34	26	8	555.125	168.469	335.493
TROAP	1	4.72383	Poor Prognosis	OCG	KIRP	4.7677e-05	37	29	8	230.242	19.7292	98.9138
TXNRD1	0	1.57051	Poor Prognosis	OCG	KIRP	0.00041109	36	28	8	25705.4	3045.89	11422.2
TYRO3	1	-2.70522	Poor Prognosis	OCG	KIRP	0.000217357	35	26	9	647.49	51.8041	284.614
UBE2I	0	1.05682	Poor Prognosis	OCG	KIRP	0.00115926	26	20	6	4842.32	2865.65	3798.75
UBE2T	1	2.61443	Poor Prognosis	OCG	KIRP	0.00700096	32	23	9	466.516	101.312	254.352
UCK2	0	1.08668	Poor Prognosis	OCG	KIRP	0.000638587	35	27	8	662.312	161.531	356.924
UHRF1	2	3.85609	Poor Prognosis	OCG	KIRP	0.00358007	33	23	10	288.537	42.6979	142.807
WDR62	1	1.9193	Poor Prognosis	OCG	KIRP	0.0063944	38	25	13	170.926	32.3636	86.8414
XRCC2	1	2.93851	Poor Prognosis	OCG	KIRP	0.00103044	34	24	10	107.779	15.268	54.0034
ZNF267	0	1.17299	Poor Prognosis	OCG	KIRP	0.0449616	32	21	11	1254.18	584.177	899.49
ZNF385B	0	1.75433	Good Prognosis	OCG	KIRP	0.00159628	29	7	22	4605.01	789.708	2641.3
ACAD8	0	1.34133	Good Prognosis	OCG	LUAD	0.011979	123	53	70	4758.07	1045.24	2552
ALOX15	0	-2.09788	Good Prognosis	OCG	LUAD	0.0195851	119	52	67	930.941	5.12865	322.113
ATP13A4	1	-1.23689	Good Prognosis	OCG	LUAD	0.0023523	117	44	73	3566.4	124.041	1496.54
CA10	0	5.61106	Good Prognosis	OCG	LUAD	0.0148877	156	50	106	304.71	0	100.433
CALU	0	1.08418	Poor Prognosis	OCG	LUAD	0.0162619	114	64	50	21028.8	7167.28	13390.7
CAPS	0	-1.47547	Good Prognosis	OCG	LUAD	0.0209859	129	57	72	7106.82	529.2	3071.14
CASZ1	0	-1.02152	Good Prognosis	OCG	LUAD	0.00182651	114	42	72	1907.25	530.382	1166.08
CD207	0	1.60584	Good Prognosis	OCG	LUAD	0.0355848	127	53	74	1565.88	16.7746	565.229
CDH24	0	1.58484	Poor Prognosis	OCG	LUAD	0.0115322	114	68	46	1356.06	242.959	705.685
CDK5R1	0	1.73081	Poor Prognosis	OCG	LUAD	0.0199377	130	71	59	548.853	98.9943	281.146
CFTR	0	-1.20865	Good Prognosis	OCG	LUAD	0.0045761	132	53	79	2283.82	64.4	913.654
CMTM1	0	1.22109	Poor Prognosis	OCG	LUAD	0.0279824	123	65	58	460.74	140.994	278.73
CNIH2	0	1.26804	Poor Prognosis	OCG	LUAD	0.0474418	114	61	53	155.205	14.3684	66.5029
CYBB	0	-1.26746	Good Prognosis	TSG	LUAD	0.00617944	119	44	75	10571.6	1518.24	5434.45
CYP2A6	0	2.53658	Good Prognosis	OCG	LUAD	0.0186183	129	52	77	711.247	0.204082	235.951
ESYT3	0	-1.04006	Good Prognosis	OCG	LUAD	5.8347e-05	119	44	75	1210.72	121.388	574.33
F5	0	2.50307	Poor Prognosis	OCG	LUAD	0.0301522	120	63	57	2848.44	89.5731	1065.75
FAM83F	0	3.43219	Poor Prognosis	OCG	LUAD	0.0154869	126	71	55	784.624	10.5829	294.163
GALNT4	0	1.44175	Poor Prognosis	TSG	LUAD	0.0340952	114	59	55	4361.62	729.718	2140.72
GRIN2D	1	2.65667	Poor Prognosis	OCG	LUAD	0.0121455	123	73	50	1015.57	45.7882	398.726
HCK	0	-1.28857	Good Prognosis	TSG	LUAD	0.011066	119	46	73	2623.69	466.812	1397.48
HHATL	0	4.04407	Good Prognosis	OCG	LUAD	0.0136902	156	45	111	288.272	0	88.633
HMGA2	1	6.19843	Poor Prognosis	OCG	LUAD	0.0256186	119	68	51	2351.22	4.48276	794.225
HSD17B13	0	-1.31508	Good Prognosis	OCG	LUAD	0.00442949	119	49	70	439.194	7.20349	155.759
IGF2BP1	1	7.07643	Poor Prognosis	OCG	LUAD	0.001177	140	81	59	1321.85	0.722513	439.441
IGF2BP3	0	3.83179	Poor Prognosis	OCG	LUAD	0.00440277	121	72	49	2870.53	60.4	1143.37
ITGAL	0	-1.16078	Good Prognosis	TSG	LUAD	0.00318518	120	45	75	3194.96	569.753	1694.18
KIAA1324	0	1.27203	Good Prognosis	OCG	LUAD	0.00126642	123	48	75	14530	414.392	5681.87
KIF3C	0	1.17815	Poor Prognosis	OCG	LUAD	0.0474267	116	64	52	1725.42	264.064	870.763
LRP2BP	0	-1.73422	Good Prognosis	OCG	LUAD	0.000182032	124	49	75	326.314	65.7824	175.291
MFI2	0	3.26583	Poor Prognosis	OCG	LUAD	0.00853355	121	67	54	2295.54	114.259	918.293
NCAPD2	0	1.0922	Poor Prognosis	OCG	LUAD	0.00359607	118	70	48	6348.24	1851.12	3734.89
NETO2	0	1.50967	Poor Prognosis	OCG	LUAD	0.00551903	117	69	48	2236.32	461.347	1267.4
OSR2	0	1.47474	Poor Prognosis	OCG	LUAD	0.037445	109	67	42	474.882	39.7251	220.072
PCP4L1	0	1.61558	Good Prognosis	OCG	LUAD	0.0127243	136	62	74	2609.69	50.8706	1021.87
PLEKHG2	0	1.01714	Poor Prognosis	OCG	LUAD	0.0370063	114	61	53	4609.16	839.482	2386.52
PMAIP1	0	1.791	Poor Prognosis	OCG	LUAD	0.017369	119	67	52	2279.97	280.024	1091.35
PPP2R2C	0	5.42631	Poor Prognosis	OCG	LUAD	0.0145851	116	71	45	1449.92	5.82184	504.334
RIC3	1	-1.13462	Good Prognosis	OCG	LUAD	0.000379856	131	51	80	244.806	14.0292	102.897
RNF157	0	1.68513	Poor Prognosis	OCG	LUAD	0.0195414	123	74	49	770.829	69.5882	337.489
RPLP0P2	0	1.92631	Poor Prognosis	OCG	LUAD	0.0222844	119	68	51	511.688	57.2874	239.808
S100A1	0	1.00784	Good Prognosis	OCG	LUAD	0.0358797	123	54	69	281.87	14.7921	109.419
SMOX	0	1.54573	Poor Prognosis	OCG	LUAD	0.00407432	124	71	53	1266.63	219.076	642.373
SULT1A1	0	-1.33182	Good Prognosis	OCG	LUAD	0.00676164	131	57	74	2398.22	435.853	1281.86
TET1	0	1.56587	Poor Prognosis	OCG	LUAD	0.0374936	115	70	45	272.994	49.3706	138.802
TRAF5	0	1.39678	Good Prognosis	OCG	LUAD	0.0414079	115	48	67	2118.1	562.165	1235.18
TRIM29	0	1.02073	Poor Prognosis	TSG	LUAD	0.00480459	112	66	46	4475.62	38.843	1580.11
TXNDC5	0	1.00172	Good Prognosis	OCG	LUAD	0.00291639	111	43	68	29288.9	11168.4	19292.6
TYRP1	0	-1.04212	Good Prognosis	OCG	LUAD	0.0288734	117	50	67	266.482	12.9415	107.326
WASF1	0	1.58757	Poor Prognosis	OCG	LUAD	0.0173143	119	68	51	735.988	146.076	402.113
WFDC2	0	1.79782	Good Prognosis	OCG	LUAD	0.0021874	130	60	70	30736.5	3519.11	15004.7
GAB3	0	-1.79267	Good Prognosis	TSG	PAAD	0.0373488	63	25	38	485.678	150.083	301.713
GIMAP1	0	-1.38148	Good Prognosis	TSG	PAAD	0.0475326	60	23	37	596.552	161.186	348.562
TM6SF1	0	-1.13239	Good Prognosis	TSG	PAAD	0.0385455	66	28	38	464.559	163.492	304.73
MAML1	0	-1.24724	Poor Prognosis	OCG	PCPG	0.0474955	4	4	0	1406.78	800.898	1099.42
PLLP	0	-2.02883	Good Prognosis	OCG	PRAD	0.0271712	7	0	7	397.274	116.457	234.664
AADAT	1	1.09429	Good Prognosis	OCG	READ	0.0120247	12	3	9	582.484	122.375	324.978
BRCA1	2	1.36095	Good Prognosis	OCG	READ	0.00264768	9	1	8	2220.32	814.484	1468.05
C2orf44	0	1.0807	Good Prognosis	OCG	READ	0.00486098	12	4	8	640.839	333.774	477.903
CADM1	0	-1.40959	Poor Prognosis	TSG	READ	0.00310491	11	9	2	677.968	139.065	361.667
CASC5	0	1.11259	Good Prognosis	OCG	READ	0.0217593	9	1	8	1224.16	334.774	724.28
CENPO	0	1.30436	Good Prognosis	OCG	READ	0.00838192	11	2	9	600.452	242.903	419.581
CHP2	0	-3.22466	Good Prognosis	OCG	READ	0.0114717	11	2	9	2946.74	148.129	1328.33
CREBZF	0	1.02185	Good Prognosis	OCG	READ	0.0389393	11	5	6	4836.39	2573.48	3630.86
EBF1	0	-1.24381	Poor Prognosis	TSG	READ	0.0277187	9	7	2	265.483	71.4516	148.484
FANCD2	0	1.15597	Good Prognosis	OCG	READ	0.0237042	9	1	8	1864.16	735	1244.12
FBXL7	0	-1.35351	Poor Prognosis	TSG	READ	0.0304746	9	7	2	436.645	139.387	267.656
GART	0	1.11703	Good Prognosis	OCG	READ	0.0420409	10	1	9	6870.74	3203.03	4982.47
GINS4	1	1.4027	Good Prognosis	OCG	READ	0.0273898	10	2	8	1035.9	345.677	671.118
GSG2	1	1.23715	Good Prognosis	OCG	READ	0.037389	10	2	8	422.161	108.355	248.452
IER5L	0	2.08578	Poor Prognosis	OCG	READ	0.0363277	13	10	3	1355.19	389.065	815.925
KIAA1958	0	1.36362	Good Prognosis	OCG	READ	0.00602065	12	2	10	222.71	77.2581	146.72
KNTC1	2	1.39737	Good Prognosis	OCG	READ	0.0473195	10	3	7	2022.48	897.839	1413.24
MEIS2	0	-2.53838	Poor Prognosis	TSG	READ	0.0118161	14	11	3	386.433	59.2903	189.602
NAA25	0	1.07506	Good Prognosis	OCG	READ	0.0107289	14	3	11	2318.55	1307.81	1761.6
NCAPD3	0	1.01944	Good Prognosis	OCG	READ	0.015721	9	1	8	3713.26	1547.81	2536.26
PCDHGB7	0	-1.46441	Poor Prognosis	TSG	READ	0.0215359	13	9	4	300.613	46.875	146.925
PIGL	0	1.46359	Good Prognosis	TSG	READ	0.0165081	14	5	9	285.194	95.7419	183.538
PRPF6	0	1.12589	Good Prognosis	OCG	READ	0.0443722	11	4	7	14669.3	5728.58	9863.41
RBPMS2	0	-3.69769	Poor Prognosis	TSG	READ	0.0436638	11	8	3	237.29	32.0909	108.226
RNF180	0	-1.83349	Poor Prognosis	TSG	READ	0.031988	10	8	2	121.9	33.1613	70.5806
SKP2	0	1.23415	Good Prognosis	OCG	READ	0.0354984	9	1	8	1150.61	431.71	766.215
SLMO1	0	2.38842	Good Prognosis	OCG	READ	0.0390291	14	5	9	249.839	55.871	140.204
TBC1D24	0	1.29359	Good Prognosis	OCG	READ	0.0274324	10	1	9	579.742	292.71	433.323
ATAD2	1	1.96154	Good Prognosis	OCG	STAD	0.0392417	104	43	61	6261.59	1757.23	3822.92
ATP11A	0	2.03834	Good Prognosis	OCG	STAD	0.0462421	97	43	54	16945.6	4177.03	9497.94
BCHE	0	-2.33659	Poor Prognosis	OCG	STAD	0.000429718	105	64	41	553.467	9.60145	197.745
BNIPL	0	-4.37151	Good Prognosis	TSG	STAD	0.00188294	107	39	68	151.743	3	54.0675
BRCA1	2	1.4136	Good Prognosis	OCG	STAD	0.022435	105	46	59	2530.65	766.022	1575.73
C4orf21	1	1.32485	Good Prognosis	OCG	STAD	0.014097	104	45	59	586.606	147.788	352.361
C5orf34	1	2.04368	Good Prognosis	OCG	STAD	0.0109325	112	46	66	420.654	80.7826	224.971
CASQ2	0	-2.66334	Poor Prognosis	OCG	STAD	0.0363781	106	59	47	1135.23	10.05	394.947
CD36	0	-2.12169	Poor Prognosis	OCG	STAD	0.000125139	104	63	41	2248.12	237.182	1012.47
CDC7	0	1.77498	Good Prognosis	OCG	STAD	0.00940522	105	42	63	1028.53	255.409	600.198
CGNL1	0	-1.79861	Poor Prognosis	OCG	STAD	0.0231419	103	61	42	1778.14	173.715	812.349
CHAF1A	1	1.09782	Good Prognosis	OCG	STAD	0.00101105	100	38	62	2060.34	711.387	1348.84
CKAP2	0	1.39575	Good Prognosis	OCG	STAD	0.014467	106	45	61	5250.23	1555.61	3206.78
CLCA2	0	-3.33381	Good Prognosis	TSG	STAD	0.0172018	106	39	67	1658.48	0	500.33
CLSPN	1	2.60086	Good Prognosis	OCG	STAD	0.0347855	97	43	54	1510.65	370.387	909.388
CTHRC1	1	3.591	Poor Prognosis	OCG	STAD	0.0104679	102	57	45	5094.69	539.197	2421.91
DNMT1	1	1.29657	Good Prognosis	OCG	STAD	0.0282145	102	44	58	8170.83	3151.69	5403.66
DOK7	0	1.20262	Good Prognosis	TSG	STAD	0.00157328	96	36	60	650.672	43.6496	281.848
ECT2	1	2.27225	Good Prognosis	OCG	STAD	0.0171529	108	49	59	10490.6	2842.57	6354.06
ERCC6L	1	1.67666	Good Prognosis	OCG	STAD	0.00766336	101	43	58	755.197	160.336	434.267
FAM83H	0	1.08473	Good Prognosis	OCG	STAD	0.030494	103	43	60	30205.7	8425.08	18426.6
FAM84B	0	1.14104	Good Prognosis	OCG	STAD	0.00525147	93	36	57	12762.3	2741.88	6793.23
FEN1	0	1.19935	Good Prognosis	OCG	STAD	0.00196524	103	41	62	3443.23	1162.82	2237.1
GADD45B	0	-1.81996	Poor Prognosis	OCG	STAD	0.000501697	106	68	38	3245.74	663.599	1733.76
GEN1	0	1.10671	Good Prognosis	OCG	STAD	0.00725984	114	47	67	1934.17	704.978	1280.5
GINS4	1	1.72205	Good Prognosis	OCG	STAD	0.0217678	102	42	60	1136.45	259.362	668.692
GLS2	0	1.0666	Good Prognosis	OCG	STAD	0.0307455	94	39	55	607.015	58.0876	280.193
GPR146	0	-1.01718	Poor Prognosis	OCG	STAD	0.00914374	94	57	37	364.209	116.71	219.542
GPX3	0	-2.19586	Poor Prognosis	OCG	STAD	0.000346115	100	62	38	7142.61	853.182	3349.95
GSG2	1	1.78849	Good Prognosis	OCG	STAD	0.0488578	104	45	59	843.635	186.514	489.899
GYPC	0	-1.39485	Poor Prognosis	OCG	STAD	0.0299015	102	59	43	2522.34	402.737	1251.25
HOXA10	0	3.86455	Good Prognosis	OCG	STAD	0.0188734	105	43	62	2501.73	162.095	1178.08
IGFBP6	0	-2.24256	Poor Prognosis	OCG	STAD	0.0270983	94	53	41	2221.36	327.993	1073.78
INHBA	2	3.62946	Poor Prognosis	OCG	STAD	0.0430848	101	56	45	3800.18	449.066	1850.92
KIF24	0	1.45735	Good Prognosis	OCG	STAD	0.00492452	108	45	63	1217.26	275.804	690.193
KNTC1	2	1.51039	Good Prognosis	OCG	STAD	0.0438642	103	46	57	3031.38	1037.66	1974.77
LMNB2	1	1.28854	Good Prognosis	OCG	STAD	0.000253249	103	40	63	10119	3582.07	6571.38
MAGEH1	0	-1.0746	Poor Prognosis	OCG	STAD	0.0150315	97	58	39	984.248	241.927	555.549
MFAP2	0	2.4397	Poor Prognosis	OCG	STAD	0.006082	108	62	46	3764.46	423.584	1820.97
MKI67	0	2.13484	Good Prognosis	OCG	STAD	0.0305582	102	43	59	26683.4	7016.4	16113.6
MLEC	0	1.06218	Good Prognosis	OCG	STAD	0.00156052	105	42	63	38821.3	12568.3	23984.2
MXRA7	0	-1.19177	Poor Prognosis	OCG	STAD	0.00639778	108	65	43	10488.2	1779.31	5313.7
MYB	0	1.80445	Good Prognosis	OCG	STAD	0.000195307	96	34	62	3776.58	381.467	1812.42
NCAPG2	1	1.3905	Good Prognosis	OCG	STAD	0.0331797	102	44	58	2873.24	871.737	1823.34
OSBPL1A	0	-1.01007	Poor Prognosis	OCG	STAD	0.00158665	98	58	40	3092.67	766.832	1818.71
PAMR1	0	-1.20145	Poor Prognosis	OCG	STAD	0.0392662	103	58	45	588.073	102.302	300.224
PASK	0	1.15348	Good Prognosis	OCG	STAD	0.00793051	105	44	61	1204.57	384.659	759.525
PDGFRB	0	1.44045	Poor Prognosis	TSG	STAD	0.000829425	102	62	40	19344.1	3692.18	10350.2
PDZRN3	1	-1.66404	Poor Prognosis	OCG	STAD	0.0287476	101	59	42	4178.5	385.796	1843.21
PLAC9	0	-2.50433	Poor Prognosis	OCG	STAD	0.00941128	105	60	45	320.482	35.1241	146.506
PRR22	0	1.09247	Good Prognosis	OCG	STAD	0.00778193	101	41	60	237.146	31.562	116.552
PVT1	0	1.97659	Good Prognosis	OCG	STAD	0.000705451	93	34	59	1277.68	178.007	613.8
RACGAP1	2	1.03053	Good Prognosis	OCG	STAD	0.049983	103	44	59	4955.01	1597.69	3148.58
RAD54B	0	1.8272	Good Prognosis	OCG	STAD	0.0397564	103	42	61	909.832	209.168	534.241
RBM28	0	1.00696	Good Prognosis	OCG	STAD	0.00507444	101	39	62	1759.09	707.672	1193.13
RGAG4	0	-1.56048	Poor Prognosis	OCG	STAD	0.00726699	102	61	41	615.701	95.5072	296.542
RHPN1	0	1.90259	Good Prognosis	OCG	STAD	0.019394	103	43	60	1558.1	302.715	852.12
RNF43	0	1.51121	Good Prognosis	OCG	STAD	0.0265099	104	44	60	9010.44	954.416	4105.24
RNLS	0	-1.48558	Poor Prognosis	OCG	STAD	0.0261561	105	61	44	178.599	24.1232	87.2024
RPS6KL1	0	1.0572	Good Prognosis	OCG	STAD	0.00379491	107	43	64	481.559	100.35	268.728
SCN4B	1	-1.04693	Poor Prognosis	OCG	STAD	0.0308215	107	62	45	502.847	56.4532	227.325
SLC22A17	1	-1.95216	Poor Prognosis	OCG	STAD	0.00370483	101	60	41	1397.26	182.326	648.578
SMC2	1	1.0969	Good Prognosis	OCG	STAD	0.0109208	107	44	63	4221.75	1547.41	2798.93
SMC4	2	1.01895	Good Prognosis	OCG	STAD	0.0195814	104	44	60	11008.3	4021.87	7206.64
SOCS2	0	-1.01614	Poor Prognosis	OCG	STAD	0.0403851	103	59	44	1459.96	358.263	835.947
SRPX	0	-1.47758	Poor Prognosis	OCG	STAD	0.0148004	105	61	44	1486.48	121.986	630.21
STIL	0	2.19557	Good Prognosis	OCG	STAD	0.0168143	96	42	54	2898.73	769.401	1746.2
SUV39H2	0	1.01493	Good Prognosis	OCG	STAD	0.0158014	103	41	62	1162.02	413.781	754.26
SYNGR1	0	-1.60899	Poor Prognosis	OCG	STAD	0.0171973	102	60	42	1353.15	127.036	610.359
TFAP4	0	1.05176	Good Prognosis	OCG	STAD	0.021915	102	40	62	1507.09	539.522	975.043
TIMELESS	1	1.53568	Good Prognosis	OCG	STAD	0.00541729	100	41	59	3735.03	1189.07	2392.12
TMEM2	0	1.11958	Good Prognosis	OCG	STAD	0.0299445	97	41	56	13372.5	4073.49	8146.93
TNFAIP8L3	0	-1.91809	Poor Prognosis	OCG	STAD	0.0425284	107	62	45	402.161	55.9429	193.545
TNFRSF10B	0	1.42864	Good Prognosis	OCG	STAD	0.0497694	101	44	57	6992.8	2240.1	4370.21
TRIM59	2	1.33372	Good Prognosis	OCG	STAD	0.0241076	103	44	59	1250.13	407.496	782.311
TSC22D3	0	-1.46477	Poor Prognosis	OCG	STAD	0.00230522	110	67	43	8508.41	1442.2	4387
TTC26	0	1.25733	Good Prognosis	OCG	STAD	0.033798	103	44	59	419.175	109.876	250.896
TUBB6	0	-1.30666	Poor Prognosis	OCG	STAD	0.00978639	104	62	42	5550.15	1057.2	2889.3
UHRF1	2	2.16484	Good Prognosis	OCG	STAD	0.00278505	98	40	58	1688	358.321	950.766
YJEFN3	0	1.26507	Good Prognosis	OCG	STAD	0.0124045	108	44	64	262.007	37.8261	132.325
ZNF239	0	1.3859	Good Prognosis	OCG	STAD	0.0453265	100	41	59	714.328	170.058	413.588
ZNF367	0	1.49422	Good Prognosis	OCG	STAD	0.00426563	97	39	58	1630.59	449.949	982.911
APOD	0	-2.69502	Poor Prognosis	OCG	UCEC	0.046458	19	14	5	4435.64	44.2931	1539.38
ARHGAP8	0	1.42232	Good Prognosis	OCG	UCEC	0.0415932	28	11	17	2259.28	640.862	1339.64
CD302	0	-2.03742	Poor Prognosis	OCG	UCEC	0.0210738	19	14	5	1386.41	336.207	782.472
CDK16	0	1.14551	Poor Prognosis	OCG	UCEC	0.00640833	22	18	4	10597.1	4148.16	6854.85
CTF1	0	-1.47722	Good Prognosis	OCG	UCEC	0.0185013	26	8	18	692.948	158.068	395.989
CYGB	0	-1.5626	Good Prognosis	TSG	UCEC	0.039354	22	7	15	966.397	170.448	506.318
DCTPP1	0	1.05171	Good Prognosis	OCG	UCEC	0.0410899	19	5	14	2948.53	936.931	1870.36
E2F3	0	1.59435	Poor Prognosis	OCG	UCEC	0.00727653	24	16	8	2543.1	934.224	1695.33
ESRP1	0	2.27506	Poor Prognosis	OCG	UCEC	0.0108104	23	17	6	8032.79	3281.12	5533.69
GPIHBP1	0	-4.55251	Poor Prognosis	OCG	UCEC	0.026733	21	15	6	71.1429	2.20339	27.0341
GPR160	0	1.99411	Poor Prognosis	OCG	UCEC	0.0138385	22	17	5	4552.34	497.241	2126.57
GRB14	0	2.70047	Poor Prognosis	TSG	UCEC	0.0444417	25	17	8	1341.72	34.5345	520.142
GTF2IRD2P1	0	-1.10168	Good Prognosis	OCG	UCEC	0.0348138	23	7	16	838.517	247.379	528.869
IQGAP3	0	3.50582	Poor Prognosis	OCG	UCEC	0.0196915	19	14	5	2653.14	529.466	1482.76
LCA5	0	-1.1441	Poor Prognosis	OCG	UCEC	0.0280766	19	13	6	757.793	121.345	386.989
LMNB2	1	1.08125	Good Prognosis	OCG	UCEC	0.0357343	22	6	16	7938.98	2693.48	5028.35
MAD2L1	1	2.90204	Good Prognosis	OCG	UCEC	0.00603287	18	3	15	3281.67	943.759	2029.15
MAP7	0	1.84169	Poor Prognosis	OCG	UCEC	0.0383173	24	16	8	3395.12	1426.4	2348.2
MMP3	0	-1.89736	Good Prognosis	TSG	UCEC	0.0332075	21	7	14	600.086	3.85	212.608
NDC80	0	2.66103	Poor Prognosis	OCG	UCEC	0.0348484	19	14	5	2532.83	522.534	1457.47
NDP	0	-1.85101	Good Prognosis	OCG	UCEC	0.0127112	25	8	17	1012.74	30.8276	405.085
PKD1	0	-1.68959	Poor Prognosis	OCG	UCEC	0.036646	22	15	7	4336.22	1516.26	2734.3
RFC2	0	1.25529	Poor Prognosis	OCG	UCEC	0.0489085	25	16	9	2804.09	1124.24	1893.23
RPS6KA1	0	1.49272	Good Prognosis	OCG	UCEC	0.00873926	20	5	15	4697.33	1766.81	3108.11
SCD	0	2.53421	Good Prognosis	OCG	UCEC	0.0453151	25	8	17	30565.3	5233.59	15610.2
SLC22A17	1	-1.34601	Poor Prognosis	OCG	UCEC	0.00167925	19	15	4	2216.24	222.345	1028.2
SLC7A11	1	1.63148	Good Prognosis	OCG	UCEC	0.0155656	23	6	17	3254.74	267.655	1407.38
SMC4	2	1.81308	Poor Prognosis	OCG	UCEC	0.0333938	19	14	5	7955.47	2698.86	5073.84
SPAG5	0	3.47551	Poor Prognosis	OCG	UCEC	0.0396188	14	10	4	4261.72	1262.52	2665.78
THRB	0	-1.28366	Poor Prognosis	OCG	UCEC	0.000340631	21	18	3	1129.22	58.0862	494.324
TIGIT	0	1.99043	Good Prognosis	TSG	UCEC	0.0470506	22	6	16	428.776	22.3729	181.983
TJP3	1	1.69771	Good Prognosis	OCG	UCEC	0.0322305	23	7	16	4867.22	876.948	2648.41
TLL1	1	-2.00626	Poor Prognosis	TSG	UCEC	0.027887	21	14	7	197.912	10.1186	77.7841
TMEM102	0	1.50491	Good Prognosis	OCG	UCEC	0.038293	21	6	15	1063.76	329.621	672.392
TRPC1	0	-2.4405	Poor Prognosis	OCG	UCEC	0.0010131	21	16	5	421.362	42.7797	193.17
ZDHHC23	0	1.67957	Poor Prognosis	OCG	UCEC	0.0318888	21	15	6	971.362	330.203	626.108
