# Supplementary material for: Interpreting pathways to discover cancer driver genes with Moonlight
Source: Nat Commun. 2020 Jan 3;11:69. doi: 10.1038/s41467-019-13803-0 (PMC6941958; doi:10.1038/s41467-019-13803-0)
Supplement: Supplementary file 15 — Supplementary Data 12 [file 41467_2019_13803_MOESM15_ESM.xlsx]

## Sheet: BRCA
Target	TCGA Role	Perturbagen Count	Perturbagen Id	Name
ADRA2A	BRCA_OCG	62	BRD-K53737926, BRD-K02265150, BRD-K93188295, BRD-K70358946, BRD-K68264559, BRD-A69960130, BRD-A63043573, BRD-A10977446, BRD-K89997465, BRD-K98530306, BRD-K37289225, BRD-K60762818, BRD-A54845972, BRD-A47494775, BRD-K36616567, BRD-A07765530, BRD-A50684349, BRD-K50720187, BRD-K67847053, BRD-K62736196, BRD-K32830106, BRD-K40990712, BRD-K35559145, BRD-K88871508, BRD-A02990301, BRD-K39915878, BRD-K0331…	amitriptyline, amoxapine, ARC-239, aripiprazole, brimonidine, bromocriptine, cabergoline, carvedilol, chlorpromazine, clonidine, clozapine, desipramine, dihydroergotamine, dipivefrine, doxepin, epinephrine, fenoldopam, flupirtine, guanabenz, guanabenz, guanfacine, hexamethyleneamiloride, levomepromazine, lisuride, lofexidine, loxapine, maprotiline, medetomidine, mephentermine, mianserin, mirtazap…
ESR1	BRCA_OCG	38	BRD-K66766661, BRD-A60070924, BRD-K39120595, BRD-K29950728, BRD-K97509413, BRD-A39290993, BRD-A92537424, BRD-K95309561, BRD-K45330754, BRD-A74907996, BRD-A18917088, BRD-A36066264, BRD-A91452556, BRD-A39747742, BRD-A18620900, BRD-K81839095, BRD-A22143024, BRD-A02367930, BRD-A83237092, BRD-K43797669, BRD-A94793051, BRD-K26674531, BRD-A59808129, BRD-K90543092, BRD-K82216340, BRD-A14798026, BRD-A3120…	17-beta-estradiol, alpha-estradiol, bithionol, clomifene, coumestrol, cyproterone, danazol, dienestrol, diethylstilbestrol, equol, estradiol, estradiol-benzoate, estradiol-cypionate, estradiol-valerate, estriol, estrone, estropipate, ethinyl-estradiol, fulvestrant, genistein, gestrinone, GR-235, guggulsterone, levonorgestrel, medroxyprogesterone, mestranol, mitotane, naloxone, norgestimate, PPT, …
KDR	BRCA_TSG	35	BRD-K59469039, BRD-K29905972, BRD-K34581968, BRD-K28428262, BRD-K47983010, BRD-K49669041, BRD-K86930074, BRD-K54233340, BRD-K85402309, BRD-K68488863, BRD-K55591206, BRD-A34817987, BRD-K47150025, BRD-K99749624, BRD-K33193182, BRD-K13646352, BRD-K99616396, BRD-K85606544, BRD-K91696562, BRD-K51816706, BRD-K74514084, BRD-K97764662, BRD-K16478699, BRD-K63504947, BRD-K49810818, BRD-K60623809, BRD-K3499…	AG-879, axitinib, BMS-536924, brivanib, BX-795, BX-912, cediranib, dorsomorphin, dovitinib, ENMD-2076, epigallocatechin, itraconazole, KI-8751, linifanib, methylnorlichexanthone, midostaurin, motesanib, neratinib, orantinib, oxindole-I, pazopanib, PD-173074, PLX-4720, semaxanib, sorafenib, SU-11652, SU-1498, SU-4312, sunitinib, sunitinib, tivozanib, tyrphostin-AG-1295, VEGF-receptor-2-kinase-inhi…
CA12	BRCA_OCG	20	BRD-K14643723, BRD-K21450440, BRD-K74913225, BRD-K03600606, BRD-K02637541, BRD-A26384407, BRD-K23913458, BRD-K69690935, BRD-K71499074, BRD-K81209159, BRD-K36862742, BRD-K30649484, BRD-K13356952, BRD-K85603128, BRD-K51671335, BRD-A10715913, BRD-K29653726, BRD-K87991767, BRD-K12994359, BRD-K48300629	4-(2-Amino-ethyl)-benzenesulfonamide, benzthiazide, brinzolamide, catechin, celecoxib, chlortalidone, coumarin, curcumin, diclofenamide, herniarin, hydroflumethiazide, mafenide, methazolamide, resorcinol, sulpiride, sulpiride, topiramate, umbelliferone, valdecoxib, zonisamide
TOP2A	BRCA_OCG	20	BRD-K56334280, BRD-K98490050, BRD-K43389675, BRD-K92093830, BRD-K82135108, BRD-K85985071, BRD-K37798499, BRD-K43797669, BRD-K69650333, BRD-K09471561, BRD-K21680192, BRD-K66615216, BRD-A24228527, BRD-K55034111, BRD-K04548931, BRD-K83794624, BRD-K47869605, BRD-K07265709, BRD-K32107296, BRD-A35588707	amonafide, amsacrine, daunorubicin, doxorubicin, elesclomol, ellipticine, etoposide, genistein, idarubicin, levofloxacin, mitoxantrone, moxifloxacin, ofloxacin, pefloxacin, pidorubicine, pirarubicin, podophyllotoxin, razoxane, temozolomide, teniposide
CDK1	BRCA_OCG	18	BRD-K93658967, BRD-K87909389, BRD-K07762753, BRD-K13390322, BRD-K87932577, BRD-K79090631, BRD-K53959060, BRD-K19136521, BRD-K11636097, BRD-K37312348, BRD-K82731415, BRD-K35687265, BRD-K64800655, BRD-K49111258, BRD-K50836978, BRD-K78373679, BRD-K07691486, BRD-K17953061	aloisine, alvocidib, aminopurvalanol-a, AT-7519, CDK1-5-inhibitor, CGP-60474, indirubin, indirubin, JNJ-7706621, kenpaullone, olomoucine, ON-01910, PHA-793887, prazosin, purvalanol-a, RO-3306, roscovitine, staurosporine
AURKA	BRCA_OCG	15	BRD-K75295174, BRD-K24576554, BRD-K07881437, BRD-K68488863, BRD-K36740062, BRD-K11636097, BRD-K83972459, BRD-K53561341, BRD-K53665955, BRD-K83963101, BRD-K91696562, BRD-K77286328, BRD-K71512533, BRD-K59369769, BRD-K72703948	alisertib, AT-9283, danusertib, ENMD-2076, GSK-1070916, JNJ-7706621, JWE-035, KIN001-220, MK-5108, MLN-8054, orantinib, reversine, SNS-314, tozasertib, ZM-447439
AURKB	BRCA_OCG	14	BRD-K24576554, BRD-K63923597, BRD-K42500029, BRD-K07881437, BRD-K36740062, BRD-K11636097, BRD-K33193182, BRD-K53665955, BRD-K91696562, BRD-K77286328, BRD-K71512533, BRD-K97354755, BRD-K59369769, BRD-K72703948	AT-9283, barasertib, CGP-57380, danusertib, GSK-1070916, JNJ-7706621, methylnorlichexanthone, MK-5108, orantinib, reversine, SNS-314, SU-6656, tozasertib, ZM-447439
ERBB2	BRCA_OCG	13	BRD-K66175015, BRD-K59469039, BRD-K70914287, BRD-K34581968, BRD-K50168500, BRD-K76908866, BRD-K79930101, BRD-M07438658, BRD-K85606544, BRD-K34995470, BRD-K08132273, BRD-K87919739, BRD-K72420232	afatinib, AG-879, BIBX-1382, BMS-536924, canertinib, CP-724714, GW-583340, lapatinib, neratinib, SU-1498, tyrphostin, tyrphostin-AG-825, WZ-4002
CACNA1D	BRCA_OCG	12	BRD-A64297288, BRD-K07220430, BRD-A30815329, BRD-A90799790, BRD-K09549677, BRD-A26711594, BRD-K96354014, BRD-A58048407, BRD-A96107863, BRD-A12560204, BRD-K90027355, BRD-A09533288	amlodipine, cinnarizine, felodipine, isradipine, mibefradil, nicardipine, nifedipine, nimodipine, nisoldipine, nitrendipine, spironolactone, verapamil
CHEK1	BRCA_OCG	12	BRD-K97118047, BRD-K46056750, BRD-K47983010, BRD-K49669041, BRD-A81177136, BRD-K27305650, BRD-K62810658, BRD-K54330070, BRD-K99291625, BRD-A06352508, BRD-K17953061, BRD-K18787491	4,5,6,7-tetrabromobenzotriazole, AZD-7762, BX-795, BX-912, KN-62, LY-294002, PD-98059, SB-202190, SB-203580, SB-218078, staurosporine, U-0126
KCNJ11	BRCA_OCG	12	BRD-K73109821, BRD-K36927236, BRD-K34776109, BRD-K12219985, BRD-K80396088, BRD-K14888893, BRD-K44353683, BRD-K97752965, BRD-K82846253, BRD-K85119730, BRD-A09533288, BRD-A51410489	diazoxide, glibenclamide, glimepiride, glipizide, gliquidone, minoxidil, nateglinide, nicorandil, repaglinide, tolbutamide, verapamil, yohimbine
ABCC9	BRCA_TSG	9	BRD-A76093993, BRD-K36927236, BRD-K24526313, BRD-K14888893, BRD-K97752965, BRD-K52721684, BRD-A43882281, BRD-K45117373, BRD-K42679050	cromakalim, glibenclamide, levcromakalim, minoxidil, nicorandil, PCO-400, pinacidil, Y-26763, Y-27152
MMP13	BRCA_OCG	8	BRD-K48115423, BRD-A71657825, BRD-K00675675, BRD-K69690935, BRD-K51662849, BRD-A75478957, BRD-K57011718, BRD-K36198571	2-(4-methoxybenzylthio)-6-methylpyrimidin-4-ol, 2-(biphenyl-4-ylsulfonamido)pentanedioic-acid, CL-82198, curcumin, ilomastat, PD-166793, UK-356618, WAY-170523
TYMS	BRCA_OCG	8	BRD-K34437622, BRD-K61192372, BRD-K11630072, BRD-A80638690, BRD-K15108141, BRD-K59456551, BRD-K89839824, BRD-A79903587	BRD-K34437622, capecitabine, carmofur, floxuridine, gemcitabine, methotrexate, raltitrexed, tegafur
MET	BRCA_TSG	7	BRD-K34581968, BRD-K78431006, BRD-K02123250, BRD-K73319509, BRD-K95435023, BRD-K63504947, BRD-K02965346	BMS-536924, crizotinib, JNJ-38877605, PF-04217903, PHA-665752, semaxanib, SU-11274
PTGER3	BRCA_OCG	7	BRD-A87848830, BRD-K27499107, BRD-K26521938, BRD-K31611373, BRD-A45664787, BRD-A67438293, BRD-K18757346	bimatoprost, carbacyclin, dinoprostone, fluprostenol, iloprost, treprostinil, U-46619
CACNA2D2	BRCA_OCG	6	BRD-K17561142, BRD-A91008255, BRD-A30815329, BRD-A90799790, BRD-A12560204, BRD-K90027355	amiodarone, bepridil, felodipine, isradipine, nitrendipine, spironolactone
CCNE1	BRCA_OCG	6	BRD-K72726508, BRD-K34581968, BRD-K53959060, BRD-K19136521, BRD-K64800655, BRD-K50836978	arcyriaflavin-a, BMS-536924, indirubin, indirubin, PHA-793887, purvalanol-a
PLK1	BRCA_OCG	6	BRD-K64890080, BRD-K92428232, BRD-K90382497, BRD-K27305650, BRD-K35687265, BRD-A11678676	BI-2536, GSK-461364, GW-843682X, LY-294002, ON-01910, wortmannin
TACR1	BRCA_TSG	5	BRD-K17306061, BRD-K83508485, BRD-A96882008, BRD-K15791587, BRD-A82590476	aprepitant, FK-888, L-732138, L-733060, SDZ-NKT-343
CCND1	BRCA_OCG	5	BRD-K72726508, BRD-K49448285, BRD-K69690935, BRD-K64800655, BRD-K50836978	arcyriaflavin-a, bisindolylmaleimide, curcumin, PHA-793887, purvalanol-a
GABBR2	BRCA_OCG	5	BRD-A04668240, BRD-A55369275, BRD-A89672324, BRD-A85025557, BRD-A24122750	CGP-52432, CGP-54626, CGP-55845, NCS-382, saclofen
EPHA2	BRCA_TSG	4	BRD-K68191783, BRD-K22096725, BRD-K49328571, BRD-K54233340	ALW-II-38-3, ALW-II-49-7, dasatinib, dorsomorphin
LPL	BRCA_TSG	4	BRD-K46018455, BRD-A49358627, BRD-K45252063, BRD-K11129031	bezafibrate, ciprofibrate, clofibrate, gemfibrozil
KIF11	BRCA_OCG	4	BRD-K89997465, BRD-K64881305, BRD-A67748489, BRD-A78377521	chlorpromazine, ispinesib, K3644, monastrol
RIPK2	BRCA_OCG	4	BRD-K78278890, BRD-K95785537, BRD-K99291625, BRD-K50495309	NM-PP1, PP-2, SB-203580, SRC-kinase-inhibitor-I
RRM2	BRCA_OCG	4	BRD-K93034159, BRD-A82371568, BRD-K66788707, BRD-K15108141	cladribine, clofarabine, fludarabine, gemcitabine
ATP1B2	BRCA_TSG	3	BRD-A80502530, BRD-A68930007, BRD-K84595254	cinobufagin, ouabain, strophanthidin
NTRK2	BRCA_TSG	3	BRD-K53737926, BRD-A02713983, BRD-K23192422	amitriptyline, dihydrodeoxygedunin, lestaurtinib
ABAT	BRCA_OCG	3	BRD-K87024524, BRD-A72441487, BRD-K41260949	phenelzine, stiripentol, valproic-acid
PAH	BRCA_OCG	3	BRD-A07765530, BRD-A91555231, BRD-A67605442	epinephrine, norepinephrine, tetrahydrobiopterin
PDE11A	BRCA_OCG	3	BRD-K02404261, BRD-K16444452, BRD-K93645900	caffeine, ibudilast, tadalafil
PNP	BRCA_OCG	3	BRD-K32318651, BRD-K93034159, BRD-K99063460	acyclovir, cladribine, didanosine
FGF2	BRCA_TSG	2	BRD-K89626439, BRD-K60623809	sirolimus, SU-11652
LIPE	BRCA_TSG	2	BRD-K59037100, BRD-K56047318	oxybenzone, RHC-80267
MYLK	BRCA_TSG	2	BRD-K93201660, BRD-K45068323	ML-7, W-13
PDE1C	BRCA_TSG	2	BRD-K02404261, BRD-K53318339	caffeine, vinpocetine
BIRC5	BRCA_OCG	2	BRD-K87909389, BRD-K24681473	alvocidib, YM-155
CCNB1	BRCA_OCG	2	BRD-K37312348, BRD-K13646352	kenpaullone, midostaurin
CDC25A	BRCA_OCG	2	BRD-K03109492, BRD-K68143200	NSC-663284, SA-792541
CHRNA5	BRCA_OCG	2	BRD-K49481516, BRD-K05395900	galantamine, nicotine
GJB2	BRCA_OCG	2	BRD-A98702003, BRD-K44067360	carbenoxolone, flufenamic-acid
GSG2	BRCA_OCG	2	BRD-A18497530, BRD-K27737647	5-iodotubercidin, H-89
MMP1	BRCA_OCG	2	BRD-A88774919, BRD-K51662849	doxycycline, ilomastat
PLAU	BRCA_OCG	2	BRD-K97181089, BRD-K40990712	amiloride, hexamethyleneamiloride
PLK4	BRCA_OCG	2	BRD-K29905972, BRD-K50387473	axitinib, XMD-892
PPAT	BRCA_OCG	2	BRD-K32821942, BRD-K91601245	azathioprine, mercaptopurine
SCN2B	BRCA_OCG	2	BRD-K41260949, BRD-K48300629	valproic-acid, zonisamide
SLC15A1	BRCA_OCG	2	BRD-K55044200, BRD-A16754160	amoxicillin, ampicillin
SQLE	BRCA_OCG	2	BRD-K74141488, BRD-K68132782	naftifine, terbinafine
BMX	BRCA_TSG	1	BRD-U86922168	QL-XII-47
F7	BRCA_OCG	1	BRD-K78126613	menadione
FLI1	BRCA_TSG	1	BRD-A62182663	YK-4279
ITPR1	BRCA_OCG	1	BRD-K02404261	caffeine
KCNB1	BRCA_TSG	1	BRD-K08973992	linoleic-acid
PROS1	BRCA_TSG	1	BRD-K78126613	menadione
S1PR1	BRCA_TSG	1	BRD-K15601958	SEW-2871
TIE1	BRCA_TSG	1	BRD-U25771771	WZ-4-145
AQP9	BRCA_OCG	1	BRD-K15563106	phloretin
CCNA2	BRCA_OCG	1	BRD-K59184148	SB-216763
CDC25C	BRCA_OCG	1	BRD-K03109492	NSC-663284
CHEK2	BRCA_OCG	1	BRD-K46056750	AZD-7762
COX6C	BRCA_OCG	1	BRD-K43164539	cholic-acid
DDC	BRCA_OCG	1	BRD-A69512159	carbidopa
DNMT3B	BRCA_OCG	1	BRD-K69690935	curcumin
EBP	BRCA_OCG	1	BRD-K04210847	tamoxifen
FOXM1	BRCA_OCG	1	BRD-A20697603	thiostrepton
GPRC5A	BRCA_OCG	1	BRD-K06926592	tretinoin
KCNE4	BRCA_OCG	1	BRD-K27737647	H-89
NAT1	BRCA_OCG	1	BRD-K28849549	mesalazine
POLE2	BRCA_OCG	1	BRD-K93034159	cladribine
RETSAT	BRCA_OCG	1	BRD-K13927029	retinol
SLC6A11	BRCA_OCG	1	BRD-K85015012	NNC-05-2090
THRB	BRCA_OCG	1	BRD-K89152108	liothyronine
TTK	BRCA_OCG	1	BRD-K01567962	pyrazolanthrone
TUBA1C	BRCA_OCG	1	BRD-K48935217	epothilone

## Sheet: DualRole
Gene	ID	Description	Location	Family	ensgene	entrez	chr	start	end	strand	biotype	description	Role	Cancertype	Perturbagen Count	Perturbagen Id	Name
ADRA2A	ADRA2A	adrenoceptor alpha 2A	Plasma Membrane	G-protein coupled receptor	ENSG00000150594	150	10	112836790	112840658	1	protein_coding	adrenoceptor alpha 2A [Source:HGNC Symbol;Acc:281]	TSG	BLCA	62	BRD-K53737926, BRD-K02265150, BRD-K93188295, BRD-K70358946, BRD-K68264559, BRD-A69960130, BRD-A63043573, BRD-A10977446, BRD-K89997465, BRD-K98530306, BRD-K37289225, BRD-K60762818, BRD-A54845972, BRD-A47494775, BRD-K36616567, BRD-A07765530, BRD-A50684349, BRD-K50720187, BRD-K62736196, BRD-K67847053, BRD-K32830106, BRD-K40990712, BRD-K35559145, BRD-K88871508, BRD-A02990301, BRD-K39915878, BRD-K0331…	amitriptyline, amoxapine, ARC-239, aripiprazole, brimonidine, bromocriptine, cabergoline, carvedilol, chlorpromazine, clonidine, clozapine, desipramine, dihydroergotamine, dipivefrine, doxepin, epinephrine, fenoldopam, flupirtine, guanabenz, guanabenz, guanfacine, hexamethyleneamiloride, levomepromazine, lisuride, lofexidine, loxapine, maprotiline, medetomidine, mephentermine, mianserin, mirtazap…
ADRA2A	ADRA2A	adrenoceptor alpha 2A	Plasma Membrane	G-protein coupled receptor	ENSG00000150594	150	10	112836790	112840658	1	protein_coding	adrenoceptor alpha 2A [Source:HGNC Symbol;Acc:281]	OCG	BRCA	62	BRD-K53737926, BRD-K02265150, BRD-K93188295, BRD-K70358946, BRD-K68264559, BRD-A69960130, BRD-A63043573, BRD-A10977446, BRD-K89997465, BRD-K98530306, BRD-K37289225, BRD-K60762818, BRD-A54845972, BRD-A47494775, BRD-K36616567, BRD-A07765530, BRD-A50684349, BRD-K50720187, BRD-K62736196, BRD-K67847053, BRD-K32830106, BRD-K40990712, BRD-K35559145, BRD-K88871508, BRD-A02990301, BRD-K39915878, BRD-K0331…	amitriptyline, amoxapine, ARC-239, aripiprazole, brimonidine, bromocriptine, cabergoline, carvedilol, chlorpromazine, clonidine, clozapine, desipramine, dihydroergotamine, dipivefrine, doxepin, epinephrine, fenoldopam, flupirtine, guanabenz, guanabenz, guanfacine, hexamethyleneamiloride, levomepromazine, lisuride, lofexidine, loxapine, maprotiline, medetomidine, mephentermine, mianserin, mirtazap…
PDGFRA	PDGFRA	platelet-derived growth factor receptor, alpha polypeptide	Plasma Membrane	kinase	ENSG00000134853	5156	4	55095264	55164414	1	protein_coding	platelet-derived growth factor receptor, alpha polypeptide [Source:HGNC Symbol;Acc:8803]	OCG	THCA	26	BRD-K34581968, BRD-K86930074, BRD-K27665173, BRD-K49328571, BRD-K85402309, BRD-K68488863, BRD-K92723993, BRD-K99749624, BRD-K71035033, BRD-K99616396, BRD-K81528515, BRD-K35687265, BRD-K91696562, BRD-K74514084, BRD-K97764662, BRD-K93918653, BRD-K82688027, BRD-K63504947, BRD-K60623809, BRD-M64432851, BRD-K70511574, BRD-K89162000, BRD-K53414658, BRD-K95763993, BRD-K57926513, BRD-U25771771	BMS-536924, cediranib, D-64406, dasatinib, dovitinib, ENMD-2076, imatinib, linifanib, masitinib, motesanib, nilotinib, ON-01910, orantinib, pazopanib, PD-173074, quizartinib, RG-13022, semaxanib, SU-11652, sunitinib, sunitinib, tandutinib, tivozanib, trapidil, tyrphostin-AG-1295, WZ-4-145
PDGFRA	PDGFRA	platelet-derived growth factor receptor, alpha polypeptide	Plasma Membrane	kinase	ENSG00000134853	5156	4	55095264	55164414	1	protein_coding	platelet-derived growth factor receptor, alpha polypeptide [Source:HGNC Symbol;Acc:8803]	TSG	COAD	26	BRD-K34581968, BRD-K86930074, BRD-K27665173, BRD-K49328571, BRD-K85402309, BRD-K68488863, BRD-K92723993, BRD-K99749624, BRD-K71035033, BRD-K99616396, BRD-K81528515, BRD-K35687265, BRD-K91696562, BRD-K74514084, BRD-K97764662, BRD-K93918653, BRD-K82688027, BRD-K63504947, BRD-K60623809, BRD-M64432851, BRD-K70511574, BRD-K89162000, BRD-K53414658, BRD-K95763993, BRD-K57926513, BRD-U25771771	BMS-536924, cediranib, D-64406, dasatinib, dovitinib, ENMD-2076, imatinib, linifanib, masitinib, motesanib, nilotinib, ON-01910, orantinib, pazopanib, PD-173074, quizartinib, RG-13022, semaxanib, SU-11652, sunitinib, sunitinib, tandutinib, tivozanib, trapidil, tyrphostin-AG-1295, WZ-4-145
ALOX5	ALOX5	arachidonate 5-lipoxygenase	Cytoplasm	enzyme	ENSG00000012779	240	10	45869661	45941561	1	protein_coding	arachidonate 5-lipoxygenase [Source:HGNC Symbol;Acc:435]	OCG	THCA	21	BRD-K41410256, BRD-A55946879, BRD-K84709232, BRD-K10870738, BRD-K08252256, BRD-K45542189, BRD-K04923131, BRD-K98493452, BRD-A80775386, BRD-K50398167, BRD-K28849549, BRD-A31312900, BRD-K77133231, BRD-A68281735, BRD-K37206356, BRD-K54330070, BRD-K99291625, BRD-K96809896, BRD-K10670311, BRD-A87479750, BRD-A56359832	balsalazide, BW-B70C, caffeic-acid, CDC, diclofenac, diethylcarbamazine, GSK-3-inhibitor-IX, honokiol, hyperforin, meclofenamic-acid, mesalazine, montelukast, PD-169316, REV-5901, rhamnetin, SB-202190, SB-203580, SKF-86002, sulfasalazine, tenidap, zileuton
ALOX5	ALOX5	arachidonate 5-lipoxygenase	Cytoplasm	enzyme	ENSG00000012779	240	10	45869661	45941561	1	protein_coding	arachidonate 5-lipoxygenase [Source:HGNC Symbol;Acc:435]	TSG	LUSC	21	BRD-K41410256, BRD-A55946879, BRD-K84709232, BRD-K10870738, BRD-K08252256, BRD-K45542189, BRD-K04923131, BRD-K98493452, BRD-A80775386, BRD-K50398167, BRD-K28849549, BRD-A31312900, BRD-K77133231, BRD-A68281735, BRD-K37206356, BRD-K54330070, BRD-K99291625, BRD-K96809896, BRD-K10670311, BRD-A87479750, BRD-A56359832	balsalazide, BW-B70C, caffeic-acid, CDC, diclofenac, diethylcarbamazine, GSK-3-inhibitor-IX, honokiol, hyperforin, meclofenamic-acid, mesalazine, montelukast, PD-169316, REV-5901, rhamnetin, SB-202190, SB-203580, SKF-86002, sulfasalazine, tenidap, zileuton
ALOX5	ALOX5	arachidonate 5-lipoxygenase	Cytoplasm	enzyme	ENSG00000262552	240	HSCHR10_1_CTG5	45885738	45957624	1	protein_coding	arachidonate 5-lipoxygenase [Source:HGNC Symbol;Acc:435]	TSG	LUSC	21	BRD-K41410256, BRD-A55946879, BRD-K84709232, BRD-K10870738, BRD-K08252256, BRD-K45542189, BRD-K04923131, BRD-K98493452, BRD-A80775386, BRD-K50398167, BRD-K28849549, BRD-A31312900, BRD-K77133231, BRD-A68281735, BRD-K37206356, BRD-K54330070, BRD-K99291625, BRD-K96809896, BRD-K10670311, BRD-A87479750, BRD-A56359832	balsalazide, BW-B70C, caffeic-acid, CDC, diclofenac, diethylcarbamazine, GSK-3-inhibitor-IX, honokiol, hyperforin, meclofenamic-acid, mesalazine, montelukast, PD-169316, REV-5901, rhamnetin, SB-202190, SB-203580, SKF-86002, sulfasalazine, tenidap, zileuton
ALOX5	ALOX5	arachidonate 5-lipoxygenase	Cytoplasm	enzyme	ENSG00000262552	240	HSCHR10_1_CTG5	45885738	45957624	1	protein_coding	arachidonate 5-lipoxygenase [Source:HGNC Symbol;Acc:435]	OCG	THCA	21	BRD-K41410256, BRD-A55946879, BRD-K84709232, BRD-K10870738, BRD-K08252256, BRD-K45542189, BRD-K04923131, BRD-K98493452, BRD-A80775386, BRD-K50398167, BRD-K28849549, BRD-A31312900, BRD-K77133231, BRD-A68281735, BRD-K37206356, BRD-K54330070, BRD-K99291625, BRD-K96809896, BRD-K10670311, BRD-A87479750, BRD-A56359832	balsalazide, BW-B70C, caffeic-acid, CDC, diclofenac, diethylcarbamazine, GSK-3-inhibitor-IX, honokiol, hyperforin, meclofenamic-acid, mesalazine, montelukast, PD-169316, REV-5901, rhamnetin, SB-202190, SB-203580, SKF-86002, sulfasalazine, tenidap, zileuton
BCL2	BCL2	B-cell CLL/lymphoma 2	Cytoplasm	transporter	ENSG00000171791	596	18	60790579	60987361	-1	protein_coding	B-cell CLL/lymphoma 2 [Source:HGNC Symbol;Acc:990]	TSG	PRAD	15	BRD-K56301217, BRD-K87909389, BRD-K39111395, BRD-A38913120, BRD-A09722536, BRD-K63265447, BRD-K35458079, BRD-K19295594, BRD-A13807286, BRD-A17655518, BRD-K14965640, BRD-K82746043, BRD-K15600710, BRD-A28746609, BRD-K28360340	ABT-737, alvocidib, BCL2-inhibitor, BH3I-1, cyclophosphamide, docetaxel, edaravone, gossypol, HA-14-1, ibuprofen, ibuprofen, navitoclax, obatoclax, paclitaxel, TW-37
BCL2	BCL2	B-cell CLL/lymphoma 2	Cytoplasm	transporter	ENSG00000171791	596	18	60790579	60987361	-1	protein_coding	B-cell CLL/lymphoma 2 [Source:HGNC Symbol;Acc:990]	OCG	THCA	15	BRD-K56301217, BRD-K87909389, BRD-K39111395, BRD-A38913120, BRD-A09722536, BRD-K63265447, BRD-K35458079, BRD-K19295594, BRD-A13807286, BRD-A17655518, BRD-K14965640, BRD-K82746043, BRD-K15600710, BRD-A28746609, BRD-K28360340	ABT-737, alvocidib, BCL2-inhibitor, BH3I-1, cyclophosphamide, docetaxel, edaravone, gossypol, HA-14-1, ibuprofen, ibuprofen, navitoclax, obatoclax, paclitaxel, TW-37
LRRK2	LRRK2	leucine-rich repeat kinase 2	Cytoplasm	kinase	ENSG00000188906	120892	12	40590546	40763087	1	protein_coding	leucine-rich repeat kinase 2 [Source:HGNC Symbol;Acc:18618]	OCG	THCA	13	BRD-A18497530, BRD-K49448285, BRD-K06543683, BRD-K04146668, BRD-K39520573, BRD-K53959060, BRD-K19136521, BRD-K01567962, BRD-K17953061, BRD-K01436366, BRD-K64857848, BRD-K50387473, BRD-K44084986	5-iodotubercidin, bisindolylmaleimide, bisindolylmaleimide-ix, GW-441756, GW-5074, indirubin, indirubin, pyrazolanthrone, staurosporine, XMD-1150, XMD-885, XMD-892, Y-27632
LRRK2	LRRK2	leucine-rich repeat kinase 2	Cytoplasm	kinase	ENSG00000188906	120892	12	40590546	40763087	1	protein_coding	leucine-rich repeat kinase 2 [Source:HGNC Symbol;Acc:18618]	TSG	KIRP	13	BRD-A18497530, BRD-K49448285, BRD-K06543683, BRD-K04146668, BRD-K39520573, BRD-K53959060, BRD-K19136521, BRD-K01567962, BRD-K17953061, BRD-K01436366, BRD-K64857848, BRD-K50387473, BRD-K44084986	5-iodotubercidin, bisindolylmaleimide, bisindolylmaleimide-ix, GW-441756, GW-5074, indirubin, indirubin, pyrazolanthrone, staurosporine, XMD-1150, XMD-885, XMD-892, Y-27632
MET	MET	met proto-oncogene (hepatocyte growth factor receptor)	Plasma Membrane	kinase	ENSG00000105976	4233	7	116312444	116438440	1	protein_coding	met proto-oncogene [Source:HGNC Symbol;Acc:7029]	TSG	KIRC	7	BRD-K34581968, BRD-K78431006, BRD-K02123250, BRD-K73319509, BRD-K95435023, BRD-K63504947, BRD-K02965346	BMS-536924, crizotinib, JNJ-38877605, PF-04217903, PHA-665752, semaxanib, SU-11274
MET	MET	met proto-oncogene (hepatocyte growth factor receptor)	Plasma Membrane	kinase	ENSG00000105976	4233	7	116312444	116438440	1	protein_coding	met proto-oncogene [Source:HGNC Symbol;Acc:7029]	OCG	THCA	7	BRD-K34581968, BRD-K78431006, BRD-K02123250, BRD-K73319509, BRD-K95435023, BRD-K63504947, BRD-K02965346	BMS-536924, crizotinib, JNJ-38877605, PF-04217903, PHA-665752, semaxanib, SU-11274
MET	MET	met proto-oncogene (hepatocyte growth factor receptor)	Plasma Membrane	kinase	ENSG00000105976	4233	7	116312444	116438440	1	protein_coding	met proto-oncogene [Source:HGNC Symbol;Acc:7029]	TSG	BRCA	7	BRD-K34581968, BRD-K78431006, BRD-K02123250, BRD-K73319509, BRD-K95435023, BRD-K63504947, BRD-K02965346	BMS-536924, crizotinib, JNJ-38877605, PF-04217903, PHA-665752, semaxanib, SU-11274
CACNA2D2	CACNA2D2	calcium channel, voltage-dependent, alpha 2/delta subunit 2	Plasma Membrane	ion channel	ENSG00000007402	9254	3	50400233	50541675	-1	protein_coding	calcium channel, voltage-dependent, alpha 2/delta subunit 2 [Source:HGNC Symbol;Acc:1400]	OCG	BRCA	6	BRD-K17561142, BRD-A91008255, BRD-A30815329, BRD-A90799790, BRD-A12560204, BRD-K90027355	amiodarone, bepridil, felodipine, isradipine, nitrendipine, spironolactone
CACNA2D2	CACNA2D2	calcium channel, voltage-dependent, alpha 2/delta subunit 2	Plasma Membrane	ion channel	ENSG00000007402	9254	3	50400233	50541675	-1	protein_coding	calcium channel, voltage-dependent, alpha 2/delta subunit 2 [Source:HGNC Symbol;Acc:1400]	TSG	GBM	6	BRD-K17561142, BRD-A91008255, BRD-A30815329, BRD-A90799790, BRD-A12560204, BRD-K90027355	amiodarone, bepridil, felodipine, isradipine, nitrendipine, spironolactone
GLRB	GLRB	glycine receptor, beta	Plasma Membrane	ion channel	ENSG00000109738	2743	4	157997209	158093242	1	protein_coding	glycine receptor, beta [Source:HGNC Symbol;Acc:4329]	OCG	KIRP	6	BRD-K49890030, BRD-K96354014, BRD-A37817666, BRD-A09094913, BRD-A11605036, BRD-K50866992	gavestinel, nifedipine, picrotoxin, strychnine, thiocolchicoside, tropisetron
GLRB	GLRB	glycine receptor, beta	Plasma Membrane	ion channel	ENSG00000109738	2743	4	157997209	158093242	1	protein_coding	glycine receptor, beta [Source:HGNC Symbol;Acc:4329]	TSG	HNSC	6	BRD-K49890030, BRD-K96354014, BRD-A37817666, BRD-A09094913, BRD-A11605036, BRD-K50866992	gavestinel, nifedipine, picrotoxin, strychnine, thiocolchicoside, tropisetron
CYP17A1	CYP17A1	cytochrome P450, family 17, subfamily A, polypeptide 1	Cytoplasm	enzyme	ENSG00000148795	1586	10	104590288	104597290	-1	protein_coding	cytochrome P450, family 17, subfamily A, polypeptide 1 [Source:HGNC Symbol;Acc:2593]	OCG	THCA	4	BRD-K55301415, BRD-A35912562, BRD-K43880410, BRD-K64994968	abiraterone, pregnenolone, pregnenolone, progesterone
CYP17A1	CYP17A1	cytochrome P450, family 17, subfamily A, polypeptide 1	Cytoplasm	enzyme	ENSG00000148795	1586	10	104590288	104597290	-1	protein_coding	cytochrome P450, family 17, subfamily A, polypeptide 1 [Source:HGNC Symbol;Acc:2593]	TSG	KIRC	4	BRD-K55301415, BRD-A35912562, BRD-K43880410, BRD-K64994968	abiraterone, pregnenolone, pregnenolone, progesterone
DPP4	DPP4	dipeptidyl-peptidase 4	Plasma Membrane	peptidase	ENSG00000197635	1803	2	162848751	162931052	-1	protein_coding	dipeptidyl-peptidase 4 [Source:HGNC Symbol;Acc:3009]	OCG	THCA	4	BRD-U88459701, BRD-K69032158, BRD-A73680854, BRD-K19416115	atorvastatin, diprotin-a, PT-630, sitagliptin
DPP4	DPP4	dipeptidyl-peptidase 4	Plasma Membrane	peptidase	ENSG00000197635	1803	2	162848751	162931052	-1	protein_coding	dipeptidyl-peptidase 4 [Source:HGNC Symbol;Acc:3009]	TSG	LUAD	4	BRD-U88459701, BRD-K69032158, BRD-A73680854, BRD-K19416115	atorvastatin, diprotin-a, PT-630, sitagliptin
PDE2A	PDE2A	phosphodiesterase 2A, cGMP-stimulated	Cytoplasm	enzyme	ENSG00000186642	5138	11	72287185	72385635	-1	protein_coding	phosphodiesterase 2A, cGMP-stimulated [Source:HGNC Symbol;Acc:8777]	TSG	LUAD	4	BRD-K02404261, BRD-K27450477, BRD-K27305650, BRD-K67080878	caffeine, EHNA, LY-294002, milrinone
PDE2A	PDE2A	phosphodiesterase 2A, cGMP-stimulated	Cytoplasm	enzyme	ENSG00000186642	5138	11	72287185	72385635	-1	protein_coding	phosphodiesterase 2A, cGMP-stimulated [Source:HGNC Symbol;Acc:8777]	OCG	LIHC	4	BRD-K02404261, BRD-K27450477, BRD-K27305650, BRD-K67080878	caffeine, EHNA, LY-294002, milrinone
PDE2A	PDE2A	phosphodiesterase 2A, cGMP-stimulated	Cytoplasm	enzyme	ENSG00000186642	5138	11	72287185	72385635	-1	protein_coding	phosphodiesterase 2A, cGMP-stimulated [Source:HGNC Symbol;Acc:8777]	TSG	READ	4	BRD-K02404261, BRD-K27450477, BRD-K27305650, BRD-K67080878	caffeine, EHNA, LY-294002, milrinone
PDE2A	PDE2A	phosphodiesterase 2A, cGMP-stimulated	Cytoplasm	enzyme	ENSG00000186642	5138	11	72287185	72385635	-1	protein_coding	phosphodiesterase 2A, cGMP-stimulated [Source:HGNC Symbol;Acc:8777]	TSG	COAD	4	BRD-K02404261, BRD-K27450477, BRD-K27305650, BRD-K67080878	caffeine, EHNA, LY-294002, milrinone
PDE2A	PDE2A	phosphodiesterase 2A, cGMP-stimulated	Cytoplasm	enzyme	ENSG00000186642	5138	11	72287185	72385635	-1	protein_coding	phosphodiesterase 2A, cGMP-stimulated [Source:HGNC Symbol;Acc:8777]	TSG	KICH	4	BRD-K02404261, BRD-K27450477, BRD-K27305650, BRD-K67080878	caffeine, EHNA, LY-294002, milrinone
FYN	FYN	FYN oncogene related to SRC, FGR, YES	Plasma Membrane	kinase	ENSG00000010810	2534	6	111981535	112194655	-1	protein_coding	FYN oncogene related to SRC, FGR, YES [Source:HGNC Symbol;Acc:4037]	OCG	THCA	3	BRD-K99964838, BRD-K49328571, BRD-K35687265	bosutinib, dasatinib, ON-01910
FYN	FYN	FYN oncogene related to SRC, FGR, YES	Plasma Membrane	kinase	ENSG00000010810	2534	6	111981535	112194655	-1	protein_coding	FYN oncogene related to SRC, FGR, YES [Source:HGNC Symbol;Acc:4037]	TSG	BLCA	3	BRD-K99964838, BRD-K49328571, BRD-K35687265	bosutinib, dasatinib, ON-01910
PAH	PAH	phenylalanine hydroxylase	Cytoplasm	enzyme	ENSG00000171759	5053	12	103230663	103352188	-1	protein_coding	phenylalanine hydroxylase [Source:HGNC Symbol;Acc:8582]	OCG	BRCA	3	BRD-A07765530, BRD-A91555231, BRD-A67605442	epinephrine, norepinephrine, tetrahydrobiopterin
PAH	PAH	phenylalanine hydroxylase	Cytoplasm	enzyme	ENSG00000171759	101929036	12	103230663	103352188	-1	protein_coding	phenylalanine hydroxylase [Source:HGNC Symbol;Acc:8582]	TSG	LUAD	3	BRD-A07765530, BRD-A91555231, BRD-A67605442	epinephrine, norepinephrine, tetrahydrobiopterin
PAH	PAH	phenylalanine hydroxylase	Cytoplasm	enzyme	ENSG00000171759	5053	12	103230663	103352188	-1	protein_coding	phenylalanine hydroxylase [Source:HGNC Symbol;Acc:8582]	TSG	LUAD	3	BRD-A07765530, BRD-A91555231, BRD-A67605442	epinephrine, norepinephrine, tetrahydrobiopterin
PAH	PAH	phenylalanine hydroxylase	Cytoplasm	enzyme	ENSG00000171759	101929036	12	103230663	103352188	-1	protein_coding	phenylalanine hydroxylase [Source:HGNC Symbol;Acc:8582]	OCG	BRCA	3	BRD-A07765530, BRD-A91555231, BRD-A67605442	epinephrine, norepinephrine, tetrahydrobiopterin
RYR2	RYR2	ryanodine receptor 2 (cardiac)	Plasma Membrane	ion channel	ENSG00000198626	6262	1	237205505	237997288	1	protein_coding	ryanodine receptor 2 (cardiac) [Source:HGNC Symbol;Acc:10484]	OCG	THCA	3	BRD-K02404261, BRD-A10977446, BRD-K69556541	caffeine, carvedilol, ryanodine
RYR2	RYR2	ryanodine receptor 2 (cardiac)	Plasma Membrane	ion channel	ENSG00000198626	6262	1	237205505	237997288	1	protein_coding	ryanodine receptor 2 (cardiac) [Source:HGNC Symbol;Acc:10484]	TSG	KIRC	3	BRD-K02404261, BRD-A10977446, BRD-K69556541	caffeine, carvedilol, ryanodine
FGF2	FGF2	fibroblast growth factor 2 (basic)	Extracellular Space	growth factor	ENSG00000138685	2247	4	123747863	123819391	1	protein_coding	fibroblast growth factor 2 (basic) [Source:HGNC Symbol;Acc:3676]	OCG	THCA	2	BRD-K89626439, BRD-K60623809	sirolimus, SU-11652
FGF2	FGF2	fibroblast growth factor 2 (basic)	Extracellular Space	growth factor	ENSG00000138685	2247	4	123747863	123819391	1	protein_coding	fibroblast growth factor 2 (basic) [Source:HGNC Symbol;Acc:3676]	TSG	BRCA	2	BRD-K89626439, BRD-K60623809	sirolimus, SU-11652
HPGDS	HPGDS	hematopoietic prostaglandin D synthase	Cytoplasm	enzyme	ENSG00000163106	27306	4	95219686	95264027	-1	protein_coding	hematopoietic prostaglandin D synthase [Source:HGNC Symbol;Acc:17890]	OCG	LUAD	2	BRD-K12539581, BRD-K19533706	nocodazole, tranilast
HPGDS	HPGDS	hematopoietic prostaglandin D synthase	Cytoplasm	enzyme	ENSG00000163106	27306	4	95219686	95264027	-1	protein_coding	hematopoietic prostaglandin D synthase [Source:HGNC Symbol;Acc:17890]	TSG	LUSC	2	BRD-K12539581, BRD-K19533706	nocodazole, tranilast
HPGDS	HPGDS	hematopoietic prostaglandin D synthase	Cytoplasm	enzyme	ENSG00000163106	27306	4	95219686	95264027	-1	protein_coding	hematopoietic prostaglandin D synthase [Source:HGNC Symbol;Acc:17890]	OCG	STAD	2	BRD-K12539581, BRD-K19533706	nocodazole, tranilast
SCN4B	SCN4B	sodium channel, voltage-gated, type IV, beta subunit	Plasma Membrane	ion channel	ENSG00000177098	6330	11	118004092	118023603	-1	protein_coding	sodium channel, voltage-gated, type IV, beta subunit [Source:HGNC Symbol;Acc:10592]	TSG	COAD	2	BRD-K41260949, BRD-K48300629	valproic-acid, zonisamide
SCN4B	SCN4B	sodium channel, voltage-gated, type IV, beta subunit	Plasma Membrane	ion channel	ENSG00000177098	6330	11	118004092	118023603	-1	protein_coding	sodium channel, voltage-gated, type IV, beta subunit [Source:HGNC Symbol;Acc:10592]	OCG	STAD	2	BRD-K41260949, BRD-K48300629	valproic-acid, zonisamide
CYSLTR2	CYSLTR2	cysteinyl leukotriene receptor 2	Plasma Membrane	G-protein coupled receptor	ENSG00000152207	57105	13	49280951	49283498	1	protein_coding	cysteinyl leukotriene receptor 2 [Source:HGNC Symbol;Acc:18274]	TSG	PRAD	1	BRD-K71289571	zafirlukast
CYSLTR2	CYSLTR2	cysteinyl leukotriene receptor 2	Plasma Membrane	G-protein coupled receptor	ENSG00000152207	57105	13	49280951	49283498	1	protein_coding	cysteinyl leukotriene receptor 2 [Source:HGNC Symbol;Acc:18274]	OCG	THCA	1	BRD-K71289571	zafirlukast
FBP1	FBP1	fructose-1,6-bisphosphatase 1	Cytoplasm	phosphatase	ENSG00000165140	2203	9	97365415	97402531	-1	protein_coding	fructose-1,6-bisphosphatase 1 [Source:HGNC Symbol;Acc:3606]	TSG	LUSC	1	BRD-K59753853	MDL-29951
FBP1	FBP1	fructose-1,6-bisphosphatase 1	Cytoplasm	phosphatase	ENSG00000165140	2203	9	97365415	97402531	-1	protein_coding	fructose-1,6-bisphosphatase 1 [Source:HGNC Symbol;Acc:3606]	OCG	LIHC	1	BRD-K59753853	MDL-29951
ITPR1	ITPR1	inositol 1,4,5-trisphosphate receptor, type 1	Cytoplasm	ion channel	ENSG00000150995	3708	3	4535032	4889524	1	protein_coding	inositol 1,4,5-trisphosphate receptor, type 1 [Source:HGNC Symbol;Acc:6180]	OCG	BRCA	1	BRD-K02404261	caffeine
ITPR1	ITPR1	inositol 1,4,5-trisphosphate receptor, type 1	Cytoplasm	ion channel	ENSG00000150995	3708	3	4535032	4889524	1	protein_coding	inositol 1,4,5-trisphosphate receptor, type 1 [Source:HGNC Symbol;Acc:6180]	OCG	THCA	1	BRD-K02404261	caffeine
ITPR1	ITPR1	inositol 1,4,5-trisphosphate receptor, type 1	Cytoplasm	ion channel	ENSG00000150995	3708	3	4535032	4889524	1	protein_coding	inositol 1,4,5-trisphosphate receptor, type 1 [Source:HGNC Symbol;Acc:6180]	TSG	COAD	1	BRD-K02404261	caffeine
PROS1	PROS1	protein S (alpha)	Extracellular Space	other	ENSG00000184500	5627	3	93591881	93692910	-1	protein_coding	protein S (alpha) [Source:HGNC Symbol;Acc:9456]	OCG	THCA	1	BRD-K78126613	menadione
PROS1	PROS1	protein S (alpha)	Extracellular Space	other	ENSG00000184500	5627	3	93591881	93692910	-1	protein_coding	protein S (alpha) [Source:HGNC Symbol;Acc:9456]	OCG	GBM	1	BRD-K78126613	menadione
PROS1	PROS1	protein S (alpha)	Extracellular Space	other	ENSG00000184500	5627	3	93591881	93692910	-1	protein_coding	protein S (alpha) [Source:HGNC Symbol;Acc:9456]	TSG	BRCA	1	BRD-K78126613	menadione
TEK	TEK	TEK tyrosine kinase, endothelial	Plasma Membrane	kinase	ENSG00000120156	7010	9	27109139	27230173	1	protein_coding	TEK tyrosine kinase, endothelial [Source:HGNC Symbol;Acc:11724]	TSG	LUSC	1	BRD-K99749624	linifanib
TEK	TEK	TEK tyrosine kinase, endothelial	Plasma Membrane	kinase	ENSG00000120156	7010	9	27109139	27230173	1	protein_coding	TEK tyrosine kinase, endothelial [Source:HGNC Symbol;Acc:11724]	TSG	COAD	1	BRD-K99749624	linifanib
TEK	TEK	TEK tyrosine kinase, endothelial	Plasma Membrane	kinase	ENSG00000120156	7010	9	27109139	27230173	1	protein_coding	TEK tyrosine kinase, endothelial [Source:HGNC Symbol;Acc:11724]	OCG	LIHC	1	BRD-K99749624	linifanib
TEK	TEK	TEK tyrosine kinase, endothelial	Plasma Membrane	kinase	ENSG00000120156	7010	9	27109139	27230173	1	protein_coding	TEK tyrosine kinase, endothelial [Source:HGNC Symbol;Acc:11724]	TSG	BLCA	1	BRD-K99749624	linifanib
