# Supplementary material for: Interpreting pathways to discover cancer driver genes with Moonlight
Source: Nat Commun. 2020 Jan 3;11:69. doi: 10.1038/s41467-019-13803-0 (PMC6941958; doi:10.1038/s41467-019-13803-0)
Supplement: Supplementary file 16 — Supplementary Data 13 [file 41467_2019_13803_MOESM16_ESM.xlsx]

## Sheet: BLCA
Gene

## Sheet: BRCA
Gene

## Sheet: COAD
Gene

## Sheet: ESCA
Gene

## Sheet: GBM
Gene

## Sheet: HNSC
Gene

## Sheet: KIRC
Gene

## Sheet: LIHC
Gene

## Sheet: LUAD
Gene

## Sheet: LUSC
Gene

[truncated: 5 more sheets: PRAD, READ, STAD, THCA, UCEC]
