# Supplementary material for: Interpreting pathways to discover cancer driver genes with Moonlight
Source: Nat Commun. 2020 Jan 3;11:69. doi: 10.1038/s41467-019-13803-0 (PMC6941958; doi:10.1038/s41467-019-13803-0)
Supplement: Supplementary file 17 — Supplementary Data 14 [file 41467_2019_13803_MOESM17_ESM.xlsx]

## Sheet: res_ttest
Module.ID	t.test.pv
cell_proliferation_of_tumor_cell_lines	3.32272224804848e-148
cell_death_decreased	8.76022304608778e-06
cell_movement_	1.04628922224308e-162
cell_survival_	3.33880509245017e-147
migration_of_cells	5.37364724020784e-163
respiratory_of_system_tumor	5.35187329653605e-135
cellular_homeostasis_increased_low	5.16178067447808e-05
apoptosis	6.32498555918844e-154
apoptosis_of_tumore_cell_lines	2.00401052325985e-139

## Sheet: GeneProjectionMatrix
GENESYMBOL	cell_proliferation_of_tumor_cell_lines	cell_death_decreased	cell_movement_	cell_survival_	migration_of_cells	respiratory_of_system_tumor	cellular_homeostasis_increased_low	apoptosis	apoptosis_of_tumore_cell_lines
TDRD1	N/A	N/A	N/A	N/A	N/A	N/A	N/A	-0.29270992	N/A
LGR5	N/A	N/A	N/A	N/A	N/A	N/A	N/A	-0.31129465	-1.244586
LCK	N/A	-39.507782	-2.855878	2.2503529	-4.089378	N/A	-39.199993	-0.53397924	0.63168687
THBS2	-0.8685015	-4.283809	-2.0561984	-0.4519205	-1.3940887	N/A	-3.0948155	-0.5845993	N/A
ESR1	0.63175875	N/A	6.6707215	-2.4843414	8.752664	-3.5747678	N/A	-0.5854593	-2.1323452
SLAMF1	N/A	-41.729763	N/A	N/A	N/A	N/A	N/A	-0.59034276	N/A
SULF2	N/A	2.25147	N/A	N/A	N/A	N/A	N/A	-0.76252717	-1.513032
CLEC11A	-0.87914485	-0.2713049	-0.9809511	-0.5215422	-0.6007374	N/A	0.07952038	-0.8459428	N/A
FLT3	-0.14453667	N/A	N/A	-0.28207558	N/A	-1.253336	N/A	-1.3969547	-1.6808345
CD27	N/A	-38.187428	N/A	1.5609927	N/A	N/A	-37.40221	-1.4227818	N/A
GFRA3	N/A	N/A	-6.575911	N/A	-7.8163505	N/A	N/A	-1.5889236	N/A
CCNA1	N/A	N/A	N/A	-1.1560365	N/A	N/A	N/A	-1.7622379	-1.8428943
DLL4	-10.156051	-0.7966509	-10.561582	N/A	-10.238073	N/A	-0.89268583	-10.052265	N/A
ARHGAP10	N/A	-10.2876	N/A	N/A	N/A	N/A	N/A	-10.385796	N/A
EFNB1	N/A	-4.668464	-11.458983	-10.474581	-11.501132	N/A	-4.8005886	-10.543205	N/A
ANO6	N/A	-1.3401625	-10.670958	N/A	-10.412683	N/A	N/A	-10.651454	N/A
ALDOC	N/A	N/A	N/A	N/A	N/A	-10.383274	N/A	-10.689224	N/A
DLX2	-10.47523	N/A	-5.8699975	-11.978919	-5.1540003	N/A	N/A	-10.765404	N/A
FOXO4	N/A	0.9469006	-10.199467	N/A	-10.167112	N/A	N/A	-10.871203	-10.851542
HBEGF	-11.378932	N/A	-11.987524	-11.341891	-11.887067	N/A	N/A	-10.890992	-11.068211
TWIST1	-11.054596	-7.915987	-12.535581	-11.173181	-12.328358	N/A	-7.4141097	-11.010456	-11.00978
SUN2	N/A	-6.9467916	-11.739727	N/A	-11.918081	N/A	N/A	-11.034068	N/A
TNFSF12	N/A	N/A	-10.662789	N/A	-10.453322	N/A	N/A	-11.243343	-11.3817425
BCL6	-11.629276	-1.6118094	N/A	-11.424009	N/A	N/A	-1.7252728	-11.361529	-11.302351
PRDM5	N/A	2.0766246	N/A	N/A	N/A	N/A	N/A	-11.39208	-11.7976055
PPARA	N/A	-8.70634	-12.734846	-11.279856	-13.078844	N/A	-8.637385	-11.405707	N/A
GRK5	-11.417734	-7.82437	N/A	N/A	N/A	N/A	N/A	-11.409432	N/A
JAG2	N/A	-1.3648332	-11.965538	-11.497818	N/A	N/A	-1.2888072	-11.44766	N/A
EGF	-11.857988	10.772483	-9.87114	-12.302294	-9.8129835	N/A	10.12187	-11.458062	-12.094292
LAMA4	N/A	-6.684952	N/A	N/A	N/A	N/A	N/A	-11.464188	N/A
LGR4	N/A	-2.5910501	-12.722129	N/A	-12.73411	N/A	N/A	-11.469584	N/A
ETV5	N/A	-6.2492814	-12.515745	-11.401508	-12.649359	N/A	N/A	-11.518957	N/A
CSF1	-11.769358	-9.468924	-11.842646	-11.308301	-11.70248	N/A	N/A	-11.532272	N/A
FLNA	-11.869754	N/A	-13.495288	-11.422446	-13.48268	N/A	N/A	-11.546976	N/A
CLIP3	N/A	N/A	N/A	N/A	N/A	-11.181431	N/A	-11.675797	N/A
TLR4	-11.807453	-15.713636	-13.125325	-11.064201	-13.122902	N/A	-15.502917	-11.731849	-11.318169
BOK	N/A	0.17836688	N/A	N/A	N/A	N/A	N/A	-11.948574	-11.71829
FES	-12.100114	-8.86392	-12.715829	N/A	-12.864215	N/A	N/A	-11.967699	N/A
CAPN3	N/A	N/A	N/A	N/A	N/A	N/A	N/A	-12.102768	N/A
CEBPA	-11.979388	-9.796999	-12.798042	N/A	-12.71245	N/A	-10.140779	-12.145546	-11.420116
KDR	-12.140894	-4.652864	-13.052548	-12.228543	-12.866187	N/A	-4.349135	-12.165307	N/A
SOX5	N/A	N/A	N/A	N/A	N/A	N/A	N/A	-12.288006	N/A
MYC	-12.356418	N/A	-13.233176	-12.728661	-13.38797	-12.20812	N/A	-12.357954	-12.028718
MAPK10	N/A	N/A	-12.553576	-12.936625	-12.495426	N/A	N/A	-12.374809	-11.587707
STAT5B	-12.215081	-1.7012112	-11.862429	-12.472152	-11.756565	N/A	-1.5148355	-12.460407	-12.433395
ACSL4	-12.857696	-16.465097	-14.605183	N/A	-14.879864	N/A	N/A	-12.568318	N/A
VIPR1	N/A	12.877802	-10.23075	N/A	-9.751156	N/A	12.657346	-12.624669	N/A
KANK2	N/A	N/A	N/A	N/A	N/A	N/A	N/A	-12.652799	-12.76001
CR2	N/A	N/A	-15.853436	N/A	-18.150293	N/A	N/A	-12.679626	N/A
YAP1	-12.910376	-3.0970857	-12.935994	N/A	-12.925302	N/A	N/A	-12.716635	-12.871473
NPTX1	N/A	N/A	-11.890293	N/A	N/A	N/A	N/A	-12.74286	N/A
MECOM	-12.813013	-5.199265	N/A	-12.781775	N/A	N/A	-5.097827	-12.758537	-12.5458765
ZNF385B	N/A	7.876002	N/A	N/A	N/A	N/A	N/A	-12.843029	-13.381939
CAT	-12.804269	N/A	-12.769532	-12.896138	-12.687462	N/A	N/A	-12.945009	-12.606256
TCF7L2	-13.364156	-6.118752	-13.905589	N/A	-14.099599	N/A	-6.484028	-13.06213	N/A
ID1	-13.035717	-7.6222134	-13.8133955	N/A	-13.967307	N/A	-7.943113	-13.086807	-12.593698
ARHGEF6	N/A	-4.534919	-12.966071	N/A	-12.858331	N/A	N/A	-13.117847	-12.673531
HAND2	N/A	N/A	N/A	-13.345633	N/A	N/A	N/A	-13.361347	N/A
PRKAR2B	-13.151805	N/A	N/A	N/A	N/A	N/A	N/A	-13.36649	-12.896659
FLI1	-13.342876	-16.831223	N/A	-12.605402	N/A	N/A	-16.803013	-13.431571	-12.923419
PDE1B	N/A	N/A	N/A	N/A	N/A	N/A	N/A	-13.444115	-12.903917
ADCYAP1	-13.540744	N/A	-14.441403	-13.349144	-14.806995	N/A	N/A	-13.462755	N/A
SIRPA	N/A	-15.351984	-15.382491	N/A	-15.678222	N/A	N/A	-13.466161	-13.178186
PCDHGA6	N/A	3.4662218	N/A	-14.4054985	N/A	N/A	N/A	-13.493806	N/A
ZEB2	-13.44811	N/A	-15.12742	N/A	-15.066991	N/A	N/A	-13.510083	N/A
PTPRQ	-13.66169	N/A	N/A	N/A	N/A	N/A	N/A	-13.622956	-12.9637985
DAB2IP	N/A	-1.8782328	N/A	-13.764476	N/A	N/A	N/A	-13.6557865	N/A
PPM1F	N/A	-6.1916575	-14.421094	N/A	-14.557887	N/A	N/A	-13.81907	N/A
LMO2	N/A	-7.2088265	N/A	N/A	N/A	N/A	-7.5311294	-13.926455	-13.677109
EPHA2	-14.425317	-7.7392673	-15.228284	-13.922977	-15.416404	N/A	-8.004336	-13.965856	-13.899262
GABRB3	N/A	2.8091893	N/A	N/A	N/A	N/A	N/A	-14.075179	N/A
MEF2C	-14.103744	N/A	-15.008001	-13.601079	-15.055924	N/A	N/A	-14.121897	-13.845882
RPS6KA2	N/A	N/A	N/A	N/A	N/A	N/A	N/A	-14.136063	N/A
PLCD3	N/A	3.137605	N/A	N/A	N/A	N/A	N/A	-14.138829	N/A
SPTBN1	N/A	N/A	N/A	N/A	N/A	-14.01057	N/A	-14.176441	N/A
SATB1	-14.423175	-9.024202	N/A	N/A	N/A	N/A	-8.535043	-14.325238	-14.449515
BIN1	-14.423599	N/A	N/A	N/A	N/A	N/A	N/A	-14.338114	N/A
CD200	N/A	N/A	-15.180137	N/A	-15.19788	N/A	N/A	-14.340767	N/A
PCDHGA9	N/A	2.3251314	N/A	-15.211078	N/A	N/A	N/A	-14.462765	N/A
MAP1B	-14.863762	N/A	-16.078197	N/A	-15.982337	N/A	N/A	-14.49941	N/A
PRKD1	-14.805879	-3.1813152	-15.449195	-14.655681	-15.139754	N/A	-2.5209415	-14.513411	-14.831239
KLF6	-14.703002	-6.9159145	-15.404119	-14.613748	-15.279723	N/A	N/A	-14.51911	-14.684248
CTF1	N/A	4.016111	N/A	-15.060508	N/A	N/A	N/A	-14.6341305	N/A
ALOX15B	-14.896048	N/A	-12.862229	N/A	-12.62488	N/A	N/A	-14.654137	N/A
ANTXR2	N/A	N/A	N/A	-14.351324	N/A	N/A	N/A	-14.712534	N/A
CYP26B1	N/A	N/A	-16.520344	N/A	-16.284716	-13.842915	N/A	-14.713728	N/A
CFH	N/A	-17.09021	-16.652649	N/A	-16.62088	N/A	N/A	-14.813783	-14.640274
PPP1R15A	N/A	-6.4895425	-15.236415	N/A	-15.144077	N/A	N/A	-14.829376	-14.930072
GPLD1	N/A	N/A	-14.843966	N/A	-14.528357	N/A	N/A	-14.841353	N/A
NLRP1	N/A	-17.327597	N/A	N/A	N/A	N/A	N/A	-14.858299	-14.366414
FGL2	N/A	N/A	-15.944186	N/A	N/A	N/A	N/A	-14.888185	N/A
FSTL1	N/A	-9.961188	-16.610695	N/A	-16.306791	N/A	N/A	-15.022315	N/A
PTCH1	-15.0036955	N/A	N/A	-15.024473	N/A	N/A	N/A	-15.060975	N/A
ICAM2	N/A	-14.762429	-16.258898	N/A	-16.595657	N/A	N/A	-15.068722	N/A
OBSCN	N/A	N/A	N/A	-15.287289	N/A	N/A	N/A	-15.26433	N/A
FLT4	N/A	-3.2253318	-15.8915205	-15.449605	-15.7258005	N/A	N/A	-15.277321	N/A
LAMA1	N/A	N/A	-17.307974	N/A	-17.414549	N/A	N/A	-15.364373	N/A
ITPR1	-15.240723	N/A	-13.232171	N/A	-12.580256	-16.569128	N/A	-15.388604	-15.763263
SERPINF1	-15.445308	-13.3015785	-16.905367	-14.691734	-16.616009	N/A	N/A	-15.444214	-15.623766
PRKCA	-15.649053	-13.05323	-17.294134	-14.919824	-17.547941	N/A	-12.7323065	-15.47287	-15.184655
GRIK5	N/A	N/A	N/A	N/A	N/A	N/A	N/A	-15.473297	N/A
LYNX1	N/A	N/A	N/A	N/A	N/A	N/A	N/A	-15.49201	N/A
PNPLA2	N/A	N/A	N/A	N/A	N/A	N/A	N/A	-15.498492	N/A
HIC1	-15.467825	N/A	-16.289717	N/A	-16.08322	N/A	N/A	-15.532295	-15.71639
PARK2	-15.291234	N/A	-14.397854	-16.154188	-14.019204	-16.222668	N/A	-15.579434	-15.569514
PCDHGB6	N/A	1.661252	N/A	-16.348566	N/A	N/A	N/A	-15.628853	N/A
SYNE1	N/A	N/A	N/A	N/A	N/A	N/A	N/A	-15.635164	N/A
THRB	-15.362958	5.868377	-14.161099	N/A	-13.766137	N/A	N/A	-15.670784	N/A
TGFB1I1	-16.020372	N/A	-16.364063	N/A	-15.952121	N/A	N/A	-15.786962	N/A
PTGER4	N/A	-18.712288	-17.090729	N/A	-17.345314	N/A	-18.639551	-15.834454	N/A
HYAL1	-15.828075	-4.0742497	-16.509249	N/A	-16.537643	N/A	N/A	-15.922508	-15.282631
CEBPD	-16.012928	-4.669959	-15.498342	-15.970166	N/A	N/A	N/A	-15.9683895	-15.797512
PRNP	-16.302267	-12.702729	-17.537624	-15.586021	-17.925535	N/A	-12.47468	-16.029007	-15.955362
THBD	-16.036499	-2.495372	-15.9430485	-16.275555	-15.507225	N/A	-2.55495	-16.066067	N/A
VIM	N/A	-12.634439	-17.721964	-15.55405	-17.75788	N/A	-12.436468	-16.082565	N/A
GNG2	N/A	N/A	N/A	N/A	N/A	N/A	N/A	-16.111506	N/A
JUNB	-16.554335	N/A	-16.051945	N/A	N/A	N/A	N/A	-16.278282	-16.830368
MFGE8	N/A	-12.077294	N/A	N/A	N/A	N/A	N/A	-16.309078	N/A
GIMAP5	N/A	-24.396147	N/A	-14.981118	N/A	N/A	-24.58818	-16.486092	-15.328411
STAT5A	-16.28961	N/A	-16.315483	-16.04104	-16.448463	N/A	N/A	-16.531767	-16.182299
ETS2	-16.838913	-9.956631	N/A	-16.444744	N/A	N/A	-10.103146	-16.572393	-16.423365
DPP4	-17.072634	-16.911867	-19.020674	-16.197357	-19.11107	N/A	N/A	-16.789707	-16.599215
NR3C1	-16.777596	N/A	-17.172678	-16.650787	N/A	-16.703943	N/A	-16.791353	-16.625662
TRIM2	N/A	-7.307738	N/A	N/A	N/A	N/A	N/A	-16.968601	N/A
DKK3	-17.51669	1.8088993	-17.107363	N/A	N/A	N/A	N/A	-17.084103	-18.092396
ALDH2	N/A	N/A	-17.282518	N/A	N/A	N/A	N/A	-17.092089	N/A
PRDM16	-17.05673	-4.2693977	N/A	N/A	N/A	N/A	N/A	-17.099474	N/A
MCAM	N/A	N/A	-18.614218	-17.269	-18.465912	N/A	N/A	-17.12697	N/A
ADAMTSL4	N/A	-12.521455	N/A	N/A	N/A	N/A	N/A	-17.141743	N/A
FBLN1	N/A	-7.986705	N/A	N/A	N/A	N/A	N/A	-17.169918	-17.589685
ECSCR	N/A	-6.1438336	-17.599138	N/A	-17.602707	N/A	N/A	-17.197233	N/A
SGK1	-17.68492	-13.525612	-18.45026	-16.84723	-18.606136	N/A	-13.6280365	-17.235748	-17.184147
PIK3R1	-17.611074	-2.8550606	-17.096613	-17.060513	-17.170553	N/A	-3.178264	-17.308603	N/A
SNCA	N/A	-5.3996673	-17.510866	-16.984486	-17.530338	N/A	-5.877017	-17.39536	-17.359509
SOCS3	-17.913715	N/A	-18.754183	-17.379436	-18.722952	N/A	N/A	-17.502907	-17.613073
ST8SIA2	N/A	N/A	-19.002693	N/A	-19.005978	N/A	N/A	-17.72104	N/A
TACC1	N/A	-9.673335	N/A	N/A	N/A	N/A	N/A	-17.823242	N/A
NOTCH4	-18.010199	N/A	-18.338116	N/A	-18.046305	N/A	N/A	-17.988274	-17.87698
KLF9	N/A	N/A	N/A	N/A	N/A	N/A	N/A	-18.03303	-18.123043
TNFRSF10D	N/A	N/A	N/A	N/A	N/A	N/A	N/A	-18.133917	-17.91742
LALBA	N/A	N/A	N/A	N/A	N/A	N/A	N/A	-18.15063	-17.830027
GAS6	-18.33116	N/A	-18.072794	-18.013954	-17.731274	N/A	N/A	-18.186241	N/A
PLA2G4A	-18.693373	-18.084173	-20.817614	-17.661844	-21.385212	N/A	-18.342001	-18.238802	N/A
GAS7	N/A	N/A	N/A	N/A	N/A	N/A	N/A	-18.382864	-18.654482
FOXO1	-18.412552	N/A	-19.110796	-18.118366	-18.971823	N/A	N/A	-18.476725	-18.38437
HAS1	-18.759628	N/A	-20.746714	N/A	-20.33954	N/A	N/A	-18.516174	-18.679335
A2M	-18.790033	N/A	-19.96276	N/A	-20.172068	N/A	N/A	-18.61155	N/A
SEPP1	N/A	-3.0558503	N/A	N/A	N/A	N/A	N/A	-18.68876	N/A
ZNF423	N/A	-0.5458312	N/A	N/A	N/A	N/A	N/A	-18.726736	N/A
BMP6	-18.55226	N/A	-20.334166	-18.23767	-20.669352	N/A	N/A	-18.802843	-17.874853
NR4A3	N/A	N/A	N/A	-18.883865	N/A	N/A	N/A	-18.838186	N/A
ANGPT1	N/A	-13.000191	-21.417097	-18.906334	-21.364939	N/A	-13.03592	-18.878218	N/A
BACH2	N/A	-14.262639	-20.42397	N/A	-20.67785	N/A	N/A	-18.88806	-18.979465
EDN1	-19.565475	-13.9533205	-20.886562	-18.671574	-21.3255	N/A	-14.275216	-18.925201	-18.92161
MGAT3	N/A	N/A	-20.770067	N/A	-21.299665	-18.240974	N/A	-18.981327	-17.907028
DLC1	-18.971935	-5.000267	-19.610329	N/A	-19.147581	N/A	N/A	-19.031507	N/A
NEDD9	-19.331203	-5.008202	-19.340677	-18.924158	-19.1766	N/A	N/A	-19.044937	-19.498417
ZFP36L2	N/A	-10.437905	N/A	N/A	N/A	N/A	-10.887448	-19.067911	N/A
DUSP6	-19.448864	-2.20204	-19.063446	-19.19234	-18.948017	N/A	N/A	-19.139326	N/A
MYCT1	N/A	-5.7758512	N/A	N/A	N/A	N/A	N/A	-19.147305	N/A
TWIST2	N/A	N/A	-20.70325	N/A	-20.57507	N/A	N/A	-19.22626	N/A
CDH5	N/A	N/A	-20.331501	-19.244678	-20.153166	N/A	N/A	-19.247004	N/A
NDN	-19.255117	-6.132009	-19.89487	N/A	-19.595993	N/A	N/A	-19.305304	-19.4146
ERG	-19.225256	N/A	-19.977081	-19.110455	-19.819284	N/A	N/A	-19.346146	-19.062305
GAS1	N/A	-10.68045	N/A	N/A	N/A	N/A	N/A	-19.38865	-19.98173
TAL1	-19.166712	N/A	N/A	-19.604704	N/A	N/A	N/A	-19.397224	-18.989199
IRS2	-19.060955	N/A	-18.701914	-20.040585	-18.209988	N/A	N/A	-19.418238	N/A
PLAGL1	-19.74191	N/A	N/A	-18.883137	N/A	N/A	N/A	-19.467203	-19.142624
RASSF6	N/A	2.9536235	N/A	N/A	N/A	N/A	N/A	-19.586195	-19.79817
RHOJ	-19.717468	N/A	N/A	-19.62991	N/A	N/A	N/A	-19.691778	-19.620853
BHLHE41	N/A	-7.647066	-20.042013	N/A	-20.157267	N/A	N/A	-19.799597	N/A
AMOTL1	N/A	N/A	-21.537394	N/A	-21.680044	N/A	N/A	-19.814081	N/A
BMP2	-20.20973	N/A	-22.019842	-19.833523	-22.199175	-18.997599	N/A	-19.888441	-19.387548
GPM6B	N/A	N/A	N/A	N/A	N/A	N/A	N/A	-19.894567	N/A
RND3	N/A	-11.591822	-20.832836	N/A	-21.220379	N/A	N/A	-19.943436	N/A
TFF3	N/A	N/A	4.0886464	N/A	N/A	N/A	N/A	-2.013523	-3.7798557
BNIPL	-1.904727	19.05047	N/A	N/A	N/A	N/A	N/A	-2.1450205	N/A
ITK	N/A	-42.181538	-4.671412	0.5005675	-5.73318	N/A	N/A	-2.4267724	N/A
CDKN2C	N/A	-4.750313	-4.032948	N/A	-4.276268	N/A	N/A	-2.460216	-1.5166352
FAIM2	N/A	N/A	N/A	N/A	N/A	N/A	N/A	-2.9626582	N/A
JUN	-20.42861	N/A	-20.158813	-20.400845	-20.003641	-19.93215	N/A	-20.123478	-20.638443
SORBS2	N/A	N/A	N/A	N/A	N/A	-20.189693	N/A	-20.144651	N/A
TEK	-19.991142	-6.93886	-20.970268	N/A	-20.72767	N/A	-6.483328	-20.2351	N/A
LRP1	-20.40806	-7.966951	-21.543745	-20.17798	-20.985773	N/A	N/A	-20.321655	-20.580482
IL17RD	N/A	0.99853975	N/A	N/A	N/A	N/A	N/A	-20.356276	N/A
ABCG2	N/A	3.817799	N/A	-21.021782	N/A	N/A	3.6267955	-20.36847	-20.746937
EPAS1	N/A	N/A	-21.138145	N/A	-21.034967	-20.094275	N/A	-20.387629	-19.96667
SNCG	-20.798204	N/A	-20.394547	N/A	-20.617935	N/A	N/A	-20.443853	N/A
C3	N/A	N/A	-22.102318	-18.966156	-22.522734	N/A	N/A	-20.630665	N/A
KLF2	-20.599705	N/A	-20.954163	-20.641687	-20.516733	N/A	N/A	-20.641287	-20.75412
HOXA9	N/A	-2.7062502	-20.921371	N/A	-20.884659	N/A	-2.6781738	-20.764484	N/A
RCAN1	N/A	N/A	-22.401829	-20.670908	-22.94002	N/A	N/A	-20.781734	-20.86578
EPHB6	-21.271349	-22.616909	N/A	N/A	N/A	N/A	N/A	-20.84357	-19.706722
PDLIM4	-21.436249	N/A	N/A	N/A	N/A	N/A	N/A	-20.902159	-21.577675
CSRNP1	N/A	N/A	N/A	N/A	N/A	N/A	N/A	-20.938538	N/A
RUNX1T1	-20.796892	N/A	N/A	-21.102274	N/A	N/A	N/A	-20.973475	-21.234694
SLC25A27	N/A	N/A	N/A	N/A	N/A	N/A	N/A	-21.034174	N/A
NOV	-21.44817	-6.1697073	-22.020588	-21.197214	-21.999666	N/A	N/A	-21.254547	N/A
NFIB	-21.533478	-15.143358	N/A	N/A	N/A	N/A	N/A	-21.26455	-20.38018
SOX17	-21.34052	N/A	N/A	N/A	N/A	-20.997284	N/A	-21.4221	N/A
MSRB3	N/A	N/A	N/A	N/A	N/A	N/A	N/A	-21.443472	N/A
TFPI	-21.739607	N/A	-23.35514	-21.281694	-23.516148	N/A	N/A	-21.564404	N/A
HAP1	N/A	N/A	N/A	-21.627377	N/A	N/A	N/A	-21.619633	-21.895578
FMOD	N/A	-1.2332965	-21.375126	N/A	-20.968058	N/A	N/A	-21.641188	N/A
PCDHGA2	N/A	5.2675753	N/A	-22.695526	N/A	N/A	N/A	-21.694624	N/A
NCAM1	-22.269587	N/A	-22.978336	-22.178839	-22.870195	-21.242477	N/A	-21.795664	-21.846205
CCL19	N/A	N/A	-24.40574	N/A	-26.357828	-20.821695	N/A	-21.84703	N/A
RAPGEF3	N/A	N/A	-20.210627	-22.035234	-19.838007	N/A	N/A	-21.99507	N/A
FGF1	-22.410461	N/A	-21.995743	-22.053753	-21.62839	N/A	N/A	-22.048183	N/A
SLIT2	N/A	N/A	-23.510427	N/A	-22.874998	-21.456413	N/A	-22.09044	N/A
PDGFRA	-22.293001	N/A	-24.245289	-21.389557	-24.2099	-20.88968	N/A	-22.11801	-22.318647
PCDHGB7	N/A	N/A	N/A	-22.756361	N/A	N/A	N/A	-22.168287	N/A
ALDH1A3	N/A	N/A	N/A	N/A	N/A	N/A	N/A	-22.239481	N/A
RRAD	-22.644518	N/A	N/A	N/A	N/A	N/A	N/A	-22.33993	N/A
GHR	-22.377102	N/A	N/A	-23.358547	N/A	N/A	N/A	-22.486277	N/A
HOXA3	N/A	N/A	N/A	N/A	N/A	-21.86216	N/A	-22.556225	N/A
ANXA1	-23.184584	N/A	-24.663311	N/A	-25.056974	-21.647934	N/A	-22.735258	N/A
TXNIP	-22.357944	N/A	N/A	-22.307478	N/A	N/A	N/A	-22.760778	N/A
NTS	-22.854465	N/A	-22.429815	N/A	-22.326216	-24.215778	N/A	-22.988533	N/A
PTGIS	N/A	N/A	N/A	N/A	N/A	-22.123941	N/A	-23.037361	N/A
EFEMP1	-23.50495	N/A	-23.96142	N/A	-23.791609	N/A	N/A	-23.122877	-23.318405
CCDC80	N/A	N/A	N/A	N/A	N/A	N/A	N/A	-23.279182	-23.357138
DTX1	-23.420404	N/A	-24.973421	N/A	-25.167265	-22.739054	N/A	-23.373629	N/A
CDKN1C	-23.426943	N/A	N/A	-23.724138	N/A	-22.92683	N/A	-23.519596	-23.366259
VWF	N/A	-11.224404	-24.709648	N/A	-24.576662	N/A	-10.73414	-23.52545	N/A
NR2F1	-23.624409	N/A	-24.424282	N/A	-24.138884	N/A	N/A	-23.553043	N/A
WNT11	N/A	N/A	-24.063967	-23.830845	-23.825111	N/A	N/A	-23.642082	-23.605423
SOCS2	N/A	-0.6887091	-22.755266	-23.633556	N/A	N/A	-0.50254834	-23.68247	N/A
ARC	N/A	N/A	N/A	N/A	N/A	N/A	N/A	-23.895554	N/A
CXCL12	-23.985401	N/A	-24.858608	-23.543575	-24.59841	N/A	N/A	-24.146482	-24.311699
HSPB2	N/A	N/A	N/A	N/A	N/A	N/A	N/A	-24.165699	-23.790167
PDGFD	N/A	N/A	-23.52979	N/A	-22.930103	N/A	N/A	-24.212572	N/A
FAT4	N/A	N/A	N/A	N/A	N/A	N/A	N/A	-24.213	N/A
ATF3	-24.995228	N/A	-25.52608	-24.953825	-25.647873	-23.83737	N/A	-24.457018	-24.828325
KL	-24.345606	N/A	-24.621416	N/A	-24.262936	N/A	N/A	-24.510626	-24.132208
PTH1R	N/A	N/A	-25.296213	-24.819334	-24.536102	N/A	N/A	-24.68255	N/A
LIMS2	N/A	N/A	-25.754187	N/A	-25.594168	N/A	N/A	-24.704927	N/A
RASD1	-25.256487	N/A	N/A	N/A	N/A	N/A	N/A	-24.996656	-25.267126
S1PR1	N/A	N/A	-25.9733	-24.587557	-26.01253	-24.474047	N/A	-25.045542	N/A
KLF4	-25.388948	N/A	-25.563654	-25.266685	-25.164467	N/A	N/A	-25.04922	-25.123869
MET	-25.560854	N/A	-27.634705	-24.292307	-28.478579	N/A	-17.172504	-25.077017	-24.44561
NR3C2	N/A	N/A	-24.585457	N/A	-24.545773	N/A	N/A	-25.106285	-24.85419
ANGPTL4	-25.584871	N/A	-27.269665	N/A	-27.366743	-23.811787	N/A	-25.127214	N/A
ADRB2	N/A	-10.499624	-25.12116	N/A	-25.02024	N/A	-10.609314	-25.167416	N/A
CYR61	-25.793127	N/A	-26.258358	-25.518711	-25.938377	-24.328913	N/A	-25.250317	-26.067715
GNAL	N/A	N/A	N/A	N/A	N/A	N/A	N/A	-25.294024	N/A
TGFBR2	-25.39506	-14.350989	-26.615736	-24.907618	-26.51709	N/A	-13.876178	-25.40923	-25.101883
EDNRB	N/A	N/A	-25.796381	N/A	-25.66461	-25.341848	N/A	-25.481314	N/A
GSN	N/A	N/A	-26.360998	N/A	-26.318375	-24.819456	N/A	-25.535265	-25.084711
GPAM	N/A	N/A	N/A	N/A	N/A	-25.288116	N/A	-25.74809	N/A
DCN	-25.87704	N/A	-26.961641	N/A	-26.46424	N/A	N/A	-25.828165	N/A
PPARG	-25.633223	N/A	-26.68009	-25.729984	-26.541075	-25.222387	N/A	-25.985935	-24.86632
TNS4	-27.167688	N/A	-26.408525	N/A	-26.619392	-27.141603	N/A	-26.107616	-27.172014
HAS3	-26.928455	N/A	-27.178787	N/A	-27.323	N/A	N/A	-26.116592	N/A
F3	-26.675783	N/A	-25.913664	N/A	-25.695215	-26.032501	N/A	-26.237658	N/A
SGCG	N/A	N/A	N/A	N/A	N/A	N/A	N/A	-26.330523	N/A
MYLK	-27.052542	N/A	-27.644089	N/A	-27.54103	N/A	N/A	-26.528555	N/A
EBF1	N/A	N/A	-27.867355	-26.704147	-27.544806	N/A	N/A	-26.731543	-26.252407
NR4A1	-27.398369	N/A	-27.831345	-27.799532	-27.39502	-26.211699	N/A	-26.77381	-27.439837
ISM1	N/A	N/A	N/A	N/A	N/A	N/A	N/A	-26.82993	N/A
PER1	N/A	N/A	-26.420815	N/A	-26.115196	N/A	N/A	-26.847496	-26.70345
ELF5	-27.984646	N/A	N/A	N/A	N/A	N/A	N/A	-26.865519	-26.389977
ADRB1	N/A	-9.3657	N/A	N/A	N/A	N/A	N/A	-26.894703	N/A
SRPX	N/A	N/A	N/A	N/A	N/A	-25.697096	N/A	-26.898088	-26.76348
ALDH1A1	-26.812635	N/A	N/A	N/A	N/A	N/A	N/A	-27.006775	N/A
ACSM5	N/A	N/A	N/A	N/A	N/A	N/A	N/A	-27.229141	-26.353214
AKAP12	-27.149551	N/A	-28.321003	N/A	-27.735413	-26.351223	N/A	-27.229809	-27.236765
HOXA5	N/A	N/A	N/A	-27.241613	N/A	N/A	N/A	-27.331474	-27.471714
HOXA7	-27.377787	N/A	-27.444038	N/A	-27.18411	N/A	N/A	-27.349186	-27.615103
NDRG2	-27.576958	N/A	-27.897625	-27.199976	-28.41765	-27.22822	N/A	-27.355463	-27.152094
KLB	-26.81987	N/A	N/A	N/A	N/A	N/A	N/A	-27.403818	N/A
CCDC8	N/A	N/A	N/A	N/A	N/A	N/A	N/A	-27.506477	-28.121443
EGR2	-28.015999	N/A	-28.891838	N/A	-28.825796	N/A	N/A	-27.63233	-27.97341
LAMA3	N/A	N/A	-26.248363	-28.38605	-25.775225	-28.184998	N/A	-27.696987	N/A
RGN	N/A	N/A	N/A	N/A	N/A	-27.997091	N/A	-28.00312	N/A
ADAMTS1	-28.955038	N/A	-30.374243	-28.598755	-30.539505	-27.524069	N/A	-28.3894	N/A
ZFP36	-28.76904	N/A	N/A	-28.68718	N/A	-28.09261	N/A	-28.442808	-28.908228
DUSP1	-28.88288	N/A	-28.985699	-29.308697	-28.397251	N/A	N/A	-28.522709	-29.263027
LAMA2	N/A	N/A	-29.190268	N/A	-28.572596	N/A	N/A	-28.622608	N/A
NRG1	-30.24258	N/A	-30.221653	-29.059864	-29.992945	-28.234358	N/A	-28.814953	-30.078426
SPRY2	-28.975866	-7.927429	-29.45864	N/A	-29.56122	N/A	N/A	-28.85226	-28.673819
RGS6	N/A	N/A	N/A	N/A	N/A	-28.711706	N/A	-29.04933	N/A
PTGDS	N/A	N/A	-30.690111	N/A	-31.724161	-28.878607	N/A	-29.087996	N/A
SCN2A	N/A	N/A	N/A	N/A	N/A	-29.404663	N/A	-29.191608	N/A
CITED1	-29.50075	N/A	N/A	N/A	N/A	N/A	N/A	-29.434486	N/A
DRD2	N/A	2.045717	-29.923788	N/A	-30.386505	N/A	2.670714	-29.520575	-29.51117
IGF2	-29.53265	N/A	-29.896276	-29.984682	-29.164211	N/A	N/A	-29.531616	-30.142067
PTGS2	-30.915388	N/A	-32.782154	-30.236074	-33.133167	-28.845905	N/A	-29.907179	-29.870567
SERPINA3	N/A	15.324337	-0.06766772	N/A	0.3510709	N/A	14.921138	-3.070422	-4.093042
CD3E	N/A	-41.94308	-5.6654773	-0.5039304	-6.8965073	N/A	N/A	-3.6511996	N/A
GP2	N/A	N/A	N/A	N/A	N/A	N/A	N/A	-3.765145	N/A
IL6	-31.089832	N/A	-33.88863	-30.090368	-34.33655	-29.269646	N/A	-30.440132	-29.447407
ABCB1	-30.281485	N/A	N/A	-29.48683	N/A	-30.80757	N/A	-30.535707	-29.909609
EGFR	-31.313532	N/A	-34.46128	-30.38446	-34.999214	-29.59467	N/A	-30.705141	-30.162123
GPC3	-30.97517	N/A	-31.516283	-31.65994	-31.318752	N/A	N/A	-30.794174	N/A
PTGFR	N/A	N/A	N/A	N/A	N/A	N/A	N/A	-30.829285	N/A
LEPR	N/A	N/A	-31.569984	-31.159622	-31.348043	-30.929296	N/A	-30.984188	-30.485308
IGFBP6	N/A	N/A	-31.463339	N/A	-31.145292	-30.641499	N/A	-30.992678	-30.726706
KCNB1	N/A	N/A	N/A	N/A	N/A	N/A	N/A	-30.99727	-29.97027
AQP1	-30.952349	N/A	-31.844358	N/A	-31.765184	N/A	N/A	-31.082193	N/A
SOD3	N/A	N/A	-33.15392	-30.607609	-33.600018	N/A	N/A	-31.209042	-30.202387
SCN3B	N/A	N/A	N/A	N/A	N/A	N/A	N/A	-31.217354	-31.176811
CX3CL1	-32.710552	N/A	-34.000668	-31.377155	-34.84018	N/A	N/A	-32.05112	N/A
ADCY5	N/A	N/A	N/A	N/A	N/A	-32.98416	N/A	-32.213768	N/A
EGR3	N/A	N/A	N/A	-32.605595	N/A	-32.288708	N/A	-32.298203	-32.885845
TGFBR3	-33.03562	N/A	-32.289223	N/A	-32.35111	N/A	N/A	-32.86636	-32.55969
NPR1	N/A	N/A	-34.4412	N/A	-34.253662	N/A	N/A	-32.929897	N/A
CAV1	-32.923473	-10.534451	-34.105408	-32.908535	-33.874767	N/A	-10.369572	-32.937454	-32.521343
CASQ2	N/A	N/A	N/A	N/A	N/A	N/A	N/A	-33.693405	N/A
MEOX2	N/A	N/A	-35.837177	N/A	-35.79645	N/A	N/A	-34.81948	N/A
G0S2	N/A	N/A	N/A	N/A	N/A	N/A	N/A	-34.940086	-33.06981
ASTN1	N/A	N/A	-35.90426	N/A	-36.214985	-35.98901	N/A	-35.687992	N/A
MAOA	N/A	N/A	N/A	N/A	N/A	N/A	N/A	-35.695023	-35.361855
FGF2	-36.141914	N/A	-36.33254	-35.70314	-36.617886	N/A	N/A	-35.92029	-35.51745
ANGPTL1	N/A	N/A	-36.943684	-35.875225	-36.543514	-35.51897	N/A	-36.011	N/A
MME	N/A	N/A	-38.266125	N/A	-38.225574	N/A	N/A	-36.209637	-36.070026
FOS	-36.82952	N/A	-36.365715	-37.19725	-35.737904	N/A	N/A	-36.397392	-37.27814
ITGA7	-36.193768	N/A	N/A	N/A	N/A	N/A	N/A	-36.54405	N/A
IGF1	-36.250107	N/A	-37.44418	-35.74511	-37.313854	-36.025925	N/A	-36.572994	-36.202724
CNTFR	N/A	N/A	N/A	-37.434273	N/A	N/A	N/A	-36.928402	N/A
CRYAB	N/A	N/A	-40.32719	N/A	-41.064007	-35.366238	N/A	-37.237656	-36.268333
HLF	N/A	N/A	N/A	-37.938046	N/A	N/A	N/A	-37.615395	-37.44012
KIT	-38.576733	N/A	-39.76423	-37.53197	-40.47871	-37.971745	N/A	-38.045986	-37.88611
GSTM5	N/A	N/A	N/A	N/A	N/A	N/A	N/A	-38.138664	N/A
CTSG	-37.86384	N/A	-39.476044	N/A	-39.183945	N/A	N/A	-38.326458	-37.59471
ACVR1C	-38.001484	N/A	N/A	N/A	N/A	N/A	N/A	-38.3399	-36.73681
PTN	-39.71892	N/A	-38.748543	-38.585938	-39.069355	-38.94842	N/A	-38.764343	N/A
EGR1	-39.49084	N/A	-39.486286	-39.697906	-39.044315	-38.54352	N/A	-39.02468	-39.97886
NRG2	-39.390343	N/A	N/A	N/A	N/A	N/A	N/A	-39.07517	N/A
ALDH1A2	N/A	N/A	N/A	N/A	N/A	N/A	N/A	-39.08123	N/A
TRIM29	N/A	N/A	N/A	-37.990913	N/A	-38.95182	N/A	-39.341957	-39.65179
GZMM	N/A	-39.054035	N/A	N/A	N/A	N/A	-39.232464	-4.085577	-2.667431
TFF1	N/A	N/A	3.813575	N/A	6.2752447	N/A	N/A	-4.3845205	N/A
MSX1	N/A	1.8953581	N/A	-5.213577	N/A	N/A	N/A	-4.8050985	-4.8513985
USP2	-5.170028	N/A	-5.463315	N/A	-5.5264783	N/A	N/A	-4.8542666	-5.0180473
PPP2R1B	N/A	-3.442912	N/A	-4.872033	N/A	N/A	N/A	-4.9085975	N/A
SLC1A3	N/A	-18.08964	-6.703709	-4.004408	-6.8166227	N/A	N/A	-4.9900475	N/A
BMX	-39.915558	N/A	-41.2132	-39.986626	-41.3261	N/A	N/A	-40.303055	-39.306538
DES	N/A	N/A	N/A	N/A	N/A	N/A	N/A	-40.401474	N/A
CHL1	N/A	N/A	-41.909615	N/A	-41.846283	N/A	N/A	-40.496346	N/A
TACR1	N/A	N/A	-43.223293	N/A	-44.167786	N/A	N/A	-41.103214	N/A
DNASE1L3	N/A	N/A	N/A	-40.80559	N/A	N/A	N/A	-42.536957	N/A
IRX1	N/A	N/A	N/A	N/A	N/A	-42.29044	N/A	-42.543774	-42.995953
CXCL2	N/A	N/A	-44.684975	-42.884697	-45.610126	N/A	N/A	-43.28289	N/A
S100B	-43.574806	N/A	N/A	-42.06793	N/A	N/A	-30.527514	-43.308228	N/A
TP63	-44.413273	N/A	-43.042603	N/A	-43.547493	-44.47623	N/A	-43.6011	-44.189224
NTRK2	-43.844254	N/A	-42.504536	N/A	-42.42157	-44.124355	N/A	-43.621277	-43.54395
CA3	-43.495895	N/A	N/A	N/A	N/A	N/A	N/A	-43.632847	N/A
NGFR	-43.73262	N/A	-44.606926	N/A	-45.08583	N/A	-13.096433	-43.75786	-43.380695
CD36	N/A	N/A	-46.554676	N/A	-46.59419	N/A	N/A	-44.49727	N/A
KRT17	-46.288464	N/A	N/A	N/A	N/A	N/A	N/A	-44.64246	N/A
TIMP4	N/A	N/A	N/A	N/A	N/A	N/A	N/A	-45.644215	N/A
OSR1	N/A	N/A	N/A	N/A	N/A	N/A	N/A	-45.847343	N/A
SCGB3A1	-46.0686	N/A	-42.787395	N/A	-43.41339	N/A	N/A	-45.871487	-47.028416
CCL21	N/A	N/A	N/A	N/A	-51.704453	N/A	N/A	-47.189682	N/A
IL33	N/A	N/A	N/A	N/A	-49.37309	N/A	-25.046785	-47.25174	N/A
ZBTB16	N/A	N/A	-44.46379	N/A	-43.577137	N/A	N/A	-47.32442	N/A
FOSB	N/A	N/A	-47.875553	N/A	N/A	N/A	N/A	-47.775215	N/A
HSPB6	N/A	N/A	N/A	N/A	N/A	N/A	N/A	-48.44629	N/A
MYH11	N/A	N/A	-49.56038	N/A	-49.314384	N/A	N/A	-49.418232	N/A
TYRO3	-5.689128	N/A	-7.9596777	-5.9119997	-8.0137825	-4.841537	N/A	-5.631242	-4.652402
DUSP2	N/A	N/A	N/A	N/A	N/A	N/A	N/A	-5.6801906	N/A
AIFM2	N/A	N/A	N/A	N/A	N/A	N/A	N/A	-5.771928	N/A
S100A4	-6.4534545	-15.849762	-7.891574	-5.4905467	-8.0352955	N/A	N/A	-6.2837963	-5.8894715
TTN	N/A	N/A	N/A	N/A	N/A	-6.4421186	N/A	-6.5494037	N/A
ASB2	N/A	N/A	-7.820627	N/A	-8.597308	N/A	N/A	-6.7045784	N/A
RNASE1	N/A	-14.002349	N/A	N/A	N/A	N/A	-14.013277	-7.15304	-6.5203004
GRIA2	N/A	N/A	-2.0906253	N/A	-0.9007725	N/A	N/A	-7.1617413	-9.1344385
VEGFB	N/A	-2.9980335	-7.8360868	-7.6879153	-7.643342	N/A	-3.0888731	-7.672196	N/A
ABCA1	N/A	-7.7627563	-8.77674	N/A	-8.634418	N/A	-7.294951	-7.8861184	N/A
CSPG4	-8.208039	N/A	-9.607138	N/A	-9.307638	-6.6457763	N/A	-7.9698777	-7.858312
RRAS	N/A	-4.7335787	-8.372679	N/A	-8.260998	N/A	N/A	-8.142675	N/A
ADM	-8.846237	N/A	-10.460326	N/A	-10.602209	-7.295149	N/A	-8.14617	-7.5246177
KLF11	N/A	-6.2032886	N/A	N/A	N/A	N/A	N/A	-8.218024	N/A
NT5E	N/A	-12.306634	-10.56468	N/A	-10.472537	N/A	-11.5897	-8.303031	N/A
EMX2	N/A	-2.4315312	N/A	N/A	N/A	N/A	N/A	-8.323701	N/A
THRA	-8.563563	N/A	-7.8916464	N/A	-7.63122	N/A	N/A	-8.43851	-8.482941
KLF10	-8.722681	-2.6533184	N/A	N/A	N/A	N/A	-1.9346068	-8.707665	N/A
NLRX1	N/A	0.42165238	N/A	N/A	N/A	N/A	0.51155543	-8.707787	N/A
KAT2B	-8.787725	-6.892763	N/A	N/A	N/A	N/A	N/A	-8.751413	N/A
MS4A1	N/A	-60.442806	N/A	N/A	N/A	N/A	N/A	-8.817294	-6.761161
EMILIN2	-9.370414	N/A	-11.431054	-8.43022	-11.66054	N/A	N/A	-9.110156	-8.387568
JUND	N/A	N/A	-8.629831	-9.422456	N/A	N/A	N/A	-9.161509	-9.418162
EDA	N/A	3.303897	N/A	N/A	N/A	N/A	N/A	-9.247188	N/A
ITSN1	N/A	N/A	N/A	N/A	N/A	-9.05993	N/A	-9.391294	-9.093401
GFRA1	N/A	N/A	-4.270277	-10.74582	-2.6570048	N/A	N/A	-9.444417	N/A
AGPAT2	N/A	N/A	N/A	N/A	N/A	N/A	N/A	-9.536194	-9.090418
SEMA3A	N/A	N/A	-11.186576	N/A	-10.9989195	N/A	N/A	-9.566638	-9.283595
STXBP1	N/A	3.0649347	N/A	N/A	N/A	N/A	N/A	-9.662324	N/A
TEAD1	N/A	N/A	N/A	N/A	N/A	N/A	N/A	-9.795019	N/A
TNFRSF8	-9.719912	-25.68889	-12.003301	-8.405402	-12.682238	N/A	-25.59555	-9.874309	-8.5928955
PLA2G16	N/A	4.29874	-8.761688	N/A	-8.375842	N/A	N/A	-9.951247	-9.715461
LCN2	-11.386681	-19.908	-12.471612	-8.385534	-14.473771	N/A	-22.410183	-9.969308	-9.779604
COL2A1	N/A	N/A	-0.71333843	N/A	N/A	N/A	N/A	0.045156572	N/A
CD48	N/A	-31.675611	-1.1178367	2.6847658	-2.0377173	N/A	N/A	0.26504546	1.1484151
UBASH3A	N/A	-40.81921	N/A	N/A	N/A	N/A	N/A	0.30557573	1.5482768
CSF3R	N/A	-3.4137392	1.7601794	0.8542358	1.7311673	N/A	N/A	0.30989882	N/A
FANK1	N/A	N/A	N/A	N/A	N/A	N/A	N/A	0.4334855	N/A
CDH11	0.5489693	N/A	-0.29514816	N/A	0.30840343	N/A	N/A	0.61838317	N/A
ADAM12	0.57314163	N/A	-0.70923036	N/A	-0.18958502	2.1676345	N/A	0.67095894	N/A
UGCG	1.1648372	N/A	N/A	-0.1773074	N/A	N/A	N/A	0.72180754	0.06689514
CD2	N/A	-39.796467	-1.0396818	N/A	-2.2263665	N/A	-39.782387	0.92892927	N/A
MMP14	0.6889043	-3.9058497	-0.47895852	N/A	-0.20384808	N/A	N/A	0.97025424	0.18364616
BCL2L14	N/A	-25.565855	N/A	N/A	N/A	N/A	N/A	1.2931497	N/A
CD5	N/A	-39.565975	N/A	N/A	N/A	N/A	-39.020523	1.3023777	N/A
IL2RG	1.5942051	-38.12259	N/A	4.209856	N/A	N/A	-38.12315	1.4094807	N/A
VCAN	1.3379999	N/A	-0.25155708	1.9126381	0.29995766	N/A	N/A	1.4772294	0.43839696
ECEL1	N/A	N/A	N/A	N/A	N/A	N/A	N/A	1.6446646	N/A
IL2RB	2.042513	-30.320877	0.34431842	3.959198	-0.51115614	N/A	-30.0296	1.884147	N/A
LEF1	10.139813	N/A	10.758403	10.526734	10.87164	N/A	N/A	10.099015	N/A
ATP6V1G2	N/A	17.387642	N/A	N/A	N/A	N/A	N/A	10.130349	N/A
TNFRSF4	10.211154	-15.042014	9.175014	11.359077	8.7697115	N/A	-15.285935	10.135381	N/A
TFRC	9.98391	-4.300027	N/A	N/A	N/A	N/A	-4.175269	10.190613	10.476971
CBX4	N/A	N/A	N/A	N/A	N/A	9.978591	N/A	10.221103	N/A
SULF1	N/A	N/A	9.243171	10.599564	9.59059	N/A	N/A	10.229271	9.377402
MRPS30	N/A	N/A	N/A	N/A	N/A	N/A	N/A	10.267486	N/A
TMEM14A	N/A	4.234925	N/A	N/A	N/A	N/A	N/A	10.341373	N/A
MSR1	N/A	-11.670822	9.163859	11.162114	9.269088	N/A	-11.8834305	10.391107	10.310787
SDC1	N/A	N/A	9.239514	10.722833	9.214418	N/A	N/A	10.44372	9.43921
SSTR2	10.604507	N/A	N/A	N/A	N/A	N/A	N/A	10.449035	10.298856
PAX2	11.173492	N/A	13.470441	N/A	N/A	N/A	N/A	10.461212	9.104512
SHROOM2	N/A	11.580604	N/A	N/A	N/A	N/A	N/A	10.468932	9.755104
BCL2L12	N/A	-1.8919134	N/A	N/A	N/A	N/A	N/A	10.558831	10.821353
STRA6	N/A	N/A	N/A	N/A	N/A	N/A	N/A	10.577032	N/A
MAPK13	10.656462	3.8040814	10.735239	N/A	10.575099	N/A	3.7304244	10.602111	10.5650425
SYCP2	N/A	N/A	N/A	N/A	N/A	N/A	N/A	10.688733	N/A
SLC2A1	10.618957	2.2416518	10.124416	10.606789	10.010578	N/A	2.3328943	10.692834	N/A
OSBP2	10.668465	8.8551855	N/A	N/A	N/A	N/A	N/A	10.806738	N/A
CERKL	N/A	N/A	N/A	N/A	N/A	N/A	N/A	10.832702	10.758012
FGFR3	11.7992525	N/A	12.627297	10.027329	13.535522	10.727554	N/A	10.858398	10.48348
STAT1	10.661455	-17.109001	9.5914955	11.996139	9.123931	N/A	-16.879421	10.903027	11.245333
TRPM2	10.715124	N/A	10.15183	11.727766	9.795497	N/A	N/A	10.930003	N/A
SEMA7A	N/A	N/A	N/A	N/A	N/A	N/A	N/A	10.992935	N/A
ADORA2A	N/A	N/A	10.955208	11.107447	11.067297	10.853922	N/A	11.041577	10.737748
IRF7	N/A	-4.7982345	11.177543	N/A	11.09211	N/A	N/A	11.054015	N/A
THPO	11.055721	N/A	N/A	9.953758	N/A	N/A	N/A	11.144861	9.737802
CHST11	N/A	-14.403432	N/A	N/A	N/A	N/A	N/A	11.160485	N/A
HMGA1	10.88417	-7.1388674	9.39285	11.657195	N/A	N/A	-7.433092	11.19628	11.560673
GDF15	11.178636	N/A	12.976984	9.549599	14.01662	N/A	N/A	11.213886	9.818321
DPEP1	11.730475	N/A	11.34594	N/A	11.465715	N/A	N/A	11.26764	N/A
RIPK2	N/A	-6.3838387	10.023856	11.562809	9.613354	N/A	-6.5493207	11.270058	11.583433
DHRS2	N/A	N/A	N/A	N/A	N/A	N/A	N/A	11.375462	N/A
SDF2L1	N/A	-1.0037299	N/A	N/A	N/A	N/A	N/A	11.399104	N/A
ASNS	11.335301	-1.5604764	10.42051	11.415202	9.957846	N/A	N/A	11.420159	11.633984
KRT18	N/A	N/A	N/A	N/A	N/A	N/A	N/A	11.425931	10.604661
SEC61G	11.386103	-1.7596762	N/A	N/A	N/A	N/A	N/A	11.475286	11.677064
YWHAZ	11.7749405	0.05561955	10.777118	11.437598	10.609457	N/A	N/A	11.615055	11.853173
AQP11	N/A	15.299628	N/A	N/A	N/A	N/A	N/A	11.617279	N/A
EAF2	N/A	-7.965256	N/A	N/A	N/A	N/A	N/A	11.674399	12.416943
MYCN	11.874876	N/A	N/A	12.236033	N/A	N/A	N/A	11.715883	12.085883
RAD21	11.903842	1.068554	N/A	11.528064	N/A	N/A	N/A	11.811251	12.0051985
FGFR4	11.6587305	N/A	10.00573	N/A	9.603375	12.241695	N/A	12.038648	N/A
PNP	N/A	-5.9051237	N/A	N/A	N/A	N/A	-5.6292605	12.086614	N/A
SIGLEC5	N/A	N/A	N/A	N/A	N/A	N/A	N/A	12.123423	N/A
DTYMK	N/A	1.4438192	N/A	N/A	N/A	N/A	N/A	12.14907	12.46203
FZD2	N/A	N/A	N/A	12.018747	N/A	N/A	N/A	12.27587	N/A
PMAIP1	N/A	N/A	N/A	12.182403	N/A	N/A	N/A	12.3622265	11.905295
NELL1	N/A	N/A	N/A	N/A	N/A	N/A	N/A	12.424359	N/A
LINGO1	N/A	10.862416	N/A	11.721017	N/A	N/A	N/A	12.46328	N/A
TRH	13.689721	N/A	16.28393	N/A	17.96102	N/A	N/A	12.736197	N/A
RTN4R	N/A	N/A	N/A	N/A	N/A	N/A	N/A	12.896387	N/A
CRABP2	12.670166	N/A	N/A	N/A	N/A	N/A	N/A	12.981747	12.335308
HSPE1	N/A	0.6456702	N/A	N/A	N/A	N/A	N/A	13.0368595	N/A
OSCAR	N/A	-10.715763	N/A	N/A	N/A	N/A	-11.053358	13.08353	N/A
PTRH2	N/A	1.6006535	N/A	N/A	N/A	N/A	N/A	13.165416	13.119464
BMPR1B	13.847167	N/A	N/A	N/A	N/A	N/A	N/A	13.348983	11.363437
CDK5	13.47357	5.6114044	13.660002	13.11103	13.674024	N/A	N/A	13.356397	13.247986
PLAUR	12.851491	N/A	11.69739	13.979589	11.59401	N/A	N/A	13.409314	12.917099
TNFSF13B	13.299119	-20.859982	11.381332	14.799439	10.894864	N/A	-20.962744	13.430541	13.912148
MX1	N/A	-16.450703	11.276098	14.097445	N/A	N/A	N/A	13.432575	N/A
MAEL	N/A	N/A	N/A	N/A	N/A	N/A	N/A	13.435305	N/A
NUDT1	13.360489	-1.4582645	N/A	N/A	N/A	N/A	N/A	13.465103	N/A
KRT8	13.499115	10.437232	14.661552	N/A	14.968765	N/A	10.604633	13.516741	N/A
SIGLEC9	N/A	-10.350948	5064-12-01	N/A	12.488961	N/A	N/A	13.540152	N/A
FKBP4	N/A	9.393138	14.349018	N/A	14.438115	N/A	N/A	13.604883	N/A
MSI1	N/A	N/A	N/A	N/A	N/A	14.676881	N/A	13.629091	N/A
NPTX2	N/A	N/A	13.183699	N/A	13.678451	N/A	N/A	13.690129	N/A
BARD1	13.654322	4.2786565	N/A	13.039386	N/A	N/A	5.3036594	13.698824	13.900641
SIX1	N/A	N/A	13.150157	13.634627	13.250563	N/A	N/A	13.850045	N/A
TRIB3	13.901081	N/A	N/A	N/A	N/A	N/A	N/A	13.86043	N/A
LAPTM4B	N/A	-2.7830431	N/A	13.65503	N/A	N/A	-2.0316842	13.894824	N/A
TCEB1	N/A	-0.026801787	N/A	N/A	N/A	N/A	N/A	13.909029	14.199461
PTPRO	13.920003	-12.5534935	13.142959	14.970013	13.02247	N/A	N/A	13.946015	14.210779
CABLES2	N/A	1.8244246	N/A	N/A	N/A	N/A	N/A	14.175997	14.334982
MAGEA4	N/A	N/A	N/A	N/A	N/A	N/A	N/A	14.183446	N/A
PTK6	14.3153715	N/A	15.97671	N/A	16.482012	13.5631485	N/A	14.212566	13.352808
B4GALNT1	N/A	N/A	N/A	N/A	N/A	15.471668	N/A	14.296523	N/A
CTLA4	14.389917	N/A	11.5563755	17.334764	10.343054	14.864924	N/A	14.490395	N/A
NOD2	N/A	N/A	13.659939	N/A	13.182366	14.184369	N/A	14.626297	N/A
WNT3	N/A	N/A	N/A	N/A	N/A	N/A	N/A	14.656742	N/A
CHTF18	N/A	N/A	N/A	N/A	N/A	N/A	N/A	14.743036	N/A
IL2RA	14.6608715	-37.5791	11.0062685	N/A	10.000234	N/A	N/A	14.764736	N/A
MLLT11	N/A	N/A	14.040166	N/A	13.922797	N/A	N/A	14.78858	N/A
IFI27	N/A	N/A	N/A	N/A	N/A	N/A	N/A	14.793426	N/A
ARL11	14.852764	-1.8141516	N/A	N/A	N/A	N/A	N/A	14.963619	14.753074
TMEM132A	N/A	N/A	N/A	N/A	N/A	N/A	N/A	14.972836	N/A
S100A8	N/A	N/A	10.872505	16.605793	9.468881	N/A	N/A	14.9813795	16.501398
STX1A	N/A	N/A	N/A	N/A	N/A	N/A	N/A	15.09683	N/A
CLCN2	N/A	N/A	N/A	N/A	N/A	N/A	N/A	15.159693	N/A
OAS3	14.702198	-8.723613	N/A	N/A	N/A	N/A	N/A	15.208482	15.279629
RBL1	15.125043	N/A	N/A	N/A	N/A	15.227873	N/A	15.241829	N/A
BIK	N/A	N/A	N/A	15.044377	N/A	N/A	N/A	15.243396	14.494427
IDO1	15.0865345	N/A	11.437337	N/A	9.769812	N/A	N/A	15.341489	17.0122
OAS1	N/A	-9.762848	N/A	N/A	N/A	N/A	-9.642301	15.353479	N/A
CHEK2	15.234622	-0.8995334	N/A	15.597254	N/A	N/A	-1.1376688	15.456514	16.00054
BCL2A1	N/A	N/A	N/A	17.477459	N/A	N/A	N/A	15.4725485	16.468248
EPCAM	15.349274	N/A	N/A	N/A	N/A	15.637904	N/A	15.539296	N/A
INHA	15.778822	N/A	N/A	N/A	N/A	N/A	N/A	15.562618	N/A
GAL	15.060467	N/A	N/A	N/A	N/A	17.62135	N/A	15.644632	16.75832
NCAPG2	N/A	N/A	N/A	N/A	N/A	N/A	N/A	15.810296	N/A
AIFM3	N/A	N/A	N/A	N/A	N/A	N/A	N/A	15.826642	N/A
PCNA	15.866015	-0.4582954	N/A	15.994482	N/A	N/A	N/A	15.963083	16.316307
H2AFX	N/A	-2.063387	N/A	16.18935	N/A	N/A	N/A	16.075233	16.54787
HORMAD1	N/A	N/A	N/A	N/A	N/A	N/A	N/A	16.09317	N/A
OSM	15.415625	N/A	14.429272	16.198803	14.425601	N/A	N/A	16.190054	15.685146
CDKN2A	16.07373	N/A	14.439519	16.714193	13.867353	16.867641	N/A	16.197445	16.48243
CKAP2	N/A	-1.5913128	N/A	N/A	N/A	N/A	N/A	16.229994	16.716932
PHLDA2	N/A	3.7677994	15.7178755	N/A	15.629647	N/A	N/A	16.282553	N/A
KCNH2	N/A	N/A	16.2585	N/A	16.069164	15.45084	N/A	16.320314	N/A
FBXO5	N/A	-1.4113702	N/A	16.326279	N/A	N/A	N/A	16.32291	16.935085
USP18	16.052351	N/A	N/A	N/A	N/A	N/A	N/A	16.418678	16.70872
SIX4	N/A	N/A	16.891788	N/A	17.066668	N/A	N/A	16.502083	N/A
BRCA1	16.735765	N/A	16.009184	16.192604	16.09337	16.181387	N/A	16.789194	17.100601
TPD52	17.099445	N/A	N/A	N/A	N/A	N/A	N/A	16.984138	16.645798
ICOS	17.204233	N/A	14.285198	20.476007	12.938839	N/A	N/A	17.17526	N/A
STMN1	17.284273	N/A	14.954919	17.612942	14.307714	17.974445	N/A	17.411083	18.242714
PAFAH1B3	N/A	N/A	N/A	N/A	N/A	N/A	N/A	17.430105	N/A
CDK5R1	17.831398	3.0498464	16.970913	17.377913	16.894512	N/A	3.8586109	17.54094	17.617136
DNASE1	N/A	N/A	N/A	N/A	N/A	N/A	N/A	17.559502	N/A
ADAM8	N/A	N/A	16.398403	N/A	16.18968	18.152227	N/A	17.597008	N/A
S100A14	N/A	N/A	18.757057	N/A	18.814583	N/A	N/A	17.683167	N/A
SIM2	17.900778	N/A	16.437475	17.310057	16.287304	N/A	N/A	17.910482	17.82326
NUAK2	N/A	N/A	18.512783	N/A	N/A	N/A	N/A	18.02662	N/A
NME1	18.32567	1.1307311	17.699581	18.453712	17.49961	N/A	N/A	18.430195	18.469105
AMH	18.82983	N/A	N/A	18.053658	N/A	N/A	N/A	18.577976	18.265879
CST5	N/A	N/A	N/A	N/A	N/A	N/A	N/A	18.581697	N/A
LAG3	N/A	N/A	16.101234	N/A	14.983125	N/A	N/A	18.606342	19.541756
EEF1A2	N/A	N/A	23.234062	N/A	25.090332	N/A	N/A	18.771013	N/A
WISP1	18.783072	N/A	18.030489	N/A	18.612873	N/A	N/A	18.776993	N/A
FEN1	18.619186	N/A	N/A	N/A	N/A	N/A	N/A	18.821455	N/A
HIST1H1C	N/A	N/A	N/A	N/A	N/A	19.858858	N/A	18.910145	N/A
RET	19.405975	N/A	21.761187	17.704674	22.722252	17.523937	N/A	18.94424	18.33353
AIM2	18.987463	N/A	N/A	N/A	N/A	N/A	N/A	19.02487	20.343323
ATP2A1	N/A	N/A	N/A	N/A	N/A	19.24596	N/A	19.076044	19.574394
FN1	18.957136	N/A	17.536308	19.313023	18.002544	20.364084	N/A	19.137789	18.247555
SPP1	18.290558	N/A	18.05295	19.286955	18.236908	20.204872	N/A	19.253628	18.732615
HOXB9	18.726978	N/A	17.966259	N/A	N/A	N/A	N/A	19.253693	19.021877
MCM2	19.415411	N/A	17.274971	N/A	16.919273	19.759714	N/A	19.616043	N/A
HOTAIR	18.677794	N/A	N/A	N/A	N/A	N/A	N/A	19.806435	18.851763
TRAIP	19.868734	N/A	N/A	N/A	N/A	N/A	N/A	19.932579	20.240747
CACNA2D2	N/A	28.669361	N/A	N/A	N/A	N/A	N/A	2.1316187	0.91173106
MUC5B	N/A	N/A	N/A	N/A	N/A	N/A	N/A	2.1905782	N/A
GZMA	N/A	-38.814644	N/A	N/A	N/A	N/A	-39.293404	2.198365	N/A
CD19	3.1470914	N/A	-0.24916157	7.083719	-2.2493908	N/A	N/A	2.4245193	N/A
GADD45G	2.6808615	7.185124	N/A	N/A	N/A	N/A	6.612881	2.6326327	2.2104728
SERPINB4	N/A	N/A	N/A	N/A	N/A	N/A	N/A	2.702748	N/A
IER3	2.6903806	N/A	N/A	2.1359787	N/A	N/A	N/A	2.7323442	1.8239603
TNFRSF18	N/A	N/A	21.68413	20.74582	21.77303	N/A	N/A	20.251352	20.021338
HPSE	19.854925	N/A	17.693596	20.847641	17.33584	N/A	N/A	20.274818	20.791393
DNMT3B	20.450813	N/A	N/A	N/A	N/A	N/A	N/A	20.730284	N/A
ECT2	20.538841	N/A	18.801006	N/A	18.581999	20.954813	N/A	20.794325	N/A
MMP9	20.984556	N/A	18.4319	22.563103	17.943903	22.99618	N/A	21.134476	21.53037
FOXP3	N/A	N/A	19.239878	22.938684	18.472935	21.42596	N/A	21.169043	21.620466
PRR7	N/A	N/A	N/A	N/A	N/A	N/A	N/A	21.1984	21.261875
BMP8A	N/A	N/A	N/A	N/A	N/A	N/A	N/A	21.220573	N/A
SLC7A11	20.989357	N/A	N/A	N/A	N/A	N/A	N/A	21.323454	N/A
OLR1	N/A	N/A	21.040216	22.391748	21.09784	N/A	N/A	21.424849	N/A
CDH2	N/A	N/A	19.86966	21.383097	20.167337	N/A	N/A	21.497622	N/A
BRCA2	21.317822	N/A	19.20457	21.447214	19.0069	21.638844	N/A	21.519531	22.05216
CHEK1	21.590887	N/A	N/A	21.801275	N/A	N/A	N/A	21.723835	22.369942
FCGR1A	N/A	N/A	N/A	22.9296	N/A	N/A	N/A	21.808895	21.671923
COMP	22.12657	N/A	21.685146	22.622269	22.76832	N/A	N/A	22.221401	N/A
ATAD2	22.28622	N/A	N/A	N/A	N/A	N/A	N/A	22.295416	23.001635
CEACAM6	21.752102	N/A	N/A	N/A	N/A	N/A	N/A	22.447784	19.820175
SOX2	22.383783	N/A	20.476234	23.060392	19.986845	22.860796	N/A	22.492674	23.666077
INHBA	22.46719	N/A	21.380695	N/A	22.210995	N/A	N/A	22.82958	21.274319
MMP10	N/A	N/A	24.49451	N/A	24.939682	23.632162	N/A	22.886538	N/A
HSH2D	N/A	N/A	N/A	23.207176	N/A	N/A	N/A	22.88919	22.492157
GATA4	23.440266	N/A	N/A	21.914768	N/A	N/A	N/A	23.144165	23.64202
IFI6	N/A	N/A	N/A	N/A	N/A	N/A	N/A	23.558207	23.653833
NKX3-2	N/A	N/A	N/A	N/A	N/A	N/A	N/A	23.841154	N/A
KPNA2	23.722511	N/A	21.496708	N/A	21.106709	N/A	N/A	23.907915	24.474636
ATP6V0D2	N/A	N/A	N/A	N/A	N/A	N/A	N/A	24.016047	N/A
SALL4	24.008734	N/A	N/A	N/A	N/A	N/A	N/A	24.09698	N/A
RACGAP1	N/A	1.3513047	N/A	N/A	N/A	N/A	N/A	24.28645	24.855549
MUC2	N/A	N/A	25.548346	N/A	26.13622	N/A	N/A	24.300503	N/A
CDC7	N/A	N/A	N/A	24.211617	N/A	N/A	N/A	24.308828	24.849201
MYBL1	24.719662	N/A	N/A	N/A	N/A	25.018457	N/A	24.543663	25.515614
TNNI3	N/A	N/A	N/A	N/A	N/A	N/A	N/A	24.575535	N/A
TACC3	N/A	N/A	N/A	N/A	N/A	N/A	N/A	24.759277	25.488012
PAX7	N/A	N/A	N/A	N/A	N/A	N/A	N/A	24.861385	N/A
XRCC2	N/A	N/A	N/A	24.641678	N/A	N/A	N/A	25.110981	N/A
TYMS	25.080246	N/A	N/A	25.228573	N/A	25.785582	N/A	25.215479	26.063187
MNX1	N/A	N/A	23.974852	N/A	23.500938	N/A	N/A	25.311047	N/A
FANCB	N/A	N/A	N/A	N/A	N/A	N/A	N/A	25.408941	N/A
INSM1	N/A	N/A	27.964544	N/A	28.506847	N/A	N/A	25.49777	N/A
HOXC11	N/A	N/A	N/A	N/A	N/A	N/A	N/A	25.84375	N/A
ISG15	N/A	N/A	N/A	N/A	N/A	N/A	N/A	25.991886	N/A
CIT	N/A	N/A	N/A	N/A	N/A	N/A	N/A	26.052849	N/A
PLK4	N/A	N/A	N/A	N/A	N/A	N/A	N/A	26.088814	26.69405
CLEC5A	N/A	N/A	26.630314	N/A	26.98841	N/A	N/A	26.462994	N/A
SOX11	25.44808	N/A	22.422998	26.8646	21.5393	N/A	N/A	26.567257	N/A
UMODL1	N/A	N/A	N/A	N/A	N/A	N/A	N/A	27.152122	N/A
LMNB1	N/A	N/A	24.267134	27.162529	23.829391	N/A	N/A	27.187365	27.863153
EZH2	27.064493	N/A	25.03538	N/A	24.430275	27.41284	N/A	27.245811	27.84772
STIL	N/A	N/A	N/A	N/A	N/A	N/A	N/A	27.302551	N/A
APOBEC3B	N/A	N/A	N/A	N/A	N/A	28.791328	N/A	27.898003	N/A
MAD2L1	N/A	N/A	N/A	28.501453	N/A	28.940186	N/A	28.615543	29.383554
BLM	N/A	N/A	N/A	28.762487	N/A	N/A	N/A	28.704447	29.48358
OTX1	N/A	N/A	N/A	N/A	N/A	N/A	N/A	28.80207	N/A
HELLS	N/A	N/A	N/A	N/A	N/A	29.160147	N/A	29.013697	N/A
CAMK2N2	29.506702	N/A	N/A	N/A	N/A	N/A	N/A	29.16789	29.232405
CCNB1	29.151918	N/A	N/A	29.297483	N/A	29.670198	N/A	29.391537	30.03893
FANCA	29.357395	N/A	N/A	29.919886	N/A	N/A	N/A	29.713732	30.51306
ASCL1	31.397303	N/A	32.021767	N/A	32.83618	N/A	N/A	29.896946	N/A
CD80	29.418427	N/A	27.912954	31.160892	27.584734	N/A	N/A	29.936876	N/A
MAP4K1	N/A	-29.418848	1.7335624	N/A	0.83892906	N/A	N/A	3.1466417	3.9790723
SERPINB3	N/A	N/A	1.2138871	N/A	0.49315238	N/A	N/A	3.1542847	N/A
SPDEF	N/A	24.559258	7.4085984	N/A	8.481446	N/A	N/A	3.2557874	N/A
PCDHGB1	N/A	1.9397508	N/A	2.4613392	N/A	N/A	N/A	3.2746902	N/A
GNMT	3.777656	17.952917	N/A	N/A	N/A	N/A	N/A	3.2843995	N/A
DKK1	2.7503545	-18.585192	0.9283518	4.0208154	-0.34273323	N/A	-20.223663	3.3463078	3.3321834
MUC1	3.023749	N/A	6.3552547	N/A	6.9584637	N/A	N/A	3.3615172	1.7492954
DLX1	N/A	N/A	4.4402566	N/A	4.6761684	N/A	N/A	3.4217412	N/A
TRAF5	N/A	4.6175575	N/A	N/A	N/A	N/A	N/A	3.423541	N/A
CCR7	N/A	N/A	1.769362	6.330431	0.5335878	3.6526477	N/A	3.4565966	N/A
TCL1A	N/A	N/A	N/A	7.599331	N/A	N/A	N/A	3.4749904	5.7675576
GRIN1	N/A	15.118879	N/A	N/A	N/A	N/A	15.53299	3.5031347	N/A
TNFRSF6B	N/A	-10.144375	3.3448818	N/A	2.9281535	N/A	N/A	3.5536213	3.8546896
XBP1	3.9579504	19.35569	N/A	2.973573	N/A	N/A	19.492258	3.560265	2.8011775
CXCR4	3.4392736	-16.653177	2.249127	4.6651616	1.7675182	N/A	-16.918777	3.6312327	3.7253675
SPIB	N/A	N/A	N/A	N/A	N/A	N/A	N/A	3.6448987	N/A
SELL	N/A	N/A	1.9394969	6.2580433	0.9053723	N/A	N/A	3.761946	N/A
GPR132	N/A	-14.43819	3.5348728	N/A	3.1719553	N/A	-14.820253	3.815178	4.0474577
VAV3	4.1906347	15.140359	6.9991593	N/A	7.5702405	N/A	15.205397	3.835808	N/A
CD22	N/A	-7.9893527	4.6934385	5.055273	4.582616	N/A	-7.1182203	3.9154842	N/A
KIF11	N/A	N/A	N/A	29.822855	N/A	30.473074	N/A	30.065697	30.625488
CXCL10	29.881046	N/A	27.109999	32.891693	25.783033	N/A	N/A	30.191895	N/A
GINS1	N/A	N/A	N/A	N/A	N/A	N/A	N/A	30.436958	N/A
TREM1	N/A	N/A	28.663635	N/A	28.955355	N/A	N/A	30.474974	30.020327
TK1	N/A	N/A	N/A	N/A	N/A	31.136454	N/A	30.724756	N/A
TLX1	N/A	N/A	N/A	N/A	N/A	31.80635	N/A	30.919882	N/A
TFR2	N/A	N/A	N/A	N/A	N/A	N/A	N/A	32.454258	N/A
E2F1	32.30535	N/A	N/A	32.264545	N/A	32.784466	N/A	32.57332	33.47438
WT1	32.383915	N/A	31.47738	33.271767	N/A	32.62657	N/A	32.622032	32.63806
CCNE1	32.244003	N/A	N/A	N/A	N/A	N/A	N/A	32.650223	33.725136
E2F2	N/A	N/A	29.068247	N/A	N/A	N/A	N/A	32.719612	33.708313
CCL11	33.25274	N/A	32.305004	34.862614	32.110336	N/A	N/A	33.25735	N/A
CDC25A	33.392517	N/A	N/A	N/A	N/A	N/A	N/A	33.670303	34.763268
CENPF	N/A	N/A	N/A	N/A	N/A	N/A	N/A	33.68305	N/A
CEACAM5	N/A	N/A	N/A	32.792698	N/A	N/A	N/A	33.738564	N/A
SPAG5	N/A	N/A	N/A	N/A	N/A	N/A	N/A	34.192707	34.781322
CGA	N/A	N/A	N/A	N/A	37.97473	N/A	N/A	34.5439	N/A
CAMP	34.807854	N/A	34.80107	34.60416	34.622353	35.263123	N/A	34.55614	35.019463
CASP14	N/A	N/A	N/A	N/A	N/A	N/A	N/A	34.660904	35.63853
GRM4	N/A	N/A	N/A	N/A	N/A	N/A	N/A	34.99491	N/A
MKI67	35.08305	N/A	N/A	N/A	N/A	36.06638	N/A	35.4584	N/A
RAD51	35.280113	N/A	N/A	35.363415	N/A	N/A	N/A	35.530037	N/A
KIF18A	N/A	N/A	N/A	35.267784	N/A	N/A	N/A	35.537872	N/A
CCNA2	35.23142	N/A	31.614357	35.518265	31.033943	36.132755	N/A	35.57209	N/A
NUSAP1	N/A	N/A	N/A	N/A	N/A	N/A	N/A	35.938778	N/A
CENPE	N/A	N/A	N/A	N/A	N/A	N/A	N/A	36.22259	37.0042
CDK1	36.31119	N/A	33.32007	36.511665	32.801373	37.210037	N/A	36.536003	37.36759
CASC5	N/A	N/A	N/A	N/A	N/A	N/A	N/A	36.773216	37.418953
ESPL1	N/A	N/A	N/A	N/A	N/A	N/A	N/A	36.96602	N/A
CDC6	N/A	N/A	N/A	N/A	N/A	37.573025	N/A	37.49478	38.20821
CDCA2	37.288513	N/A	N/A	N/A	N/A	38.214016	N/A	37.587166	38.459423
AURKA	37.345318	N/A	34.18534	37.47407	33.66913	38.23749	N/A	37.59653	38.259056
MMP11	N/A	N/A	N/A	N/A	N/A	39.170284	N/A	37.821373	N/A
CDC20	N/A	N/A	N/A	N/A	N/A	38.86212	N/A	37.903008	38.94863
PTTG1	37.746666	N/A	34.746975	N/A	34.04809	N/A	N/A	38.124527	38.933014
TTK	N/A	N/A	N/A	N/A	N/A	N/A	N/A	38.411182	39.239502
CDKN3	38.374992	N/A	35.52759	N/A	35.066883	N/A	N/A	38.72394	N/A
E2F7	N/A	N/A	N/A	N/A	N/A	39.295097	N/A	38.820053	N/A
KIAA0101	38.6255	N/A	N/A	N/A	N/A	N/A	N/A	38.93149	N/A
TPX2	39.343998	N/A	N/A	N/A	N/A	40.412346	N/A	39.701664	40.450176
MYB	4.7134275	N/A	8.4102955	3.4363313	9.130382	N/A	N/A	4.016351	2.8616786
PCSK9	N/A	N/A	N/A	N/A	N/A	5.670877	N/A	4.047691	N/A
TDRD5	N/A	N/A	N/A	N/A	N/A	N/A	N/A	4.051577	N/A
GREM1	N/A	-6.7289934	2.1591802	N/A	2.4659185	N/A	N/A	4.155065	N/A
SRCIN1	N/A	17.269676	6.8812804	N/A	7.520335	N/A	N/A	4.30211	N/A
UNC5A	N/A	N/A	5.8401556	N/A	N/A	N/A	N/A	4.3300185	3.5627358
RUNX2	4.1276135	-3.9421542	3.7743068	N/A	4.133315	N/A	-3.5652041	4.3390193	N/A
ELOVL4	N/A	-2.2233102	N/A	N/A	N/A	N/A	N/A	4.3427806	N/A
TP53INP1	N/A	6.305849	6.2462554	N/A	6.5723195	N/A	6.216801	4.4288826	N/A
RHOH	N/A	-0.01918989	N/A	N/A	N/A	N/A	0.3519357	4.528975	N/A
PTPN22	4.458484	-26.212786	N/A	6.3620367	N/A	N/A	-26.463543	4.611952	5.168905
PAK1	4.5975003	1.9853888	4.8453774	4.6611853	4.8883867	N/A	1.8086605	4.7582874	4.781051
PRLR	5.140818	14.880522	7.319848	N/A	7.9743342	N/A	N/A	4.825756	N/A
SMPD3	5.0514555	8.155816	N/A	N/A	N/A	N/A	N/A	4.848021	4.2807755
SLC39A6	5.5214477	N/A	N/A	N/A	N/A	N/A	N/A	4.8786454	3.7177994
KCNJ11	N/A	24.00076	N/A	N/A	N/A	N/A	24.325432	4.9712896	N/A
SPC25	N/A	N/A	N/A	N/A	N/A	N/A	N/A	40.077503	40.57627
RRM2	39.7408	N/A	N/A	40.18295	N/A	40.70146	N/A	40.104004	40.872875
TOP2A	N/A	N/A	N/A	40.23926	N/A	40.95544	N/A	40.61162	41.253716
HOXB13	N/A	N/A	N/A	N/A	N/A	N/A	N/A	40.72421	N/A
PLK1	40.44479	N/A	N/A	40.57193	N/A	41.46317	N/A	40.77256	41.602993
DEPDC1	N/A	N/A	N/A	N/A	N/A	N/A	N/A	40.89562	41.915363
HMMR	40.77855	N/A	37.866844	N/A	37.415653	N/A	N/A	41.07035	41.7122
BUB1	40.895515	N/A	N/A	N/A	N/A	41.82059	N/A	41.242176	41.9817
NDC80	N/A	N/A	N/A	41.835777	N/A	N/A	N/A	41.780163	42.66441
PRAME	N/A	N/A	N/A	N/A	N/A	N/A	N/A	42.911	N/A
PBK	43.380768	N/A	N/A	43.119884	N/A	N/A	N/A	43.551678	44.257687
MCM10	N/A	N/A	N/A	N/A	N/A	N/A	N/A	43.602062	N/A
FAM72A	N/A	N/A	N/A	N/A	N/A	N/A	N/A	43.729786	N/A
CENPA	N/A	N/A	N/A	N/A	N/A	N/A	N/A	43.9475	N/A
AURKB	N/A	N/A	N/A	N/A	N/A	45.171967	N/A	44.429585	N/A
CDC45	N/A	N/A	N/A	N/A	N/A	N/A	N/A	44.75517	N/A
MYBL2	N/A	N/A	N/A	N/A	N/A	N/A	N/A	44.89252	N/A
E2F8	N/A	N/A	N/A	N/A	N/A	N/A	N/A	45.117924	N/A
PKMYT1	N/A	N/A	N/A	N/A	N/A	N/A	N/A	45.15629	N/A
EXO1	N/A	N/A	N/A	N/A	N/A	N/A	N/A	45.58815	N/A
NUF2	N/A	N/A	N/A	N/A	N/A	N/A	N/A	45.76767	N/A
KIF14	N/A	N/A	N/A	N/A	41.12255	N/A	N/A	46.32417	N/A
MELK	N/A	N/A	N/A	N/A	N/A	N/A	N/A	46.325413	N/A
PVRL2	N/A	8.076983	N/A	N/A	N/A	N/A	N/A	5.1175075	N/A
ZIC1	N/A	N/A	N/A	N/A	N/A	N/A	N/A	5.25193	N/A
MMP3	N/A	N/A	2.9599292	N/A	2.5154839	6.9195566	N/A	5.260398	N/A
CCR5	N/A	-30.341888	3.8021598	N/A	2.9828036	N/A	-30.662086	5.2824736	6.020746
LTB	N/A	-41.22794	3.2641919	N/A	1.8274155	N/A	N/A	5.353331	N/A
IKZF3	N/A	-32.642838	N/A	N/A	N/A	N/A	N/A	5.3762035	N/A
PCSK2	N/A	N/A	N/A	N/A	N/A	5.1251764	N/A	5.5233526	N/A
SCD	5.723623	N/A	N/A	4.820395	N/A	N/A	N/A	5.6489034	5.877324
FAP	N/A	N/A	4.3756533	N/A	4.7808757	N/A	N/A	5.656308	4.732249
GATA3	N/A	N/A	10.450437	4.489241	11.71396	3.9375193	N/A	5.7228427	N/A
HPN	5.9036145	N/A	N/A	N/A	N/A	N/A	N/A	5.7290297	4.3509364
PYCARD	N/A	N/A	7.22522	6.235792	7.289551	N/A	N/A	5.7713866	5.2414193
CD38	6.1065807	-50.25971	2.2784147	9.480214	0.6087137	N/A	N/A	5.969884	N/A
TNFSF11	6.169175	N/A	5.667724	7.425264	5.3407097	8.074558	N/A	6.1694727	5.6119456
RLN2	N/A	N/A	10.824449	N/A	11.484898	N/A	N/A	6.1939464	N/A
SLC5A8	N/A	N/A	N/A	N/A	N/A	N/A	N/A	6.2343807	5.5803494
TOX3	N/A	N/A	N/A	N/A	N/A	N/A	N/A	6.3010545	N/A
BASP1	N/A	-5.2592897	N/A	N/A	N/A	N/A	N/A	6.3157053	N/A
CASP6	N/A	4.179163	N/A	6.4244328	N/A	N/A	N/A	6.3435497	6.2075973
COL1A1	6.2346325	N/A	5.1029634	6.625218	5.689393	N/A	N/A	6.3516674	5.2325797
EN1	N/A	N/A	2.137092	6.787843	N/A	N/A	N/A	6.3790026	6.623673
SIGLEC8	N/A	-6.3096647	7.473784	7.306996	7.740023	N/A	N/A	6.432848	N/A
BGN	N/A	N/A	5.205724	N/A	5.5620103	N/A	N/A	6.533047	N/A
EGLN3	N/A	N/A	7.3145924	6.6994114	7.507656	N/A	N/A	6.5896063	N/A
ERBB2	6.3651237	6.5510077	7.179742	6.4157763	7.4065347	N/A	N/A	6.618821	6.1524935
REPS2	N/A	N/A	8.97146	N/A	9.661638	N/A	N/A	6.7170405	6.0322227
CCND1	7.0042777	16.138815	8.244176	5.7808285	9.145756	N/A	17.344116	6.7211165	6.208948
MBOAT7	N/A	5.951268	7.1710443	N/A	7.3547816	N/A	N/A	6.7374253	N/A
FAM162A	N/A	3.4330623	N/A	N/A	N/A	N/A	N/A	6.757694	N/A
CYFIP2	N/A	0.25975776	N/A	N/A	N/A	N/A	N/A	6.8275204	6.531988
CXCR3	7.3159885	N/A	5.0658503	9.875039	3.9979336	N/A	N/A	6.9313745	7.8499885
BLNK	N/A	-1.6348548	N/A	N/A	N/A	N/A	N/A	6.9770026	6.802796
BBC3	7.124054	6.690598	N/A	7.0031366	N/A	N/A	6.372279	6.983264	6.5700865
UNC5B	N/A	N/A	7.1641383	6.996223	7.802631	N/A	N/A	7.141059	6.135706
UBD	N/A	N/A	N/A	N/A	N/A	N/A	N/A	7.300264	N/A
ARNT2	N/A	14.996173	N/A	N/A	N/A	N/A	N/A	7.318279	N/A
F7	7.6731677	N/A	12.154259	7.0755835	13.486238	N/A	N/A	7.4791703	N/A
TRPS1	N/A	11.194606	N/A	N/A	N/A	N/A	N/A	7.6207047	6.9604616
SIAH2	N/A	N/A	9.492268	N/A	10.047058	N/A	N/A	7.658264	7.073324
DDX58	7.4665747	-6.8811183	7.512909	N/A	7.29106	N/A	N/A	7.6674204	7.735501
FASLG	8.050134	-34.441086	6.3039203	10.414315	5.2876024	N/A	-35.0524	7.7400384	8.7473755
THOC6	N/A	2.933276	N/A	N/A	N/A	N/A	N/A	7.742084	N/A
S100A11	N/A	-6.5582395	6.575675	N/A	6.1385474	N/A	N/A	7.8093185	7.9162397
GPR37	N/A	2.8548434	7.0856814	7.462516	N/A	N/A	3.4472656	7.9172983	N/A
GPR65	N/A	-16.849348	N/A	N/A	N/A	N/A	N/A	7.9306784	8.31165
SCIN	N/A	3.0353951	N/A	N/A	N/A	N/A	N/A	8.114168	7.8953905
LYPLA1	N/A	3.5912998	N/A	N/A	N/A	N/A	N/A	8.186047	8.196503
S100A9	N/A	N/A	4.6790757	9.837884	3.2050843	N/A	N/A	8.190227	9.476653
FGF12	N/A	N/A	N/A	N/A	N/A	N/A	N/A	8.21885	N/A
POLB	N/A	6.6887093	N/A	8.325242	N/A	N/A	6.395125	8.309016	N/A
BAX	8.300195	-1.9248405	7.9748616	8.599814	7.7731814	N/A	-2.1160388	8.359923	8.43346
CRIP1	N/A	N/A	N/A	N/A	N/A	N/A	N/A	8.400241	N/A
EZR	8.343275	3.8938432	8.694952	8.449395	8.840753	N/A	N/A	8.41546	8.176427
SLC20A1	N/A	0.25828913	N/A	N/A	N/A	N/A	N/A	8.426247	N/A
LILRB1	8.472913	-19.967964	N/A	N/A	N/A	N/A	-20.22467	8.558527	N/A
UNC5CL	N/A	N/A	N/A	N/A	N/A	N/A	N/A	8.5737915	N/A
PLAU	8.079938	N/A	6.97563	8.985396	7.2769938	N/A	N/A	8.6361885	7.7230844
CALR	8.460696	-3.0426316	7.7671485	8.8712015	7.4377403	N/A	-3.289025	8.658221	8.863396
AGT	8.460194	N/A	10.383102	N/A	10.64518	N/A	N/A	8.761526	8.541792
MST1R	8.553772	5.6821094	10.023048	8.733986	10.059882	N/A	N/A	8.831019	8.254355
FNDC1	N/A	N/A	N/A	N/A	N/A	N/A	N/A	8.883984	N/A
IFIH1	N/A	-13.569515	N/A	9.777985	N/A	N/A	N/A	8.998011	N/A
IFIT2	N/A	N/A	7.8270082	N/A	7.490327	N/A	N/A	9.01331	N/A
RGS4	N/A	N/A	7.655189	N/A	7.922869	N/A	N/A	9.089761	N/A
TFPT	N/A	1.0041908	N/A	N/A	N/A	N/A	N/A	9.092273	N/A
TRAF2	N/A	-0.562296	9.404256	9.669583	9.209111	N/A	-0.6545895	9.35433	9.4783535
VSTM2L	N/A	N/A	N/A	N/A	N/A	N/A	N/A	9.358067	N/A
PDCD1	N/A	N/A	7.324355	12.154428	6.119426	9.394442	N/A	9.398916	N/A
MIF	9.482929	2.3910353	9.775218	9.582034	9.625444	N/A	2.0130033	9.512494	9.458302
HAUS1	N/A	3.9891584	N/A	N/A	N/A	N/A	N/A	9.583513	N/A
PAX9	N/A	N/A	N/A	N/A	N/A	N/A	N/A	9.6195135	N/A
FANCF	N/A	5.955118	N/A	9.565342	N/A	N/A	N/A	9.638295	9.392431
IFIT3	N/A	N/A	N/A	N/A	N/A	N/A	N/A	9.716832	N/A
TYMP	N/A	N/A	8.91945	11.032784	N/A	9.559859	N/A	9.72903	9.976194
TXN	9.674044	-1.900606	9.283181	10.084788	8.962708	N/A	N/A	9.73133	10.084131
IL18	9.72066	N/A	9.324919	11.475186	8.768295	10.052276	N/A	9.756062	10.019678
IKBKE	9.570998	-5.130938	N/A	10.245741	N/A	N/A	N/A	9.766497	9.803046
HSPB1	10.058845	7.485178	10.268141	9.363094	10.699243	N/A	8.116435	9.773586	9.291544
MC1R	N/A	3.2039473	9.94807	N/A	10.080477	N/A	N/A	9.813146	N/A
PARP1	9.773234	0.79984516	9.603347	9.909627	9.445202	N/A	0.61438584	9.837542	9.854407
SPINT2	N/A	5.76046	N/A	N/A	N/A	N/A	N/A	9.864866	N/A
VTN	10.379659	N/A	10.986347	9.733709	11.254425	N/A	N/A	9.869672	N/A
E2F3	9.793678	-4.1257615	8.353166	9.967945	7.927166	N/A	N/A	9.870289	10.141829
RASGRP1	10.414476	N/A	9.868373	N/A	9.713935	N/A	N/A	9.878228	N/A
EPHB2	N/A	N/A	8.052098	10.569599	7.835112	N/A	N/A	9.92455	10.181488
CLDN7	N/A	7.1390605	10.74062	N/A	10.71429	N/A	6.983783	9.952667	N/A
GZMB	9.897846	N/A	6.1744385	13.089542	4.445639	N/A	N/A	9.9816475	11.955397
ABCC5	N/A	5.9945354	N/A	N/A	N/A	N/A	N/A	N/A	N/A
ABCC6	N/A	N/A	N/A	-15.494628	N/A	N/A	N/A	N/A	N/A
ABHD2	N/A	N/A	2.639126	N/A	3.1047456	N/A	N/A	N/A	N/A
ABHD6	N/A	N/A	-3.3632786	N/A	-3.2292595	N/A	N/A	N/A	N/A
ABLIM1	-13.560696	N/A	N/A	N/A	N/A	N/A	N/A	N/A	N/A
ACAN	N/A	N/A	22.679031	N/A	22.852964	N/A	N/A	N/A	N/A
ACOT11	N/A	N/A	N/A	N/A	N/A	N/A	3.106154	N/A	N/A
ACSS2	N/A	N/A	N/A	N/A	N/A	-8.755385	N/A	N/A	N/A
ACTA2	N/A	N/A	-21.240555	N/A	-21.036425	N/A	N/A	N/A	N/A
ACTL6A	N/A	0.83660644	N/A	10.675228	N/A	N/A	N/A	N/A	N/A
ACTN2	N/A	N/A	N/A	N/A	N/A	18.4754	N/A	N/A	N/A
ACVRL1	N/A	-10.43616	-14.193823	-12.570382	-14.166742	N/A	N/A	N/A	N/A
ADAM19	N/A	N/A	10.278752	N/A	10.096026	13.733329	N/A	N/A	N/A
ADAM33	N/A	N/A	-44.22566	N/A	-43.814873	N/A	N/A	N/A	N/A
ADAMTS14	N/A	N/A	N/A	N/A	N/A	25.689083	N/A	N/A	N/A
ADAMTS5	-30.263773	N/A	N/A	N/A	N/A	N/A	N/A	N/A	N/A
ADD3	N/A	-11.789606	N/A	N/A	N/A	N/A	N/A	N/A	N/A
ADRA2A	N/A	N/A	-19.997734	N/A	-19.250628	N/A	N/A	N/A	N/A
AGR2	N/A	N/A	10.46934	N/A	N/A	2.4104881	N/A	N/A	N/A
AHNAK	-17.185522	N/A	-16.586779	N/A	-15.925652	-17.60095	N/A	N/A	N/A
AK5	N/A	N/A	N/A	-42.773373	N/A	N/A	N/A	N/A	N/A
AKAP5	N/A	N/A	N/A	9.897358	N/A	N/A	N/A	N/A	N/A
AKR1C3	-23.209583	N/A	N/A	N/A	N/A	-22.715626	N/A	N/A	N/A
AKR7A3	N/A	N/A	N/A	N/A	N/A	8.74012	N/A	N/A	N/A
ANGPTL2	N/A	N/A	-20.505884	N/A	-20.036776	N/A	N/A	N/A	N/A
ANK2	N/A	N/A	N/A	N/A	N/A	-24.541258	N/A	N/A	N/A
ANKS1B	N/A	N/A	N/A	5.720819	N/A	N/A	N/A	N/A	N/A
ANLN	N/A	N/A	N/A	38.12562	N/A	N/A	N/A	N/A	N/A
ANO3	-20.278791	N/A	N/A	N/A	N/A	N/A	N/A	N/A	N/A
ANXA3	N/A	N/A	-24.33545	N/A	-25.013481	N/A	N/A	N/A	N/A
AOC3	N/A	N/A	-37.377674	N/A	-36.861126	N/A	N/A	N/A	N/A
APBA1	N/A	N/A	-14.200559	N/A	-14.334826	N/A	N/A	N/A	N/A
APOB	-43.343918	N/A	-45.23863	-44.27739	-44.494125	-42.69275	N/A	N/A	N/A
APOBEC3A	N/A	N/A	N/A	27.557783	N/A	N/A	N/A	N/A	N/A
APOD	N/A	N/A	N/A	-35.902454	N/A	N/A	N/A	N/A	N/A
AQP4	N/A	N/A	-21.599861	N/A	-22.260145	N/A	N/A	N/A	N/A
AQP9	N/A	-24.720963	23.234571	N/A	22.627169	N/A	N/A	N/A	N/A
ARAP3	N/A	-4.7223477	-16.705711	-15.758829	-16.690447	N/A	N/A	N/A	N/A
ARHGAP24	N/A	N/A	-12.19973	N/A	-12.109475	N/A	N/A	N/A	N/A
ARHGAP31	N/A	N/A	-14.183951	N/A	-14.179164	N/A	N/A	N/A	N/A
ARHGEF4	N/A	N/A	-19.190079	N/A	-19.682789	N/A	N/A	N/A	N/A
ARID5B	N/A	N/A	-18.000708	N/A	-17.994215	N/A	N/A	N/A	N/A
ARL6IP1	N/A	4.307877	N/A	N/A	N/A	N/A	N/A	N/A	N/A
ARMC3	N/A	N/A	N/A	N/A	N/A	23.213644	N/A	N/A	N/A
ARRDC3	-15.04958	N/A	-15.500923	N/A	-15.675181	N/A	N/A	N/A	N/A
ARTN	25.294811	N/A	26.58142	23.843046	N/A	N/A	N/A	N/A	N/A
ARX	N/A	8.429309	6.961133	N/A	7.3532314	N/A	N/A	N/A	N/A
ASPM	N/A	N/A	38.385937	N/A	37.845623	N/A	N/A	N/A	N/A
ATOH8	N/A	N/A	-38.781487	N/A	-38.822807	N/A	N/A	N/A	N/A
ATP1A4	N/A	N/A	1.7191366	N/A	N/A	N/A	N/A	N/A	N/A
ATP2C2	N/A	N/A	N/A	N/A	N/A	N/A	12.998789	N/A	N/A
ATP6AP1	N/A	6.0882797	N/A	N/A	N/A	N/A	N/A	N/A	N/A
ATP7B	N/A	13.109177	N/A	0.52388114	N/A	N/A	13.469413	N/A	N/A
ATPIF1	N/A	N/A	N/A	N/A	N/A	N/A	2.1063573	N/A	N/A
AVPI1	N/A	-1.7137004	N/A	N/A	N/A	N/A	N/A	N/A	N/A
AVPR1A	N/A	N/A	N/A	N/A	N/A	N/A	-0.8882052	N/A	N/A
B3GAT1	-19.404608	N/A	-20.774809	N/A	-22.084648	N/A	N/A	N/A	N/A
B4GALNT2	N/A	N/A	N/A	N/A	N/A	24.698807	N/A	N/A	N/A
BAIAP2L1	8.98547	N/A	N/A	N/A	N/A	N/A	N/A	N/A	N/A
BAIAP2L2	N/A	N/A	N/A	N/A	N/A	11.675799	N/A	N/A	N/A
BAMBI	N/A	N/A	N/A	-0.30517024	N/A	N/A	N/A	N/A	N/A
BATF	N/A	N/A	9.702124	N/A	9.719251	N/A	0.04070412	N/A	N/A
BATF2	13.774473	N/A	N/A	N/A	N/A	N/A	N/A	N/A	N/A
BCAN	N/A	N/A	-4.5392685	N/A	N/A	N/A	N/A	N/A	N/A
BIRC5	N/A	N/A	N/A	N/A	N/A	48.49716	N/A	N/A	N/A
BOP1	16.211918	N/A	N/A	N/A	N/A	N/A	N/A	N/A	N/A
BRIP1	N/A	N/A	N/A	30.5705	N/A	N/A	N/A	N/A	N/A
BST2	N/A	N/A	7.392762	N/A	7.1819744	N/A	-8.140356	N/A	N/A
BTLA	N/A	-45.70639	-3.7277377	2.009038	-5.1388955	N/A	N/A	N/A	N/A
BUB1B	N/A	N/A	N/A	38.346928	N/A	38.91372	N/A	N/A	N/A
C1QTNF3	N/A	N/A	N/A	N/A	N/A	N/A	8.971909	N/A	N/A
C5orf49	N/A	N/A	N/A	N/A	N/A	13.882225	N/A	N/A	N/A
C6	N/A	N/A	-44.63475	N/A	-44.324566	N/A	N/A	N/A	N/A
CA2	N/A	N/A	N/A	-2.6655107	N/A	N/A	N/A	N/A	N/A
CA9	N/A	N/A	40.665306	N/A	39.646282	N/A	N/A	N/A	N/A
CACNA1D	-0.6294308	N/A	3.547371	N/A	4.6408496	N/A	N/A	N/A	N/A
CACNA2D1	N/A	N/A	N/A	N/A	N/A	-20.803576	N/A	N/A	N/A
CACNB2	N/A	N/A	N/A	N/A	N/A	-2.665355	N/A	N/A	N/A
CACNB3	N/A	7.2895684	N/A	10.110268	N/A	N/A	7.4130135	N/A	N/A
CACYBP	11.996727	0.7614969	N/A	N/A	N/A	N/A	N/A	N/A	N/A
CALB2	N/A	N/A	N/A	-19.8563	N/A	N/A	N/A	N/A	N/A
CAMK1	N/A	N/A	-6.634966	N/A	-6.41815	N/A	-1.3513367	N/A	N/A
CAPN13	8.174902	N/A	N/A	N/A	N/A	N/A	N/A	N/A	N/A
CARTPT	N/A	N/A	N/A	2.8531923	N/A	N/A	N/A	N/A	N/A
CASC1	N/A	N/A	N/A	0.07301706	N/A	N/A	N/A	N/A	N/A
CBX7	-21.732544	N/A	N/A	N/A	N/A	-22.618124	N/A	N/A	N/A
CCDC40	N/A	N/A	9.159894	N/A	N/A	N/A	N/A	N/A	N/A
CCL13	N/A	N/A	-13.5608635	N/A	-14.931711	N/A	N/A	N/A	N/A
CCL14	N/A	N/A	N/A	N/A	-50.101048	N/A	N/A	N/A	N/A
CCL20	23.850552	N/A	22.22343	N/A	21.117985	N/A	N/A	N/A	N/A
CCL28	N/A	N/A	-31.233482	N/A	-31.850996	N/A	N/A	N/A	N/A
CCNB2	40.18232	N/A	36.566727	N/A	35.889698	41.06196	N/A	N/A	N/A
CCNE2	37.048965	N/A	N/A	N/A	N/A	N/A	N/A	N/A	N/A
CCR4	9.397703	N/A	6.79663	N/A	6.328265	N/A	N/A	N/A	N/A
CCR6	N/A	N/A	-0.8489401	N/A	-1.3278062	N/A	-12.023246	N/A	N/A
CCT3	N/A	1.7629536	N/A	N/A	N/A	N/A	N/A	N/A	N/A
CD101	N/A	N/A	N/A	N/A	N/A	N/A	-9.227236	N/A	N/A
CD207	N/A	N/A	-1.6604702	N/A	-2.1147187	N/A	N/A	N/A	N/A
CD209	N/A	N/A	-20.880838	N/A	-21.201452	N/A	N/A	N/A	N/A
CD300LF	N/A	N/A	12.604347	N/A	12.18572	N/A	N/A	N/A	N/A
CD34	N/A	N/A	-21.736752	N/A	-21.6125	N/A	N/A	N/A	N/A
CD3G	N/A	-44.929546	N/A	N/A	N/A	N/A	N/A	N/A	N/A
CD52	N/A	-34.21065	N/A	N/A	N/A	N/A	-34.07456	N/A	N/A
CD6	N/A	-34.544888	N/A	N/A	N/A	N/A	-34.553394	N/A	N/A
CD72	12.120084	N/A	N/A	N/A	N/A	N/A	-20.304594	N/A	N/A
CD86	N/A	-20.388943	7.5584893	10.337797	7.176814	N/A	-20.84835	N/A	N/A
CDCA4	14.044751	N/A	N/A	N/A	N/A	N/A	N/A	N/A	N/A
CDCA5	35.30841	N/A	N/A	N/A	N/A	36.16923	N/A	N/A	N/A
CDCA8	34.249043	N/A	N/A	N/A	N/A	35.03995	N/A	N/A	N/A
CDH13	-10.352883	N/A	-10.76612	-10.711828	-10.3344555	N/A	N/A	N/A	N/A
CDT1	29.689997	N/A	N/A	N/A	N/A	N/A	N/A	N/A	N/A
CELSR1	N/A	17.902264	6.5114536	N/A	7.4093556	N/A	N/A	N/A	N/A
CELSR3	N/A	N/A	22.378819	N/A	22.644844	N/A	N/A	N/A	N/A
CES1	N/A	N/A	-37.222725	N/A	-36.757477	N/A	N/A	N/A	N/A
CFB	N/A	N/A	6.9980407	N/A	7.211658	N/A	N/A	N/A	N/A
CFI	N/A	-13.413449	N/A	N/A	N/A	N/A	N/A	N/A	N/A
CHGA	-11.536245	N/A	-11.505552	N/A	-11.676375	N/A	N/A	N/A	N/A
CHRD	N/A	14.400134	-2.3240247	N/A	-1.2868525	N/A	14.46851	N/A	N/A
CHRNB2	N/A	N/A	N/A	N/A	N/A	N/A	16.992092	N/A	N/A
CHST1	N/A	N/A	12.514434	N/A	12.880898	N/A	N/A	N/A	N/A
CHST3	N/A	N/A	N/A	N/A	N/A	N/A	-9.12658	N/A	N/A
CHST6	N/A	N/A	N/A	N/A	N/A	15.093829	N/A	N/A	N/A
CKS1B	13.948937	N/A	N/A	N/A	N/A	N/A	N/A	N/A	N/A
CKS2	N/A	N/A	N/A	N/A	N/A	29.40855	N/A	N/A	N/A
CLDN11	N/A	N/A	-36.25571	N/A	-36.661324	N/A	N/A	N/A	N/A
CLEC4E	N/A	N/A	6.1843843	N/A	5.117482	N/A	-38.279263	N/A	N/A
CLEC7A	N/A	N/A	9.206108	N/A	8.4765625	N/A	-22.573332	N/A	N/A
CLTC	N/A	N/A	N/A	N/A	N/A	N/A	3.411584	N/A	N/A
CNIH3	N/A	N/A	N/A	N/A	N/A	N/A	6.969697	N/A	N/A
CNN1	-38.341682	N/A	-37.87447	N/A	N/A	N/A	N/A	N/A	N/A
CNTN1	N/A	N/A	-24.657854	N/A	-23.864931	N/A	N/A	N/A	N/A
CNTNAP2	N/A	N/A	N/A	N/A	36.22645	35.059086	N/A	N/A	N/A
COCH	N/A	N/A	7.850497	N/A	7.271697	N/A	N/A	N/A	N/A
COL14A1	-36.824574	N/A	N/A	N/A	N/A	N/A	N/A	N/A	N/A
COL22A1	N/A	N/A	N/A	N/A	N/A	26.933065	N/A	N/A	N/A
COL3A1	N/A	N/A	-1.7121791	N/A	-1.2357104	N/A	N/A	N/A	N/A
COL5A2	N/A	N/A	N/A	N/A	N/A	5.8657837	N/A	N/A	N/A
COL6A6	N/A	N/A	N/A	N/A	N/A	-36.409557	N/A	N/A	N/A
CPNE7	N/A	N/A	N/A	N/A	N/A	19.766882	N/A	N/A	N/A
CR1	N/A	-40.414543	-16.216673	-10.1827545	-17.179953	N/A	N/A	N/A	N/A
CREB3L1	N/A	5.751163	8.032788	N/A	8.591798	N/A	N/A	N/A	N/A
CSMD2	N/A	N/A	N/A	N/A	N/A	23.012892	N/A	N/A	N/A
CSMD3	N/A	N/A	N/A	N/A	N/A	16.95201	N/A	N/A	N/A
CSPG5	N/A	N/A	16.330496	N/A	16.38218	N/A	N/A	N/A	N/A
CST1	N/A	N/A	N/A	N/A	N/A	48.396202	N/A	N/A	N/A
CST4	N/A	N/A	N/A	N/A	N/A	27.7471	N/A	N/A	N/A
CST6	12.319651	N/A	13.390265	N/A	13.205553	N/A	N/A	N/A	N/A
CTNND2	N/A	N/A	4.8945136	N/A	N/A	N/A	N/A	N/A	N/A
CX3CR1	N/A	2.0261552	-20.923231	N/A	-20.372843	N/A	N/A	N/A	N/A
CXCL11	N/A	N/A	29.85402	35.876163	28.561249	N/A	N/A	N/A	N/A
CXCL13	N/A	N/A	16.174953	N/A	14.097961	19.037254	N/A	N/A	N/A
CXCL17	N/A	N/A	4.3654804	7.036871	3.3055692	N/A	N/A	N/A	N/A
CXCL9	N/A	N/A	12.978665	20.354015	11.420338	N/A	N/A	N/A	N/A
CXCR5	N/A	N/A	5.619988	N/A	4.2743707	N/A	N/A	N/A	N/A
CXCR6	N/A	N/A	1.3495513	N/A	N/A	N/A	N/A	N/A	N/A
CYGB	N/A	N/A	-20.245987	N/A	-20.045	-18.397799	N/A	N/A	N/A
DACT2	N/A	N/A	N/A	N/A	-47.840946	-44.897236	N/A	N/A	N/A
DBF4	N/A	N/A	15.807236	N/A	15.317861	N/A	N/A	N/A	N/A
DCD	-11.09663	N/A	N/A	-10.559734	N/A	N/A	N/A	N/A	N/A
DCDC2	N/A	N/A	-19.52639	-24.280779	-18.917818	N/A	N/A	N/A	N/A
DDR2	N/A	N/A	-21.911196	N/A	-21.400156	N/A	N/A	N/A	N/A
DEGS2	4.622155	N/A	N/A	N/A	N/A	2.30861	N/A	N/A	N/A
DLGAP1	N/A	N/A	N/A	N/A	N/A	N/A	12.583669	N/A	N/A
DLGAP3	N/A	N/A	N/A	N/A	N/A	15.353243	N/A	N/A	N/A
DLX4	18.788486	N/A	N/A	N/A	N/A	N/A	N/A	N/A	N/A
DMBT1	N/A	N/A	-19.156485	N/A	-19.840248	N/A	N/A	N/A	N/A
DMD	N/A	N/A	-36.948864	N/A	N/A	-34.15471	N/A	N/A	N/A
DNA2	N/A	N/A	N/A	N/A	N/A	25.575933	N/A	N/A	N/A
DNAH1	N/A	N/A	-9.530833	N/A	N/A	N/A	N/A	N/A	N/A
DNAH11	N/A	N/A	17.199642	N/A	N/A	N/A	N/A	N/A	N/A
DNAI1	N/A	N/A	21.379553	N/A	N/A	N/A	N/A	N/A	N/A
DNAJB4	-12.10918	N/A	-12.692375	N/A	N/A	-11.61346	N/A	N/A	N/A
DOC2B	N/A	N/A	-25.82618	N/A	-25.402006	N/A	N/A	N/A	N/A
DOCK3	N/A	N/A	9.820553	N/A	9.4503355	N/A	N/A	N/A	N/A
DPCD	N/A	N/A	10.938663	N/A	N/A	N/A	N/A	N/A	N/A
DPP3	N/A	N/A	N/A	12.667339	N/A	N/A	N/A	N/A	N/A
DPT	N/A	N/A	-36.0328	N/A	-35.769825	N/A	N/A	N/A	N/A
DPYD	N/A	-12.969111	N/A	-13.38068	N/A	N/A	N/A	N/A	N/A
DPYSL2	N/A	N/A	-17.614153	N/A	-17.74555	N/A	N/A	N/A	N/A
DST	N/A	N/A	-28.603542	-28.190735	N/A	N/A	N/A	N/A	N/A
DTL	35.219517	N/A	32.576584	N/A	32.296448	N/A	N/A	N/A	N/A
DYX1C1	N/A	N/A	11.887405	N/A	12.14231	N/A	N/A	N/A	N/A
E2F5	17.277609	N/A	16.907898	N/A	16.588694	N/A	N/A	N/A	N/A
EBF2	N/A	N/A	-22.968626	N/A	-22.027754	N/A	N/A	N/A	N/A
EBF3	N/A	N/A	-26.838125	-26.319187	-26.537018	N/A	N/A	N/A	N/A
EDN2	N/A	N/A	12.135426	N/A	11.854779	N/A	N/A	N/A	N/A
EFNA3	N/A	5.5727096	N/A	12.63393	N/A	N/A	N/A	N/A	N/A
EFNA4	N/A	N/A	N/A	8.240413	N/A	N/A	N/A	N/A	N/A
EFNB3	N/A	N/A	-17.552351	N/A	-17.317522	N/A	N/A	N/A	N/A
EGFL7	N/A	N/A	-14.442414	N/A	-14.434615	N/A	N/A	N/A	N/A
EME1	N/A	N/A	N/A	36.61014	N/A	37.00639	N/A	N/A	N/A
EMP1	-18.642078	N/A	N/A	-18.529526	N/A	N/A	N/A	N/A	N/A
ENPP2	N/A	N/A	-33.708935	N/A	-34.041477	N/A	N/A	N/A	N/A
EOMES	N/A	N/A	0.4848808	N/A	-0.6065994	N/A	N/A	N/A	N/A
EPHA8	N/A	N/A	23.420183	N/A	23.970789	N/A	N/A	N/A	N/A
EPHB1	N/A	N/A	-29.271463	N/A	-29.876371	N/A	N/A	N/A	N/A
ESAM	N/A	N/A	-13.83357	N/A	-13.648146	N/A	N/A	N/A	N/A
ESRP1	18.209875	N/A	18.219404	N/A	17.897827	N/A	N/A	N/A	N/A
ETV7	20.7056	N/A	N/A	N/A	N/A	N/A	N/A	N/A	N/A
EVL	N/A	N/A	3.053091	N/A	3.588615	N/A	N/A	N/A	N/A
F10	N/A	N/A	-28.418446	N/A	-28.237837	-27.681698	N/A	N/A	N/A
F12	23.958841	N/A	24.44629	N/A	24.435993	N/A	N/A	N/A	N/A
F13A1	N/A	-10.119415	-15.219838	N/A	-14.4407	N/A	N/A	N/A	N/A
F5	N/A	-23.342165	N/A	N/A	N/A	N/A	-22.87558	N/A	N/A
FA2H	N/A	N/A	N/A	12.754733	N/A	N/A	N/A	N/A	N/A
FAM135B	N/A	N/A	N/A	N/A	N/A	11.913092	N/A	N/A	N/A
FAM83E	N/A	N/A	N/A	N/A	N/A	-0.5874433	N/A	N/A	N/A
FAM83H	N/A	N/A	12.733491	N/A	12.666475	N/A	N/A	N/A	N/A
FANCD2	N/A	N/A	N/A	20.086952	N/A	20.147118	N/A	N/A	N/A
FBLN2	-18.52204	N/A	-20.573917	N/A	-20.42515	-16.868504	N/A	N/A	N/A
FBLN5	-23.489567	N/A	-24.91603	N/A	-25.013731	N/A	N/A	N/A	N/A
FBN2	N/A	N/A	N/A	N/A	N/A	25.811214	N/A	N/A	N/A
FBXO41	N/A	N/A	9.393412	N/A	9.396509	N/A	N/A	N/A	N/A
FBXO45	N/A	N/A	11.062059	N/A	10.885524	N/A	N/A	N/A	N/A
FCRL3	N/A	N/A	N/A	9.646372	N/A	N/A	N/A	N/A	N/A
FERMT2	N/A	N/A	-16.475994	N/A	N/A	N/A	N/A	N/A	N/A
FFAR2	N/A	N/A	N/A	N/A	N/A	N/A	12.358605	N/A	N/A
FGA	N/A	N/A	-1.194729	N/A	-1.7330382	N/A	N/A	N/A	N/A
FGB	N/A	N/A	-1.1371596	N/A	-1.8161039	-3.8496974	N/A	N/A	N/A
FGD4	N/A	N/A	-9.818732	N/A	N/A	N/A	N/A	N/A	N/A
FGF7	-21.272318	N/A	-22.744226	-20.921745	-22.610989	-20.23443	N/A	N/A	N/A
FGFR1OP	N/A	N/A	11.117969	10.613133	11.054003	N/A	N/A	N/A	N/A
FGG	N/A	N/A	N/A	N/A	N/A	0.62303895	N/A	N/A	N/A
FHL1	N/A	N/A	-40.296528	N/A	-39.783646	-36.906227	N/A	N/A	N/A
FKBPL	N/A	3.6474237	11.767025	N/A	11.560522	N/A	N/A	N/A	N/A
FLNC	N/A	N/A	-28.049938	N/A	-27.582773	-25.28389	N/A	N/A	N/A
FLRT2	N/A	N/A	-26.682272	N/A	-26.347555	N/A	N/A	N/A	N/A
FOLR1	-38.359406	N/A	-39.65525	N/A	-41.47912	N/A	N/A	N/A	N/A
FOXA1	6.724802	N/A	11.750651	N/A	13.245399	4.164738	N/A	N/A	N/A
FOXA3	N/A	N/A	N/A	N/A	N/A	3.3632488	N/A	N/A	N/A
FOXJ1	N/A	N/A	28.323067	N/A	28.991251	N/A	N/A	N/A	N/A
FOXM1	39.523636	N/A	35.459465	39.69279	34.779186	40.54199	N/A	N/A	N/A
FOXN3	-13.593018	N/A	N/A	N/A	N/A	N/A	N/A	N/A	N/A
FRK	N/A	N/A	8.073367	N/A	8.290366	N/A	N/A	N/A	N/A
FUNDC1	N/A	N/A	N/A	N/A	N/A	N/A	3.6867223	N/A	N/A
FUT3	N/A	N/A	8.232532	N/A	N/A	N/A	N/A	N/A	N/A
FUT8	4.054988	N/A	5.060589	N/A	5.6211753	N/A	N/A	N/A	N/A
FZD4	N/A	N/A	-20.14454	N/A	-19.834795	N/A	N/A	N/A	N/A
FZD7	N/A	N/A	-18.592325	N/A	-18.856163	N/A	N/A	N/A	N/A
GABARAPL1	N/A	N/A	N/A	N/A	N/A	N/A	-5.7748384	N/A	N/A
GABRD	N/A	N/A	N/A	N/A	N/A	27.733128	N/A	N/A	N/A
GABRE	N/A	N/A	N/A	N/A	N/A	-23.260468	N/A	N/A	N/A
GAD1	N/A	N/A	10.023939	N/A	10.689422	N/A	N/A	N/A	N/A
GALNT14	N/A	N/A	N/A	N/A	N/A	9.541379	N/A	N/A	N/A
GAPT	3.4571877	N/A	N/A	N/A	N/A	N/A	N/A	N/A	N/A
GBE1	N/A	-0.5221395	N/A	N/A	N/A	N/A	-0.36135572	N/A	N/A
GCAT	10.031731	N/A	N/A	N/A	N/A	N/A	N/A	N/A	N/A
GCH1	N/A	-5.778603	N/A	13.11912	N/A	N/A	N/A	N/A	N/A
GDAP1	N/A	13.938896	N/A	N/A	N/A	N/A	14.457624	N/A	N/A
GDF9	N/A	N/A	8.293684	N/A	8.714563	N/A	N/A	N/A	N/A
GFAP	N/A	N/A	N/A	N/A	-47.012966	N/A	N/A	N/A	N/A
GFRA2	N/A	N/A	N/A	-22.642963	N/A	N/A	N/A	N/A	N/A
GJB2	N/A	N/A	29.218452	N/A	29.728212	N/A	N/A	N/A	N/A
GJB6	N/A	N/A	7.5612545	N/A	6.751889	N/A	N/A	N/A	N/A
GLDC	24.242247	N/A	N/A	N/A	N/A	24.723278	N/A	N/A	N/A
GNAI1	N/A	N/A	-19.699507	N/A	-19.873045	N/A	N/A	N/A	N/A
GNG4	15.097393	N/A	N/A	N/A	N/A	N/A	N/A	N/A	N/A
GNG7	-18.58709	N/A	N/A	N/A	N/A	N/A	N/A	N/A	N/A
GOLM1	3.665567	N/A	N/A	N/A	N/A	N/A	N/A	N/A	N/A
GPM6A	N/A	3.833309	-23.433966	N/A	-23.04233	N/A	N/A	N/A	N/A
GPR34	-13.379372	N/A	-13.702539	N/A	-13.415802	N/A	N/A	N/A	N/A
GPR37L1	N/A	N/A	N/A	24.33178	N/A	N/A	N/A	N/A	N/A
GPRC5B	N/A	N/A	N/A	N/A	N/A	N/A	-9.520551	N/A	N/A
GPT	N/A	0.5995523	N/A	N/A	N/A	N/A	N/A	N/A	N/A
GRB14	N/A	N/A	N/A	N/A	N/A	2.9798675	N/A	N/A	N/A
GRB7	8.471744	N/A	9.02165	N/A	8.909343	N/A	N/A	N/A	N/A
GRPR	N/A	N/A	N/A	N/A	N/A	-10.899609	N/A	N/A	N/A
H2AFY	10.3427305	N/A	N/A	N/A	N/A	N/A	2.8912446	N/A	N/A
H2AFZ	15.575011	N/A	N/A	N/A	N/A	N/A	N/A	N/A	N/A
HADH	N/A	N/A	N/A	N/A	N/A	N/A	0.9469504	N/A	N/A
HAUS8	N/A	-1.1903005	N/A	N/A	N/A	N/A	N/A	N/A	N/A
HBB	N/A	-5.7524543	N/A	-36.6469	N/A	N/A	N/A	N/A	N/A
HDC	N/A	N/A	-10.33185	N/A	-9.5336485	N/A	N/A	N/A	N/A
HES6	28.442118	N/A	27.592852	N/A	27.34185	N/A	N/A	N/A	N/A
HIST1H2BD	N/A	N/A	N/A	N/A	N/A	21.753145	N/A	N/A	N/A
HIST1H3D	N/A	N/A	N/A	N/A	N/A	37.208485	N/A	N/A	N/A
HIST2H2BE	N/A	N/A	N/A	N/A	N/A	13.792554	N/A	N/A	N/A
HLA-DQA1	N/A	N/A	N/A	N/A	N/A	N/A	-29.348415	N/A	N/A
HLA-DQB1	N/A	N/A	N/A	N/A	N/A	N/A	-25.860788	N/A	N/A
HMGB2	N/A	-1.2516474	12.365512	13.882188	N/A	N/A	N/A	N/A	N/A
HOXA4	N/A	N/A	-25.797506	N/A	-25.793983	N/A	N/A	N/A	N/A
HOXB2	N/A	N/A	1.946422	N/A	2.3428736	N/A	N/A	N/A	N/A
HP	N/A	-23.35042	-26.600851	N/A	-27.018593	N/A	N/A	N/A	N/A
HPRT1	N/A	1.5995752	N/A	N/A	N/A	N/A	N/A	N/A	N/A
HRASLS	N/A	-8.068761	N/A	N/A	N/A	N/A	N/A	N/A	N/A
HSD11B1	-17.052721	N/A	N/A	N/A	N/A	N/A	N/A	N/A	N/A
HSD17B6	N/A	N/A	N/A	N/A	N/A	29.895472	N/A	N/A	N/A
HSPB11	N/A	0.7881115	N/A	N/A	N/A	N/A	N/A	N/A	N/A
ID4	N/A	N/A	N/A	-34.32148	N/A	N/A	N/A	N/A	N/A
IDH2	10.50885	-2.8806434	N/A	N/A	N/A	N/A	N/A	N/A	N/A
IFITM1	N/A	N/A	6.0727057	N/A	5.9197583	N/A	N/A	N/A	N/A
IGF2BP3	19.363926	N/A	16.429026	20.28108	15.538825	N/A	N/A	N/A	N/A
IL11RA	N/A	N/A	-16.170206	-15.897661	-16.252714	N/A	N/A	N/A	N/A
IL12RB1	7.708019	N/A	5.941114	N/A	5.216886	N/A	-29.861649	N/A	N/A
IL12RB2	N/A	N/A	N/A	N/A	N/A	11.794867	N/A	N/A	N/A
IL20	N/A	N/A	25.30224	N/A	26.641476	N/A	N/A	N/A	N/A
IL21R	N/A	N/A	18.792665	22.985607	18.194086	N/A	N/A	N/A	N/A
IL34	-25.3486	N/A	-26.912554	N/A	N/A	N/A	N/A	N/A	N/A
IL4I1	N/A	N/A	N/A	N/A	N/A	N/A	-24.359749	N/A	N/A
ILF2	N/A	-1.056392	N/A	N/A	N/A	N/A	N/A	N/A	N/A
INHBB	N/A	N/A	N/A	N/A	N/A	N/A	3.0538926	N/A	N/A
IRS4	N/A	N/A	N/A	N/A	N/A	-8.786276	N/A	N/A	N/A
ISG20	N/A	-12.581964	N/A	N/A	N/A	N/A	N/A	N/A	N/A
ITGA9	N/A	N/A	-19.045628	N/A	-19.100996	-17.399002	N/A	N/A	N/A
ITGAL	N/A	-21.798018	3.1651795	5.5885777	2.6227384	N/A	-22.02563	N/A	N/A
ITGB1BP1	N/A	N/A	-4.735539	-3.83942	-4.825251	N/A	N/A	N/A	N/A
ITIH2	N/A	N/A	N/A	N/A	N/A	-34.449978	N/A	N/A	N/A
ITPKA	N/A	N/A	32.618057	N/A	33.29321	N/A	N/A	N/A	N/A
ITPRIPL1	N/A	N/A	N/A	N/A	N/A	-23.760437	N/A	N/A	N/A
JAM2	N/A	N/A	-23.82528	N/A	-23.646261	N/A	N/A	N/A	N/A
JAM3	N/A	N/A	-17.192852	N/A	-16.8077	N/A	N/A	N/A	N/A
KALRN	N/A	N/A	-10.068872	N/A	-10.160722	N/A	N/A	N/A	N/A
KANK1	N/A	N/A	-16.607311	N/A	-16.728579	N/A	N/A	N/A	N/A
KCNH1	15.407364	N/A	N/A	N/A	N/A	N/A	N/A	N/A	N/A
KCNJ2	N/A	N/A	N/A	N/A	N/A	N/A	-6.574379	N/A	N/A
KCNK5	N/A	N/A	-2.1838408	N/A	-3.2493947	N/A	-12.967407	N/A	N/A
KCTD12	-20.14422	N/A	N/A	N/A	N/A	N/A	N/A	N/A	N/A
KCTD5	10.266231	N/A	N/A	N/A	N/A	N/A	N/A	N/A	N/A
KIAA0319	N/A	N/A	29.090225	N/A	29.285315	N/A	N/A	N/A	N/A
KIAA1524	26.42951	N/A	23.61764	N/A	23.225826	N/A	N/A	N/A	N/A
KIAA2022	6.079395	N/A	N/A	N/A	N/A	N/A	N/A	N/A	N/A
KIF1A	23.807556	N/A	N/A	24.393389	N/A	27.045866	N/A	N/A	N/A
KIF20A	42.683674	N/A	N/A	N/A	N/A	N/A	N/A	N/A	N/A
KIF20B	N/A	N/A	12.503623	N/A	12.343846	N/A	N/A	N/A	N/A
KIF2C	40.552708	N/A	N/A	N/A	N/A	N/A	N/A	N/A	N/A
KIFC1	N/A	N/A	N/A	34.892307	N/A	N/A	N/A	N/A	N/A
KIFC2	N/A	N/A	N/A	13.759801	N/A	N/A	N/A	N/A	N/A
KIRREL	N/A	N/A	N/A	-21.566256	N/A	N/A	N/A	N/A	N/A
KISS1R	30.349339	N/A	N/A	N/A	35.017723	29.259102	N/A	N/A	N/A
KLHL13	-31.937803	N/A	N/A	N/A	N/A	N/A	N/A	N/A	N/A
KLHL3	-10.676206	N/A	N/A	N/A	N/A	N/A	N/A	N/A	N/A
KLK4	8.246577	N/A	N/A	N/A	N/A	N/A	N/A	N/A	N/A
KRT10	7.1768446	4.3386135	7.815659	N/A	7.8469133	N/A	N/A	N/A	N/A
KRT16	N/A	N/A	-25.657726	N/A	-27.203234	N/A	N/A	N/A	N/A
KRT19	12.04495	12.367344	13.615024	11.594173	13.950592	N/A	N/A	N/A	N/A
LAMB3	N/A	N/A	-30.121698	N/A	-30.611563	-29.125656	N/A	N/A	N/A
LAMC2	N/A	N/A	-23.07234	N/A	-23.421303	N/A	N/A	N/A	N/A
LBP	N/A	N/A	-12.296746	N/A	-13.429178	N/A	N/A	N/A	N/A
LCAT	N/A	-2.4273527	-10.444545	N/A	-10.496923	N/A	N/A	N/A	N/A
LEFTY1	N/A	N/A	7.402236	N/A	7.509096	N/A	N/A	N/A	N/A
LGR6	N/A	N/A	-35.256004	N/A	-36.478386	N/A	N/A	N/A	N/A
LHX6	N/A	N/A	-19.893785	N/A	-19.996725	N/A	N/A	N/A	N/A
LIFR	N/A	N/A	-27.35334	N/A	N/A	-27.884916	N/A	N/A	N/A
LILRB4	N/A	N/A	N/A	N/A	N/A	N/A	-21.697838	N/A	N/A
LIN28A	N/A	N/A	N/A	N/A	N/A	18.526031	N/A	N/A	N/A
LIPE	N/A	N/A	-39.089966	N/A	N/A	N/A	N/A	N/A	N/A
LMNB2	N/A	N/A	9.650593	N/A	9.307092	N/A	N/A	N/A	N/A
LMO3	-10.243062	N/A	N/A	-11.112212	N/A	N/A	N/A	N/A	N/A
LRFN1	N/A	N/A	N/A	12.767092	N/A	N/A	N/A	N/A	N/A
LRP1B	-22.881418	N/A	N/A	N/A	N/A	N/A	N/A	N/A	N/A
LRP8	N/A	N/A	22.217392	N/A	21.543566	N/A	N/A	N/A	N/A
LRRC15	N/A	N/A	15.937139	N/A	16.884277	N/A	N/A	N/A	N/A
LRRC26	4.162003	N/A	N/A	N/A	N/A	N/A	N/A	N/A	N/A
LRRC6	N/A	N/A	12.007817	N/A	N/A	N/A	N/A	N/A	N/A
LTBP2	N/A	N/A	-21.537527	N/A	-21.205982	N/A	N/A	N/A	N/A
LUZP2	-34.09029	N/A	N/A	N/A	N/A	N/A	N/A	N/A	N/A
LY6D	N/A	N/A	-23.36755	N/A	-25.072458	N/A	N/A	N/A	N/A
LYVE1	N/A	N/A	-40.761642	N/A	-40.74661	N/A	N/A	N/A	N/A
LYZ	N/A	-37.496986	3.6542675	8.989084	2.6037083	N/A	N/A	N/A	N/A
MAF	N/A	-11.1104555	N/A	N/A	N/A	N/A	-11.1174555	N/A	N/A
MANF	N/A	-1.3873887	N/A	N/A	N/A	N/A	N/A	N/A	N/A
MAPK15	N/A	N/A	N/A	16.56599	N/A	N/A	N/A	N/A	N/A
MARCH1	N/A	N/A	N/A	N/A	N/A	N/A	-12.601523	N/A	N/A
MARCKSL1	N/A	N/A	9.470977	N/A	9.181512	N/A	N/A	N/A	N/A
MARCO	N/A	N/A	-11.537635	N/A	-13.018126	N/A	N/A	N/A	N/A
MAT1A	N/A	N/A	10.792534	N/A	10.32742	N/A	N/A	N/A	N/A
MATN2	N/A	N/A	-34.97267	N/A	-35.43278	N/A	N/A	N/A	N/A
MCHR1	N/A	N/A	N/A	N/A	N/A	N/A	12.65958	N/A	N/A
MCOLN2	N/A	N/A	N/A	17.422163	N/A	N/A	N/A	N/A	N/A
MEG3	-21.281988	N/A	N/A	N/A	N/A	N/A	N/A	N/A	N/A
MESP2	N/A	N/A	8.151065	N/A	7.87771	N/A	N/A	N/A	N/A
MFAP5	N/A	N/A	N/A	-9.029713	N/A	N/A	N/A	N/A	N/A
MFNG	N/A	N/A	-14.938591	N/A	-15.237289	N/A	N/A	N/A	N/A
MGLL	N/A	N/A	-18.052052	N/A	-17.660084	N/A	N/A	N/A	N/A
MICAL2	N/A	N/A	N/A	6.5747867	N/A	N/A	N/A	N/A	N/A
MKRN3	N/A	N/A	N/A	N/A	N/A	26.234184	N/A	N/A	N/A
MMP12	N/A	N/A	19.91299	N/A	18.82183	26.477613	N/A	N/A	N/A
MMP28	N/A	N/A	-18.247383	N/A	-17.46207	-17.044138	N/A	N/A	N/A
MMRN1	N/A	N/A	N/A	N/A	N/A	-45.987637	N/A	N/A	N/A
MPHOSPH9	N/A	2.2605417	N/A	N/A	N/A	N/A	N/A	N/A	N/A
MRAS	-17.742157	N/A	-19.824217	-17.097443	-20.168472	N/A	N/A	N/A	N/A
MSI2	N/A	10.524527	N/A	N/A	N/A	N/A	N/A	N/A	N/A
MSLN	7.1567354	N/A	N/A	N/A	N/A	N/A	N/A	N/A	N/A
MSMB	26.602152	N/A	N/A	N/A	N/A	N/A	N/A	N/A	N/A
MTBP	N/A	N/A	17.265852	N/A	16.850481	N/A	N/A	N/A	N/A
MUC6	N/A	N/A	N/A	N/A	N/A	-33.56769	N/A	N/A	N/A
MXD3	N/A	1.0238153	N/A	15.5751915	N/A	N/A	N/A	N/A	N/A
MYADM	N/A	N/A	-9.613447	N/A	-9.229976	N/A	N/A	N/A	N/A
MYH3	N/A	N/A	N/A	N/A	N/A	-9.410362	N/A	N/A	N/A
MYL9	-17.84635	N/A	N/A	N/A	N/A	N/A	N/A	N/A	N/A
MYO1G	N/A	N/A	6.4269376	N/A	5.880739	N/A	N/A	N/A	N/A
MYT1	35.887276	N/A	N/A	N/A	N/A	N/A	N/A	N/A	N/A
NAALAD2	N/A	N/A	N/A	N/A	N/A	-20.580145	N/A	N/A	N/A
NAP1L2	N/A	N/A	N/A	N/A	N/A	-22.09442	N/A	N/A	N/A
NCAPG	38.12698	N/A	N/A	N/A	N/A	N/A	N/A	N/A	N/A
NDP	N/A	N/A	-6.1668944	-10.313445	-5.7535067	N/A	N/A	N/A	N/A
NEB	N/A	N/A	N/A	N/A	N/A	7.132041	N/A	N/A	N/A
NEFH	N/A	N/A	N/A	-5.0287886	N/A	-5.082253	N/A	N/A	N/A
NES	N/A	N/A	-17.555502	N/A	-17.737625	N/A	N/A	N/A	N/A
NEXN	N/A	N/A	-14.712103	N/A	-14.486875	N/A	N/A	N/A	N/A
NFE2	11.959124	N/A	N/A	11.831442	N/A	N/A	N/A	N/A	N/A
NFE2L3	N/A	N/A	N/A	N/A	N/A	11.037072	N/A	N/A	N/A
NFIX	N/A	N/A	-14.452483	N/A	-14.531823	N/A	N/A	N/A	N/A
NGEF	8.200231	N/A	N/A	N/A	N/A	N/A	N/A	N/A	N/A
NHLRC1	N/A	4.3230796	N/A	N/A	N/A	N/A	3.4875686	N/A	N/A
NKX3-1	-4.3900294	7.967348	-2.0761886	-4.0264974	-1.9167501	N/A	N/A	N/A	N/A
NKX6-1	N/A	N/A	8.885043	N/A	9.403596	N/A	N/A	N/A	N/A
NMB	N/A	N/A	N/A	N/A	N/A	-8.834909	N/A	N/A	N/A
NMNAT2	N/A	N/A	N/A	N/A	N/A	-14.422492	N/A	N/A	N/A
NMU	N/A	N/A	29.358318	N/A	28.318064	N/A	N/A	N/A	N/A
NNAT	-32.45008	N/A	N/A	N/A	N/A	N/A	N/A	N/A	N/A
NPNT	N/A	N/A	N/A	5.699663	N/A	N/A	N/A	N/A	N/A
NPY1R	N/A	N/A	N/A	-17.639242	N/A	N/A	N/A	N/A	N/A
NR5A2	-13.910906	-4.66775	N/A	N/A	N/A	N/A	N/A	N/A	N/A
NRCAM	N/A	N/A	12.190281	10.495698	N/A	N/A	N/A	N/A	N/A
NRN1	N/A	N/A	N/A	-21.514257	N/A	N/A	N/A	N/A	N/A
NUP210	N/A	N/A	N/A	14.599619	N/A	N/A	N/A	N/A	N/A
ONECUT2	N/A	N/A	21.914389	N/A	21.084164	N/A	N/A	N/A	N/A
OPN3	N/A	N/A	N/A	5.689867	N/A	N/A	N/A	N/A	N/A
ORM1	N/A	N/A	30.385683	N/A	29.20897	N/A	N/A	N/A	N/A
OVOL2	N/A	N/A	12.946847	N/A	13.066223	N/A	N/A	N/A	N/A
OXTR	-40.354115	N/A	N/A	N/A	N/A	N/A	N/A	N/A	N/A
P2RY12	N/A	N/A	-24.72538	N/A	-24.61485	N/A	N/A	N/A	N/A
P2RY6	N/A	N/A	14.128024	N/A	13.539017	N/A	N/A	N/A	N/A
PAQR4	20.208872	N/A	N/A	N/A	N/A	N/A	N/A	N/A	N/A
PARD6B	N/A	N/A	18.031626	N/A	18.730953	N/A	N/A	N/A	N/A
PARP9	N/A	N/A	8.490697	N/A	8.336529	N/A	N/A	N/A	N/A
PC	-7.1998115	N/A	N/A	N/A	N/A	N/A	N/A	N/A	N/A
PCDH10	N/A	N/A	1.5896131	N/A	N/A	4.0409737	N/A	N/A	N/A
PCDH18	N/A	N/A	N/A	-20.453327	N/A	N/A	N/A	N/A	N/A
PCSK1	N/A	N/A	N/A	N/A	N/A	12.43103	N/A	N/A	N/A
PCSK4	N/A	N/A	8.9117985	3.8399172	9.747283	N/A	N/A	N/A	N/A
PDE2A	N/A	N/A	-34.739418	N/A	-34.401577	-33.681652	N/A	N/A	N/A
PDE3B	N/A	N/A	N/A	N/A	N/A	N/A	-24.858084	N/A	N/A
PDE6B	N/A	12.368605	N/A	1.6905156	N/A	N/A	N/A	N/A	N/A
PDGFA	-13.812729	N/A	-13.814444	-13.838378	-13.668358	N/A	N/A	N/A	N/A
PDK4	-40.35887	N/A	N/A	-40.93572	N/A	-40.31551	N/A	N/A	N/A
PDRG1	N/A	N/A	N/A	10.1620035	N/A	N/A	N/A	N/A	N/A
PEMT	N/A	N/A	N/A	N/A	N/A	N/A	-0.40987247	N/A	N/A
PENK	-41.31884	N/A	-43.08608	-41.451912	-42.996803	N/A	N/A	N/A	N/A
PFDN2	N/A	N/A	N/A	12.842814	N/A	N/A	N/A	N/A	N/A
PFDN6	N/A	N/A	N/A	13.202085	N/A	N/A	N/A	N/A	N/A
PFKFB3	-13.745286	N/A	N/A	N/A	N/A	N/A	N/A	N/A	N/A
PGLYRP2	N/A	N/A	4.001009	N/A	5.466014	N/A	N/A	N/A	N/A
PGM1	N/A	N/A	N/A	N/A	N/A	N/A	-4.73075	N/A	N/A
PIGR	N/A	N/A	N/A	N/A	-52.255604	N/A	N/A	N/A	N/A
PIK3C2G	N/A	N/A	N/A	N/A	N/A	-43.931667	N/A	N/A	N/A
PIK3R6	N/A	N/A	6.8381157	N/A	6.772639	N/A	-10.498787	N/A	N/A
PKD2	N/A	N/A	N/A	N/A	N/A	N/A	-3.4888887	N/A	N/A
PLA2G10	N/A	N/A	21.347168	N/A	22.630602	N/A	N/A	N/A	N/A
PLA2G3	-2.857178	N/A	0.20502655	N/A	N/A	N/A	N/A	N/A	N/A
PLA2R1	N/A	N/A	-14.830292	N/A	-14.389153	N/A	N/A	N/A	N/A
PLAC1	38.835243	N/A	N/A	N/A	N/A	N/A	N/A	N/A	N/A
PLEKHG5	N/A	N/A	-12.422107	N/A	-12.401833	N/A	N/A	N/A	N/A
PLTP	N/A	N/A	-16.028448	N/A	-16.311834	N/A	N/A	N/A	N/A
PLXNA4	-26.742214	N/A	N/A	N/A	N/A	N/A	N/A	N/A	N/A
PODN	N/A	N/A	-23.716343	N/A	-23.027534	-21.992884	N/A	N/A	N/A
PODXL2	N/A	N/A	12.166705	N/A	N/A	N/A	N/A	N/A	N/A
POLE2	N/A	N/A	N/A	N/A	N/A	26.251284	N/A	N/A	N/A
POLQ	N/A	N/A	N/A	N/A	N/A	38.906628	N/A	N/A	N/A
POLR2H	N/A	1.7488793	N/A	N/A	N/A	N/A	N/A	N/A	N/A
POSTN	4.223721	N/A	3.2355945	4.7229037	3.814055	N/A	N/A	N/A	N/A
PPAT	N/A	2.6496336	N/A	12.536828	N/A	N/A	N/A	N/A	N/A
PPFIA3	N/A	N/A	N/A	13.330419	N/A	N/A	N/A	N/A	N/A
PPFIA4	N/A	N/A	N/A	18.35932	N/A	N/A	N/A	N/A	N/A
PPP1R12B	N/A	N/A	N/A	-20.347483	N/A	N/A	N/A	N/A	N/A
PPP1R14B	N/A	N/A	8.638282	N/A	8.196895	N/A	N/A	N/A	N/A
PPP1R16B	N/A	N/A	N/A	-20.280905	N/A	N/A	N/A	N/A	N/A
PPP2R2C	26.008043	N/A	N/A	N/A	N/A	N/A	N/A	N/A	N/A
PRDM8	N/A	N/A	N/A	N/A	N/A	-11.938216	N/A	N/A	N/A
PRELP	N/A	N/A	N/A	N/A	N/A	-27.657417	N/A	N/A	N/A
PRG4	N/A	N/A	N/A	N/A	N/A	-26.836044	N/A	N/A	N/A
PROS1	N/A	-10.205072	-27.106598	N/A	-27.145607	N/A	N/A	N/A	N/A
PRR11	N/A	N/A	N/A	N/A	N/A	38.674507	N/A	N/A	N/A
PRSS27	N/A	N/A	14.61139	N/A	14.15446	N/A	N/A	N/A	N/A
PRX	N/A	N/A	N/A	N/A	N/A	-17.58857	N/A	N/A	N/A
PSCA	16.953493	N/A	N/A	N/A	N/A	N/A	N/A	N/A	N/A
PSD	N/A	N/A	N/A	N/A	N/A	2.5395396	N/A	N/A	N/A
PSMA5	N/A	-2.9278836	N/A	N/A	N/A	N/A	N/A	N/A	N/A
PSMB3	N/A	-0.49821943	N/A	N/A	N/A	N/A	N/A	N/A	N/A
PSMB9	N/A	N/A	N/A	N/A	N/A	N/A	-23.446665	N/A	N/A
PSME2	N/A	-7.5239806	N/A	N/A	N/A	N/A	N/A	N/A	N/A
PTGER3	N/A	N/A	-18.96545	N/A	-17.97965	N/A	N/A	N/A	N/A
PTPN14	-12.577177	N/A	-13.427283	N/A	-13.455956	N/A	N/A	N/A	N/A
PTPN7	N/A	N/A	N/A	9.077931	N/A	N/A	N/A	N/A	N/A
PTPRB	N/A	N/A	N/A	N/A	N/A	-21.799837	N/A	N/A	N/A
PTPRCAP	N/A	N/A	N/A	0.5890843	N/A	N/A	N/A	N/A	N/A
PTPRM	N/A	N/A	-16.53036	-16.063648	-16.175179	N/A	N/A	N/A	N/A
PTPRN	N/A	N/A	N/A	19.383553	N/A	N/A	N/A	N/A	N/A
PTPRN2	N/A	N/A	N/A	-4.175165	N/A	N/A	N/A	N/A	N/A
PVRL4	6.747615	N/A	N/A	N/A	N/A	N/A	N/A	N/A	N/A
PYGL	N/A	N/A	N/A	N/A	N/A	N/A	2.2847652	N/A	N/A
PYGM	-25.702463	N/A	N/A	N/A	N/A	N/A	N/A	N/A	N/A
QPCT	N/A	N/A	7.0572834	N/A	6.758787	N/A	N/A	N/A	N/A
RAB11FIP1	N/A	N/A	5.899106	N/A	N/A	N/A	N/A	N/A	N/A
RAB25	N/A	8.028316	N/A	N/A	N/A	N/A	N/A	N/A	N/A
RAD54B	N/A	N/A	N/A	25.675224	N/A	N/A	N/A	N/A	N/A
RAD54L	N/A	N/A	N/A	38.7149	N/A	N/A	N/A	N/A	N/A
RAE1	N/A	2.7868197	N/A	N/A	N/A	N/A	N/A	N/A	N/A
RAMP1	N/A	N/A	20.557669	N/A	21.10831	N/A	N/A	N/A	N/A
RAMP2	N/A	N/A	-12.103841	N/A	-11.900592	N/A	N/A	N/A	N/A
RANBP17	13.397795	N/A	N/A	N/A	N/A	N/A	N/A	N/A	N/A
RAP2C	N/A	N/A	7.7072997	N/A	7.7721105	N/A	0.6217578	N/A	N/A
RARRES2	N/A	N/A	-17.24423	N/A	-17.049967	N/A	N/A	N/A	N/A
RARRES3	1.8844737	N/A	N/A	3.0599864	N/A	N/A	N/A	N/A	N/A
RASGRF1	9.502049	N/A	7.195608	N/A	6.1360183	N/A	N/A	N/A	N/A
RASL10A	-12.709854	N/A	N/A	N/A	N/A	N/A	N/A	N/A	N/A
RBP1	N/A	N/A	-0.89541674	0.27144742	N/A	N/A	N/A	N/A	N/A
RCC1	N/A	N/A	N/A	N/A	N/A	17.881626	N/A	N/A	N/A
RECK	N/A	N/A	-19.308685	N/A	-18.968813	N/A	N/A	N/A	N/A
RFC3	12.110857	N/A	N/A	N/A	N/A	N/A	N/A	N/A	N/A
RFC4	16.916754	N/A	N/A	N/A	N/A	17.212341	N/A	N/A	N/A
RGS10	N/A	-6.1096845	5.8578863	N/A	N/A	N/A	N/A	N/A	N/A
RHOU	N/A	N/A	-18.274332	N/A	-18.543375	N/A	N/A	N/A	N/A
RIMS2	N/A	N/A	N/A	N/A	N/A	16.66649	N/A	N/A	N/A
RIMS3	N/A	N/A	N/A	N/A	N/A	N/A	-4.6093373	N/A	N/A
RMI1	14.471712	N/A	N/A	N/A	N/A	N/A	4.7218685	N/A	N/A
RNASEH2A	N/A	1.9905818	N/A	N/A	N/A	N/A	N/A	N/A	N/A
ROBO2	N/A	N/A	11.83261	N/A	13.160092	10.644264	N/A	N/A	N/A
ROBO3	N/A	N/A	-22.64905	N/A	-22.784288	N/A	N/A	N/A	N/A
ROBO4	N/A	N/A	-20.476204	N/A	-20.282225	N/A	N/A	N/A	N/A
RP1	N/A	N/A	N/A	N/A	N/A	7.6307607	N/A	N/A	N/A
RPA3	N/A	3.7691383	N/A	N/A	N/A	N/A	N/A	N/A	N/A
RSPO3	N/A	N/A	-26.284716	N/A	-26.69542	N/A	N/A	N/A	N/A
S100A2	N/A	N/A	-5.6877313	N/A	-6.4197426	N/A	N/A	N/A	N/A
S100A7	21.062016	N/A	19.540653	N/A	18.173748	N/A	N/A	N/A	N/A
S100A7A	N/A	N/A	17.351345	N/A	16.525188	N/A	N/A	N/A	N/A
S100P	N/A	N/A	N/A	42.620373	40.047638	43.383125	N/A	N/A	N/A
SASH1	N/A	N/A	-14.531054	N/A	-14.404372	N/A	N/A	N/A	N/A
SCG2	N/A	N/A	7.5770187	N/A	7.9279523	N/A	N/A	N/A	N/A
SCN2B	N/A	N/A	-45.492523	N/A	N/A	N/A	N/A	N/A	N/A
SCN7A	N/A	N/A	N/A	N/A	N/A	-40.511242	N/A	N/A	N/A
SCN9A	N/A	N/A	-16.359392	N/A	-16.194334	-14.572366	N/A	N/A	N/A
SCNN1G	N/A	N/A	4.32944	N/A	4.2165513	N/A	16.877117	N/A	N/A
SCUBE3	N/A	N/A	N/A	N/A	N/A	20.437244	N/A	N/A	N/A
SELE	-13.770833	N/A	-15.452381	-12.756564	-16.049028	-13.1134815	N/A	N/A	N/A
SELP	-37.278618	N/A	-38.996006	N/A	-39.77575	-37.741127	N/A	N/A	N/A
SEMA3D	N/A	N/A	-26.5554	N/A	-26.18256	N/A	N/A	N/A	N/A
SEMA5A	N/A	N/A	-20.467688	N/A	-19.952648	N/A	N/A	N/A	N/A
SEMA6A	N/A	0.88870466	-18.481544	-18.982061	-18.440557	N/A	N/A	N/A	N/A
SEMA6D	N/A	N/A	-24.240612	N/A	-23.745245	N/A	N/A	N/A	N/A
SERPINB2	-2.8285747	N/A	-3.1588645	-1.9962354	-2.8684874	N/A	N/A	N/A	N/A
SERPING1	N/A	N/A	-17.799364	N/A	-17.937658	N/A	N/A	N/A	N/A
SEZ6L	N/A	N/A	N/A	N/A	N/A	0.51616067	N/A	N/A	N/A
SH2D1A	N/A	N/A	0.14233531	N/A	-1.1639175	N/A	N/A	N/A	N/A
SH2D2A	N/A	N/A	11.725425	N/A	10.668803	N/A	N/A	N/A	N/A
SH2D3C	-13.3489895	N/A	-14.374287	N/A	-14.445064	N/A	N/A	N/A	N/A
SHFM1	N/A	N/A	N/A	9.029463	N/A	N/A	N/A	N/A	N/A
SIGLEC7	N/A	-13.033329	N/A	N/A	N/A	N/A	N/A	N/A	N/A
SIM1	N/A	N/A	N/A	N/A	N/A	N/A	-10.823541	N/A	N/A
SIT1	N/A	N/A	N/A	N/A	N/A	N/A	-39.468365	N/A	N/A
SIX2	N/A	N/A	N/A	22.0927	N/A	N/A	N/A	N/A	N/A
SIX3	10.031801	N/A	N/A	N/A	N/A	N/A	N/A	N/A	N/A
SKA3	N/A	N/A	N/A	39.939297	N/A	40.602924	N/A	N/A	N/A
SKAP1	N/A	N/A	6.5542283	N/A	6.5011497	N/A	N/A	N/A	N/A
SKAP2	N/A	N/A	-12.344626	N/A	-12.326487	N/A	N/A	N/A	N/A
SLA2	N/A	N/A	N/A	N/A	N/A	N/A	-35.364185	N/A	N/A
SLAMF6	N/A	-41.798885	N/A	N/A	N/A	N/A	N/A	N/A	N/A
SLC11A1	N/A	N/A	20.110048	21.07058	N/A	N/A	-1.7520959	N/A	N/A
SLC12A1	N/A	N/A	2.220371	N/A	N/A	N/A	N/A	N/A	N/A
SLC12A4	-12.626361	N/A	N/A	N/A	N/A	N/A	-2.8975303	N/A	N/A
SLC1A2	N/A	N/A	12.760868	7.9454255	13.461334	N/A	N/A	N/A	N/A
SLC22A3	N/A	N/A	N/A	-27.166355	N/A	N/A	N/A	N/A	N/A
SLC25A19	N/A	-2.8230035	N/A	N/A	N/A	N/A	N/A	N/A	N/A
SLC26A3	-34.996952	N/A	N/A	N/A	N/A	N/A	N/A	N/A	N/A
SLC2A4	-32.490784	N/A	N/A	-33.35208	N/A	N/A	N/A	N/A	N/A
SLC30A8	N/A	N/A	N/A	N/A	N/A	20.250402	N/A	N/A	N/A
SLC4A5	N/A	N/A	N/A	N/A	N/A	N/A	1.6883756	N/A	N/A
SLC7A5	22.085289	N/A	N/A	N/A	N/A	23.077747	N/A	N/A	N/A
SLC9A2	N/A	N/A	N/A	N/A	N/A	N/A	-4.924258	N/A	N/A
SLC9A3R1	13.342867	N/A	14.13607	N/A	14.581921	N/A	12.841494	N/A	N/A
SLIT1	N/A	N/A	8.8485365	N/A	9.489693	N/A	N/A	N/A	N/A
SLIT3	-23.783937	N/A	-24.925398	N/A	-24.25274	N/A	N/A	N/A	N/A
SNAP25	N/A	N/A	N/A	2.8679538	N/A	N/A	N/A	N/A	N/A
SNPH	N/A	5.1809998	N/A	N/A	N/A	N/A	N/A	N/A	N/A
SNRPA1	N/A	-1.796128	N/A	15.029512	N/A	N/A	N/A	N/A	N/A
SNRPB	N/A	-0.13658814	N/A	N/A	N/A	N/A	N/A	N/A	N/A
SNRPD1	N/A	-0.89930135	N/A	11.564483	N/A	N/A	N/A	N/A	N/A
SNRPE	N/A	N/A	N/A	11.610712	N/A	N/A	1.6509825	N/A	N/A
SORD	N/A	N/A	15.512553	N/A	N/A	N/A	N/A	N/A	N/A
SOX7	N/A	N/A	-19.585238	N/A	-19.476614	N/A	N/A	N/A	N/A
SPA17	N/A	10.489417	N/A	N/A	N/A	N/A	N/A	N/A	N/A
SPAG6	N/A	N/A	-8.012873	N/A	N/A	N/A	N/A	N/A	N/A
SPARCL1	-26.52843	N/A	-26.681414	N/A	-26.407959	N/A	N/A	N/A	N/A
SPNS2	N/A	N/A	-19.31354	N/A	-19.865828	N/A	-16.223707	N/A	N/A
SPRY1	N/A	N/A	N/A	-25.474773	N/A	N/A	N/A	N/A	N/A
SRMS	N/A	N/A	N/A	N/A	N/A	18.248142	N/A	N/A	N/A
SRPK3	18.289865	N/A	N/A	N/A	N/A	N/A	N/A	N/A	N/A
SSPN	N/A	N/A	N/A	-18.107481	N/A	N/A	N/A	N/A	N/A
ST6GAL2	N/A	N/A	N/A	N/A	N/A	5.3203635	N/A	N/A	N/A
STAB1	N/A	N/A	-14.26911	N/A	-14.218806	N/A	N/A	N/A	N/A
SYNM	-41.852154	N/A	N/A	-40.727325	-44.106968	N/A	N/A	N/A	N/A
SYT15	N/A	N/A	N/A	N/A	N/A	-19.64218	N/A	N/A	N/A
TAP1	N/A	-20.684277	N/A	N/A	N/A	N/A	N/A	N/A	N/A
TAS1R3	N/A	N/A	15.008158	N/A	N/A	N/A	N/A	N/A	N/A
TBC1D4	N/A	N/A	N/A	N/A	N/A	N/A	-5.2180085	N/A	N/A
TBC1D7	14.868512	N/A	N/A	N/A	N/A	N/A	-0.5236311	N/A	N/A
TBC1D9	N/A	N/A	N/A	-4.450241	N/A	N/A	22.575066	N/A	N/A
TBCE	N/A	3.632565	N/A	N/A	N/A	N/A	N/A	N/A	N/A
TBX1	N/A	N/A	5.9409385	N/A	6.005935	N/A	N/A	N/A	N/A
TCF7L1	N/A	N/A	N/A	-16.22028	N/A	N/A	N/A	N/A	N/A
TCN2	-10.072904	N/A	N/A	N/A	N/A	N/A	N/A	N/A	N/A
TEKT2	N/A	N/A	6.447229	N/A	N/A	N/A	N/A	N/A	N/A
TFEC	N/A	-22.82937	N/A	N/A	N/A	N/A	N/A	N/A	N/A
THRSP	N/A	N/A	N/A	-31.3009	N/A	N/A	N/A	N/A	N/A
TIE1	N/A	N/A	-17.208244	-16.260435	-17.059227	N/A	N/A	N/A	N/A
TLE4	-16.01051	N/A	N/A	N/A	N/A	N/A	N/A	N/A	N/A
TLE6	N/A	N/A	16.640911	N/A	17.499557	N/A	N/A	N/A	N/A
TMEFF1	10.320773	N/A	N/A	N/A	N/A	N/A	N/A	N/A	N/A
TMEM158	N/A	-6.985372	N/A	11.001644	N/A	N/A	N/A	N/A	N/A
TMPRSS4	N/A	N/A	34.314415	N/A	34.029182	N/A	N/A	N/A	N/A
TMPRSS6	N/A	N/A	N/A	11.272893	N/A	N/A	N/A	N/A	N/A
TNFSF4	N/A	N/A	19.368917	N/A	19.663502	N/A	N/A	N/A	N/A
TNS1	N/A	N/A	-28.42258	N/A	-28.038033	N/A	N/A	N/A	N/A
TPH1	N/A	N/A	-1.1077745	N/A	-0.74270284	N/A	N/A	N/A	N/A
TPM3	N/A	-0.40820035	10.410776	N/A	10.260489	N/A	N/A	N/A	N/A
TPSD1	N/A	N/A	-4.549249	N/A	-3.588399	N/A	N/A	N/A	N/A
TRAF3IP3	N/A	N/A	N/A	N/A	N/A	N/A	-26.676254	N/A	N/A
TRIM67	14.441104	N/A	N/A	N/A	N/A	N/A	N/A	N/A	N/A
TRPM8	N/A	N/A	1.47909	4.9995694	0.29241675	5.4594927	N/A	N/A	N/A
TUBA1C	N/A	N/A	14.642505	N/A	N/A	16.716055	N/A	N/A	N/A
TUBB3	24.216269	N/A	N/A	24.780354	N/A	25.578289	N/A	N/A	N/A
TUBB6	N/A	-10.652042	N/A	N/A	N/A	N/A	N/A	N/A	N/A
UBE2C	N/A	N/A	N/A	N/A	N/A	48.105675	N/A	N/A	N/A
UBE2S	N/A	-0.9537842	N/A	N/A	N/A	N/A	N/A	N/A	N/A
UCP3	N/A	N/A	N/A	N/A	N/A	N/A	-0.50341946	N/A	N/A
UHRF1	38.938625	N/A	N/A	38.807983	N/A	N/A	N/A	N/A	N/A
ULBP2	N/A	N/A	N/A	N/A	N/A	22.033216	N/A	N/A	N/A
UTRN	-16.335434	N/A	-16.585548	N/A	N/A	N/A	N/A	N/A	N/A
VANGL1	10.12565	N/A	N/A	N/A	N/A	N/A	N/A	N/A	N/A
VGF	N/A	N/A	39.87123	N/A	39.333836	N/A	N/A	N/A	N/A
VGLL3	N/A	N/A	N/A	N/A	N/A	-14.052807	N/A	N/A	N/A
VLDLR	N/A	N/A	-10.644949	N/A	-10.776797	N/A	N/A	N/A	N/A
VSTM2A	N/A	N/A	N/A	N/A	N/A	29.738018	N/A	N/A	N/A
WASF3	N/A	N/A	-18.102243	N/A	-18.19519	N/A	N/A	N/A	N/A
WISP2	N/A	N/A	-20.505266	N/A	-19.523457	N/A	N/A	N/A	N/A
WLS	N/A	N/A	-19.929682	N/A	-19.79228	N/A	N/A	N/A	N/A
XIRP1	N/A	N/A	N/A	N/A	N/A	27.411339	N/A	N/A	N/A
ZG16B	N/A	N/A	9.631154	N/A	10.387415	N/A	N/A	N/A	N/A
ZMYND10	N/A	N/A	17.734808	N/A	18.833626	10.950585	N/A	N/A	N/A
ZNF124	N/A	N/A	N/A	13.283502	N/A	N/A	N/A	N/A	N/A
ZNF681	N/A	N/A	N/A	N/A	N/A	11.837044	N/A	N/A	N/A
ZNF703	N/A	N/A	6.5242057	N/A	7.627266	N/A	N/A	N/A	N/A

## Sheet: module_score
MODULE.ID	L1	L1_pv	L1/L2	L1/L2_pv	NUMBER_OF_GENES
cell_proliferation_of_tumor_cell_lines	0.189	0.0	1.82	0.0021	476
cell_death_decreased	0.157	0.035	1.183	0.6904	362
cell_movement_	0.155	5.0E-4	1.383	0.0826	713
cell_survival_	0.183	0.0	1.589	0.0326	430
migration_of_cells	0.167	1.0E-4	1.555	0.0196	662
respiratory_of_system_tumor	0.196	7.0E-4	1.841	0.0207	271
cellular_homeostasis_increased_low	0.172	0.0587	1.276	0.6069	183
apoptosis	0.186	0.0	1.782	0.0	802
apoptosis_of_tumore_cell_lines	0.207	0.0	1.839	0.0087	373

## Sheet: module_score_all
MODULE	L1	L1_pv	L1/L2	L1/L2_pv	NUMBER_OF_GENES
cell_proliferation_of_tumor_cell_lines	0.18908452349435442	0.0	1.8203201464838252	0.0033	476
cell_movement_	0.15530366730137565	2.0E-4	1.390825039522675	0.0651	714
cell_death_decreased	0.1527290863411925	0.0214	1.1689699517848144	0.6786	367
apoptosis	0.1886468014734294	0.0	1.8248405977335602	0.0	807
apoptosis_of_tumore_cell_lines	0.20678926339837084	0.0	1.83925174609854	0.0025	373
morbidity_or_mortality_	0.16239182257059528	0.0	1.5938067197273975	0.0024	756
invasion_of_cells	0.16804693799773393	0.0353	1.2596711166691026	0.5833	196
organismal_death_decreased_low	0.14719963083279802	0.2497	1.4539566755609228	0.2369	261
survival_of_organism	0.19478499695700666	0.0636	1.6495565614705503	0.1963	159
cell_survival_	0.18317837437233433	2.0E-4	1.5894967360677685	0.0337	430
synthesis_of_lipid	0.23046400142964824	0.0034	2.375233702859143	0.0073	128
differantiation_of_nervous_system	0.16025070392834062	0.4117	1.3954945558977063	0.4993	112
cell_movement_of_leukocytes	0.1627326923471789	0.0617	1.118382435427198	0.8796	273
fatty_acid_metabolism	0.22878445754473115	0.004	2.2396344298081945	0.0133	112
leukocyte_migration	0.1837614680883097	0.0048	1.4121009495380599	0.2978	186
migration_of_blood_cells	0.18376150150488885	0.0048	1.4121021834058674	0.2978	186
inflammatory_response	0.17997438725778783	0.1558	1.3290853212370533	0.605	151
migration_of_cells	0.16596932916803955	0.0	1.5407895320730833	0.0065	661
cell_movement_of_myeloid_cells	0.22102878724121516	0.0071	1.6694479552603565	0.1805	116
organism_death_High	0.1812491829371962	3.0E-4	1.7701271348529612	0.0055	491
cell_movement_of_phagocytes	0.21199639662908581	0.0152	1.5629857970516168	0.2761	119
transport_of_molecule	0.15031868133616233	0.0317	1.3060766218241338	0.3195	319
neuritogenesis	0.1722079653987172	0.2317	1.6502758298488371	0.1957	119
formation_of_cellular_protrusions	0.17876367928257783	0.1652	1.6906932979275981	0.1678	100
hematologic_cancer	0.16407371373664162	0.0024	1.6485240133291117	0.0199	423
lymphoid_cancer_and_tumors	0.15688914294022893	0.0109	1.5190363063321293	0.0641	395
cell_movement_of_blood_cells	0.16380461961592155	0.0554	1.1219569420715814	0.8736	309
cell_movement_of_granulocytes	0.21288270411680527	0.2324	1.3721853767805177	0.6249	85
branching_of_cells	0.220592260595029	0.1786	2.278720524991841	0.0412	72
organization_of_cytoplasm_increased_low	0.16690507311177508	0.3046	1.5789066645842702	0.2592	166
necrosis	0.1772048390178987	0.0	1.6977145916349872	4.0E-4	785
function_of_muscle	0.22370839883220195	0.006	2.183536238562514	0.0178	102
lymphoid_cancer	0.1575345413897877	0.0101	1.5978019620548103	0.0323	388
organization_of_cytoskeletion_increased_low	0.16977802068676545	0.2649	1.6043890751697865	0.2369	156
migration_of_tumor_cell_lines_increased_low	0.21585225407990336	0.0111	2.023179811391783	0.0373	88
contractility_of_muscle	0.19867361596561467	0.362	1.8106193364314032	0.1928	58
quantity_of_neurons	0.1578121079692041	0.4548	1.260670320176955	0.712	89
cell_movement_of_endothelial_cells	0.25094921293323624	0.0565	3.020908706085314	0.0044	83
quantity_of_nervous_tissue	0.1574339865573393	0.4614	1.2534828304416445	0.7241	90
leukocyte_migration_cells_increased_low	0.21892704145942754	0.0084	1.4724939478389383	0.3827	127
chemotaxis_of_leukocytes	0.1852365623415189	0.5156	1.1087012826782152	0.9475	64
cell_movement_of_tumor_cell_lines_increased_low	0.20393322823848867	0.0326	1.9674437149954387	0.0494	105
transport_of_metal	0.20852352686659548	0.2668	1.8302387299110796	0.1801	84
cell_movement_of_neutrophils	0.24294734776065113	0.0783	2.0291996436487376	0.0938	64
malignant_cutaneous_melanoma_cancer	0.16458945232639557	0.0	1.553465509231286	0.005	843
transport_of_lipid	0.2470912894951275	0.4376	1.5734450685138834	0.4841	41
cellular_homeostasis_increased_low	0.17243895999949466	0.0184	1.2760971579045932	0.5497	183
differentiation_of_cells_increased_low	0.16171226144696518	0.0678	1.1436687504321572	0.8327	269
function_of_heart	0.22048840996447788	0.1793	1.7092814835967314	0.2598	63
microtubule_dynamicsv_increased_low	0.173701194430539	0.2149	1.585665011143361	0.2537	129
pancreatic_cancer	0.13702107852114656	0.2022	1.2375119010515652	0.4866	392
function_of_cardiovascular_system	0.22501899070124645	0.0054	2.021637990979692	0.0375	94
formation_of_plasma_membrane_projections	0.18833400148915425	0.4769	1.7803220457915316	0.2126	63
transport_of_ion	0.15874079272583633	0.4373	1.0610532768266954	0.9763	93
heart_rate	0.24019810341429768	0.0856	1.9725289565549529	0.1137	72
homing_of_blood_cells	0.1842201878508068	0.53	1.0897846027778881	0.9626	70
homing_of_leukocytes	0.1842201051051463	0.53	1.0897831444321546	0.9626	70
perinatal_death	0.16310087914963725	0.3637	1.6830915605439953	0.1723	122
generation_of_cells_increased_low	0.16849564034876285	0.0335	1.2383105139044464	0.6323	237
metabolism_of_terpenoid	0.21624926086395507	0.2068	1.7896069632214824	0.2065	61
growth_of_vessel	0.2655543671669597	0.3147	2.8548193097781502	0.0378	33
feeding	0.18582145505985018	0.5073	1.4066823075588895	0.5795	71
transport_of_metal_ion	0.19875197636664355	0.3614	1.7281376855527957	0.2456	69
synaptic_transmission	0.17106061439912001	0.6908	1.4758831715669976	0.4932	68
thoracic_cancer	0.1972774467068755	0.001	1.9920688032185836	0.0087	257
lung_cancer	0.1979542999775991	8.0E-4	2.0245349174753513	0.0065	252
quantity_of_leukocytes_increased_low	0.28112027938524337	0.0	2.0734120341763735	0.0292	129
proliferaation_of_immune_cells_increased_low	0.34121548709440563	0.0	2.261382379335353	0.0116	113
quantity_of_carbohydrate	0.16224684182080742	0.3783	1.397113085282935	0.4956	106
inflammation_of_intestine	0.19170994677229017	0.8581	1.3172632710932206	0.7532	45
inflammation_of_joint_increased_low	0.2083074511014247	0.0217	1.371449256132676	0.5371	100
neonatal_death	0.15865329895063943	0.4391	1.612316205310513	0.2301	99
growth_of_tumor_increased_low	0.1532233953226855	0.5349	1.200797968198027	0.8063	98
carcinoma_in_pancreas	0.1522537325811546	0.023	1.4635071841470133	0.1053	370
ovarian_cancer	0.16854938129007171	0.0332	1.4660128245649897	0.224	304
autosomal_dominant_disease	0.14666212823750932	0.6594	1.3914859708952432	0.5065	126
chemotaxis	0.17288034172807767	0.2231	1.0864738640995613	0.9557	106
amyloidosis	0.21045248307242556	0.0179	1.8632605466657957	0.0798	103
chemotaxis_of_cells	0.17254080824128828	0.2281	1.0505017423635459	0.9824	101
quantity_of_cells_increased_low	0.14342889960543725	0.3326	1.1141093844217804	0.8878	223
discomfort	0.21378176705886304	0.2248	1.5634773473556736	0.3943	62
metabolism_of_carbohydrate_increased_low	0.16638767393487827	0.7459	1.3660866190862349	0.6321	69
homing_of_cells	0.17429468158681408	0.2079	1.0861042342718157	0.9561	111
muscle_contraction	0.23248215984301523	0.1166	2.8268278380901504	0.0068	75
quantity_of_monosaccharide	0.1997219221687176	0.3541	1.7517960918207671	0.2297	72
immediate_hypersensitivity	0.18651539262661973	0.4978	1.3226035691647586	0.6872	67
cellular_infiltration_increased_low	0.2272348969653019	0.141	1.3479371088914052	0.656	63
steroid_metabolism	0.19087217859597505	0.4485	1.3912340731502824	0.5985	50
diabetic_nephropathy	0.23205754438731296	0.5534	1.925178176304795	0.2385	42
alzheimers_disease	0.20833004567350927	0.0217	1.8092977283660407	0.1009	99
concentration_of_d_glucose	0.19972195918217545	0.3541	1.7517964105345505	0.2297	72
diabetic_complication	0.19724365496116983	0.3781	1.781662134362796	0.2113	68
ductal_carcinoma	0.13022579976916945	0.3976	1.1754856364045354	0.6591	367
lung_tumor	0.19768405541264586	8.0E-4	1.904753062907346	0.0152	263
morphology_of_cells_affected_low	0.1462872923639237	0.267	1.2839079932237667	0.5336	237
respiratory_of_system_tumor	0.19631494966631496	0.0011	1.8413709385038861	0.0228	271
tauopathy	0.21725921677862892	0.0098	1.9688464112091557	0.0491	111
thoracic_neoplasm	0.19702774857217487	0.0011	1.877297968720387	0.0187	268
