# Supplementary material for: Interpreting pathways to discover cancer driver genes with Moonlight
Source: Nat Commun. 2020 Jan 3;11:69. doi: 10.1038/s41467-019-13803-0 (PMC6941958; doi:10.1038/s41467-019-13803-0)
Supplement: Supplementary file 18 — Supplementary Software 1 [file 41467_2019_13803_MOESM18_ESM.txt]

#------------------------------------------------------------------------------------------------------------------
# Moonlight_getTCGA_RNASeq_samples.R
# This section allows the end-user to download all the RNA-Seq Gene Expression data from GDC using TCGAbiolinks 
# -----------------------------------------------------------------------------------------------------------------


setwd("Moonlight/SupplementaryFiles/")
require(TCGAbiolinks)
require(MoonlightR)

# definition directory / path where to download TCGA's samples
# if GDC is down data can be downloded from 

PathDir <- "../GDCdata/"


for ( i in unique(GEO_TCGAtab$Cancer)) {
    
    CancerType <- unique(GEO_TCGAtab$Cancer)[i]
    
    #-----------------------------------
    # 1.2 - RNASeq Gene Expression
    # ----------------------------------
    
    query.exp <- GDCquery(project = paste0("TCGA-", CancerType), 
                          legacy = TRUE,
                          data.category = "Gene expression",
                          data.type = "Gene expression quantification",
                          platform = "Illumina HiSeq", 
                          file.type = "results", 
                          sample.type = c("Primary solid Tumor","Solid Tissue Normal"),
                          experimental.strategy = "RNA-Seq")
    
    GDCdownload(query.exp,
                directory = PathDir)
    
    data.exp <- GDCprepare(query = query.exp, 
                           directory = PathDir)
    
    dataPrep <- TCGAanalyze_Preprocessing(object = data.exp, cor.cut = 0.6)                      
    
    dataNorm <- TCGAanalyze_Normalization(tabDF = dataPrep,
                                          geneInfo = geneInfo,
                                          method = "gcContent")                
    
    dataFilt <- TCGAanalyze_Filtering(tabDF = dataNorm,
                                      method = "quantile", 
                                      qnt.cut =  0.25)   
    
    save(dataFilt, file = paste0("./Dataset/", "TCGA_", CancerType,"_RNAseq.Rdata"))
}


#------------------------------------------------------------------------------------------------------------------
# Moonlight_DMR_panCancer_analysis.R
# This section allows the end-user to download all the DNA methylation 450K data from GDC using TCGAbiolinks 
# performing the Differentially methylated regions (DMR) Analysis between Normal and Tumor samples
#------------------------------------------------------------------------------------------------------------------

require(TCGAbiolinks)

CancerList <- c("BLCA","BRCA","CHOL","COAD","ESCA","GBM","HNSC","KICH","KIRC","KIRP","LIHC","LUAD","LUSC",
                "PRAD","READ","STAD","THCA","UCEC")


for( i in 1: length(CancerList)) {
    
    curCancer <- CancerList[i]
    
    print(curCancer)
    
    CancerType <- curCancer
    
    dir.create(paste0("./DMRresults/",CancerType))
    query.met <- GDCquery(project = paste0("TCGA-",CancerType),
                          legacy = TRUE,
                          data.category = "DNA methylation",
                          platform = "Illumina Human Methylation 450")
    Cancersamples.met <- query.met$results[[1]]$cases
    
    Cancersamples.met.Down <- TCGAquery_SampleTypes(barcode = Cancersamples.met,
                                                    typesample = c("TP","NT") )
    
    
    query.met <- GDCquery(project = paste0("TCGA-",CancerType),
                          legacy = TRUE,
                          data.category = "DNA methylation",
                          platform = "Illumina Human Methylation 450",
                          barcode = Cancersamples.met.Down)
    
    
    GDCdownload(query.met)
    
    Cancer.met <- GDCprepare(query = query.met,
                             save = TRUE,
                             save.filename = paste0("TCGA-",CancerType,"_DNAmet.rda"),
                             summarizedExperiment = TRUE)
    
    require(SummarizedExperiment)
    table(colData(Cancer.met)$shortLetterCode)
    
    # na.omit
    Cancer.met <- subset(Cancer.met,subset = (rowSums(is.na(assay(Cancer.met))) == 0))
    
    # Volcano plot
    Cancer.met2 <- TCGAanalyze_DMR(Cancer.met,
                                   groupCol = "shortLetterCode",
                                   group1 = "NT",
                                   group2 = "TP",
                                   p.cut = 0.01,
                                   diffmean.cut = 0.2,
                                   legend = "State",
                                   cores = detectCores()-1,
                                   save.directory = paste0("./DMRresults/",CancerType),
                                   plot.filename = paste0("Cancer_TP_vs_NT_metvolcano.pdf"))
    
    save(Cancer.met, Cancer.met2 , file = paste0("./DMRresults/",CancerType,"_met.Rdata"))
    
    
}


for ( i in 1: length(CancerList)) {
    curCancer <- CancerList[i]
    
    print(curCancer)
    CancerType <- curCancer
    if(CancerType == "KICH") {next}
    fileToLoad <-  paste0("./DMRresults/", CancerType, "/DMR_results_shortLetterCode_NT_TP_pcut_0.01_meancut_0.2.csv")
    require(readr)
    DMRstab <- read_csv(fileToLoad)
    DMRstab <- DMRstab[DMRstab$p.value.adj.NT.TP < 0.01,]
    DMRstab <- DMRstab[abs(DMRstab$diffmean.NT.TP) > 0.2,]
    
    save(DMRstab , file = paste0("./DMRtables/", CancerType, "_DMRs.Rdata" ))
}


#------------------------------------------------------------------------------------------------------------------
# Moonlight_Fig2a.R
# This section allows the end-user to run the functional enrichment analysis (FEA) using BRCA DEGs
# generating the Figure2a
# This section allows the end-user to run the analysis related to section
# Application of Moonlight Strategy to Pan-Cancer and Breast Cancer Data - R2
# generating the table and figures

#------------------------------------------------------------------------------------------------------------------


setwd("/Moonlight/SupplementaryFiles")
#setwd("/Users/axc1833/Dropbox (Personal)/Umiami/Github/MoonlightR/")

devtools::install_github(repo = "ibsquare/MoonlightR",force = TRUE)

require(MoonlightR)

load("./PanCancer/TCGA_BRCA_DEGs.Rdata")

dataFEA <- FEA(DEGsmatrix = dataDEGs,BPname = names(DiseaseList))

dataFEA <- dataFEA[dataFEA$FDR < 0.01,]
dataFEA <- dataFEA[abs(dataFEA$Moonlight.Z.score) > 1,]
topBPSel <- nrow(dataFEA)

plotFEA(dataFEA,
        topBP = topBPSel,
        titleMain = titleMain,
        additionalFilename = "./Figures/Moonlight_fig2a.pdf",
        width = 12,
        height = 10)

require(openxlsx)

dataFEA$p.Value <- format(dataFEA$p.Value,scientific = 3)
dataFEA$FDR <- format(dataFEA$FDR,scientific = 3)
write.xlsx(dataFEA, file = "./Tables/Moonlight_Supplementary_Tables_S4.xlsx")


#------------------------------------------------------------------------------------------------------------------
# Moonlight_SurvivalKM_analysis.R
# This section allows the end-user to obtain run the survival analysis for all cancer types.
# This section allows the end-user to run the analysis related to section
# Oncogenic mediators impaired survival outcomes - R9
# generating the table and figures
#------------------------------------------------------------------------------------------------------------------


require(TCGAbiolinks)

# before running survival KM for all cancer type it is necessary to have before downloaded all the RNAseq samples
# for all cancer type Please follow the script the Moonlight_getTCGA_RNASeq_samples.R
# if GDC server is down data can be downloaded from our recent Cell paper
# Malta et al., Machine Learning Identifies Stemness Features Associated with Oncogenic Dedifferentiation, Cell,
# Volume 173, Issue 2, 2018, Pages 338-354.e15, ISSN 0092-8674, https://doi.org/10.1016/j.cell.2018.03.034.
#
# https://gdc.cancer.gov/about-data/publications/PanCanStemness-2018
# RNA expression - EBPlusPlusAdjustPANCAN_IlluminaHiSeq_RNASeqV2.geneExp.tsv

load("./dataFilt_panCancer33new.Rdata")

# dataFilt is RNASeq gene expression matrix normalized and filtered by TCGAbiolinks

sampleTP <- TCGAquery_SampleTypes(barcode = colnames(dataFilt), typesample = "TP")
dataFiltCancer <- dataFilt[,sampleTP]


rm(dataFilt)

load("./Results/Moonlight_PanCancer_list.Rdata")

CancerList <- names(res)

dataDEAres <- list.files("./PanCancer/")
dataDEAres <- dataDEAres[grep("DEGs",dataDEAres)]

TCGAanalyze_divideGroups <- function(dataFilt, FeatureSel, ThreshLow = 0.3, ThreshHigh = 0.69 ){
    
    dataFiltSel <- dataFilt[FeatureSel,]
    
    SamplesLow <- names(dataFiltSel[which(dataFiltSel <= as.numeric(quantile(dataFiltSel,ThreshLow )))])
    SamplesHigh <- names(dataFiltSel[which(dataFiltSel >= as.numeric(quantile(dataFiltSel,ThreshHigh )))])
    
    clusterFeature <- data.frame("groupsSel" = rep("Moderate", ncol(dataFilt)),
                                 patient = colnames(dataFilt))
    rownames(clusterFeature) <- clusterFeature$patient
    clusterFeature$groupsSel <- as.character(clusterFeature$groupsSel)
    
    clusterFeature[SamplesLow,"groupsSel"] <- "low"
    clusterFeature[SamplesHigh,"groupsSel"] <- "high"
    clusterFeature$patient <-  substr(rownames(clusterFeature),1,12)
    
    if (length(grep("mir", rownames(dataFilt))) !=0){
        colnames(clusterFeature)[1] <- "groupsMiRSel"
        clusterFeature$groupsMiRSel <- gsub("TR","miR",clusterFeature$groupsMiRSel)
    }
    
    
    
    return(clusterFeature )
}

tabSurvKM_merged <- NULL

for ( i in 1: length(CancerList)){
    print(i)
    curCancer <- CancerList[i]
    
    if( curCancer == "THYM") {next}
    
    dataDEAres_cur <- dataDEAres[grep(curCancer,dataDEAres)]
    load(paste0("./PanCancer/",dataDEAres_cur))
    print(nrow(dataDEGs))
    
    dataClin <- GDCquery_clinic(project = paste0("TCGA-", curCancer),
                                type = "clinical")
    
    
    dataFiltCur <- dataFiltCancer[,substr(colnames(dataFiltCancer), 1,12) %in%  dataClin$bcr_patient_barcode]
    
    
    for ( j in 1:length(res[[i]]$listCandidates)){
        
        if(names(res[[i]]$listCandidates[j]) == "TSG")
        {
            geneDriverlist <- names(res[[i]]$listCandidates[j]$TSG)
            driverEvent <- "TSG"
        }
        
        if(names(res[[i]]$listCandidates[j]) == "OCG")
        {
            geneDriverlist <- names(res[[i]]$listCandidates[j]$OCG)
            driverEvent <- "OCG"
        }
        
        
        if(curCancer == "CHOL") { if(j == 1) { next }}
        if(curCancer == "ESCA") { if(j == 1) { next }}
        if(curCancer == "PAAD") { if(j == 2) { next }}
        if(curCancer == "PCPG") { if(j == 1) { next }}
        if(curCancer == "PRAD") { if(j == 1) { next }}
        if(curCancer == "SARC") { if(j == 1) { next }}
        if(curCancer == "SARC") { if(j == 2) { next }}
        
        
        
        dataFiltCur <- dataFiltCur[,!duplicated( substr(colnames(dataFiltCur),1,12))]
        
        commonGenes <- intersect(geneDriverlist, rownames(dataFiltCancer))
        
        tabSurvKM <- TCGAanalyze_SurvivalKM(dataClin,
                                            dataFiltCur[commonGenes,],
                                            Genelist = commonGenes,
                                            Survresult = FALSE,
                                            p.cut = 0.05,
                                            ThreshTop = 0.67,
                                            ThreshDown = 0.33)
        
        tabSurvKM <- cbind(Cancer = rep(curCancer,nrow(tabSurvKM)), tabSurvKM)
        tabSurvKM$Cancer <- as.character(tabSurvKM$Cancer)
        
        tabSurvKM <- cbind(Role = rep(driverEvent,nrow(tabSurvKM)), tabSurvKM)
        tabSurvKM$Cancer <- as.character(tabSurvKM$Cancer)
        
        
        tabSurvKM <- cbind(ClinicalEvent = rep("Poor",nrow(tabSurvKM)), tabSurvKM)
        tabSurvKM$ClinicalEvent <- as.character(tabSurvKM$ClinicalEvent)
        
        
        tabSurvKM[tabSurvKM$`Group2 Deaths with Top` < tabSurvKM$`Group2 Deaths with Down`,"ClinicalEvent"] <- "Good Prognosis"
        tabSurvKM[tabSurvKM$`Group2 Deaths with Top` > tabSurvKM$`Group2 Deaths with Down`,"ClinicalEvent"] <- "Poor Prognosis"
        
        
        
        require(openxlsx)
        
        DEGs_logFC_cur <- dataDEGs[rownames(tabSurvKM),"logFC"]
        
        tabSurvKM <- cbind(logFC = DEGs_logFC_cur, tabSurvKM)
        
        tabSurvKM <- cbind(GeneSymbol = rownames(tabSurvKM), tabSurvKM)
        tabSurvKM$GeneSymbol <- as.character(tabSurvKM$GeneSymbol)
        
        
        tabSurvKM_merged <- rbind(tabSurvKM_merged,tabSurvKM )
        
    }
    
}


tabSurvKM_merged <- cbind(MultipleRole = rep(0, nrow(tabSurvKM_merged)), tabSurvKM_merged)


tabDualRole <- table(tabSurvKM_merged[duplicated(tabSurvKM_merged$GeneSymbol),"GeneSymbol"])

tabSurvKM_merged[duplicated(tabSurvKM_merged$GeneSymbol),"MultipleRole"] <- 1

for ( k in 1: length(names(tabDualRole))){
    print(k)
    curgene <- names(tabDualRole)[k]
    
    tabSurvKM_merged[tabSurvKM_merged$GeneSymbol %in% curgene,"MultipleRole"] <- as.numeric(tabDualRole[curgene])
    
    
}


write.xlsx(tabSurvKM_merged, file =  "./Results/Moonlight_Suppl_survival.xlsx")
write.xlsx(tabSurvKM_merged, file =  "./Tables/Moonlight_Supplementary_Tables_S10.xlsx")
save(tabSurvKM_merged, file =  "./Results/Moonlight_Suppl_survival_new.Rdata")


#------------------------------------------------------------------------------------------------------------------
# Moonlight_Figure2b_and_SupFig1d.R
# This section allows the end-user to obtain Figure2b and Supplementary Figure1d
#------------------------------------------------------------------------------------------------------------------


setwd("Moonlight/SupplementaryFiles/")
#devtools::install_github(repo = "BioinformaticsFMRP/TCGAbiolinks",force = TRUE)
#devtools::install_github(repo = "ibsquare/MoonlightR",force = TRUE)
require(circlize)
require(ggplot2)
require(reshape)
require(caret)
require(ggdendro)
require(TCGAbiolinks)
require(openxlsx)
require(utils)
require(readr)
require(biomaRt)
require(ComplexHeatmap)


# The following analysis can be runned for each of the following cancer types

# "BLCA" "CancerType" "COAD" "ESCA" "HNSC" "LIHC" "LUAD" "LUSC" "PRAD" "READ" "THCA" "UCEC"

# The end-user needs only to replace the CancerType with the cancer of interest

CancerType <- "BRCA"

# MoonlightThreshRole must be more than 1, we applied a more stringent filter for our analysis

MoonlightThreshRole <- 2


# Loading TCGA CancerType URA results

load(paste0("./PanCancer/TCGA_", CancerType, "_URA.Rdata"))


# Before running the following instructions the end-user needs to download GDSC Cell Lines

#Downloding RMA normalised expression data for GDSC Cell lines

#download.file(url = "ftp://ftp.sanger.ac.uk/pub/project/cancerrxgene/releases/current_release/sanger1018_brainarray_ensemblgene_rma.txt.gz",
#             destfile = "./Dataset/Cell_line_RMA_proc_basalExp.txt.zip")

# Unzip file located in "./Dataset/Cell_line_RMA_proc_basalExp.txt.zip" manually

# unzip("./Dataset/Cell_line_RMA_proc_basalExp.txt.zip", exdir = "./Dataset/")

# Downloading Annotation List of Cell lines with more details

#download.file(url = "ftp://ftp.sanger.ac.uk/pub/project/cancerrxgene/releases/current_release/Cell_Lines_Details.xlsx",
#             destfile = "./Dataset/Cell_Lines_Details.xls")

#file.rename(from = "./Dataset/Cell_Lines_Details.xls",
#            to = "./Dataset/Cell_Lines_Details.xlsx")

# Loading Cell line RMA and annotations


Cell_line_RMA_proc_basalExp <- read_delim("./Dataset/Cell_line_RMA_proc_basalExp.txt",
                                          "\t", escape_double = FALSE, trim_ws = TRUE)

# Converting from ensemble to Gene Symbol

ensembl = useEnsembl(biomart="ensembl", dataset="hsapiens_gene_ensembl")

geneTabmerged <- NULL
for (i in  1:22){
    print(i)
    curChr_genes <- getBM(attributes=c('ensembl_gene_id',
                                       'ensembl_transcript_id','hgnc_symbol','chromosome_name','start_position','end_position'), filters =
                              'chromosome_name', values = as.character(i), mart = ensembl)
    geneTabmerged <- rbind(geneTabmerged,curChr_genes )
}


tabCell_line <- as.data.frame(Cell_line_RMA_proc_basalExp)

rownames(tabCell_line) <- tabCell_line$ensembl_gene
tabCell_line <- tabCell_line[,-1]

commonEnsembl <- intersect(geneTabmerged$ensembl_gene_id,rownames(tabCell_line))

geneTabmerged_commonCell_Lines <- geneTabmerged[geneTabmerged$ensembl_gene_id %in% commonEnsembl,]

geneTabmerged_commonCell_Lines <- geneTabmerged_commonCell_Lines[!duplicated(geneTabmerged_commonCell_Lines$ensembl_gene_id),]
rownames(geneTabmerged_commonCell_Lines) <- geneTabmerged_commonCell_Lines$ensembl_gene_id
geneTabmerged_commonCell_Lines <- geneTabmerged_commonCell_Lines[!duplicated(geneTabmerged_commonCell_Lines$hgnc_symbol),]


tabCell_line <- tabCell_line[rownames(geneTabmerged_commonCell_Lines),]

#sum(rownames(tabCell_line) == rownames(geneTabmerged_commonCell_Lines))
#[1] 16638


rownames(tabCell_line) <- geneTabmerged_commonCell_Lines$hgnc_symbol
colnames(tabCell_line) <- paste0("DATA.",colnames(tabCell_line))

tabCell_line_info <- read.xlsx("./Dataset/Cell_Lines_Details.xlsx",sheet = "Cell line details")

if (CancerType == "COAD") {
    tabCell_line_info[tabCell_line_info$`Cancer.Type.(matching.TCGA.label)` %in% "COAD/READ","Cancer.Type.(matching.TCGA.label)"] <- "COAD" }

if (CancerType == "READ") {
    tabCell_line_info[tabCell_line_info$`Cancer.Type.(matching.TCGA.label)` %in% "COAD/READ","Cancer.Type.(matching.TCGA.label)"] <- "READ" }


tabCell_line_info_CancerType <- tabCell_line_info[tabCell_line_info$`Cancer.Type.(matching.TCGA.label)` %in% CancerType,]
tabCell_line_info_CancerType$COSMIC.identifier <- paste0("DATA.",tabCell_line_info_CancerType$COSMIC.identifier)

commonGenes <- intersect(rownames(dataURA), rownames(tabCell_line))

dataURA <- dataURA[commonGenes,]

dataDual <- PRA(dataURA = dataURA,
                BPname = c("apoptosis","proliferation of cells"),
                thres.role = MoonlightThreshRole)


dataURA_filt <- dataURA[c(names(dataDual$TSG), names(dataDual$OCG)),]


topBP_toshow <- sort(colMeans(abs(dataURA_filt)), decreasing = TRUE)

dataURA_filt <- dataURA_filt[,c(names(topBP_toshow)[1:25],"differentiation of cells")]

totalGenesToshow <- 50

if ( length(names(sort(dataDual$TSG,decreasing = TRUE))) < totalGenesToshow/2 ) {
    if ( length(names(sort(dataDual$OCG,decreasing = TRUE))) < totalGenesToshow/2 )
        topTSGtoshow <- length(names(sort(dataDual$TSG,decreasing = TRUE)))
    topOCGtoshow <- length(names(sort(dataDual$OCG,decreasing = TRUE)))
}

if ( length(names(sort(dataDual$TSG,decreasing = TRUE))) < totalGenesToshow/2 ) {
    topTSGtoshow <- length(names(sort(dataDual$TSG,decreasing = TRUE)))
    topOCGtoshow <- (totalGenesToshow/2 -  length(names(sort(dataDual$TSG,decreasing = TRUE)))) + totalGenesToshow/2
} else {
    topTSGtoshow <- totalGenesToshow /2
    topOCGtoshow <- totalGenesToshow /2
}


TSGtoshow <- names(sort(dataDual$TSG,decreasing = TRUE))[1:topTSGtoshow]
OCGtoshow <- names(sort(dataDual$OCG,decreasing = TRUE))[1:topOCGtoshow]

dataURA_filt <- dataURA_filt[c(OCGtoshow,TSGtoshow ),]


tabGrowBlockFilt <- tabGrowBlock[tabGrowBlock$Disease %in% colnames(dataURA_filt),]

AnnotationBP <- as.data.frame(tabGrowBlockFilt$Cancer.growing.)
rownames(AnnotationBP) <- tabGrowBlockFilt$Disease
colnames(AnnotationBP) <- "Cancer Growing"


# loading TCGA CancerType DEGs between normal and tumor samples


load(paste0("./PanCancer/TCGA_", CancerType, "_DEGs.Rdata"))


dataDEGsfilt <- dataDEGs[rownames(dataURA_filt),]
AnnotationGenes <- as.data.frame(dataDEGsfilt$logFC)
rownames(AnnotationGenes) <- rownames(dataDEGsfilt)
colnames(AnnotationGenes) <- "DEGs"


TRexperiment <- c(OCGtoshow,TSGtoshow )

commonGenes <- intersect(TRexperiment, rownames(tabCell_line))


commonCellLines <- intersect(tabCell_line_info_CancerType$COSMIC.identifier, colnames(tabCell_line))

tabCell_line_info_CancerType <- tabCell_line_info_CancerType[tabCell_line_info_CancerType$COSMIC.identifier %in% commonCellLines,]


tabCell_line_CancerType <- tabCell_line[commonGenes,commonCellLines]


tabCell_line_info_CancerType <- tabCell_line_info_CancerType[order(tabCell_line_info_CancerType$COSMIC.identifier, decreasing = FALSE),]

tabCell_line_CancerType <- tabCell_line_CancerType[,tabCell_line_info_CancerType$COSMIC.identifier]

sum(colnames(tabCell_line_CancerType) == tabCell_line_info_CancerType$COSMIC.identifier)
colnames(tabCell_line_CancerType) <- tabCell_line_info_CancerType$Sample.Name

tabCell_line_CancerType_matrix <- as.matrix(tabCell_line_CancerType)


dataDEGsfilt <- dataDEGs[commonGenes,]
AnnotationGenes <- as.data.frame(dataDEGsfilt$logFC)
rownames(AnnotationGenes) <- rownames(dataDEGsfilt)
colnames(AnnotationGenes) <- "DEGs"

AnnotationGenes <- cbind(AnnotationGenes, Role = rep("TSG", nrow(AnnotationGenes)))
AnnotationGenes$Role <- as.character(AnnotationGenes$Role)

AnnotationGenes[intersect(TSGtoshow,rownames(AnnotationGenes)), "Role"] <- "TSG"
AnnotationGenes[intersect(OCGtoshow,rownames(AnnotationGenes)), "Role"] <- "OCG"

HeatmapCancerTypeCellLines<- pheatmap::pheatmap(mat = tabCell_line_CancerType_matrix,
                                                cluster_rows = TRUE,
                                                annotation_row = AnnotationGenes,
                                                #annotation_col = AnnotationBP,
                                                # annotation_colors = mycolorCode,
                                                cutree_rows = 2,
                                                cutree_cols  = 2,
                                                cluster_cols = TRUE,
                                                main = paste0("Moonlight TSG OCG ", CancerType," in Cell Lines"),
                                                show_colnames = TRUE,
                                                show_rownames = TRUE,
                                                annotation_legend = TRUE)
ggsave(HeatmapCancerTypeCellLines,
       filename = paste0("./Figures/Moonlight_Supplementary_Fig1d_",
                         CancerType,".pdf"),width = 10,height = 15)


dataURA_filt_toplot <-t(dataURA_filt)

tabCell_line_CancerType_matrix_toplot <- t(tabCell_line_CancerType_matrix)


.boxplot = anno_boxplot(tabCell_line_CancerType_matrix_toplot,
                        which = "column",
                        axis = TRUE)

ha_mix_top = HeatmapAnnotation(bxplt = .boxplot,which = "column", width = unit(4, "cm"))


RoleAnnotation <- AnnotationGenes$Role

RoleAnnotationCol <- RoleAnnotation

RoleAnnotationCol[ RoleAnnotationCol == "OCG"] <- "blue"
RoleAnnotationCol[ RoleAnnotationCol == "TSG"] <- "orange"
names(RoleAnnotationCol) <- RoleAnnotation

ha1 = HeatmapAnnotation(df = AnnotationGenes,
                        col = list(Role = RoleAnnotationCol,
                                   DEGs =  colorRamp2(c(-5, 0,5), c("green", "white", "red"))))
colnames(AnnotationBP) <- "Cancer_Growing"

ha2 = rowAnnotation(df = AnnotationBP,
                    col = list(Cancer_Growing = c("Increasing"="red", "Decreasing"="green","?"="orange")))


# checking mutation

CancerTypemut <- GDCquery_Maf(tumor = CancerType, pipelines = "mutect2")

CancerTypemut_sel <- CancerTypemut[CancerTypemut$Hugo_Symbol %in% rownames(AnnotationGenes),]


CancerTypemut_sel_tab <- table(CancerTypemut_sel$Hugo_Symbol)


# loading survival results
load("./Results/Moonlight_Suppl_survival_new.Rdata")


# checking survival

tabSurvKM_merged_CancerType <- tabSurvKM_merged[tabSurvKM_merged$Cancer %in% CancerType,]

tabSurvKM_merged_CancerType_sel <- tabSurvKM_merged_CancerType[intersect(tabSurvKM_merged_CancerType$GeneSymbol,rownames(AnnotationGenes) ),]


RoleAnnotation <- AnnotationGenes$Role
RoleAnnotationCol <- RoleAnnotation
RoleAnnotationCol[ RoleAnnotationCol == "OCG"] <- "blue"
RoleAnnotationCol[ RoleAnnotationCol == "TSG"] <- "orange"
names(RoleAnnotationCol) <- RoleAnnotation


# checking DNA Methylation available only for CancerType
# we will include before the publication the DMRs results for all cancer types


load(paste0("./Results/DMRtables/",CancerType,"_DMRs.Rdata"))

DMRs_CancerType <- DMRstab
DMRs_CancerType <- DMRs_CancerType[DMRs_CancerType$p.value.adj.NT.TP < 0.01,]
DMRs_CancerType <- DMRs_CancerType[abs(DMRs_CancerType$diffmean.NT.TP) > 0.2,]
DMRs_CancerType <- DMRs_CancerType[!duplicated(DMRs_CancerType$Gene_Symbol),]
DMRs_CancerType <- DMRs_CancerType[!is.na(DMRs_CancerType$Gene_Symbol),]
DMRs_CancerType <- as.data.frame(DMRs_CancerType)
rownames(DMRs_CancerType) <- DMRs_CancerType$Gene_Symbol

DMRs_CancerType_common <- DMRs_CancerType[intersect(DMRs_CancerType$Gene_Symbol, rownames(AnnotationGenes)),]


# adding annotation for DMRs
AnnotationGenes <- cbind(DMRs = rep(0,nrow(AnnotationGenes)),AnnotationGenes)
AnnotationGenes[rownames(DMRs_CancerType_common),"DMRs"] <- DMRs_CancerType_common[rownames(DMRs_CancerType_common),"diffmean.NT.TP"]
AnnotationGenes[is.na(AnnotationGenes$DMRs),"DMRs"] <- 0


#adding annotation for Mutations
AnnotationGenes <- cbind(Mutation = rep(0,nrow(AnnotationGenes)),AnnotationGenes)
AnnotationGenes[names(CancerTypemut_sel_tab),"Mutation"] <- as.numeric(CancerTypemut_sel_tab)


#adding annotation for survival
AnnotationGenes <- cbind(Clinical = rep(0,nrow(AnnotationGenes)),AnnotationGenes)
AnnotationGenes[rownames(tabSurvKM_merged_CancerType_sel),"Clinical"] <- tabSurvKM_merged_CancerType_sel$ClinicalEvent

AnnotationGenes[AnnotationGenes$Clinical == 0,"Clinical"] <- "NoInfo"


ha1 = HeatmapAnnotation(df = AnnotationGenes,
                        col = list(Role = RoleAnnotationCol,
                                   DEGs =  colorRamp2(c(min(AnnotationGenes$DEGs), 0,max(AnnotationGenes$DEGs)), c("green", "white", "red")),
                                   DMRs =  colorRamp2(c(min(AnnotationGenes$DMRs), 0,max(AnnotationGenes$DMRs)), c("yellow", "white", "blue")) ,
                                   Clinical = c("NoInfo" = "white", "Poor Prognosis" = "pink", "Good Prognosis" = "green"),
                                   Mutation = colorRamp2(c(0, max(AnnotationGenes$Mutation)), c("white", "darkblue"))))


colnames(AnnotationBP) <- "Cancer_Growing"

ha2 = rowAnnotation(df = AnnotationBP,
                    col = list(Cancer_Growing = c("Increasing"="red", "Decreasing"="green","?"="orange")))


while (!is.null(dev.list()))  dev.off()


# Combine annotation with heatmap
ht1 <- Heatmap(dataURA_filt_toplot, name = "Moonlight Z-score",
               column_names_gp = gpar(fontsize = 8),
               col = colorRamp2(c(-8, 0, 9), c("blue", "white", "red")),
               top_annotation = ha_mix_top,km = 2,
               top_annotation_height = unit(3.8, "cm"), bottom_annotation = ha1)


pdf(paste0("./Figures/Moonlight_Figure2b_",CancerType,".pdf"),width = 16,height = 8)
ht1

dev.off()


#------------------------------------------------------------------------------------------------------------------
# Moonlight_DRA_BRCA_Fig2c_heatmap.R
# This section allows the end-user to generate the heatmap of Fig2c 
#------------------------------------------------------------------------------------------------------------------


setwd("/Moonlight/SupplementaryFiles/")
FolderList <- list.files("./Results/GSEA_MSigDB_results/")

require(caret)
require(reshape2)
require(ggdendro)

FolderList_tmp <-FolderList[grep("tab.xlsx", FolderList)]

FolderList_tmp2 <- FolderList[grep("hallmark", FolderList)]
FolderList_tmp3 <- FolderList[grep("KEGG", FolderList)]
FolderList_tmp4 <- FolderList[grep("REACTOME", FolderList)]
FolderList_tmp5 <- FolderList[grep("TFT", FolderList)]
FolderList_tmp6 <- FolderList[grep("BP_GO", FolderList)]
FolderList_tmp7 <- FolderList[grep("CC_GO", FolderList)]
FolderList_tmp8 <- FolderList[grep("MF_GO", FolderList)]


FolderList_tmp <- c(FolderList_tmp2,
                    FolderList_tmp3,
                    FolderList_tmp4,
                    FolderList_tmp5,
                    FolderList_tmp6,
                    FolderList_tmp7,
                    FolderList_tmp8)
FolderList_tmp <-FolderList_tmp[grep("tab.xlsx", FolderList_tmp)]

curTAB_merged <- NULL

for ( i in 1 : length(FolderList_tmp)){
    
    curTAB <- read.xlsx(paste0("./Results/GSEA_MSigDB_results/",FolderList_tmp[i]))
    
    
    
    rownames(curTAB) <- curTAB[,1]
    curTAB <- curTAB[,-1]
    curTAB <- as.data.frame(curTAB)
    
    
    print(rownames(curTAB))
    print(i)
    
    if( i == 1){
        curTAB_merged <- curTAB
    }
    
    curTAB_merged <- cbind(curTAB_merged, curTAB)
}

curTAB_merged <- curTAB_merged[,!duplicated(colnames(curTAB_merged))]

VectorOut <- rep(0, length(colnames(curTAB_merged)))
names(VectorOut) <- colnames(curTAB_merged)

for ( j in 1: ncol(curTAB_merged)) {
    output <- 0
    
    cellA  <- curTAB_merged[1,j]
    cellB  <- curTAB_merged[2,j]
    cellC  <- curTAB_merged[3,j]
    cellD  <- curTAB_merged[4,j]
    
    if( sum(curTAB_merged[,j]==0)!=0) {
        output <- 0
        VectorOut[j] <- output
        next
    }
    
    if(sign(cellA)!=sign(cellC)){ output <- 1}
    if(sign(cellA)!=sign(cellB)){ output <- 1}
    if(sign(cellB)!=sign(cellD)){ output <- 1}
    if(sign(cellA)!=sign(cellD)){ output <- 1}
    
    
    VectorOut[j] <- output
}


tabFilt <- curTAB_merged[,as.character(names(which(VectorOut == 1)))]


simp.ura <- as.matrix(tabFilt)


simp.ura.new <- simp.ura
for( iq in 1: ncol(simp.ura.new)){
    
    if( nchar(colnames(simp.ura.new)[iq]) > 50) {
        colnames(simp.ura.new)[iq] <- substr(colnames(simp.ura.new)[iq],1,50)
    }
}

simp.ura.new <- simp.ura.new[,!duplicated(colnames(simp.ura.new))]


simp.ura <- simp.ura.new


model.cancer <- hclust (dist(simp.ura))
dhc.cancer <- as.dendrogram (model.cancer)
ddata.cancer <- dendro_data (dhc.cancer, type = "rectangle")
dendro.cancer <- ggplot (segment (ddata.cancer)) + geom_segment (aes (x = x, y = y, xend = xend, yend = yend)) + theme (panel.background = element_blank(), axis.text = element_blank(), axis.ticks = element_blank(), axis.title = element_blank())

model.bio <- hclust (dist(t(simp.ura)))
dhc.bio <- as.dendrogram (model.bio)
ddata.bio <- dendro_data (dhc.bio, type = "rectangle")
dendro.bio <- ggplot (segment (ddata.bio)) + geom_segment (aes (x = x, y = y, xend = xend, yend = yend)) + theme (panel.background = element_blank(), axis.text = element_blank(), axis.ticks = element_blank(), axis.title = element_blank())

bio.melt <- melt (simp.ura)
colnames (bio.melt) <- c ("Mutation", "Bio", "Value")

bio.sorted <- colnames (simp.ura)[model.bio$order]
cancers.sorted <- rownames (simp.ura)[model.cancer$order]
cancers.sorted <- cancers.sorted[order(cancers.sorted,decreasing=TRUE)]

bio.melt$Bio <- factor (bio.melt$Bio, levels = bio.sorted)
bio.melt$Mutation <- factor (bio.melt$Mutation, levels = cancers.sorted)

heat.plot <- ggplot (bio.melt, aes (x = Bio, y = Mutation, fill = Value)) +
    ggtitle(paste0("PRA_H_C2_C4_C5")) +
    geom_tile (color = "black") + coord_flip() + scale_fill_gradient2 (low = "#375e97", high = "#FB6542", mid = "white") +
    theme (axis.text.x = element_text (angle = 90, hjust = 1), axis.ticks = element_blank(),
           axis.text = element_text (color = "black"), panel.background = element_blank(),
           axis.title = element_blank()) + theme (legend.position = "bottom") +
    guides (fill = guide_colorbar(title = "GSEA NES score", title.position = "top"))

ggsave(heat.plot, file = "./Figures/Moonlight_Figure2c.pdf",
       width = 6,
       height = 18)


#------------------------------------------------------------------------------------------------------------------
# Moonlight_KM_OCG_BRCA_sel_Fig2b_g.R
# This section allows the end-user to generate the Figure2b_g
#------------------------------------------------------------------------------------------------------------------

require(TCGAbiolinks)

# before running survival KM for all cancer type it is necessary to have before downloaded all the RNAseq samples
# for all cancer type Please follow the script the Moonlight_getTCGA_RNASeq_samples.R
# if GDC server is down data can be downloaded from our recent Cell paper
# Malta et al., Machine Learning Identifies Stemness Features Associated with Oncogenic Dedifferentiation, Cell,
# Volume 173, Issue 2, 2018, Pages 338-354.e15, ISSN 0092-8674, https://doi.org/10.1016/j.cell.2018.03.034.
#
# https://gdc.cancer.gov/about-data/publications/PanCanStemness-2018
# RNA expression - EBPlusPlusAdjustPANCAN_IlluminaHiSeq_RNASeqV2.geneExp.tsv

# dataFilt is RNASeq gene expression matrix normalized and filtered by TCGAbiolinks
#load("./dataFilt_panCancer33new.Rdata")


sampleTP <- TCGAquery_SampleTypes(barcode = colnames(dataFilt), typesample = "TP")
dataFiltCancer <- dataFilt[,sampleTP]

rm(dataFilt)

load("./Results/Moonlight_PanCancer_list.Rdata")

CancerList <- names(res)

dataDEAres <- list.files("./PanCancer/")
dataDEAres <- dataDEAres[grep("DEGs",dataDEAres)]


TCGAanalyze_divideGroups <- function(dataFilt, FeatureSel, ThreshLow = 0.3, ThreshHigh = 0.69 ){
    
    dataFiltSel <- dataFilt[FeatureSel,]
    
    SamplesLow <- names(dataFiltSel[which(dataFiltSel <= as.numeric(quantile(dataFiltSel,ThreshLow )))])
    SamplesHigh <- names(dataFiltSel[which(dataFiltSel >= as.numeric(quantile(dataFiltSel,ThreshHigh )))])
    
    clusterFeature <- data.frame("groupsSel" = rep("Moderate", ncol(dataFilt)),
                                 patient = colnames(dataFilt))
    rownames(clusterFeature) <- clusterFeature$patient
    clusterFeature$groupsSel <- as.character(clusterFeature$groupsSel)
    
    clusterFeature[SamplesLow,"groupsSel"] <- "low"
    clusterFeature[SamplesHigh,"groupsSel"] <- "high"
    clusterFeature$patient <-  substr(rownames(clusterFeature),1,12)
    
    if (length(grep("mir", rownames(dataFilt))) !=0){
        colnames(clusterFeature)[1] <- "groupsMiRSel"
        clusterFeature$groupsMiRSel <- gsub("TR","miR",clusterFeature$groupsMiRSel)
    }
    
    
    
    return(clusterFeature )
}

tabSurvKM_merged <- NULL

curCancer <- "BRCA"


dataDEAres_cur <- dataDEAres[grep(curCancer,dataDEAres)]
load(paste0("./PanCancer/",dataDEAres_cur))
print(nrow(dataDEGs))
dataClin <- GDCquery_clinic(project = paste0("TCGA-", curCancer),
                            type = "clinical")


dataFiltCur <- dataFiltCancer[,substr(colnames(dataFiltCancer), 1,12) %in%  dataClin$bcr_patient_barcode]


geneOCGlist <- c("ADHFE1","TRPM8","PGBD5","CHAC1","MTHFD2","SDC1")
length(geneOCGlist)


vx = vector(mode="list")

k<-1

for ( j in 1: length(geneOCGlist)){
    print(j)
    TRsel<- geneOCGlist[j]
    print(TRsel)
    
    
    #if ( length(intersect(TRsel, rownames(dataFiltCancer))) ==0) { next}
    
    dataFiltCur <- dataFiltCur[,!duplicated( substr(colnames(dataFiltCur),1,12))]
    
    GroupsGeneSel <- TCGAanalyze_divideGroups(dataFilt = dataFiltCur,
                                              FeatureSel = TRsel,
                                              ThreshLow = 0.33,
                                              ThreshHigh =  0.67)
    
    
    clin.gene <- merge(dataClin,
                       GroupsGeneSel,
                       by.x = "bcr_patient_barcode",
                       by.y = "patient")
    
    
    
    clin.gene_sel <- clin.gene[clin.gene$groupsSel %in% c("high","low"),]
    
    
    
    p <- TCGAanalyze_survival(clin.gene_sel,
                              clusterCol = "groupsSel",conf.int = FALSE,
                              main = paste0("TCGA ", curCancer, " TR: "), TRsel, height = 10, width=10,
                              risk.table = FALSE,
                              filename = NULL)
    #                 filename = paste0("./SurvivalPlots/TCGA_",curCancer,"_Survival_high_low_",TRsel,".pdf"))
    vx[[k]] <- p$plot
    k<-k+1
}


pmerged <- ggarrange(vx[[1]],vx[[2]],vx[[3]],
                     vx[[4]], vx[[5]],vx[[6]],
                     labels = letters[1:length(geneOCGlist)],
                     ncol = 3, nrow =2 )
ggsave(pmerged , filename = "./Figures/Moonlight_SupplementaryFig2b_g.pdf",width = 16,height = 10)


#------------------------------------------------------------------------------------------------------------------
# Moonlight_Fig3a_and_SupFig2h.R
# This section allows the end-user to generate the Figure3a and supplementary Figure 2h
#------------------------------------------------------------------------------------------------------------------


setwd( "/Moonlight/SupplementaryFiles")
require(MoonlightR)

Folderlist <- list.files("./PanCancer/")
Folderlist <- Folderlist[grep("URA",Folderlist)]


CancerList <- gsub("_URA.Rdata","",Folderlist)
CancerList <- gsub("TCGA_","",CancerList)

TabPanCancerGenes <- matrix(0, nrow(geneInfo), length(CancerList))
colnames(TabPanCancerGenes) <- CancerList
rownames(TabPanCancerGenes) <- rownames(geneInfo)

for ( i in 1:length(Folderlist)){
    
    curFile <- Folderlist[i]
    print(curFile)
    
    load(paste0("./PanCancer/",curFile))
    
    curcanCer <- gsub("_URA.Rdata", "",curFile )
    curcanCer <- gsub("TCGA_","",curcanCer)
    
    
    require (ggplot2)
    require (reshape)
    require (caret)
    require (ggdendro)
    
    dataDual <- PRA(dataURA = dataURA,
                    BPname = c("apoptosis","proliferation of cells"),
                    thres.role = 1)
    
    TSGlist <- dataDual$TSG
    OCGlist <- dataDual$OCG
    
    print(paste0(curcanCer, "_","TSG n. ",
                 length(TSGlist), " and OCG n. ",  length(OCGlist)))
    
    
    TabPanCancerGenes[names(TSGlist),curcanCer] <- - as.numeric(TSGlist)
    TabPanCancerGenes[names(OCGlist),curcanCer] <- as.numeric(OCGlist)
    
    
    write.xlsx2(tab,
                sheetName=cancerC,
                append = TRUE,
                row.names = FALSE,
                file = paste0("./Moonlight_Cancer_Driver_Genes.xlsx"))
    
    
}

GeneToInclude <- rowMeans(TabPanCancerGenes) [rowMeans(abs(TabPanCancerGenes))!=0]

TabPanCancerGenes_filt <- TabPanCancerGenes[names(GeneToInclude),]


library(readxl)


GeneDualRole <-NULL
for ( i in 1: nrow(TabPanCancerGenes_filt)){
    curGene <-rownames(TabPanCancerGenes_filt)[i]
    
    if( sum(TabPanCancerGenes_filt[curGene,]!=0) > 1){
        GeneDualRole <-c(GeneDualRole,curGene)
    }
}


tabToVisualized <- TabPanCancerGenes_filt[GeneDualRole,]

GeneDualRoleNew <-NULL

for ( i in 1: nrow(tabToVisualized)){
    curGene <-rownames(tabToVisualized)[i]
    
    if( length(intersect(sign(TabPanCancerGenes_filt[curGene,]), 1))==1)  {
        
        if( length(intersect(sign(TabPanCancerGenes_filt[curGene,]), -1))==1)
            
            GeneDualRoleNew <-c(GeneDualRoleNew,curGene)
    }
}


tabToVisualizedNew <- TabPanCancerGenes_filt[GeneDualRoleNew,]
CancerToinclude <- colSums(tabToVisualizedNew)[colSums(abs(tabToVisualizedNew))!=0]

tabToVisualizedNew_withCancer <- tabToVisualizedNew[,names(CancerToinclude)]


tabToVisualizedNew_withCancer[tabToVisualizedNew_withCancer > 0] <- 1
tabToVisualizedNew_withCancer[tabToVisualizedNew_withCancer < 0] <- -1


GeneTopVisualized <- names(sort(rowSums(abs(tabToVisualizedNew_withCancer)),decreasing = TRUE))[1:50]

EAgenesTovisualize <- EAGenes[EAGenes$Gene %in% GeneTopVisualized,]


library(readxl)
Moonlight_Supplementary_Tables <- read_excel("./Tables/Moonlight_Supplementary_Tables.xlsx",
                                             sheet = "S3", skip = 1)
Moonlight_Supplementary_Tables <- as.data.frame(Moonlight_Supplementary_Tables)[1:33,]

rownames(Moonlight_Supplementary_Tables) <- Moonlight_Supplementary_Tables$Cancer


Moonlight_Supplementary_Tables <- Moonlight_Supplementary_Tables[colnames(tabToVisualizedNew_withCancer),]

colnames(tabToVisualizedNew_withCancer) <- Moonlight_Supplementary_Tables$`Cancer Types`

HeatmapCancerGenes <- pheatmap::pheatmap(mat = t(tabToVisualizedNew_withCancer[GeneTopVisualized,]),
                                         cluster_rows = TRUE,
                                         cutree_rows = 4,
                                         cutree_cols  = 4,
                                         cluster_cols = TRUE,
                                         main = "Moonlight_Figure3a",
                                         show_colnames = TRUE,
                                         show_rownames = TRUE,
                                         annotation_legend = TRUE)

ggsave(HeatmapCancerGenes, filename = "./Figures/Moonlight_Figure3a.pdf",width = 16,height = 8)


HeatmapCancerGenes <- pheatmap::pheatmap(mat = t(tabToVisualizedNew_withCancer),
                                         cluster_rows = TRUE,
                                         cutree_rows = 4,
                                         cutree_cols  = 4,
                                         cluster_cols = TRUE,
                                         main = "Moonlight_Figure2c",
                                         show_colnames = TRUE,
                                         show_rownames = TRUE,
                                         annotation_legend = TRUE)

ggsave(HeatmapCancerGenes, filename = "./Figures/Moonlight_SupplementaryFig2h.pdf",width = 30,height = 10)


#------------------------------------------------------------------------------------------------------------------
# Moonlight_DRA_BRCA_Fig2c.R
# This section allows the end-user to generate the Figure2c
#------------------------------------------------------------------------------------------------------------------


setwd("/Moonlight/SupplementaryFiles/")

threshPval <- 0.05

# loading TCGA_BRCA samples
require(readxl)


require(TCGAbiolinks)

dataSubt <- TCGAquery_subtype(tumor = "BRCA")
dataSubt <- as.data.frame(dataSubt)
dataSubt <- dataSubt[dataSubt$BRCA_Subtype_PAM50 %in% c("Basal","Her2","LumA","LumB"),]
rownames(dataSubt) <- dataSubt$patient

# definition of molecular subytpe by gene expression profiles
subtypeexp <- as.character(dataSubt$BRCA_Subtype_PAM50)
names(subtypeexp) <- rownames(dataSubt)

# loading RNASeq
# loading group / molecular subytpes
require(TCGAbiolinks)

load("./Dataset/TCGA_BRCA_RNAseq.Rdata")
require(GSA)
require(fgsea)
require(openxlsx)
require(TCGAbiolinks)
GSEA_tabGeneSet <- read.xlsx("./DataBases/MsigDB/GSEAMsigDB.xlsx")

dataNorm <- dataFilt

topBPtoshow <- 60
set.seed(12345)


tokenStop <- nrow(GSEA_tabGeneSet)
tokenStart <- 1
#tokenStop <- 10

for ( jc in tokenStart : tokenStop){
    
    ComparisonNames <- unique(subtypeexp)
    
    for ( i in 1: length(ComparisonNames)){
        
        cancer <- ComparisonNames[i]
        print(cancer)
        TCGA_BRCA_allsamples <- colnames(dataFilt)
        
        tabSubtype <- subtypeexp[subtypeexp == cancer]
        
        samplesSubtype_long <- TCGA_BRCA_allsamples [ substr(TCGA_BRCA_allsamples,1,12) %in% names(tabSubtype)]
        samplesOther_long <- setdiff(TCGA_BRCA_allsamples, samplesSubtype_long)
        
        
        FolderList <- list.files("./Results/GSEA_MSigDB_results/")
        fileToSave <- paste0("TCGA_BRCA_",cancer,".Rdata")
        
        
        if( length( intersect(fileToSave, FolderList))==0) {
            
            
            
            mat1 = dataFilt[,samplesOther_long]
            mat2 = dataFilt[,samplesSubtype_long]
            
            system.time(dataDEGsFull <- TCGAanalyze_DEA(mat1 = dataFilt[,samplesOther_long],
                                                        mat2 = dataFilt[,samplesSubtype_long],
                                                        Cond1type = "Normal",
                                                        Cond2type = "Tumor",
                                                        fdr.cut = 1,
                                                        logFC.cut = 0,
                                                        method = "glmLRT"))
            
            save(dataDEGsFull,  file = paste0("./Results/GSEA_MSigDB_results/", fileToSave) )
        }
        
        if( length( intersect(fileToSave, FolderList))==1) {
            
            load(paste0("./Results/GSEA_MSigDB_results/", fileToSave))
            print(paste0("./Results/GSEA_MSigDB_results/", fileToSave, "...loaded."))
        }
        
        
        
        dataDEGs <- dataDEGsFull
        print(paste(cancer, " nDEGs..",nrow(dataDEGs),"..." ))
        
        
        exampleRanks <- dataDEGs$logFC
        names(exampleRanks) <- rownames(dataDEGs)
        
        curGeneSetName <- GSEA_tabGeneSet$GeneSet[jc]
        curGeneSetFile <- GSEA_tabGeneSet$FileName[jc]
        
        
        
        
        if( i ==1) {
            tabGS <- GSA.read.gmt(filename = paste0("../DataBases/MsigDB/GSEA_MsigDB/",curGeneSetFile))
            
            
            
            tabPathwaysList <- vector("list", length(tabGS$geneset.names))
            names(tabPathwaysList) <- tabGS$geneset.names
            
            for ( ic in 1: length(tabPathwaysList)){
                tabPathwaysList[[ic]] <- as.character(tabGS$genesets[[ic]])
            }
            
        }
        
        
        system.time(fgseaRes <- fgsea(pathways = tabPathwaysList,
                                      stats = exampleRanks,
                                      minSize=15,
                                      maxSize=500,
                                      nperm=1000))
        
        
        
        if( i ==1 )  {
            tabGS_enrich <- matrix(0, length(ComparisonNames),length(tabPathwaysList))
            tabGS_enrich <- as.data.frame(tabGS_enrich)
            rownames(tabGS_enrich) <- paste0("TCGA_BRCA_",ComparisonNames)
            colnames(tabGS_enrich) <- names(tabPathwaysList)
        }
        
        
        if (curGeneSetName == "C3 TFT: transcription factor targets") {
            
            tabToRemove <- fgseaRes[grep("MODULE",fgseaRes$pathway),]
            tabToKeep <- setdiff(fgseaRes$pathway,   tabToRemove$pathway)
            fgseaRes <- fgseaRes[fgseaRes$pathway %in% tabToKeep,]
        }
        
        
        
        
        fgseaRes_signif <- fgseaRes
        
        fgseaRes_signif[fgseaRes_signif$pval > threshPval,"NES"] <- 0
        
        print(paste0("TCGA_BRCA_",cancer))
        for( ky in 1: ncol(tabGS_enrich)){
            
            curGS_path <- colnames(tabGS_enrich)[ky]
            
            if ( length( intersect(curGS_path,fgseaRes_signif$pathway ))==1) {
                
                tabNEStoAdd <- fgseaRes_signif[fgseaRes_signif$pathway %in% curGS_path,]
                
                tabGS_enrich[paste0("TCGA_BRCA_",cancer),curGS_path ] <- tabNEStoAdd$NES
                #
            }
        }
        
        
        fgseaRes<- fgseaRes[order(fgseaRes$padj,decreasing = FALSE), ]
        
        filexls_curGS <- paste0("./Results/GSEA_MSigDB_results/TCGA_BRCA_", "GSEA_",
                                gsub(" ","_",gsub(": ","_",curGeneSetName)),
                                ".xlsx")
        
        if( i ==1) {
            openxlsx::write.xlsx(fgseaRes,
                                 sheetName=paste0("TCGA_BRCA_",cancer),
                                 overwrite = TRUE,
                                 row.names = FALSE,
                                 file = filexls_curGS)
        }
        
        
        wb <- openxlsx::loadWorkbook(filexls_curGS)
        if(i!=1){addWorksheet(wb, paste0("TCGA_BRCA_",cancer))}
        #if(i==1 && jkq ==2){addWorksheet(wb, paste0("TCGA_BRCA_",cancer))}
        
        openxlsx::writeData(wb, sheet = paste0("TCGA_BRCA_",cancer), fgseaRes, colNames = TRUE)
        openxlsx::saveWorkbook(wb,filexls_curGS,overwrite = T)
        
        
        
        
        
        fgseaRes <- fgseaRes[fgseaRes$padj < 0.05,]
        
        topPathwaysUp <- fgseaRes[ES > 0, ][head(order(padj), n=10), pathway]
        topPathwaysDown <- fgseaRes[ES < 0, ][head(order(padj), n=10), pathway]
        topPathways <- c(topPathwaysUp, rev(topPathwaysDown))
        
        print(paste0("./GSEA_MsigDB/",curGeneSetFile))
        print(curGeneSetName)
        
        print(length(tabPathwaysList))
        
        
        
        
        
        
    }
    
    
    
    fileTabTosave <- gsub(".xlsx", "_tab.xlsx",filexls_curGS)
    write.xlsx(tabGS_enrich, fileTabTosave,rowNames = TRUE)
    
    
    require (ggplot2)
    require (reshape)
    require (caret)
    require (ggdendro)
    
    dataURAmerged <- as.matrix(tabGS_enrich)
    
    
    
    
    
    threshScore <- round(quantile(abs(colMeans(dataURAmerged)),0.335),digits = 2)
    simp.ura.new <- dataURAmerged[, colnames(dataURAmerged) [abs(colMeans(dataURAmerged)) > as.numeric(threshScore)]]
    
    
    
    for( iq in 1: ncol(simp.ura.new)){
        
        if( nchar(colnames(simp.ura.new)[iq]) > 50) {
            colnames(simp.ura.new)[iq] <- substr(colnames(simp.ura.new)[iq],1,50)
        }
    }
    
    
    simp.ura.new <- simp.ura.new[,!duplicated(colnames(simp.ura.new))]
    
    
    simp.ura <- simp.ura.new
    
    model.cancer <- hclust (dist(simp.ura))
    dhc.cancer <- as.dendrogram (model.cancer)
    ddata.cancer <- dendro_data (dhc.cancer, type = "rectangle")
    dendro.cancer <- ggplot (segment (ddata.cancer)) + geom_segment (aes (x = x, y = y, xend = xend, yend = yend)) + theme (panel.background = element_blank(), axis.text = element_blank(), axis.ticks = element_blank(), axis.title = element_blank())
    
    model.bio <- hclust (dist(t(simp.ura)))
    dhc.bio <- as.dendrogram (model.bio)
    ddata.bio <- dendro_data (dhc.bio, type = "rectangle")
    dendro.bio <- ggplot (segment (ddata.bio)) + geom_segment (aes (x = x, y = y, xend = xend, yend = yend)) + theme (panel.background = element_blank(), axis.text = element_blank(), axis.ticks = element_blank(), axis.title = element_blank())
    
    bio.melt <- melt (simp.ura)
    colnames (bio.melt) <- c ("Mutation", "Bio", "Value")
    
    bio.sorted <- colnames (simp.ura)[model.bio$order]
    cancers.sorted <- rownames (simp.ura)[model.cancer$order]
    cancers.sorted <- cancers.sorted[order(cancers.sorted,decreasing=TRUE)]
    
    bio.melt$Bio <- factor (bio.melt$Bio, levels = bio.sorted)
    bio.melt$Mutation <- factor (bio.melt$Mutation, levels = cancers.sorted)
    
    heat.plot <- ggplot (bio.melt, aes (x = Bio, y = Mutation, fill = Value)) +
        ggtitle(paste0("Moonlight Functional Enrichment Analysis FEA - ",curGeneSetName)) +
        geom_tile (color = "black") + scale_fill_gradient2 (low = "#375e97", high = "#FB6542", mid = "white") +
        theme (axis.text.x = element_text (angle = 90, hjust = 1), axis.ticks = element_blank(),
               axis.text = element_text (color = "black"), panel.background = element_blank(),
               axis.title = element_blank()) + theme (legend.position = "bottom") +
        guides (fill = guide_colorbar(title = "Moonlight GSEA NES score", title.position = "top"))
    
    fileTabTosavePDF <- gsub("xlsx","pdf",fileTabTosave)
    
    ggsave(heat.plot, file = fileTabTosavePDF,
           width = 10,
           height = 10)
    
    
    
    
}


#------------------------------------------------------------------------------------------------------------------
# Moonlight_Application_n1_BRCA_subtypes_DEGs_GRN.R
# This section allows to run the DEA and GRN analysis for the application n1. BRCA with molecular subtypes.
#------------------------------------------------------------------------------------------------------------------

setwd("/Moonlight/SupplementaryFiles")
devtools::install_github(repo = "BioinformaticsFMRP/TCGAbiolinks")
devtools::install_github(repo = "ibsquare/MoonlightR",force = TRUE)

require(TCGAbiolinks)
require(MoonlightR)

CancerType <- "BRCA"

dataSubt <- TCGAquery_subtype(tumor = CancerType)
dataSubt <- as.data.frame(dataSubt)
dataSubt <- dataSubt[dataSubt$BRCA_Subtype_PAM50 %in% c("Basal","Her2","LumA","LumB"),]
rownames(dataSubt) <- dataSubt$patient

# definition of molecular subytpe by gene expression profiles
subtypeexp <- as.character(dataSubt$BRCA_Subtype_PAM50)
names(subtypeexp) <- rownames(dataSubt)

# loading RNASeq
# loading group / molecular subytpes
# dataFilt includes RNAseq gene expression data that can be downloded with the script Moonlight_getTCGA_RNASeq_samples.R


load(paste0("./Dataset/", "TCGA_", CancerType,"_RNAseq.Rdata"))

set.seed(12345)


# Which samples are primary solid tumor
dataSmTP <- TCGAquery_SampleTypes(barcode = colnames(dataFilt),
                                  typesample = "TP")
# which samples are solid tissue normal
dataSmNT <- TCGAquery_SampleTypes(barcode = colnames(dataFilt),
                                  typesample = "NT")
ComparisonNames <- unique(subtypeexp)


for ( i in 1: length(ComparisonNames)){
    
    cancer <- ComparisonNames[i]
    print(cancer)
    TCGA_BRCA_allsamples <- dataSmTP
    
    tabSubtype <- subtypeexp[subtypeexp == cancer]
    
    samplesSubtype_long <- TCGA_BRCA_allsamples [ substr(TCGA_BRCA_allsamples,1,12) %in% names(tabSubtype)]
    samplesOther_long <- dataSmNT
    
    
    FolderList <- list.files("./BRCA_subtypes/")
    fileToSave <- paste0("TCGA_BRCA_",cancer,"_DEGs.Rdata")
    fileToSaveGRN <- paste0("TCGA_BRCA_",cancer,"_GRN.Rdata")
    
    if( length( intersect(fileToSave, FolderList))==0) {
        
        system.time(dataDEGsFull <- TCGAanalyze_DEA(mat1 = dataFilt[,samplesOther_long],
                                                    mat2 = dataFilt[,samplesSubtype_long],
                                                    Cond1type = "Normal",
                                                    Cond2type = "Tumor",
                                                    fdr.cut = 1,
                                                    logFC.cut = 0,
                                                    method = "glmLRT"))
        
        save(dataDEGsFull,  file = paste0("./BRCA_subtypes/", fileToSave) )
    }
    
    dataDEGs <- dataDEGsFull[dataDEGsFull$FDR < 0.01,]
    dataDEGs <- dataDEGs[abs(dataDEGs$logFC) > 1,]
    
    require(parmigene)
    system.time(dataGRN <- GRN(TFs = rownames(dataDEGs),
                               DEGsmatrix = dataDEGs,
                               kNearest = 3,
                               nGenesPerm = 1000,
                               nBoot = 100,
                               seed = 12345,
                               DiffGenes = FALSE,
                               normCounts = dataFilt[,samplesSubtype_long]))
    
    save(dataGRN,  file = paste0("./BRCA_subtypes/", fileToSaveGRN))
    
}

#------------------------------------------------------------------------------------------------------------------
# Moonlight_Application_n1_BRCA_subtypes_URA.R
# This section allows to run the URA analysis for the application n1. BRCA with molecular subtypes.
#------------------------------------------------------------------------------------------------------------------


setwd("/Moonlight/SupplementaryFiles")
devtools::install_github(repo = "BioinformaticsFMRP/TCGAbiolinks",force = TRUE)
devtools::install_github(repo = "ibsquare/MoonlightR",force = TRUE)

require(TCGAbiolinks)
require(MoonlightR)


FolderList <- "./BRCA_subtypes/"
FolderFiles <- list.files(FolderList)
FolderFiles <- FolderFiles[grep("GRN",FolderFiles)]

for ( i in 1: length(FolderFiles) ){
    curFile <- FolderFiles[i]
    load(paste0("./BRCA_subtypes/",curFile))
    print(curFile)
    
    fileToSaveURA <- gsub("GRN","URA",curFile)
    curFileDEGs <- gsub("GRN","DEGs",curFile)
    
    load(paste0("./BRCA_subtypes/",curFileDEGs))
    
    curSubtype <- gsub("TCGA_BRCA_","",curFile)
    curSubtype <- gsub("_GRN.Rdata","",curSubtype)
    
    dataDEGs <- dataDEGsFull[dataDEGsFull$FDR < 0.01,]
    dataDEGs <- dataDEGs[abs(dataDEGs$logFC) > 1,]
    
    dataURA <- URA(dataGRN = dataGRN,
                   BPname = names(DiseaseList),
                   DEGsmatrix = dataDEGs,
                   nCores = detectCores()-1)
    
    save(dataURA,  file = paste0("./BRCA_subtypes/", fileToSaveURA))
    
    
}


#------------------------------------------------------------------------------------------------------------------
# Moonlight_SupplementaryFig1a.R
# This section allows to obtain the Supplementary Figure1a.
#------------------------------------------------------------------------------------------------------------------


setwd("/Moonlight/SupplementaryFiles/")
#devtools::install_github(repo = "BioinformaticsFMRP/TCGAbiolinks",force = TRUE)
#devtools::install_github(repo = "ibsquare/MoonlightR",force = TRUE)

FolderList <- "./BRCA_subtypes/"
FolderFiles <- list.files(FolderList)


dataSubt <- TCGAquery_subtype(tumor = "BRCA")
cancerType <- unique(dataSubt$BRCA_Subtype_PAM50)
cancerType <- setdiff(cancerType, c("Normal","NA"))
BRCAsubtypes <- cancerType
thres.role <- 1

BPname <- c("apoptosis", "proliferation of cells")

res <- NULL
for ( i in 1: length(cancerType)) {
    curSubtype <-  BRCAsubtypes[i]
    print(curSubtype)
    FileToLoad <- FolderFiles[grep(curSubtype,FolderFiles)]
    
    load(paste0(FolderList,FileToLoad[1]))
    load(paste0(FolderList,FileToLoad[2]))
    dataDEGs <- dataDEGsFull[dataDEGsFull$FDR < 0.01,]
    dataDEGs <- dataDEGs[abs(dataDEGs$logFC) > 1,]
    listCandidates <- PRA(dataURA = dataURA, BPname = BPname,
                          thres.role = thres.role)
    res.i <- list(dataDEGs = dataDEGs, dataURA = dataURA,
                  listCandidates = listCandidates)
    res <- c(res, list(res.i))
}
names(res) <- cancerType
listMoonlight <- res

# adding infor for mutations

mutation <- GDCquery_Maf(tumor = "BRCA",pipelines = "mutect2")

res.mutation <- NULL

for(i in 1: length(cancerType)){
    curSubtype <-  BRCAsubtypes[i]
    print(curSubtype)
    
    dataSubtypeC <- dataSubt[dataSubt$BRCA_Subtype_PAM50 %in% curSubtype,]
    dataSmTP <- dataSubtypeC$patient
    
    info.mutation <- mutation[substr(mutation$Tumor_Sample_Barcode,1,12) %in%  dataSmTP,]
    ind <- which(info.mutation[,"Consequence"]=="inframe_deletion")
    ind2 <- which(info.mutation[,"Consequence"]=="inframe_insertion")
    ind3 <- which(info.mutation[,"Consequence"]=="missense_variant")
    res.mutation <- c(res.mutation, list(info.mutation[c(ind, ind2, ind3),c("Hugo_Symbol","Consequence")]))
}

names(res.mutation) <- cancerType


plotCircos(listMoonlight = listMoonlight,
           listMutation = res.mutation,
           intensityColDual = 0.2,
           fontSize = 1,
           additionalFilename = "Moonlight_BRCA_subtypes_withMut")


#------------------------------------------------------------------------------------------------------------------
# Moonlight_SupTab_5_DriverGenes_BRCA_subtypes.R
# This section allows to obtain the Supplementary Table 5
#------------------------------------------------------------------------------------------------------------------


setwd("Moonlight/SupplementaryFiles")
require(MoonlightR)
require(TCGAbiolinks)
require(readxl)
require(openxlsx)

CancerType <- "BRCA"

dataSubt <- TCGAquery_subtype(tumor = CancerType)
dataSubt <- as.data.frame(dataSubt)
dataSubt <- dataSubt[dataSubt$BRCA_Subtype_PAM50 %in% c("Basal","Her2","LumA","LumB"),]
rownames(dataSubt) <- dataSubt$patient

# definition of molecular subytpe by gene expression profiles
subtypeexp <- as.character(dataSubt$BRCA_Subtype_PAM50)
names(subtypeexp) <- rownames(dataSubt)

# MoonlightThreshRole must be more than 1, but the user can apply more stringent filter such as 2

MoonlightThreshRole <- 1

for ( i in 1: length(unique(subtypeexp))) {
    print(i)
    curSubtype <- unique(subtypeexp)[i]
    print(curSubtype)
    # Loading TCGA CancerType URA results
    
    load(paste0("./BRCA_subtypes/TCGA_", CancerType,"_", curSubtype,"_URA.Rdata"))
    
    dataDual <- PRA(dataURA = dataURA,
                    BPname = c("apoptosis","proliferation of cells"),
                    thres.role = MoonlightThreshRole)
    
    CancerDriverGenes_TSG <- names(dataDual$TSG)
    CancerDriverGenes_OCG <- names(dataDual$OCG)
    
    dataURA <- as.data.frame(dataURA)
    dataURA_driverGenes <- dataURA[c(CancerDriverGenes_TSG,CancerDriverGenes_OCG ),]
    dataURA_driverGenes <- dataURA_driverGenes[,colMeans(dataURA_driverGenes)!=0]
    
    dataURA_driverGenes <- cbind(TCGARole = rep("Driver", nrow(dataURA_driverGenes)), dataURA_driverGenes)
    dataURA_driverGenes$TCGARole <- as.character(dataURA_driverGenes$TCGARole)
    
    dataURA_driverGenes <- cbind(Gene = rownames(dataURA_driverGenes), dataURA_driverGenes)
    dataURA_driverGenes$Gene <- as.character(dataURA_driverGenes$Gene)
    
    dataURA_driverGenes[CancerDriverGenes_TSG, "TCGARole"]<- paste0(CancerType,"_", curSubtype, "_TSG")
    dataURA_driverGenes[CancerDriverGenes_OCG, "TCGARole"]<- paste0(CancerType,"_", curSubtype, "_OCG")
    
    fileXls_table <- "./Tables/Moonlight_Supplementary_Tables_S5.xlsx"
    
    if( i ==1) {
        openxlsx::write.xlsx(dataURA_driverGenes,
                             sheetName=paste0(CancerType,"_", curSubtype),
                             overwrite = TRUE,
                             row.names = FALSE,
                             file = fileXls_table)
    }
    
    
    wb <- openxlsx::loadWorkbook(fileXls_table)
    if(i!=1){addWorksheet(wb, paste0(CancerType,"_", curSubtype))}
    
    
    openxlsx::writeData(wb, sheet = paste0(CancerType,"_", curSubtype), dataURA_driverGenes, colNames = TRUE)
    openxlsx::saveWorkbook(wb,fileXls_table,overwrite = T)
    
    
}


#------------------------------------------------------------------------------------------------------------------
# Moonlight_SupTab_6_DriverGenesandDMRs.R
# This section allows to obtain the Supplementary Table 6
#------------------------------------------------------------------------------------------------------------------


setwd("Moonlight/SupplementaryFiles")
require(MoonlightR)
require(readxl)
require(openxlsx)

TCGAcancertypes <- GEO_TCGAtab$Cancer
# MoonlightThreshRole must be more than 1, but the user can apply more stringent filter such as 2

MoonlightThreshRole <- 1

for ( i in 1: length(TCGAcancertypes)) {
    print(i)
    CancerType <- TCGAcancertypes[i]
    
    
    if( CancerType == "GBM") {next}
    if( CancerType == "KICH") {next}
    if( CancerType == "STAD") {next}
    # Loading TCGA CancerType URA results
    
    load(paste0("./PanCancer/TCGA_", CancerType, "_URA.Rdata"))
    load(paste0("./Results/DMRtables/", CancerType, "_DMRs.Rdata"))
    
    
    dataDual <- PRA(dataURA = dataURA,
                    BPname = c("apoptosis","proliferation of cells"),
                    thres.role = MoonlightThreshRole)
    
    CancerDriverGenes_TSG <- names(dataDual$TSG)
    CancerDriverGenes_OCG <- names(dataDual$OCG)
    
    DMRstab <- as.data.frame(DMRstab)
    
    DMRstab_driverGenes <- DMRstab[DMRstab$Gene_Symbol %in% c(CancerDriverGenes_TSG,CancerDriverGenes_OCG ),]
    
    DMRstab_driverGenes <- DMRstab_driverGenes[,1:8]
    
    DMRstab_driverGenes <- cbind(TCGArole = rep("driver",nrow(DMRstab_driverGenes)), DMRstab_driverGenes)
    DMRstab_driverGenes$TCGArole <- as.character(DMRstab_driverGenes$TCGArole)
    
    
    DMRstab_driverGenes[ DMRstab_driverGenes$Gene_Symbol %in% CancerDriverGenes_TSG, "TCGArole"] <- paste0(CancerType,"_TSG")
    DMRstab_driverGenes[ DMRstab_driverGenes$Gene_Symbol %in% CancerDriverGenes_OCG, "TCGArole"] <- paste0(CancerType,"_OCG")
    
    
    fileXls_table <- "./Tables/Moonlight_Supplementary_Tables_S6.xlsx"
    
    if( i ==1) {
        openxlsx::write.xlsx(DMRstab_driverGenes,
                             sheetName=CancerType,
                             overwrite = TRUE,
                             row.names = FALSE,
                             file = fileXls_table)
    }
    
    
    wb <- openxlsx::loadWorkbook(fileXls_table)
    if(i!=1){addWorksheet(wb, CancerType)}
    
    
    openxlsx::writeData(wb, sheet = CancerType, DMRstab_driverGenes, colNames = TRUE)
    openxlsx::saveWorkbook(wb,fileXls_table,overwrite = T)
    
    
}


#------------------------------------------------------------------------------------------------------------------
# Moonlight_SupTab_8_CM_targets.R
# This section allows to obtain the Supplementary Table 8
#------------------------------------------------------------------------------------------------------------------


setwd("Moonlight/SupplementaryFiles")
require(MoonlightR)
require(readxl)
require(openxlsx)

TCGAcancertypes <- GEO_TCGAtab$Cancer
# MoonlightThreshRole must be more than 1, but the user can apply more stringent filter such as 2

MoonlightThreshRole <- 1

for ( i in 1: length(TCGAcancertypes)) {
    print(i)
    CancerType <- TCGAcancertypes[i]
    
    
    if( CancerType == "GBM") {next}
    if( CancerType == "KICH") {next}
    if( CancerType == "STAD") {next}
    # Loading TCGA CancerType URA results
    
    load(paste0("./PanCancer/TCGA_", CancerType, "_URA.Rdata"))
    load(paste0("./Results/DMRtables/", CancerType, "_DMRs.Rdata"))
    
    
    dataDual <- PRA(dataURA = dataURA,
                    BPname = c("apoptosis","proliferation of cells"),
                    thres.role = MoonlightThreshRole)
    
    CancerDriverGenes_TSG <- names(dataDual$TSG)
    CancerDriverGenes_OCG <- names(dataDual$OCG)
    
    DMRstab <- as.data.frame(DMRstab)
    
    DMRstab_driverGenes <- DMRstab[DMRstab$Gene_Symbol %in% c(CancerDriverGenes_TSG,CancerDriverGenes_OCG ),]
    
    DMRstab_driverGenes <- DMRstab_driverGenes[,1:8]
    
    DMRstab_driverGenes <- cbind(TCGArole = rep("driver",nrow(DMRstab_driverGenes)), DMRstab_driverGenes)
    DMRstab_driverGenes$TCGArole <- as.character(DMRstab_driverGenes$TCGArole)
    
    
    DMRstab_driverGenes[ DMRstab_driverGenes$Gene_Symbol %in% CancerDriverGenes_TSG, "TCGArole"] <- paste0(CancerType,"_TSG")
    DMRstab_driverGenes[ DMRstab_driverGenes$Gene_Symbol %in% CancerDriverGenes_OCG, "TCGArole"] <- paste0(CancerType,"_OCG")
    
    
    fileXls_table <- "./Tables/Moonlight_Supplementary_Tables_S6.xlsx"
    
    if( i ==1) {
        openxlsx::write.xlsx(DMRstab_driverGenes,
                             sheetName=CancerType,
                             overwrite = TRUE,
                             row.names = FALSE,
                             file = fileXls_table)
    }
    
    
    wb <- openxlsx::loadWorkbook(fileXls_table)
    if(i!=1){addWorksheet(wb, CancerType)}
    
    
    openxlsx::writeData(wb, sheet = CancerType, DMRstab_driverGenes, colNames = TRUE)
    openxlsx::saveWorkbook(wb,fileXls_table,overwrite = T)
    
    
}

setwd("Moonlight/SupplementaryFiles")
require(MoonlightR)
require(readxl)
require(openxlsx)
Moonlight_Supplementary_Tables <- read_excel("Tables/Moonlight_Supplementary_Tables.xlsx", 
                                             sheet = "S8")

Moonlight_Supplementary_Tables <- Moonlight_Supplementary_Tables[order(Moonlight_Supplementary_Tables$`Perturbagen Count`, decreasing = TRUE),]
Moonlight_Supplementary_Tables <- Moonlight_Supplementary_Tables[!duplicated(Moonlight_Supplementary_Tables$Target),]
Moonlight_Supplementary_Tables <- as.data.frame(Moonlight_Supplementary_Tables)

# The end-user needs only to replace the CancerType with the cancer of interest

CancerType <- "BRCA"

# MoonlightThreshRole must be more than 1, but the user can apply more stringent filter such as 2

MoonlightThreshRole <- 1

# Loading TCGA CancerType URA results

load(paste0("./PanCancer/TCGA_", CancerType, "_URA.Rdata"))

dataDual <- PRA(dataURA = dataURA,
                BPname = c("apoptosis","proliferation of cells"),
                thres.role = MoonlightThreshRole)

CancerDriverGenes_TSG <- names(dataDual$TSG)
CancerDriverGenes_OCG <- names(dataDual$OCG)

commonTSG_target <- intersect(CancerDriverGenes_TSG, Moonlight_Supplementary_Tables$Target)
commonOCGtarget <- intersect(CancerDriverGenes_OCG, Moonlight_Supplementary_Tables$Target)


SupTableS8 <- Moonlight_Supplementary_Tables
SupTableS8 <- SupTableS8[SupTableS8$Target %in% c(commonTSG_target, commonOCGtarget),]

rownames(SupTableS8) <- SupTableS8$Target

SupTableS8[commonTSG_target, "TCGA Role"] <- paste0(CancerType,"_TSG")
SupTableS8[commonOCGtarget, "TCGA Role"] <- paste0(CancerType,"_OCG")

write.xlsx(SupTableS8, file = "./Tables/Moonlight_Supplementary_Tables_S8.xlsx")


#------------------------------------------------------------------------------------------------------------------
# Moonlight_SupTab_9_DriverGenes.R
# This section allows to obtain the Supplementary Table 8
#------------------------------------------------------------------------------------------------------------------


setwd("Moonlight/SupplementaryFiles")
require(MoonlightR)
require(readxl)
require(openxlsx)

TCGAcancertypes <- GEO_TCGAtab$Cancer
# MoonlightThreshRole must be more than 1, but the user can apply more stringent filter such as 2

MoonlightThreshRole <- 1

for ( i in 1: length(TCGAcancertypes)) {
    print(i)
    CancerType <- TCGAcancertypes[i]
    
    # Loading TCGA CancerType URA results
    
    load(paste0("./PanCancer/TCGA_", CancerType, "_URA.Rdata"))
    
    dataDual <- PRA(dataURA = dataURA,
                    BPname = c("apoptosis","proliferation of cells"),
                    thres.role = MoonlightThreshRole)
    
    CancerDriverGenes_TSG <- names(dataDual$TSG)
    CancerDriverGenes_OCG <- names(dataDual$OCG)
    
    dataURA <- as.data.frame(dataURA)
    dataURA_driverGenes <- dataURA[c(CancerDriverGenes_TSG,CancerDriverGenes_OCG ),]
    dataURA_driverGenes <- dataURA_driverGenes[,colMeans(dataURA_driverGenes)!=0]
    
    dataURA_driverGenes <- cbind(TCGARole = rep("Driver", nrow(dataURA_driverGenes)), dataURA_driverGenes)
    dataURA_driverGenes$TCGARole <- as.character(dataURA_driverGenes$TCGARole)
    
    dataURA_driverGenes <- cbind(Gene = rownames(dataURA_driverGenes), dataURA_driverGenes)
    dataURA_driverGenes$Gene <- as.character(dataURA_driverGenes$Gene)
    
    dataURA_driverGenes[CancerDriverGenes_TSG, "TCGARole"]<- paste0(CancerType, "_TSG")
    dataURA_driverGenes[CancerDriverGenes_OCG, "TCGARole"]<- paste0(CancerType, "_OCG")
    
    fileXls_table <- "./Tables/Moonlight_Supplementary_Tables_S9.xlsx"
    
    if( i ==1) {
        openxlsx::write.xlsx(dataURA_driverGenes,
                             sheetName=CancerType,
                             overwrite = TRUE,
                             row.names = FALSE,
                             file = fileXls_table)
    }
    
    
    wb <- openxlsx::loadWorkbook(fileXls_table)
    if(i!=1){addWorksheet(wb, CancerType)}
    
    
    openxlsx::writeData(wb, sheet = CancerType, dataURA_driverGenes, colNames = TRUE)
    openxlsx::saveWorkbook(wb,fileXls_table,overwrite = T)
    
    
}


#------------------------------------------------------------------------------------------------------------------
# CreateListDEGs_moonlight.R
# This section allows the end-user to run the analysis related to section
# Application of Moonlight Strategy to Pan-Cancer and Breast Cancer Data - R2
# generating the DEGs table
# -----------------------------------------------------------------------------------------------------------------
#Parameter definition
#require(MoonlightR)

setwd("./Moonlight/SupplementaryFiles")
#require(xlsx)

require(openxlsx)
FileToLoad <- list.files("./PanCancer/")

FileToLoad_DEG <- FileToLoad[grep("DEG",FileToLoad)]

CancerTypesNames <- as.character(unique(gsub("TCGA_","",FileToLoad_DEG)))
CancerTypesNames <- sort(CancerTypesNames)
CancerTypesNames <- as.character(unique(gsub("_DEGs.Rdata","",CancerTypesNames)))


for ( i in 1: length(CancerTypesNames)){
    
    cancer <- CancerTypesNames[i]
    
    load(paste0("./PanCancer/",FileToLoad_DEG[grep(cancer,FileToLoad_DEG)]))
    
    
    fdr.cut = 0.01
    logFC.cut = 1
    tableDEA <- dataDEGs
    
    tableDEA <- tableDEA[tableDEA$FDR < fdr.cut, ]
    tableDEA <- tableDEA[abs(tableDEA$logFC) > logFC.cut,]
    
    dataDEGs_complete <- dataDEGs
    dataDEGs <- tableDEA
    
    print(paste(cancer, " nDEGs..",nrow(dataDEGs),"..." ))
    
    dataDEGs <- dataDEGs[order(abs(dataDEGs$logFC),decreasing =TRUE),]
    dataDEGs <- cbind(GeneSymbol = rownames(dataDEGs), dataDEGs)
    dataDEGs$GeneSymbol <- as.character(dataDEGs$GeneSymbol)
    
    
    #dataDEGs <- as.data.frame(subset(dataDEGs, 
    #                                select = c("GeneSymbol", "logFC","FDR")))
    
    
    if ( i==1){
        openxlsx::write.xlsx(dataDEGs,
                             sheetName=cancer, 
                             overwrite = TRUE,
                             row.names = FALSE,
                             file = paste0("./Tables/Moonlight_DEGs.xlsx"))
    }
    
    
    wb <- openxlsx::loadWorkbook("./Tables/Moonlight_DEGs.xlsx")
    if(i!=1){addWorksheet(wb, cancer)}
    openxlsx::writeData(wb, sheet = cancer, dataDEGs, colNames = TRUE)
    openxlsx::saveWorkbook(wb,"./Tables/Moonlight_DEGs.xlsx",overwrite = T)
    
    
    
    
}


#------------------------------------------------------------------------------------------------------------------
# Moonlight_Cell_linePanCancer.R
# This section allows the end-user to run the analysis related to Cancer cell lines experiments validated cancer-driver genes - R12
# -----------------------------------------------------------------------------------------------------------------
setwd("./Moonlight/SupplementaryFiles/")
#devtools::install_github(repo = "BioinformaticsFMRP/TCGAbiolinks",force = TRUE)
#devtools::install_github(repo = "ibsquare/MoonlightR",force = TRUE)
require(circlize)
require(ggplot2)
require(reshape)
require(caret)
require(ggdendro)
require(TCGAbiolinks)
require(openxlsx)
require(utils)
require(readr)
require(biomaRt)
require(ComplexHeatmap)


#Parameter definition
#require(MoonlightR)

setwd("./Moonlight/SupplementaryFiles/")
#require(xlsx)

require(openxlsx)
FileToLoad <- list.files("./PanCancer/")

FileToLoad_DEG <- FileToLoad[grep("DEG",FileToLoad)]

CancerTypesNames <- as.character(unique(gsub("TCGA_","",FileToLoad_DEG)))
CancerTypesNames <- sort(CancerTypesNames)
CancerTypesNames <- as.character(unique(gsub("_DEGs.Rdata","",CancerTypesNames)))


for ( i in 1: length(CancerTypesNames)){
    
    cancer <- CancerTypesNames[i]
    load("../Moonlight_GDSC_geneExpr.Rdata")
    if(cancer == "CHOL"){next}
    if(cancer == "KICH"){next}
    if(cancer == "KIRP"){next}
    # The following analysis can be runned for each of the following cancer types
    
    # "BLCA" "CancerType" "COAD" "ESCA" "HNSC" "LIHC" "LUAD" "LUSC" "PRAD" "READ" "THCA" "UCEC"
    
    # The end-user needs only to replace the CancerType with the cancer of interest
    
    CancerType <- cancer
    print(CancerType)
    
    # MoonlightThreshRole must be more than 1, we applied a more stringent filter for our analysis
    
    MoonlightThreshRole <- 1
    
    
    # Loading TCGA CancerType URA results
    
    load(paste0("./PanCancer/TCGA_", CancerType, "_URA.Rdata"))
    
    
    # Before running the following instructions the end-user needs to download GDSC Cell Lines
    
    #Downloding RMA normalised expression data for GDSC Cell lines
    
    #download.file(url = "ftp://ftp.sanger.ac.uk/pub/project/cancerrxgene/releases/current_release/sanger1018_brainarray_ensemblgene_rma.txt.gz",
    #             destfile = "./Dataset/Cell_line_RMA_proc_basalExp.txt.zip")
    
    # Unzip file located in "./Dataset/Cell_line_RMA_proc_basalExp.txt.zip" manually
    
    # unzip("./Dataset/Cell_line_RMA_proc_basalExp.txt.zip", exdir = "./Dataset/")
    
    # Downloading Annotation List of Cell lines with more details
    
    #download.file(url = "ftp://ftp.sanger.ac.uk/pub/project/cancerrxgene/releases/current_release/Cell_Lines_Details.xlsx",
    #             destfile = "./Dataset/Cell_Lines_Details.xls")
    
    #file.rename(from = "./Dataset/Cell_Lines_Details.xls",
    #            to = "./Dataset/Cell_Lines_Details.xlsx")
    
    # Loading Cell line RMA and annotations
    
    
    
    
    
    # tabCell_line_info <- read.xlsx("../Dataset/Cell_Lines_Details.xlsx",sheet = "Cell line details")
    
    if (CancerType == "COAD") {
        tabCell_line_info[tabCell_line_info$`Cancer.Type.(matching.TCGA.label)` %in% "COAD/READ","Cancer.Type.(matching.TCGA.label)"] <- "COAD" }
    
    if (CancerType == "READ") {
        tabCell_line_info[tabCell_line_info$`Cancer.Type.(matching.TCGA.label)` %in% "COAD/READ","Cancer.Type.(matching.TCGA.label)"] <- "READ" }
    
    
    tabCell_line_info_CancerType <- tabCell_line_info[tabCell_line_info$`Cancer.Type.(matching.TCGA.label)` %in% CancerType,]
    tabCell_line_info_CancerType$COSMIC.identifier <- paste0("DATA.",tabCell_line_info_CancerType$COSMIC.identifier)
    
    commonGenes <- intersect(rownames(dataURA), rownames(tabCell_line))
    
    dataURA <- dataURA[commonGenes,]
    require(MoonlightR)
    dataDual <- PRA(dataURA = dataURA,
                    BPname = c("apoptosis","proliferation of cells"),
                    thres.role = MoonlightThreshRole)
    
    
    dataURA_filt <- dataURA[c(names(dataDual$TSG), names(dataDual$OCG)),]
    
    
    load(paste0("./PanCancer/TCGA_", CancerType, "_DEGs.Rdata"))
    
    
    dataDEGsfilt <- dataDEGs[rownames(dataURA_filt),]
    AnnotationGenes <- as.data.frame(dataDEGsfilt$logFC)
    rownames(AnnotationGenes) <- rownames(dataDEGsfilt)
    colnames(AnnotationGenes) <- "DEGs"
    
    
    TRexperiment <- rownames(dataURA_filt)
    commonGenes <- intersect(TRexperiment, rownames(tabCell_line))
    
    
    commonCellLines <- intersect(tabCell_line_info_CancerType$COSMIC.identifier, colnames(tabCell_line))
    
    tabCell_line_info_CancerType <- tabCell_line_info_CancerType[tabCell_line_info_CancerType$COSMIC.identifier %in% commonCellLines,]
    
    
    tabCell_line_CancerType <- tabCell_line[commonGenes,commonCellLines]
    
    
    tabCell_line_info_CancerType <- tabCell_line_info_CancerType[order(tabCell_line_info_CancerType$COSMIC.identifier, decreasing = FALSE),]
    
    tabCell_line_CancerType <- tabCell_line_CancerType[,tabCell_line_info_CancerType$COSMIC.identifier]
    
    sum(colnames(tabCell_line_CancerType) == tabCell_line_info_CancerType$COSMIC.identifier)
    colnames(tabCell_line_CancerType) <- tabCell_line_info_CancerType$Sample.Name
    
    tabCell_line_CancerType_matrix <- as.matrix(tabCell_line_CancerType)
    
    TSGtoshow <- names(sort(dataDual$TSG))
    OCGtoshow <- names(sort(dataDual$OCG))
    
    dataDEGsfilt <- dataDEGs[commonGenes,]
    AnnotationGenes <- as.data.frame(dataDEGsfilt$logFC)
    rownames(AnnotationGenes) <- rownames(dataDEGsfilt)
    colnames(AnnotationGenes) <- "DEGs"
    
    AnnotationGenes <- cbind(AnnotationGenes, Role = rep("TSG", nrow(AnnotationGenes)))
    AnnotationGenes$Role <- as.character(AnnotationGenes$Role)
    
    AnnotationGenes[intersect(TSGtoshow,rownames(AnnotationGenes)), "Role"] <- "TSG"
    AnnotationGenes[intersect(OCGtoshow,rownames(AnnotationGenes)), "Role"] <- "OCG"
    
    
    AnnotationGenes <- cbind(GeneSymbol = rownames(AnnotationGenes), AnnotationGenes)
    AnnotationGenes$GeneSymbol <- as.character(AnnotationGenes$GeneSymbol)
    
    tabCell_line_CancerType_matrix <- as.data.frame(tabCell_line_CancerType_matrix)
    
    tabCell_line_CancerType_matrix <- cbind(GeneSymbol = rownames(tabCell_line_CancerType_matrix), tabCell_line_CancerType_matrix)
    tabCell_line_CancerType_matrix$GeneSymbol <- as.character(tabCell_line_CancerType_matrix$GeneSymbol)
    
    
    load("Moonlight/SupplementaryFiles/AnnotationGenes_merged.Rdata")
    
    AnnotationGenes_merged_names <- AnnotationGenes_merged[,1:5]
    
    AnnotationGenes_merged_names <- AnnotationGenes_merged_names[!duplicated(AnnotationGenes_merged_names$Gene),]
    
    AnnotationGenes_merge <- merge( x = AnnotationGenes,
                                    y = tabCell_line_CancerType_matrix,
                                    by.x = "GeneSymbol",
                                    by.y = "GeneSymbol")
    
    AnnotationGenes_merge <- AnnotationGenes_merge[order(AnnotationGenes_merge$Role, decreasing = FALSE),]
    
    
    AnnotationGenes_merge_new <- merge( x = AnnotationGenes_merged_names,
                                        y = AnnotationGenes_merge,
                                        by.x = "Gene",
                                        by.y = "GeneSymbol",all.y = FALSE)
    
    
    
    
    if ( i==1){
        openxlsx::write.xlsx(AnnotationGenes_merge_new,
                             sheetName=cancer,
                             overwrite = TRUE,
                             row.names = FALSE,
                             file = paste0("./Tables/Moonlight_CellLine.xlsx"))
    }
    
    
    wb <- openxlsx::loadWorkbook("./Tables/Moonlight_CellLine.xlsx")
    if(i!=1){addWorksheet(wb, cancer)}
    openxlsx::writeData(wb, sheet = cancer, AnnotationGenes_merge_new, colNames = TRUE)
    openxlsx::saveWorkbook(wb,"./Tables/Moonlight_CellLine.xlsx",overwrite = T)
    
    
    print(paste(cancer, " n CDGs..",nrow(AnnotationGenes_merge_new),"..." ))
    
}


#------------------------------------------------------------------------------------------------------------------
# Moonlight_MutationBreak_log_boxplot.R
# This section allows the end-user to run the analysis related to section
# Oncogenic mediators exhibited differences in somatic and intron mutations - R8
# generating the boxplot in Figure3 
# -----------------------------------------------------------------------------------------------------------------

require(readxl)
Moonlight_Mutation_Pancancer <- read_excel("Tables/Moonlight_Mutation_Pancancer.xlsx")

require(reshape2)
AnnotationGenes_merged <-Moonlight_Mutation_Pancancer

AnnotationGenes_melt <-melt(AnnotationGenes_merged)


#AnnotationGenes_melt_promoter <- AnnotationGenes_melt[AnnotationGenes_melt$variable %in% "PromoterPeak",]

dfmelt_filt <- AnnotationGenes_melt
dfmelt_filt <- dfmelt_filt[dfmelt_filt$variable %in% "Missense_Mutation",]
dfmelt_filt$value <- log2(dfmelt_filt$value)
require(ggplot2)
p <- ggplot(dfmelt_filt) +
    geom_boxplot(aes(x=Role,y=value,fill=Role))+
    facet_grid(~CancerType)
ggsave(p, file = "./FiguresNew/PanCancer_CDGs_Mutation_boxplot_Missense_log2.pdf", useDingbats=FALSE,
       width = 20, height = 5)


library(ggpubr)
p <- ggboxplot(dfmelt_filt, x = "Role", y = "value",
               color = "CancerType",
               add = "jitter",
               facet.by = "CancerType", short.panel.labs = FALSE)

p <- p + stat_compare_means(method = "t.test", label = "p.format")
ggsave(p, file = "./FiguresNew/PanCancer_Mutation_boxplot_Missense_log2_pval.pdf",width = 10,height = 10,useDingbats=FALSE)


dfmelt_filt <- AnnotationGenes_melt
dfmelt_filt <- dfmelt_filt[dfmelt_filt$variable %in% "Intron",]
dfmelt_filt$value <- log2(dfmelt_filt$value)
require(ggplot2)
p <- ggplot(dfmelt_filt) +
    geom_boxplot(aes(x=Role,y=value,fill=Role))+
    facet_grid(~CancerType)
ggsave(p, file = "./FiguresNew/PanCancer_CDGs_Mutation_boxplot_Intron_log2.pdf", width = 20, height = 5,useDingbats=FALSE)


library(ggpubr)
p <- ggboxplot(dfmelt_filt, x = "Role", y = "value",
               color = "CancerType",
               add = "jitter",
               facet.by = "CancerType", short.panel.labs = FALSE)

p <- p + stat_compare_means(method = "t.test", label = "p.format")
ggsave(p, file = "./FiguresNew/PanCancer_Mutation_boxplot_Intron_log2_pval_landscape.pdf",width = 20,height = 5,useDingbats=FALSE)


dfmelt_filt <- AnnotationGenes_melt
dfmelt_filt <- dfmelt_filt[dfmelt_filt$CancerType %in% "BRCA",]

#dfmelt_filt <- dfmelt_filt[dfmelt_filt$variable %in% "Intron",]
dfmelt_filt$value <- log2(dfmelt_filt$value)
require(ggplot2)
p <- ggplot(dfmelt_filt) +
    geom_boxplot(aes(x=Role,y=value,fill=Role))+
    facet_grid(~variable)
ggsave(p, file = "./FiguresNew/PanCancer_CDGs_Mutation_Breast_log10.pdf", width = 20, height = 5)


require(ggplot2)
p <- ggplot(dfmelt_filt) +
    geom_boxplot(aes(x=Role,y=value,fill=Role))+
    facet_grid(~CancerType)
ggsave(p, file = "./FiguresNew/PanCancer_CDGs_Mutation_boxplot_Missense_log2.pdf", width = 20, height = 5)


require(openxlsx)
write.xlsx(AnnotationGenes_merged, file = "./Tables/Mutation_PanCancer_table_New.xlx")
save(AnnotationGenes_merged , file = "AnnotationGenes_merged.Rdata")

TCGA_BRCA_Mutation_geneSel_GATA3 <- TCGA_BRCA_Mutation_geneSel[TCGA_BRCA_Mutation_geneSel$Hugo_Symbol %in% "GATA3",]
TCGA_BRCA_Mutation_geneSel_ST6GALNAC3 <- TCGA_BRCA_Mutation_geneSel[TCGA_BRCA_Mutation_geneSel$Hugo_Symbol %in% "ST6GALNAC3",]


require(maftools)
maf.all = read.maf(maf = TCGA_BRCA_Mutation_geneSel, useAll  = FALSE)


# working on lolliplot
setwd("PanImmune")

PathDir <- "./GDCdata"

query.mut <- GDCquery(project = "TCGA-BRCA",
                      data.category = "Simple nucleotide variation",
                      data.type = "Simple somatic mutation",
                      access = "open",
                      sample.type = c("Primary solid Tumor"),
                      legacy = TRUE)

# Check maf availables
query.mut$results[[1]]$file_name

#[1] "genome.wustl.edu_BRCA.IlluminaHiSeq_DNASeq_automated.1.4.0.somatic.maf"
#[2] "gsc_BRCA_pairs.aggregated.capture.tcga.uuid.automated.somatic.maf"
#[3] "genome.wustl.edu_BRCA.IlluminaGA_DNASeq.Level_2.1.1.0.curated.somatic.maf"
#[4] "genome.wustl.edu_BRCA.IlluminaGA_DNASeq.Level_2.5.3.0.somatic.maf"

query.mut <- GDCquery(project = "TCGA-BRCA",
                      data.category = "Simple nucleotide variation",
                      data.type = "Simple somatic mutation",
                      access = "open",
                      sample.type = c("Primary solid Tumor"),
                      legacy = TRUE,
                      file.type = query.mut$results[[1]]$file_name[1])

BRCAsamples.mut <- query.mut$results[[1]]$cases


query.mut.down <- GDCquery(project = "TCGA-BRCA",
                           data.category = "Simple nucleotide variation",
                           data.type = "Simple somatic mutation",
                           access = "open",
                           sample.type = c("Primary solid Tumor"),
                           legacy = TRUE,
                           barcode = BRCAsamples.mut,
                           file.type = query.mut$results[[1]]$file_name[1])

GDCdownload(query.mut.down,
            directory = PathDir)

BRCA.mut <- GDCprepare(query.mut.down,
                       directory = PathDir)

#genome.wustl.edu_BRCA.IlluminaHiSeq_DNASeq_automated.1.4.0.somatic.maf
load("./Moonlight/SupplementaryFiles/BRCAcurMAF.rdata")
save(BRCA.mut,file = "BRCAcurMAF.rdata" )
curMAF<- as.data.frame(BRCA.mut)

curMAF <- curMAF[curMAF$Hugo_Symbol %in% "ST6GALNAC3",]
TCGA_BRCA_Mutation_geneSel_ST6GALNAC3 <- curMAF[curMAF$Hugo_Symbol %in% ""]

curMAF<- as.data.frame(TCGA_BRCA_Mutation_geneSel_ST6GALNAC3)
curMAF<- as.data.frame(TCGA_BRCA_Mutation_geneSel_GATA3)


require(maftools)
maf.all = read.maf(maf = curMAF, useAll  = TRUE)


p <- lollipopPlot(maf = maf.all, gene = 'GATA3', AACol = 'amino_acid_change_WU', showMutationRate = TRUE)
#p <- lollipopPlot(maf = maf.all, gene = 'GATA3', AACol = 'HGVSp_Short', showMutationRate = TRUE, labelPos = 816, refSeqID = 'NM_000222'))

p <- lollipopPlot(maf = maf.all, gene = 'GATA3', AACol = 'HGVSp_Short', showMutationRate = TRUE, labelPos = "all")
p <- lollipopPlot(maf = maf.all, gene = 'ST6GALNAC3', AACol = 'HGVSp_Short', showMutationRate = TRUE)

ggsave(p,filename = "./Figures/BRCA_lolliplot_ST6GALNAC3.pdf", width = 10,height = 6)

p <- lollipopPlot(maf = maf.all, gene = 'GATA3', AACol = 'HGVSp_Short', showMutationRate = TRUE)
ggsave(p,filename = "./Figures/BRCA_lolliplot_GATA3.pdf", width = 10,height = 6)


p <- lollipopPlot2(maf = maf.all, gene = 'GATA3', AACol = 'amino_acid_change_WU', showMutationRate = TRUE,
                   AACol1 = "amino_acid_change", AACol2 = "amino_acid_change")

#------------------------------------------------------------------------------------------------------------------
# Moonlight_BPMs_list_new_TSG_OCG.R
# This section allows the end-user to run the analysis related to section
# Application of Moonlight Strategy to Pan-Cancer and Breast Cancer Data - R2
# generating the table with dual-role genes 
# -----------------------------------------------------------------------------------------------------------------
setwd("Moonlight/SupplementaryFiles/")
#devtools::install_github(repo = "BioinformaticsFMRP/TCGAbiolinks",force = TRUE)
#devtools::install_github(repo = "ibsquare/MoonlightR",force = TRUE)
require(circlize)
require(ggplot2)
require(reshape)
require(caret)
require(ggdendro)
require(TCGAbiolinks)
require(openxlsx)
require(utils)
require(readr)
require(biomaRt)
require(ComplexHeatmap)
require(MoonlightR)
#devtools::install_github("stephenturner/annotables")
library(annotables)

tabAnnoGenes <- grch37
tabAnnoGenes <- as.data.frame(tabAnnoGenes)


#length (intersect(EAGenes$Gene, tabAnnoGenes$symbol))


EAGenes_merged <- merge(x = EAGenes,
                        y = tabAnnoGenes,
                        by.x = "Gene",
                        by.y = "symbol",
                        all = TRUE)

FolderURA <- list.files("./PanCancer/")
FolderURA_data <- FolderURA[grep("URA",FolderURA)]

AnnotationGenes_merged <- NULL
dataURA_filt_merged <- NULL

for (ik in 1:length(FolderURA_data)){
    
    #CancerType <- "BRCA"
    
    
    CancerType <- gsub("_URA.Rdata","",FolderURA_data)
    CancerType <- gsub("TCGA_","",CancerType)
    CancerType <- CancerType[ik]
    print(CancerType)
    print(ik)
    # MoonlightThreshRole must be more than 1, we applied a more stringent filter for our analysis
    
    MoonlightThreshRole <- 1
    
    
    # Loading TCGA CancerType URA results
    
    load(paste0("./PanCancer/TCGA_", CancerType, "_URA.Rdata"))
    
    dataDual <- PRA(dataURA = dataURA,
                    BPname = c("apoptosis","proliferation of cells"),
                    thres.role = MoonlightThreshRole)
    
    CancerDriverGenes_TSG <- names(dataDual$TSG)
    CancerDriverGenes_OCG <- names(dataDual$OCG)
    
    
    dataURA_filt <- dataURA[c(names(dataDual$TSG), names(dataDual$OCG)),]
    dataURA_filt <- as.data.frame(dataURA_filt)
    dataURA_filt <- cbind(Cancertype = rep(CancerType, nrow(dataURA_filt)), dataURA_filt)
    dataURA_filt$Cancertype <- as.character(dataURA_filt$Cancertype)
    dataURA_filt <- cbind(GeneSymbol = rownames(dataURA_filt),dataURA_filt)
    dataURA_filt$GeneSymbol <- as.character(dataURA_filt$GeneSymbol)
    
    
    dataURA_filt <- cbind(Role = rep("Role",nrow(dataURA_filt)), dataURA_filt)
    dataURA_filt$Role <- as.character(dataURA_filt$Role)
    
    dataURA_filt[ dataURA_filt$GeneSymbol %in% CancerDriverGenes_TSG, "Role"] <- "TSG"
    dataURA_filt[ dataURA_filt$GeneSymbol %in% CancerDriverGenes_OCG, "Role"] <- "OCG"
    
    dataURA_filt_merged <- rbind(dataURA_filt_merged, dataURA_filt)
    
    
}

#> table(dataURA_filt_merged$Role, dataURA_filt_merged$Cancertype)

#BLCA BRCA CHOL COAD ESCA GBM HNSC KICH KIRC KIRP LIHC LUAD LUSC PRAD READ STAD THCA UCEC
#OCG  280  626   33  208  139 292  329   75  130  146  362  349  357   48   64  261  681  200
#TSG  159  150    2  224   36  57   66   39   90   76   49  197  364   40   94   38    4   34


dataURA_filt_merged_withAnno <- merge(y = dataURA_filt_merged,
                                      x = EAGenes_merged,
                                      by.y = "GeneSymbol",
                                      by.x = "Gene")

save(dataURA_filt_merged_withAnno, file = "Moonlight_dataURA_PanCancer.rdata")
write.xlsx(dataURA_filt_merged_withAnno, file = "./Tables/Moonlight_dataURA_PanCancer.xlsx")


dataURA_filt_merged_withAnno$Gene <- as.character(dataURA_filt_merged_withAnno$Gene )
dataURA_filt_merged_withAnno$ID  <- as.character(dataURA_filt_merged_withAnno$ID )
dataURA_filt_merged_withAnno$Description  <- as.character(dataURA_filt_merged_withAnno$Description )
dataURA_filt_merged_withAnno$Location  <- as.character(dataURA_filt_merged_withAnno$Location )
dataURA_filt_merged_withAnno$Family  <- as.character(dataURA_filt_merged_withAnno$Family )


dataURA_filt_merged_withAnno <- cbind(dataURA_filt_merged_withAnno, DualRole = rep("No",nrow(dataURA_filt_merged_withAnno)))
dataURA_filt_merged_withAnno$DualRole <- as.character(dataURA_filt_merged_withAnno$DualRole)
dataURA_filt_merged_withAnno <- cbind(dataURA_filt_merged_withAnno, CancerRole = rep(0,nrow(dataURA_filt_merged_withAnno)))

tab <- as.data.frame(table(dataURA_filt_merged_withAnno$Gene))
rownames(tab) <- tab$Var1

for(k in 1:nrow(dataURA_filt_merged_withAnno)){
    print(k)
    curGene<- dataURA_filt_merged_withAnno$Gene[k]
    
    dataURA_filt_merged_withAnno$CancerRole[k] <- tab[curGene,"Freq"]
    
    
    
    dataURA_filt_merged_withAnno_curGen <- dataURA_filt_merged_withAnno[dataURA_filt_merged_withAnno$Gene %in% curGene,]
    
    if(length(intersect(dataURA_filt_merged_withAnno_curGen$Role, "OCG"))==1){
        print("OCG")
        # print(curGene)
        if(length(intersect(dataURA_filt_merged_withAnno_curGen$Role, "TSG"))==1){
            print("....TSG")
            print(curGene)
            dataURA_filt_merged_withAnno$DualRole[k] <- "Yes"
        }
    }
    
    
    
}


save(dataURA_filt_merged_withAnno, file = "Moonlight_dataURA_PanCancer.Rdata")
write.xlsx(dataURA_filt_merged_withAnno, file = "./Tables/Moonlight_dataURA_PanCancer.xlsx")

dataURA_filt_merged_withAnno_DualRole <- dataURA_filt_merged_withAnno[dataURA_filt_merged_withAnno$DualRole %in% "Yes",]
write.table(unique(dataURA_filt_merged_withAnno_DualRole$Gene), file = "DualRoleGenes.txt",quote = FALSE,row.names = FALSE, col.names = FALSE)
#

dataURA_filt_merged_withAnno_SingleRole <- dataURA_filt_merged_withAnno[dataURA_filt_merged_withAnno$DualRole=="No",]
dataURA_filt_merged_withAnno_DualRole <-  dataURA_filt_merged_withAnno[dataURA_filt_merged_withAnno$DualRole=="Yes",]

dataURA_filt_merged_withAnno_SingleRole_TSG <- dataURA_filt_merged_withAnno_SingleRole[dataURA_filt_merged_withAnno_SingleRole$Role %in% "TSG",]
dataURA_filt_merged_withAnno_SingleRole_OCG <- dataURA_filt_merged_withAnno_SingleRole[dataURA_filt_merged_withAnno_SingleRole$Role %in% "OCG",]

#------------------------------------------------------------------------------------------------------------------
# Moonlight_CNV_new.R
# This section allows the end-user to run the analysis related to section
# Critical cancer-driver genes reshape the copy-number landscape - R7
# generating the table and figures
# -----------------------------------------------------------------------------------------------------------------
setwd("/Moonlight/SupplementaryFiles")
require(TCGAbiolinks)
require(GenomicRanges)
require(ggpubr)
source('/CopyNumber_analysis/VisualizeCNplot3.R')
load("/CopyNumber_analysis/genes_GR.Rdata")
load("/Moonlight/SupplementaryFiles/Moonlight_dataURA_PanCancer.rdata")


GeneToVisualize <- TNBC_geneList


require(readr)
#GeneToVisualize <- sort(unique(GeneToVisualize))
Gistic2_Pancancer_filt_merged <- NULL
FolderList <- list.dirs("./GISTIC2/")

Subtypes <- sort(unique(dataURA_filt_merged_withAnno$Cancertype))
#vxCNplot = vector(mode="list")
#kv<-1
#iq<-1 # for testing

for (iq in 1: length(Subtypes)){
    
    curSubtype <- Subtypes[iq]
    print(curSubtype)
    
    #curSubtype <- "BRCA"
    folderCur <- FolderList[grep(curSubtype, FolderList)]
    
    #folderCur <- "/CopyNumber_analysis/Gistic2/"
    #folderCur <- "./GISTIC2/gdac.broadinstitute.org_BRCA-TP.CopyNumber_Gistic2.Level_4.2016012800.0.0/"
    FolderListCur <- list.files(folderCur)
    
    fileCurScore <- FolderListCur[grep("scores.gistic", FolderListCur)]
    fileCurAmp <- FolderListCur[grep("amp_genes.conf_99", FolderListCur)]
    fileCurDel <- FolderListCur[grep("del_genes.conf_99", FolderListCur)]
    
    
    scoresGistic_Cur <- read_delim(paste0(folderCur, "/",fileCurScore),
                                   "\t", escape_double = FALSE, trim_ws = TRUE)
    
    tabAnno_conf_Amp <- read_delim(paste0(folderCur, "/", fileCurAmp),
                                   "\t", escape_double = FALSE, trim_ws = TRUE)
    
    tabAnno_conf_Del <- read_delim(paste0(folderCur, "/",fileCurDel),
                                   "\t", escape_double = FALSE, trim_ws = TRUE)
    
    scores <- scoresGistic_Cur
    
    scores <- as.data.frame(scores)
    
    
    scores_filt <- scores
    
    scores_filt_call <- as.data.frame(scores_filt)
    
    scores_filt_call <- cbind(scores_filt_call, Aberration.Kind  = rep(0, nrow(scores_filt_call)) )
    
    scores_filt_call[scores_filt_call$Type == "Amp","Aberration Kind"] <- 1
    scores_filt_call[scores_filt_call$Type == "Del","Aberration Kind"] <- -1
    
    colnames(scores_filt_call)[colnames(scores_filt_call)=="Start"] <- "Region Start [bp]"
    colnames(scores_filt_call)[colnames(scores_filt_call)=="End"] <- "Region End [bp]"
    colnames(scores_filt_call)[colnames(scores_filt_call)=="G-score"] <- "score"
    #colnames(scores_filt_call)[colnames(scores_filt_call)=="-log10(q-value)"] <- "score"
    
    
    scores_filt_call <- cbind(scores_filt_call,  Ratio = scores_filt_call$score / scores_filt_call$`-log10(q-value)`)
    
    FDR.thresh <- 1 / 10^0.25
    
    scores_filt_FDR_Amp <- scores_filt_call[scores_filt_call$`-log10(q-value)` > -log10(FDR.thresh),]
    scores_filt_FDR_Del <- scores_filt_call[scores_filt_call$`-log10(q-value)` > -log10(FDR.thresh),]
    #gaiaCNVplot(call,threshold = 0.01)
    
    scores_filt_FDR_Amp <- scores_filt_FDR_Amp[scores_filt_FDR_Amp$Type %in% "Amp",]
    scores_filt_FDR_Del <- scores_filt_FDR_Del[scores_filt_FDR_Del$Type %in% "Del",]
    require(openxlsx)
    write.csv(scores_filt_FDR_Amp, file = paste0("./Gistic2_tables/TCGA_",curSubtype, "_scores_filt_FDR_Amp.csv"))
    write.csv(scores_filt_FDR_Del, file = paste0("./Gistic2_tables/TCGA_",curSubtype, "_scores_filt_FDR_Del.csv"))
    
    
    scores_filt_call_Amp_full <- scores_filt_call[scores_filt_call$Type %in% "Amp",]
    scores_filt_call_Del_full <- scores_filt_call[scores_filt_call$Type %in% "Del",]
    
    genes_GR_sel_Amp <- makeGRangesFromDataFrame(genes,keep.extra.columns = TRUE)
    df_GR <- scores_filt_call_Amp_full
    colnames(df_GR)[colnames(df_GR) == "Region Start [bp]"] <- "start"
    colnames(df_GR)[colnames(df_GR) == "Region End [bp]"] <- "end"
    df_GR$Chromosome <- gsub("chr0","",df_GR$Chromosome )
    df_GR$Chromosome <- gsub("chr","",df_GR$Chromosome )
    df_GR$Chromosome <- as.numeric(df_GR$Chromosome)
    df_GR_Amp <- df_GR[df_GR$Type %in% "Amp",]
    df_GR_new <- makeGRangesFromDataFrame(df_GR_Amp,keep.extra.columns = TRUE)
    hits_Amp <- findOverlaps(genes_GR_sel_Amp,df_GR_new, type="any")
    df_GR_ann_Amp <- cbind(df_GR_new[subjectHits(hits_Amp),],genes[queryHits(hits_Amp),])
    df_GR_ann_Amp <- df_GR_ann_Amp[order(df_GR_ann_Amp$score, decreasing = TRUE),]
    df_GR_ann_Amp <- df_GR_ann_Amp[!duplicated(df_GR_ann_Amp$GeneSymbol),]
    
    
    
    GenesinWidePeak_Amp <- NULL
    if( ncol(tabAnno_conf_Amp) > 1){
        for ( k in 2: (length(colnames(tabAnno_conf_Amp))-1) ){
            curColumn <- colnames(tabAnno_conf_Amp)[k]
            print(curColumn)
            curGenesWidePeak <- intersect(as.matrix(tabAnno_conf_Amp[,curColumn]),df_GR_ann_Amp$GeneSymbol)
            print(sort(curGenesWidePeak))
            GenesinWidePeak_Amp <- c(curGenesWidePeak, GenesinWidePeak_Amp)
        }
        
        df_GR_ann_Amp_GeneWidePeak <- df_GR_ann_Amp[df_GR_ann_Amp$GeneSymbol %in% GenesinWidePeak_Amp,]
    }
    
    if( ncol(tabAnno_conf_Amp) == 1){
        df_GR_ann_Amp_GeneWidePeak <- tabAnno_conf_Amp
    }
    
    
    genes_GR_sel_Del <- makeGRangesFromDataFrame(genes,keep.extra.columns = TRUE)
    df_GR <- scores_filt_call_Del_full
    colnames(df_GR)[colnames(df_GR) == "Region Start [bp]"] <- "start"
    colnames(df_GR)[colnames(df_GR) == "Region End [bp]"] <- "end"
    df_GR$Chromosome <- gsub("chr0","",df_GR$Chromosome )
    df_GR$Chromosome <- gsub("chr","",df_GR$Chromosome )
    df_GR$Chromosome <- as.numeric(df_GR$Chromosome)
    df_GR_Del <- df_GR[df_GR$Type %in% "Del",]
    df_GR_new <- makeGRangesFromDataFrame(df_GR_Del,keep.extra.columns = TRUE)
    hits_Del <- findOverlaps(genes_GR_sel_Del,df_GR_new, type="any")
    df_GR_ann_Del <- cbind(df_GR_new[subjectHits(hits_Del),],genes[queryHits(hits_Del),])
    df_GR_ann_Del <- df_GR_ann_Del[order(df_GR_ann_Del$score, decreasing = TRUE),]
    df_GR_ann_Del <- df_GR_ann_Del[!duplicated(df_GR_ann_Del$GeneSymbol),]
    
    
    GenesinWidePeak_Del <- NULL
    if( ncol(tabAnno_conf_Del) > 1){
        for ( k in 2: (length(colnames(tabAnno_conf_Del))-1) ){
            curColumn <- colnames(tabAnno_conf_Del)[k]
            print(curColumn)
            curGenesWidePeak <- intersect(as.matrix(tabAnno_conf_Del[,curColumn]),df_GR_ann_Del$GeneSymbol)
            print(sort(curGenesWidePeak))
            GenesinWidePeak_Del <- c(curGenesWidePeak, GenesinWidePeak_Del)
        }
        
        df_GR_ann_Del_GeneWidePeak <- df_GR_ann_Del[df_GR_ann_Del$GeneSymbol %in% GenesinWidePeak_Del,]
    }
    
    if( ncol(tabAnno_conf_Del) == 1){
        df_GR_ann_Del_GeneWidePeak <- tabAnno_conf_Del
    }
    
    
    write.csv(df_GR_ann_Amp_GeneWidePeak, file = paste0("./Gistic2_tables/TCGA_",curSubtype, "scores_GeneWidePeak_Amp.csv"))
    write.csv(df_GR_ann_Del_GeneWidePeak, file = paste0("./Gistic2_tables/TCGA_",curSubtype, "scores_GeneWidePeak_Del.csv"))
    
    #GeneToVisualize <- c("CCND1","CADM1")
    
    
    transformationFormulaAxis2<-rbind(scores_filt_FDR_Amp, scores_filt_FDR_Del)
    transformationFormulaAxis2_thresh <- mean(transformationFormulaAxis2$score / transformationFormulaAxis2$`-log10(q-value)`)
    titleplot = "test"
    chrArms = TRUE
    anno_Amp_GeneWidePeak = df_GR_ann_Amp_GeneWidePeak
    anno_Del_GeneWidePeak = df_GR_ann_Del_GeneWidePeak
    
    show.namesParameter = "significant"
    #show.namesParameter = "all"
    #curSubtype <- "BRCA"
    show.namesParameter = "significant"
    #GeneToVisualize <- AnnotationGenes_merged_BRCA_OCG$Gene
    
    
    dataURA_curCancertype <- dataURA_filt_merged_withAnno[dataURA_filt_merged_withAnno$Cancertype %in% curSubtype,]
    dataURA_curCancertype_OCG <- dataURA_curCancertype[dataURA_curCancertype$Role %in% "OCG",]
    dataURA_curCancertype_TSG <- dataURA_curCancertype[dataURA_curCancertype$Role %in% "TSG",]
    
    dataURA_curCancertype_subset <- dataURA_curCancertype[,1:15]
    
    
    OCG_with_AMP <- 0
    
    if(length(df_GR_ann_Amp_GeneWidePeak > 1)) {
        OCG_with_AMP <- intersect(dataURA_curCancertype_OCG$Gene,df_GR_ann_Amp_GeneWidePeak$GeneSymbol ) }
    
    TSG_with_DEL <- 0
    
    if(length(df_GR_ann_Del_GeneWidePeak > 1)) {
        TSG_with_DEL <- intersect(dataURA_curCancertype_TSG$Gene,df_GR_ann_Del_GeneWidePeak$GeneSymbol ) }
    
    GeneToVisualize <- c(OCG_with_AMP,TSG_with_DEL )
    
    
    GeneToVisualize <- TNBC_geneList
    
    p <- VisualizeCNplot3(scores_filt_call = scores_filt_call,
                          GeneToVisualize = GeneToVisualize,
                          chrArms == TRUE,
                          tabAnno_conf_Amp = tabAnno_conf_Amp,
                          tabAnno_conf_Del = tabAnno_conf_Del,
                          FDR.thresh = FDR.thresh,
                          genes_GR = genes,
                          anno_Amp_GeneWidePeak = df_GR_ann_Amp_GeneWidePeak,
                          anno_Del_GeneWidePeak = df_GR_ann_Del_GeneWidePeak,
                          show.names = show.namesParameter,
                          titleplot = paste0("TNBC ",curSubtype," subtype"))
    
    ggsave(p , file = paste0("./Gistic2_plots_TNBC/Moonlight_", curSubtype, "_CDGs_CNV.pdf"), width = 20, height = 10)
    
    
    if( length(df_GR_ann_Amp_GeneWidePeak) > 1) {
        Gistic2_curCancer <- df_GR_ann_Amp_GeneWidePeak
    }
    
    
    if( length(df_GR_ann_Amp_GeneWidePeak) > 1) {
        
        if( length(df_GR_ann_Del_GeneWidePeak) > 1) {
            
            Gistic2_curCancer <- rbind(df_GR_ann_Amp_GeneWidePeak, df_GR_ann_Del_GeneWidePeak)
        }
    }
    
    
    
    Gistic2_curCancer_merged <- merge(y = dataURA_curCancertype_subset,
                                      x = Gistic2_curCancer,
                                      by.y = "Gene",
                                      by.x = "GeneSymbol")
    
    FDR.thresh <- 0
    Gistic2_curCancer_merged_filt <- Gistic2_curCancer_merged[Gistic2_curCancer_merged$X.log10.q.value. >= FDR.thresh,]
    #Gistic2_curCancer_merged_filt <- Gistic2_curCancer_merged[Gistic2_curCancer_merged$X.log10.q.value. > FDR.thresh,]
    
    
    
    Gistic2_curCancer_merged_filt <- cbind(Critical = rep("No",nrow(Gistic2_curCancer_merged_filt)),Gistic2_curCancer_merged_filt)
    Gistic2_curCancer_merged_filt$Critical <- as.character(Gistic2_curCancer_merged_filt$Critical)
    
    
    if (length(OCG_with_AMP) > 0) {
        Gistic2_curCancer_merged_filt[Gistic2_curCancer_merged_filt$GeneSymbol %in% OCG_with_AMP, "Critical"] <- "Yes" }
    
    
    if (length(OCG_with_AMP) > 0) {
        Gistic2_curCancer_merged_filt[Gistic2_curCancer_merged_filt$GeneSymbol %in% TSG_with_DEL, "Critical"] <- "Yes" }
    
    
    Gistic2_Pancancer_filt_merged <- rbind(Gistic2_Pancancer_filt_merged, Gistic2_curCancer_merged_filt)
}

save(Gistic2_Pancancer_filt_merged, file = "Moonlight_CNV_PanCancer_Gistic2_plots_TNBC.Rdata")


Gistic2_Pancancer_filt_merged <- cbind(Gistic2_Pancancer_filt_merged, DualRole = rep("No",nrow(Gistic2_Pancancer_filt_merged)))
Gistic2_Pancancer_filt_merged$DualRole <- as.character(Gistic2_Pancancer_filt_merged$DualRole)
Gistic2_Pancancer_filt_merged <- cbind(Gistic2_Pancancer_filt_merged, CancerRole = rep(0,nrow(Gistic2_Pancancer_filt_merged)))

tab <- as.data.frame(table(Gistic2_Pancancer_filt_merged$Gene))
rownames(tab) <- tab$Var1

for(k in 1:nrow(Gistic2_Pancancer_filt_merged)){
    print(k)
    curGene<- Gistic2_Pancancer_filt_merged$Gene[k]
    
    Gistic2_Pancancer_filt_merged$CancerRole[k] <- tab[curGene,"Freq"]
    
    
    
    Gistic2_Pancancer_filt_merged_curGen <- Gistic2_Pancancer_filt_merged[Gistic2_Pancancer_filt_merged$Gene %in% curGene,]
    
    if(length(intersect(Gistic2_Pancancer_filt_merged_curGen$Role, "OCG"))==1){
        print("OCG")
        # print(curGene)
        if(length(intersect(Gistic2_Pancancer_filt_merged_curGen$Role, "TSG"))==1){
            print("....TSG")
            print(curGene)
            Gistic2_Pancancer_filt_merged$DualRole[k] <- "Yes"
        }
    }
    
    
    
}


save(Gistic2_Pancancer_filt_merged, file = "Moonlight_CNV_PanCancerDual_Gistic2_plots_TNBC.Rdata")
write.xlsx(Gistic2_Pancancer_filt_merged, file = "./Tables/Moonlight_CNV_Pancancer_Gistic2_plots_TNBC.xlsx")


Gistic2_Pancancer_filt_merged_Critical <- Gistic2_Pancancer_filt_merged[Gistic2_Pancancer_filt_merged$Critical %in% "Yes",]

Gistic2_Pancancer_filt_merged_Dual <- Gistic2_Pancancer_filt_merged[Gistic2_Pancancer_filt_merged$DualRole %in% "Yes",]
Gistic2_Pancancer_filt_merged_Dual_Critical <- Gistic2_Pancancer_filt_merged_Dual[Gistic2_Pancancer_filt_merged_Dual$Critical %in% "Yes",]


#------------------------------------------------------------------------------------------------------------------
# Moonlight_AtacSeqPanCancer.R
# This section allows the end-user to run the analysis related to section
# Cancer-driver genes are prioritized at distinct chromatin accessibility regions - R6
# generating the table and figures
# -----------------------------------------------------------------------------------------------------------------


setwd("Moonlight/SupplementaryFiles/")
#devtools::install_github(repo = "BioinformaticsFMRP/TCGAbiolinks",force = TRUE)
#devtools::install_github(repo = "ibsquare/MoonlightR",force = TRUE)
require(circlize)
require(ggplot2)
require(reshape)
require(caret)
require(ggdendro)
require(TCGAbiolinks)
require(openxlsx)
require(utils)
require(readr)
require(biomaRt)
require(ComplexHeatmap)
require(MoonlightR)
require(readxl)

TCGA_BRCA_ATACseq <- read_excel("aav1898_Data_S2 (2).xlsx",
                                sheet = "BRCA-Only_PeakCalls", skip = 21)
TCGA_BRCA_ATACseq <- as.data.frame(TCGA_BRCA_ATACseq)
aav1898_Data_S2 <- read_excel("aav1898_Data_S2.xlsx", sheet = "Pan-Cancer_PeakCalls", skip = 21)


TCGA_PanCancer_ATACseq <- as.data.frame(aav1898_Data_S2)

TCGA_PanCancer_ATACseq <- TCGA_PanCancer_ATACseq[,colnames(TCGA_BRCA_ATACseq)]

TCGA_PanCancer_ATACseq_merged <- rbind(TCGA_PanCancer_ATACseq, TCGA_BRCA_ATACseq)

aav1898_Data_S2 <- TCGA_PanCancer_ATACseq_merged

aav1898_Data_S2 <- cbind(Cancertype = rep("type",nrow(aav1898_Data_S2)),aav1898_Data_S2)
aav1898_Data_S2 <- as.data.frame(aav1898_Data_S2)
aav1898_Data_S2$Cancertype <- as.character(aav1898_Data_S2$Cancertype)
#loading only NMoonlight Genes


load("Moonlight_dataURA_PanCancer.rdata")


aav1898_Data_S2_URA <- aav1898_Data_S2[aav1898_Data_S2$`Gene Symbol` %in% dataURA_filt_merged_withAnno$Gene,]

for(i in 1: nrow(aav1898_Data_S2_URA)){
    print(i)
    curPeak <- unlist(strsplit(aav1898_Data_S2_URA$Peak_Name[i],"_"))[1]
    aav1898_Data_S2_URA$Cancertype[i] <- curPeak
}

TCGA_ATACseq_PanCancer <- aav1898_Data_S2_URA


FolderURA <- list.files("./PanCancer/")
FolderURA_data <- FolderURA[grep("URA",FolderURA)]

# The following analysis can be runned for each of the following cancer types

# "BLCA" "CancerType" "COAD" "ESCA" "HNSC" "LIHC" "LUAD" "LUSC" "PRAD" "READ" "THCA" "UCEC"

# The end-user needs only to replace the CancerType with the cancer of interest

#save(AnnotationGenes_merged, file = "AnnotationGenes_merged.Rdata")
AnnotationGenes_merged <- NULL
dataURA_filt_merged <- NULL

for (ik in 1:length(FolderURA_data)){
    
    #CancerType <- "BRCA"
    
    
    CancerType <- gsub("_URA.Rdata","",FolderURA_data)
    CancerType <- gsub("TCGA_","",CancerType)
    CancerType <- CancerType[ik]
    print(CancerType)
    print(ik)
    # MoonlightThreshRole must be more than 1, we applied a more stringent filter for our analysis
    
    MoonlightThreshRole <- 1
    
    
    # Loading TCGA CancerType URA results
    
    load(paste0("./PanCancer/TCGA_", CancerType, "_URA.Rdata"))
    
    dataDual <- PRA(dataURA = dataURA,
                    BPname = c("apoptosis","proliferation of cells"),
                    thres.role = MoonlightThreshRole)
    
    
    dataURA_filt <- dataURA[c(names(dataDual$TSG), names(dataDual$OCG)),]
    
    dataURA_filt_merged <- rbind(dataURA_filt_merged, dataURA_filt)
    
    
    
    
    
    EAGenes_full <- dataURA_filt_merged_withAnno
    EAGenes_full <- EAGenes_full[,1:13]
    
    
    EAGenes_full <- EAGenes_full[order(EAGenes_full$Family,decreasing = TRUE),]
    
    EAGenes_full <- EAGenes_full[!duplicated(EAGenes_full$Gene),]
    
    GeneMissing <- setdiff(rownames(dataURA_filt),EAGenes_full$Gene)
    print(GeneMissing)
    
    AnnotationGenes <- EAGenes_full[EAGenes_full$Gene %in% rownames(dataURA_filt),]
    
    AnnotationGenes <- cbind(AnnotationGenes, Role = rep("role",nrow(AnnotationGenes)))
    AnnotationGenes <- as.data.frame(AnnotationGenes)
    AnnotationGenes <- cbind(AnnotationGenes, CancerType = rep(CancerType,nrow(AnnotationGenes)))
    AnnotationGenes$CancerType  <- as.character(AnnotationGenes$CancerType)
    AnnotationGenes$ID  <- as.character(AnnotationGenes$ID)
    AnnotationGenes$Gene  <- as.character(AnnotationGenes$Gene)
    AnnotationGenes$Description  <- as.character(AnnotationGenes$Description)
    AnnotationGenes$Location  <- as.character(AnnotationGenes$Location)
    AnnotationGenes$Family  <- as.character(AnnotationGenes$Family)
    AnnotationGenes$Role <- as.character(AnnotationGenes$Role)
    
    
    CancerOCG <- names(dataDual$OCG)
    CancerTSG <- names(dataDual$TSG)
    
    
    AnnotationGenes[AnnotationGenes$Gene %in% CancerOCG,"Role"] <- "OCG"
    AnnotationGenes[AnnotationGenes$Gene %in% CancerTSG,"Role"] <- "TSG"
    
    rownames(AnnotationGenes) <- AnnotationGenes$Gene
    
    
    
    AnnotationGenes <- cbind(AnnotationGenes,
                             PromoterPeak = rep(0,nrow(AnnotationGenes)),
                             IntronPeak = rep(0,nrow(AnnotationGenes)),
                             ExonPeak = rep(0,nrow(AnnotationGenes)),
                             UTR3Peak = rep(0,nrow(AnnotationGenes)),
                             UTR5Peak = rep(0,nrow(AnnotationGenes)),
                             DistalPeak = rep(0,nrow(AnnotationGenes)))
    
    
    
    TCGA_ATACseq_PanCancer_curCancertype <- TCGA_ATACseq_PanCancer[TCGA_ATACseq_PanCancer$Cancertype %in% CancerType,]
    
    require(readxl)
    
    #threshQuantile_peak <- quantile(TCGA_BRCA_ATACseq$`Normalized Peak Score`,0.75)
    #TCGA_BRCA_ATACseq <- TCGA_BRCA_ATACseq[TCGA_BRCA_ATACseq$`Normalized Peak Score` < as.numeric(threshQuantile_peak), "Normalized Peak Score"] <- 0
    
    TCGA_BRCA_ATACseq_geneSel <- TCGA_ATACseq_PanCancer_curCancertype[TCGA_ATACseq_PanCancer_curCancertype$`Gene Symbol`   %in% rownames(AnnotationGenes),]
    
    
    for( i in 8:ncol(AnnotationGenes)){
        
        curCol <- colnames(AnnotationGenes)[i]
        
        if(curCol == "PromoterPeak"){
            TCGA_BRCA_ATACseq_geneSel_promoter <- TCGA_BRCA_ATACseq_geneSel[TCGA_BRCA_ATACseq_geneSel$Annotation %in% "Promoter",]
            
            TCGA_BRCA_ATACseq_sort <- TCGA_BRCA_ATACseq_geneSel_promoter
            TCGA_BRCA_ATACseq_sort <- TCGA_BRCA_ATACseq_sort[order(TCGA_BRCA_ATACseq_sort$`Normalized Peak Score`,decreasing = TRUE),]
            
            TCGA_BRCA_ATACseq_sort <- TCGA_BRCA_ATACseq_sort[!duplicated(TCGA_BRCA_ATACseq_sort$`Gene Symbol`),]
            
            TCGA_BRCA_ATACseq_sort <- as.data.frame(TCGA_BRCA_ATACseq_sort)
            rownames(TCGA_BRCA_ATACseq_sort) <- TCGA_BRCA_ATACseq_sort$`Gene Symbol`
            
            AnnotationGenes[rownames(TCGA_BRCA_ATACseq_sort),"PromoterPeak"] <- TCGA_BRCA_ATACseq_sort$`Normalized Peak Score`
            
        }
        
        if(curCol == "IntronPeak"){
            TCGA_BRCA_ATACseq_geneSel_promoter <- TCGA_BRCA_ATACseq_geneSel[TCGA_BRCA_ATACseq_geneSel$Annotation %in% "Intron",]
            
            TCGA_BRCA_ATACseq_sort <- TCGA_BRCA_ATACseq_geneSel_promoter
            TCGA_BRCA_ATACseq_sort <- TCGA_BRCA_ATACseq_sort[order(TCGA_BRCA_ATACseq_sort$`Normalized Peak Score`,decreasing = TRUE),]
            
            TCGA_BRCA_ATACseq_sort <- TCGA_BRCA_ATACseq_sort[!duplicated(TCGA_BRCA_ATACseq_sort$`Gene Symbol`),]
            
            TCGA_BRCA_ATACseq_sort <- as.data.frame(TCGA_BRCA_ATACseq_sort)
            rownames(TCGA_BRCA_ATACseq_sort) <- TCGA_BRCA_ATACseq_sort$`Gene Symbol`
            
            AnnotationGenes[rownames(TCGA_BRCA_ATACseq_sort),"IntronPeak"] <- TCGA_BRCA_ATACseq_sort$`Normalized Peak Score`
            
        }
        
        
        if(curCol == "ExonPeak"){
            TCGA_BRCA_ATACseq_geneSel_promoter <- TCGA_BRCA_ATACseq_geneSel[TCGA_BRCA_ATACseq_geneSel$Annotation %in% "Exon",]
            
            TCGA_BRCA_ATACseq_sort <- TCGA_BRCA_ATACseq_geneSel_promoter
            TCGA_BRCA_ATACseq_sort <- TCGA_BRCA_ATACseq_sort[order(TCGA_BRCA_ATACseq_sort$`Normalized Peak Score`,decreasing = TRUE),]
            
            TCGA_BRCA_ATACseq_sort <- TCGA_BRCA_ATACseq_sort[!duplicated(TCGA_BRCA_ATACseq_sort$`Gene Symbol`),]
            
            TCGA_BRCA_ATACseq_sort <- as.data.frame(TCGA_BRCA_ATACseq_sort)
            rownames(TCGA_BRCA_ATACseq_sort) <- TCGA_BRCA_ATACseq_sort$`Gene Symbol`
            
            AnnotationGenes[rownames(TCGA_BRCA_ATACseq_sort),"ExonPeak"] <- TCGA_BRCA_ATACseq_sort$`Normalized Peak Score`
            
        }
        
        if(curCol == "UTR3Peak"){
            TCGA_BRCA_ATACseq_geneSel_promoter <- TCGA_BRCA_ATACseq_geneSel[TCGA_BRCA_ATACseq_geneSel$Annotation %in% "3' UTR",]
            
            TCGA_BRCA_ATACseq_sort <- TCGA_BRCA_ATACseq_geneSel_promoter
            TCGA_BRCA_ATACseq_sort <- TCGA_BRCA_ATACseq_sort[order(TCGA_BRCA_ATACseq_sort$`Normalized Peak Score`,decreasing = TRUE),]
            
            TCGA_BRCA_ATACseq_sort <- TCGA_BRCA_ATACseq_sort[!duplicated(TCGA_BRCA_ATACseq_sort$`Gene Symbol`),]
            
            TCGA_BRCA_ATACseq_sort <- as.data.frame(TCGA_BRCA_ATACseq_sort)
            rownames(TCGA_BRCA_ATACseq_sort) <- TCGA_BRCA_ATACseq_sort$`Gene Symbol`
            
            AnnotationGenes[rownames(TCGA_BRCA_ATACseq_sort),"UTR3Peak"] <- TCGA_BRCA_ATACseq_sort$`Normalized Peak Score`
            
        }
        
        if(curCol == "UTR5Peak"){
            TCGA_BRCA_ATACseq_geneSel_promoter <- TCGA_BRCA_ATACseq_geneSel[TCGA_BRCA_ATACseq_geneSel$Annotation %in% "5' UTR",]
            
            TCGA_BRCA_ATACseq_sort <- TCGA_BRCA_ATACseq_geneSel_promoter
            TCGA_BRCA_ATACseq_sort <- TCGA_BRCA_ATACseq_sort[order(TCGA_BRCA_ATACseq_sort$`Normalized Peak Score`,decreasing = TRUE),]
            
            TCGA_BRCA_ATACseq_sort <- TCGA_BRCA_ATACseq_sort[!duplicated(TCGA_BRCA_ATACseq_sort$`Gene Symbol`),]
            
            TCGA_BRCA_ATACseq_sort <- as.data.frame(TCGA_BRCA_ATACseq_sort)
            rownames(TCGA_BRCA_ATACseq_sort) <- TCGA_BRCA_ATACseq_sort$`Gene Symbol`
            
            AnnotationGenes[rownames(TCGA_BRCA_ATACseq_sort),"UTR5Peak"] <- TCGA_BRCA_ATACseq_sort$`Normalized Peak Score`
            
        }
        
        if(curCol == "DistalPeak"){
            TCGA_BRCA_ATACseq_geneSel_promoter <- TCGA_BRCA_ATACseq_geneSel[TCGA_BRCA_ATACseq_geneSel$Annotation %in% "Distal",]
            
            TCGA_BRCA_ATACseq_sort <- TCGA_BRCA_ATACseq_geneSel_promoter
            TCGA_BRCA_ATACseq_sort <- TCGA_BRCA_ATACseq_sort[order(TCGA_BRCA_ATACseq_sort$`Normalized Peak Score`,decreasing = TRUE),]
            
            TCGA_BRCA_ATACseq_sort <- TCGA_BRCA_ATACseq_sort[!duplicated(TCGA_BRCA_ATACseq_sort$`Gene Symbol`),]
            
            TCGA_BRCA_ATACseq_sort <- as.data.frame(TCGA_BRCA_ATACseq_sort)
            rownames(TCGA_BRCA_ATACseq_sort) <- TCGA_BRCA_ATACseq_sort$`Gene Symbol`
            
            AnnotationGenes[rownames(TCGA_BRCA_ATACseq_sort),"DistalPeak"] <- TCGA_BRCA_ATACseq_sort$`Normalized Peak Score`
            
        }
        
        
        
    }
    
    
    
    
    AnnotationGenes_merged <- rbind(AnnotationGenes_merged, AnnotationGenes)
    
    
    
}
save(AnnotationGenes_merged, file ="./Tables/ATACseq_PanCancer_table.Rdata")

write.xlsx(AnnotationGenes_merged, file ="./Tables/ATACseq_PanCancer_table.xlsx")


AnnotationGenes_melt <-melt(AnnotationGenes_merged)
Coltake <- colnames(AnnotationGenes_merged)[grep("Peak", colnames(AnnotationGenes_merged))]

AnnotationGenes_melt <- AnnotationGenes_melt[AnnotationGenes_melt$variable %in% Coltake, ]
AnnotationGenes_melt$variable <- as.character(AnnotationGenes_melt$variable)

AnnotationGenes_melt$variable <- as.factor(AnnotationGenes_melt$variable)

# boxplot for pancancer promoter
AnnotationGenes_melt_promoter <- AnnotationGenes_melt[AnnotationGenes_melt$variable %in% "PromoterPeak",]
dfmelt_filt <- AnnotationGenes_melt_promoter
dfmelt_filt$value <- log2(dfmelt_filt$value + 1)
dfmelt_filt_noZero <- dfmelt_filt[dfmelt_filt$value > 0,]

p <- ggplot(dfmelt_filt_noZero) +
    geom_boxplot(aes(x=Role,y=value,fill=CancerType))+
    facet_grid(~CancerType)
ggsave(p, file = "./Figures/PanCancer_atacSeq_boxplot_log2_promoter.pdf",width = 12,height = 4)


p <- ggboxplot(dfmelt_filt_noZero, x = "Role", y = "value",
               color = "CancerType",
               add = "jitter",
               facet.by = "CancerType", short.panel.labs = FALSE)

p <- p + stat_compare_means(method = "t.test", label = "p.format")
ggsave(p, file = "./Figures/PanCancer_atacSeq_boxplot_log2_CancerType_test.pdf",width = 10,height = 10)


# boxplot for pancancer Intron
AnnotationGenes_melt_Intron <- AnnotationGenes_melt[AnnotationGenes_melt$variable %in% "IntronPeak",]
dfmelt_filt <- AnnotationGenes_melt_Intron
dfmelt_filt$value <- log2(dfmelt_filt$value + 1)
dfmelt_filt_noZero <- dfmelt_filt[dfmelt_filt$value > 0,]

p <- ggplot(dfmelt_filt_noZero) +
    geom_boxplot(aes(x=Role,y=value,fill=CancerType))+
    facet_grid(~CancerType)
ggsave(p, file = "./Figures/PanCancer_atacSeq_boxplot_log2_Intron.pdf",width = 12,height = 4)


# boxplot for Breast
# boxplot for pancancer Breast
AnnotationGenes_melt_Breast <- AnnotationGenes_melt[AnnotationGenes_melt$CancerType %in% "BRCA",]
dfmelt_filt <- AnnotationGenes_melt_Breast
dfmelt_filt$value <- log2(dfmelt_filt$value + 1)
dfmelt_filt_noZero <- dfmelt_filt[dfmelt_filt$value > 0,]

p <- ggplot(dfmelt_filt_noZero) +
    geom_boxplot(aes(x=Role,y=value,fill=variable))+
    facet_grid(~variable)
ggsave(p, file = "./Figures/PanCancer_atacSeq_boxplot_log2_Breast.pdf",width = 12,height = 4)


library(ggpubr)
p <- ggboxplot(dfmelt_filt, x = "Role", y = "value",
               color = "variable",
               add = "jitter",
               facet.by = "variable", short.panel.labs = FALSE)

p <- p + stat_compare_means(method = "t.test", label = "p.format")
ggsave(p, file = "./Figures/PanCancer_atacSeq_boxplot_log2_Breast_test.pdf",width = 10,height = 10)

require(openxlsx)
save(AnnotationGenes_merged, file ="./Tables/ATACseq_PanCancer_table.Rdata")

write.xlsx(AnnotationGenes_merged, file ="./Tables/ATACseq_PanCancer_table.xlsx")

ATACseqtab_driverGenes_merged <- AnnotationGenes_merged


ATACseqtab_driverGenes_merged <- cbind(ATACseqtab_driverGenes_merged, Critical = rep("No",nrow(ATACseqtab_driverGenes_merged)))
ATACseqtab_driverGenes_merged$Critical <- as.character(ATACseqtab_driverGenes_merged$Critical)
ATACseqtab_driverGenes_merged <- cbind(ATACseqtab_driverGenes_merged, DualRole = rep("No",nrow(ATACseqtab_driverGenes_merged)))
ATACseqtab_driverGenes_merged$DualRole <- as.character(ATACseqtab_driverGenes_merged$DualRole)
ATACseqtab_driverGenes_merged <- cbind(ATACseqtab_driverGenes_merged, CancerRole = rep(0,nrow(ATACseqtab_driverGenes_merged)))

tab <- as.data.frame(table(ATACseqtab_driverGenes_merged$Gene))
rownames(tab) <- tab$Var1

for(k in 1:nrow(ATACseqtab_driverGenes_merged)){
    print(k)
    curGene<- ATACseqtab_driverGenes_merged$Gene[k]
    
    ATACseqtab_driverGenes_merged$CancerRole[k] <- tab[curGene,"Freq"]
    
    
    
    ATACseqtab_driverGenes_merged_curGen <- ATACseqtab_driverGenes_merged[ATACseqtab_driverGenes_merged$Gene %in% curGene,]
    
    if(length(intersect(ATACseqtab_driverGenes_merged_curGen$Role, "OCG"))==1){
        print("OCG")
        # print(curGene)
        if(length(intersect(ATACseqtab_driverGenes_merged_curGen$Role, "TSG"))==1){
            print("....TSG")
            print(curGene)
            ATACseqtab_driverGenes_merged$DualRole[k] <- "Yes"
        }
    }
    
    
    if(ATACseqtab_driverGenes_merged$Role[k]== "TSG"){
        
        if(ATACseqtab_driverGenes_merged$IntronPeak[k] > 0 ){
            ATACseqtab_driverGenes_merged$Critical[k] <- "Intron_Critical"
        }
    }
    
    if(ATACseqtab_driverGenes_merged$Role[k]== "OCG"){
        
        if(ATACseqtab_driverGenes_merged$PromoterPeak[k] > 0 ){
            ATACseqtab_driverGenes_merged$Critical[k] <-  "Promoter_Critical"
        }
    }
    
    
}


#ATACseqtab_driverGenes_merged <- ATACseqtab_driverGenes_merged[ATACseqtab_driverGenes_merged$DualRole %in% "Yes",]

save(ATACseqtab_driverGenes_merged, file ="./Tables/ATACseqtab_driverGenes_merged.Rdata")

write.xlsx(ATACseqtab_driverGenes_merged, file ="./Tables/ATACseqtab_driverGenes_merged.xlsx")


ATACseqtab_driverGenes_merged_Dual <- ATACseqtab_driverGenes_merged[ATACseqtab_driverGenes_merged$DualRole %in% "Yes",]

ATACseqtab_driverGenes_merged_Critical <- ATACseqtab_driverGenes_merged[ATACseqtab_driverGenes_merged$Critical %in% "Yes",]


ATACseqtab_driverGenes_merged_Critical_TSG <- ATACseqtab_driverGenes_merged_Critical[ATACseqtab_driverGenes_merged_Critical$Role %in% "TSG",]
ATACseqtab_driverGenes_merged_Critical_OCG <- ATACseqtab_driverGenes_merged_Critical[ATACseqtab_driverGenes_merged_Critical$Role %in% "OCG",]

ATACseqtab_driverGenes_merged_Critical_Dual <- ATACseqtab_driverGenes_merged_Critical[ATACseqtab_driverGenes_merged_Critical$DualRole %in% "Yes",]
